# Supplementary material for: Membrane Proteins and Proteomics of Cronobacter sakazakii Cells: Reliable Method for Identification and Subcellular Localization
Source: Appl Environ Microbiol. 2022 Apr 18;88(9):e02508-21. doi: 10.1128/aem.02508-21 (PMC9088360; doi:10.1128/aem.02508-21)
Supplement: Supplemental file 2 — Data Set S1. Download aem.02508-21-s0002.xlsx, XLSX file, 0.9 MB [file aem.02508-21-s0002.xlsx]

## Sheet: C_1
Row	Subcelloc + BLAST	OK	UniParc	Protein	#Alt. Proteins	MW [kDa]	pI	Score	#Peptides	SC [%]	RMS90 [ppm]	Rank	Accession	UniProtKB	CELLO	PSORTb	Subcelloc	SignalP	TMHMM
371	IM	true	UPI000519D1BD	Succinate dehydrogenase flavoprotein subunit OS=Cronobacter dublinensis subsp. dublinensis LMG 23823 OX=1159554 GN=sdhA PE=3 SV=1	10	64.4	5.7	20.3	1	1.5	5.92	371	A0A0K2P040	MEMBR	C	IM	MEMBR	NO	0
155	IM	true	UPI00020F28C4	Protein translocase subunit SecA OS=Cronobacter sakazakii OX=28141 GN=secA PE=2 SV=1	1	101.8	5.4	87.6	6	9.9	5.05	155	A0A2S9UE84	MEMBR	C	MULTI	MEMBR	NO	0
349	MEMBR	true	UPI000283FC86	Outer membrane protein assembly factor BamE OS=Cronobacter muytjensii OX=413501 GN=AUN14_12200 PE=4 SV=1	6	12.5	8.5	23.3	1	9.6	5.78	349	A0A2T7AS51	OM (GO)	PP	N	MEMBR	LIPO(Sec/SPII)	0
288	IM	true	UPI000949004C	Signal recognition particle receptor FtsY OS=Cronobacter muytjensii OX=413501 GN=ftsY PE=3 SV=1	13	57.9	4.4	35.2	1	2.4	6.24	288	A0A2T7ASI1	MEMBR	C	IM	MEMBR	NO	0
210	MEMBR	true	UPI0002840846	Thiol peroxidase OS=Cronobacter muytjensii OX=413501 GN=tpx PE=3 SV=1	5	17.7	4.9	55.9	2	21.4	6.06	210	A0A2T7ATJ4	N	OM	PP	MEMBR	NO	0
213	C	true	UPI00094900FB	Trehalose-6-phosphate synthase OS=Cronobacter muytjensii OX=413501 GN=AUN14_04185 PE=3 SV=1	12	53.7	5.9	54.6	1	2.3	8.25	213	A0A2T7AXW8	MEMBR (GO)	C	MULTI	MEMBR (GO)	NO	1
222	IM	true	UPI00094914FB	Fumarate reductase flavoprotein subunit OS=Cronobacter muytjensii OX=413501 GN=AUN14_02870 PE=3 SV=1	13	65.7	5.9	51.8	2	5.2	1.23	222	A0A2T7AYG0	MEMBR	C	IM	MEMBR	NO	0
161	IM	true	UPI00029C1349	Cell division inhibitor MinD OS=Cronobacter universalis NCTC 9529 OX=1074000 GN=minD_1 PE=3 SV=1	3	29.6	5.2	80.1	3	15.2	3.95	161	A0A376EK93	MEMBR	C	MULTI	MEMBR	NO	0
177	IM	true	UPI0005761047	ATP synthase subunit beta OS=Cronobacter universalis NCTC 9529 OX=1074000 GN=atpD PE=3 SV=1	4	50.1	4.9	69.7	4	13.5	5.37	177	A0A376F007	MEMBR	C	MULTI	MEMBR	NO	0
227	MEMBR	true	UPI00015BA494	Major outer membrane lipoprotein Lpp OS=Cronobacter condimenti 1330 OX=1073999 GN=lpp PE=3 SV=1	1	8.4	9.4	50.1	1	17.9	5.09	227	K8A2K3	EC	PP	OM	MEMBR	LIPO(Sec/SPII)	0
195	C	true	UPI00039A4646	Alkyl hydroperoxide reductase subunit F OS=Cronobacter dublinensis subsp. dublinensis LMG 23823 OX=1159554 GN=AFK67_05875 PE=3 SV=1	13	55.8	5.3	61.7	4	9.6	5.62	195	A0A0K2NZW2	N	C	IM	More attention needed	NO	0
420	N	true	UPI0005184E82	Histidine kinase OS=Cronobacter dublinensis subsp. dublinensis LMG 23823 OX=1159554 GN=AFK67_20570 PE=4 SV=1	4	205.1	6	13.7	1	0.3	4.38	420	A0A0K2P8F6	N	C	IM	More attention needed	NO	0
410	N	true	UPI00029C738C	Molecular chaperone OS=Cronobacter sakazakii OX=28141 GN=DC438_13515 PE=4 SV=1	8	21.3	4.2	14.5	1	8	4.7	410	A0A2S9U8Q9	N	C	IM	More attention needed	NO	0
59	C	true	UPI00015BA775	6-phosphogluconolactonase OS=Cronobacter sakazakii OX=28141 GN=pgl PE=3 SV=1	7	36.1	5.2	220	6	26.7	4.68	59	A0A2S9UET2	N	C	PP	More attention needed	NO	0
91	C	true	UPI00020F166F	UDP-glucose 4-epimerase OS=Cronobacter sakazakii OX=28141 GN=galE PE=3 SV=1	7	37.1	5.7	152.1	6	25.4	3.54	91	A0A2S9UEU5	N	PP	C	More attention needed	NO	0
377	C	true	UPI00015BA18D	DNA topoisomerase 1 OS=Cronobacter sakazakii OX=28141 GN=topA PE=3 SV=1	7	97.1	8.3	19.1	1	1.4	2.97	377	A0A2S9UGY2	N	PP	C	More attention needed	NO	0
150	N	true	UPI00015BA10A	Manganese catalase family protein OS=Cronobacter sakazakii OX=28141 GN=DC438_11500 PE=4 SV=1	3	32.7	4.7	91.9	3	11.6	4.6	150	A0A2S9UHZ6	N	PP	C	More attention needed	NO	0
318	C	true	UPI000283FC87	Catalase OS=Cronobacter muytjensii OX=413501 GN=AUN14_12205 PE=3 SV=1	8	83.2	5.7	28.7	3	5.7	5.62	318	A0A2T7AS63	N	PP	C	More attention needed	NO	0
178	C	true	UPI000283FF29	Glutathione-disulfide reductase OS=Cronobacter muytjensii OX=413501 GN=AUN14_12010 PE=3 SV=1	7	48.6	6	69.5	3	10.7	4.7	178	A0A2T7ASM7	N	PP	C	More attention needed	NO	0
364	N	true	UPI000399DC44	NAD-dependent epimerase OS=Cronobacter muytjensii OX=413501 GN=AUN14_09415 PE=4 SV=1	13	37.6	6.1	21.3	1	8	3.92	364	A0A2T7ATM6	N	PP	C	More attention needed	SP(Sec/SPI) < 0.9	0
295	C	true	UPI000948C2E4	Fumarate hydratase class I OS=Cronobacter muytjensii OX=413501 GN=AUN14_00425 PE=3 SV=1	10	60	6.2	34	1	3.1	1.49	295	A0A2T7B084	N	PP	C	More attention needed	NO	0
82	C	true	UPI00029C422C	Single-stranded DNA-binding protein OS=Cronobacter turicensis OX=413502 GN=BS411_14655 PE=3 SV=1	6	19.3	5.4	173.5	3	17.8	2.71	82	A0A2T7B387	N	EC	C	More attention needed	NO	0
250	N	true	UPI000948A7E7	Enoyl-[acyl-carrier-protein] reductase [NADH] OS=Cronobacter turicensis OX=413502 GN=fabI PE=3 SV=1	6	28	5.4	43.7	1	3.8	5.31	250	A0A2T7B496	N	C	IM	More attention needed	NO	0
116	N	true	UPI000577D895	Formate dehydrogenase H OS=Cronobacter universalis NCTC 9529 OX=1074000 GN=fdhF_1 PE=3 SV=1	7	79	5.8	119.3	7	10.2	3.47	116	A0A376ED00	N	PP	C	More attention needed	NO	0
105	N	true	UPI00025F64C4	SDR family NAD(P)-dependent oxidoreductase OS=Cronobacter sakazakii OX=28141 GN=DC438_10660 PE=4 SV=1	4	30	5.2	129.9	5	23.2	6.18	105	A0A3S9IZT8	N	PP	C	More attention needed	NO	0
380	C	true	UPI000A1DE053	N5-carboxyaminoimidazole ribonucleotide synthase OS=Cronobacter sakazakii OX=28141 GN=purK PE=3 SV=1	5	39.4	5.6	18.6	1	3.9	5.11	380	A0A3S9J2F6	N	C	IM	More attention needed	NO	0
186	C	true	UPI0002B26934	Formate-dependent phosphoribosylglycinamide formyltransferase OS=Cronobacter sakazakii OX=28141 GN=purT PE=3 SV=1	4	41.8	5.1	65.5	4	15.6	6.15	186	A0A6L3QFR6	N	C	IM	More attention needed	NO	0
164	C	true	UPI00020F355E	Methionyl-tRNA formyltransferase OS=Cronobacter sakazakii OX=28141 GN=fmt PE=3 SV=1	1	34.1	5.8	78.7	2	8.3	4.77	164	A0A6L3QNX6	N	PP	C	More attention needed	NO	0
43	C	true	UPI0013057538	Putative glucose-6-phosphate 1-epimerase OS=Cronobacter sakazakii OX=28141 GN=FZH93_02730 PE=3 SV=1	1	32.6	5.7	287.3	6	30.8	4.07	43	A0A6L3RPK5	N	PP	C	More attention needed	NO	0
170	C	true	UPI0001576A22	DNA-binding protein HU-alpha OS=Cronobacter condimenti 1330 OX=1073999 GN=BN137_723 PE=3 SV=1	1	9.5	9.6	73.1	4	46.7	6.33	170	K7ZYZ6	N	PP	C	More attention needed	NO	0
114	N	true	UPI00029C296A	Formate dehydrogenase H OS=Cronobacter sakazakii 696 OX=1208664 GN=BN128_671 PE=3 SV=1	1	81.5	5.5	121	7	10.4	3.03	114	K8D249	N	PP	C	More attention needed	SP(Sec/SPI) < 0.9	0
63	N	true	UPI00025F6BFD	Acetolactate synthase, catabolic OS=Cronobacter sakazakii 696 OX=1208664 GN=BN128_1911 PE=3 SV=1	1	60.2	5.6	213.9	12	31.5	4.25	63	K8D586	N	IM	C	More attention needed	NO	0
9	N	true	UPI00015B9F0A	Fructose-bisphosphate aldolase OS=Cronobacter malonaticus OX=413503 GN=C3E80_07215 PE=3 SV=1	1	39.2	5.7	1063	14	36.6	3.77	9	V5TWP7	N	PP	C	More attention needed	NO	0
78	N	true	UPI00015BAAA9	ADP-L-glycero-D-manno-heptose-6-epimerase OS=Cronobacter malonaticus OX=413503 GN=hldD PE=3 SV=1	1	34.9	4.8	187.3	9	31.9	4.84	78	V5U4A7	N	OM	C	More attention needed	NO	0
202	C	true	UPI0003A052DE	Argininosuccinate synthase OS=Cronobacter dublinensis subsp. dublinensis LMG 23823 OX=1159554 GN=argG PE=3 SV=1	8	44.8	5.4	59	2	6.2	4.93	202	A0A0K2NXF6	C	C	C	C	NO	0
52	C	true	UPI00039AF079	DNA-directed RNA polymerase subunit beta OS=Cronobacter dublinensis subsp. dublinensis LMG 23823 OX=1159554 GN=rpoB PE=3 SV=1	6	150.4	5.1	248.1	11	10.7	4.41	52	A0A0K2NXH1	N	C	C	C	NO	0
265	C	true	UPI00015BA692	50S ribosomal protein L13 OS=Cronobacter dublinensis subsp. dublinensis LMG 23823 OX=1159554 GN=rplM PE=3 SV=1	2	16.1	9.8	41.5	2	14.1	2.22	265	A0A0K2NXW9	C (GO)	C	C	C	NO	0
395	C	true	UPI00039EB66F	UDP-N-acetylmuramoyl-tripeptide--D-alanyl-D-alanine ligase OS=Cronobacter dublinensis subsp. dublinensis LMG 23823 OX=1159554 GN=murF PE=3 SV=1	11	47.4	5.8	15.8	1	3.3	3.4	395	A0A0K2NZ70	C	C	C	C	NO	0
375	C	true	UPI0005769A7F	Lon protease OS=Cronobacter dublinensis subsp. dublinensis LMG 23823 OX=1159554 GN=lon PE=2 SV=1	7	82.5	5.8	19.2	1	1.1	3.96	375	A0A0K2P024	C	C	C	C	NO	0
327	C	true	UPI000577EB8D	Glutathione S-transferase OS=Cronobacter dublinensis subsp. dublinensis LMG 23823 OX=1159554 GN=AFK67_06860 PE=4 SV=1	11	23.8	5.8	27	2	8.7	5.45	327	A0A0K2P083	N	C	C	C	NO	0
54	C	true	UPI00039B3728	30S ribosomal protein S1 OS=Cronobacter dublinensis subsp. dublinensis LMG 23823 OX=1159554 GN=rpsA PE=3 SV=1	5	61.1	4.9	239.1	12	26	3.99	54	A0A0K2P0J1	C (GO)	C	C	C	NO	0
223	C	true	UPI00031AD561	Tyrosine--tRNA ligase OS=Cronobacter dublinensis subsp. dublinensis LMG 23823 OX=1159554 GN=tyrS PE=3 SV=1	12	47.2	5.6	51.5	1	2.6	5.29	223	A0A0K2P1H1	C	C	C	C	NO	0
234	N	true	UPI0002F106BA	Free methionine-R-sulfoxide reductase OS=Cronobacter dublinensis subsp. dublinensis LMG 23823 OX=1159554 GN=AFK67_11800 PE=4 SV=1	11	17.9	4.6	48.1	1	8.5	0.53	234	A0A0K2P2W6	N	C	N	N	NO	0
239	C	true	UPI00039C708D	Hydrolase OS=Cronobacter dublinensis subsp. dublinensis LMG 23823 OX=1159554 GN=AFK67_12310 PE=4 SV=1	12	20.4	5.4	46.4	1	4.8	3.38	239	A0A0K2P3A6	N	C	C	C	NO	0
342	C	true	UPI0002EE0045	L-serine dehydratase OS=Cronobacter dublinensis subsp. dublinensis LMG 23823 OX=1159554 GN=AFK67_11710 PE=3 SV=1	12	48.8	5.4	24	1	1.8	6.2	342	A0A0K2P3I1	N	C	C	C	NO	0
87	C	true	UPI00039A6127	Methionine--tRNA ligase OS=Cronobacter dublinensis subsp. dublinensis LMG 23823 OX=1159554 GN=metG PE=3 SV=1	13	75.9	5.4	163.7	6	13.6	3.52	87	A0A0K2P3W8	C	C	C	C	NO	0
404	C	true	UPI000300000A	UPF0304 protein AFK67_14240 OS=Cronobacter dublinensis subsp. dublinensis LMG 23823 OX=1159554 GN=AFK67_14240 PE=3 SV=1	12	19.5	6.3	14.8	1	9.1	4.01	404	A0A0K2P499	N	C	C	C	NO	0
333	C	true	UPI000519BFD1	Ribosome maturation factor RimM OS=Cronobacter dublinensis subsp. dublinensis LMG 23823 OX=1159554 GN=rimM PE=3 SV=1	13	20.6	4.6	25.7	1	6	7.21	333	A0A0K2P4V2	C	C	C	C	NO	0
278	C	true	UPI00057795C2	Gluconolactonase OS=Cronobacter dublinensis subsp. dublinensis LMG 23823 OX=1159554 GN=AFK67_15540 PE=4 SV=1	7	32.4	5.2	38.1	1	4.2	3.83	278	A0A0K2P4Y9	N	C	C	C	NO	0
190	C	true	UPI00039FFA99	4-hydroxy-3-methylbut-2-en-1-yl diphosphate synthase (flavodoxin) OS=Cronobacter dublinensis subsp. dublinensis LMG 23823 OX=1159554 GN=ispG PE=3 SV=1	7	40.7	6.1	63.5	4	12.9	5.64	190	A0A0K2P5C4	N	C	C	C	NO	0
194	PP	true	UPI000519D5B6	Biosynthetic arginine decarboxylase OS=Cronobacter dublinensis subsp. dublinensis LMG 23823 OX=1159554 GN=speA PE=3 SV=1	13	73.8	4.9	61.9	3	5.9	6.42	194	A0A0K2P6A2	N	PP	PP	PP	NO	0
28	C	true	UPI0003A978F4	Aspartate ammonia-lyase OS=Cronobacter dublinensis subsp. dublinensis LMG 23823 OX=1159554 GN=aspA PE=3 SV=1	8	52.4	5.1	376.7	11	28.2	3.26	28	A0A0K2P6A9	N	C	C	C	NO	0
252	C	true	UPI00039CBD97	Acetyl-coenzyme A synthetase OS=Cronobacter dublinensis subsp. dublinensis LMG 23823 OX=1159554 GN=acs PE=3 SV=1	14	71.8	5.6	43.6	1	1.8	6.53	252	A0A0K2P6G6	N	C	C	C	NO	0
246	C	true	UPI000399FFF0	Glucose-1-phosphate adenylyltransferase OS=Cronobacter dublinensis subsp. dublinensis LMG 23823 OX=1159554 GN=glgC PE=3 SV=1	12	47.8	5.7	44.3	2	4.7	5.95	246	A0A0K2P7I0	N	C	C	C	NO	0
151	PP	true	UPI000518C718	Superoxide dismutase OS=Cronobacter dublinensis subsp. dublinensis LMG 23823 OX=1159554 GN=AFK67_00920 PE=3 SV=1	8	23.1	6.2	90.8	2	11.2	4.59	151	A0A0K2P7K9	N	PP	PP	PP	NO	0
261	C	true	UPI000519C62F	Glycerol kinase OS=Cronobacter dublinensis subsp. dublinensis LMG 23823 OX=1159554 GN=glpK PE=3 SV=1	10	56.3	5.6	42.2	1	2.2	7.82	261	A0A0K2P7L1	N	C	C	C	NO	0
272	C	true	UPI0005191EDD	Dihydrolipoyl dehydrogenase OS=Cronobacter dublinensis subsp. dublinensis LMG 23823 OX=1159554 GN=AFK67_03780 PE=3 SV=1	7	50.6	5.8	40.1	1	3.4	4.33	272	A0A0K2P8C0	N	C	C	C	NO	0
62	C	true	UPI0003036592	Glycogen debranching enzyme GlgX-like protein OS=Cronobacter sakazakii OX=28141 GN=glgX PE=3 SV=1	10	78.6	4.9	213.9	8	15.5	4.39	62	A0A222ZDQ5	N	C	C	C	NO	0
301	C	true	UPI00029C62B7	N-acetylneuraminate lyase OS=Cronobacter sakazakii OX=28141 GN=nanA PE=3 SV=1	5	32.7	5.7	32.5	2	9	5.42	301	A0A2S9U7P9	C	C	C	C	NO	0
306	C	true	UPI00029BC183	NAD-dependent succinate-semialdehyde dehydrogenase OS=Cronobacter sakazakii OX=28141 GN=FZI36_18885 PE=3 SV=1	13	51.8	5.6	32	2	4.5	5.87	306	A0A2S9U7R4	N	C	C	C	NO	0
245	C	true	UPI00020F2AA0	Glyoxalase OS=Cronobacter sakazakii OX=28141 GN=elbB PE=3 SV=1	3	22.7	4.6	44.4	4	22.1	4.85	245	A0A2S9U7R5	N	C	C	C	NO	0
307	C	true	UPI00015BA640	Translation initiation factor IF-2 OS=Cronobacter sakazakii OX=28141 GN=infB PE=3 SV=1	5	98.6	5.8	31.9	4	4.7	4.43	307	A0A2S9U7U7	C	C	C	C	NO	0
409	C	true	UPI00015BA8DA	Octaprenyl diphosphate synthase OS=Cronobacter sakazakii OX=28141 GN=ispB PE=3 SV=1	8	35	4.8	14.6	1	2.2	0.87	409	A0A2S9U7X3	N	C	C	C	NO	0
120	C	true	UPI0001722D4B	Polyribonucleotide nucleotidyltransferase OS=Cronobacter sakazakii OX=28141 GN=pnp PE=3 SV=1	4	76.9	5.2	116	6	12.8	3.67	120	A0A2S9U7Z3	C	C	C	C	NO	0
356	C	true	UPI00025F6E1C	Arabinose 5-phosphate isomerase OS=Cronobacter sakazakii OX=28141 GN=kdsD PE=3 SV=1	7	35.1	5.9	22.8	1	5.5	5.37	356	A0A2S9U846	N	C	C	C	NO	0
79	C	true	UPI00029BE4A4	DNA-directed RNA polymerase subunit beta' OS=Cronobacter sakazakii OX=28141 GN=rpoC PE=3 SV=1	4	154.9	6.5	183.7	10	9	4.15	79	A0A2S9U8N6	N	C	C	C	NO	0
193	C	true	UPI00020F2EE5	3-oxoacyl-[acyl-carrier-protein] synthase 2 OS=Cronobacter sakazakii OX=28141 GN=fabF PE=3 SV=1	5	42.9	5.7	62.9	3	13.6	3.9	193	A0A2S9U8V5	N	C	C	C	NO	0
414	C	true	UPI00015BA3B2	Adenylosuccinate lyase OS=Cronobacter sakazakii OX=28141 GN=purB PE=3 SV=1	10	51.6	5.7	14.3	1	2	5.71	414	A0A2S9U8X4	N	C	C	C	NO	0
240	C	true	UPI00015BA042	Phosphofructokinase OS=Cronobacter sakazakii OX=28141 GN=pfkB PE=3 SV=1	3	32.6	5.6	46.2	4	17.8	2.84	240	A0A2S9U942	N	C	C	C	NO	0
393	C	true	UPI00025F6BA9	Phosphoenolpyruvate synthase OS=Cronobacter sakazakii OX=28141 GN=DC438_12585 PE=3 SV=1	14	87.2	5	16	1	0.9	5.71	393	A0A2S9U982	N	C	C	C	NO	0
115	C	true	UPI00025F6AEE	Transketolase OS=Cronobacter sakazakii OX=28141 GN=tkt PE=3 SV=1	7	72.7	5.5	119.9	5	11.4	4.85	115	A0A2S9U9A9	N	C	C	C	NO	0
386	C	true	UPI00015B9FC2	GDP-mannose pyrophosphatase NudK OS=Cronobacter sakazakii OX=28141 GN=nudK PE=4 SV=1	12	21.6	4.8	17.5	1	3.7	5.83	386	A0A2S9U9B7	N	C	C	C	NO	0
383	C	true	UPI00029C09BA	Chaperone protein HscA OS=Cronobacter sakazakii OX=28141 GN=hscA PE=3 SV=1	11	65.6	5	18.1	1	1.9	4.89	383	A0A2S9U9H1	N	C	C	C	NO	0
269	C	true	UPI00015BA9A8	NAD(P)H-flavin reductase OS=Cronobacter sakazakii OX=28141 GN=fre PE=4 SV=1	4	26.3	5	40.5	2	9.4	4.34	269	A0A2S9U9V6	N	C	C	C	NO	0
69	C	true	UPI00015B9D3D	Acetate kinase OS=Cronobacter sakazakii OX=28141 GN=ackA PE=3 SV=1	8	43.2	5.9	205.3	6	19.5	3.72	69	A0A2S9UAH1	C	C	C	C	NO	0
287	C	true	UPI00015B9F7B	Aspartate-semialdehyde dehydrogenase OS=Cronobacter sakazakii OX=28141 GN=DC438_06790 PE=4 SV=1	6	36.6	4.4	35.6	1	3.6	3.49	287	A0A2S9UAI5	N	C	C	C	NO	0
23	C	true	UPI00020F2F57	Phosphate acetyltransferase OS=Cronobacter sakazakii OX=28141 GN=pta PE=3 SV=1	2	77	5.4	484	15	23.9	4.62	23	A0A2S9UAI7	C	C	C	C	NO	0
95	C	true	UPI00015B9E9F	Beta-ketoacyl-ACP synthase I OS=Cronobacter sakazakii OX=28141 GN=fabB PE=3 SV=1	2	42.5	5.3	142.3	5	15.8	3.5	95	A0A2S9UAL0	N	C	C	C	NO	0
92	C	true	UPI00029BC455	Glucokinase OS=Cronobacter sakazakii OX=28141 GN=glk PE=3 SV=1	4	34.5	5.6	151.8	5	19.9	5.13	92	A0A2S9UAR5	C	C	C	C	NO	0
94	C	true	UPI00015B9EF2	Aminotransferase OS=Cronobacter sakazakii OX=28141 GN=tyrB PE=3 SV=1	1	43.6	5.7	144.7	4	16.1	4.47	94	A0A2S9UAW4	N	C	C	C	NO	0
343	C	true	UPI00020F21DF	DNA topoisomerase 4 subunit B OS=Cronobacter sakazakii OX=28141 GN=parE PE=3 SV=1	12	70	5.7	24	1	1.7	0.24	343	A0A2S9UBL8	N	C	C	C	NO	0
160	C	true	UPI00029C4C9A	2-oxoglutarate reductase OS=Cronobacter sakazakii OX=28141 GN=serA PE=3 SV=1	6	44.1	5.8	82.4	5	14.3	5.04	160	A0A2S9UBR3	N	C	C	C	NO	0
156	C	true	UPI000BEA1FA1	Peptide chain release factor 2 OS=Cronobacter sakazakii OX=28141 GN=prfB PE=3 SV=1	2	41.1	4.7	87.5	5	15.6	5.39	156	A0A2S9UBS4	C	C	C	C	NO	0
417	C	true	UPI00020F3192	DNA mismatch repair protein MutS OS=Cronobacter sakazakii OX=28141 GN=mutS PE=3 SV=1	14	95	5.5	14.3	1	2	2.65	417	A0A2S9UC22	N	C	C	C	NO	0
179	C	true	UPI00015BAE20	Alpha-1,4 glucan phosphorylase OS=Cronobacter sakazakii OX=28141 GN=glgP PE=3 SV=1	2	93.3	5.5	69.4	2	2.8	5.77	179	A0A2S9UD37	N	C	C	C	NO	0
145	C	true	UPI00015BAE1B	Aspartate-semialdehyde dehydrogenase OS=Cronobacter sakazakii OX=28141 GN=asd PE=3 SV=1	3	40	5.8	95.1	3	13.3	3.22	145	A0A2S9UD55	N	C	C	C	NO	0
249	C	true	UPI00020F1E1D	33 kDa chaperonin OS=Cronobacter sakazakii OX=28141 GN=hslO PE=3 SV=1	3	32.4	4.5	43.8	2	6.5	4.22	249	A0A2S9UD70	C	C	C	C	NO	0
286	C	true	UPI0004A8A8E8	Putative adenosine monophosphate-protein transferase Fic OS=Cronobacter sakazakii OX=28141 GN=DC438_01790 PE=4 SV=1	13	22.8	4.9	36	1	5.5	7.32	286	A0A2S9UDB0	N	C	C	C	NO	0
100	C	true	UPI00020F3534	Phosphoserine aminotransferase OS=Cronobacter sakazakii OX=28141 GN=serC PE=3 SV=1	5	39.6	5.2	132.1	5	16.3	3.12	100	A0A2S9UDH4	C	C	C	C	NO	0
56	C	true	UPI00029BBDB5	Aminotransferase OS=Cronobacter sakazakii OX=28141 GN=DC438_13910 PE=3 SV=1	5	43.4	5.6	231.8	10	28.3	4.15	56	A0A2S9UDJ3	N	C	C	C	NO	0
331	C	true	UPI00029C32A2	6-phospho-beta-glucosidase OS=Cronobacter sakazakii OX=28141 GN=FZI36_20935 PE=3 SV=1	25	54.4	5.3	26.2	1	1.5	1.88	331	A0A2S9UDT5	N	C	C	C	NO	0
418	C	true	UPI00015BA920	Molybdopterin adenylyltransferase OS=Cronobacter sakazakii OX=28141 GN=mog PE=4 SV=1	10	21.1	5.1	14	1	4.6	2.14	418	A0A2S9UDY8	N	C	C	C	NO	0
353	C	true	UPI00025F6A26	4-hydroxy-3-methylbut-2-enyl diphosphate reductase OS=Cronobacter sakazakii OX=28141 GN=ispH PE=3 SV=1	11	34.5	5.1	22.9	1	4.4	3.39	353	A0A2S9UE25	N	C	C	C	NO	0
423	C	true	UPI00029C69E5	Catabolite repressor/activator OS=Cronobacter sakazakii OX=28141 GN=cra PE=4 SV=1	7	38	6.7	13.3	1	3.9	3.44	423	A0A2S9UE66	N	C	C	C	NO	0
157	C	true	UPI000622C6CE	Aconitate hydratase B OS=Cronobacter sakazakii OX=28141 GN=acnB PE=3 SV=1	9	93.6	5.1	86.8	2	3.5	1.92	157	A0A2S9UE97	N	C	C	C	NO	0
122	N	true	UPI00015BA77F	Galactose-1-phosphate uridylyltransferase OS=Cronobacter sakazakii OX=28141 GN=galT PE=3 SV=1	5	39.8	5.8	114.3	5	16.4	4.99	122	A0A2S9UEV9	N	PP	N	N	NO	0
31	C	true	UPI00029C2388	Alkyl hydroperoxide reductase C OS=Cronobacter sakazakii OX=28141 GN=ahpC PE=3 SV=1	5	20.7	5.1	348.7	5	30.5	3.81	31	A0A2S9UF73	C	C	C	C	NO	0
181	C	true	UPI00029C06FD	2-dehydro-3-deoxy-phosphogluconate aldolase OS=Cronobacter sakazakii OX=28141 GN=FZI36_11010 PE=3 SV=1	3	22.3	5.9	68.5	3	19.3	3.03	181	A0A2S9UFN5	N	C	C	C	NO	0
219	C	true	UPI0003A1973C	Exoribonuclease 2 OS=Cronobacter sakazakii OX=28141 GN=rnb PE=3 SV=1	9	72.4	5.3	52.3	2	3.3	4.94	219	A0A2S9UH08	C	C	C	C	NO	0
329	C	true	UPI00015BA390	S-(hydroxymethyl)glutathione dehydrogenase OS=Cronobacter sakazakii OX=28141 GN=DC438_10830 PE=3 SV=1	5	39.3	6.1	26.3	2	5.9	2.26	329	A0A2S9UHB1	N	C	C	C	NO	0
361	C	true	UPI00015BA349	Alkene reductase OS=Cronobacter sakazakii OX=28141 GN=DC438_12115 PE=4 SV=1	12	39.8	5.9	21.8	1	4.4	3.85	361	A0A2S9UHL4	N	C	C	C	NO	0
152	C	true	UPI00020F2F6A	NADP-dependent oxidoreductase OS=Cronobacter sakazakii OX=28141 GN=DC438_11630 PE=4 SV=1	7	37.6	5.5	90.8	3	12.4	3.56	152	A0A2S9UHT7	N	C	C	C	NO	0
355	C	true	UPI00020F23B3	Oxygen-insensitive NAD(P)H nitroreductase OS=Cronobacter sakazakii OX=28141 GN=nfsB PE=4 SV=1	9	24.1	5.3	22.8	1	6.5	4.71	355	A0A2S9UHU0	N	C	C	C	NO	1
127	C	true	UPI00025F67F7	SDR family oxidoreductase OS=Cronobacter sakazakii OX=28141 GN=FZI36_06665 PE=4 SV=1	7	27	5.1	109	2	12.6	4.07	127	A0A2S9UHW7	N	C	C	C	NO	0
124	C	true	UPI00020F2B03	Cysteine--tRNA ligase OS=Cronobacter sakazakii OX=28141 GN=cysS PE=3 SV=1	3	52	5.4	112.9	5	13.7	4.65	124	A0A2S9UI75	C	C	C	C	NO	0
254	C	true	UPI00015BA78C	Aldo/keto reductase OS=Cronobacter sakazakii OX=28141 GN=DC438_16285 PE=4 SV=1	12	36.6	5.1	43.3	2	6.2	5.01	254	A0A2S9UII9	N	C	C	C	NO	0
226	C	true	UPI00025F66DF	Cytosol nonspecific dipeptidase OS=Cronobacter sakazakii OX=28141 GN=pepD PE=4 SV=1	10	52.1	5.2	50.9	4	13.2	3.88	226	A0A2S9UIY5	N	C	C	C	NO	0
268	C	true	UPI00028407C7	Thioredoxin reductase OS=Cronobacter muytjensii OX=413501 GN=AUN14_20690 PE=3 SV=1	11	34.7	5.6	40.7	1	5	4.12	268	A0A2T7AI33	C (GO)	C	MULTI	C	NO	0
354	C	true	UPI0009490C4F	Dihydroorotase OS=Cronobacter muytjensii OX=413501 GN=pyrC PE=3 SV=1	11	38.5	5.6	22.9	1	3.4	1.13	354	A0A2T7AJ94	N	C	C	C	NO	0
405	PP	true	UPI000D50016B	Glucans biosynthesis protein G OS=Cronobacter muytjensii OX=413501 GN=mdoG PE=3 SV=1	14	57.8	8.3	14.7	1	3.1	4.66	405	A0A2T7AJA6	PP	PP	PP	PP	SP(Sec/SPI)	0
366	C	true	UPI0003A7E06C	Erythronate-4-phosphate dehydrogenase OS=Cronobacter muytjensii OX=413501 GN=pdxB PE=3 SV=1	11	41.2	5.5	21.1	2	6.6	3.32	366	A0A2T7AJG3	C	C	C	C	NO	0
238	C	true	UPI000577C666	Hypoxanthine phosphoribosyltransferase OS=Cronobacter muytjensii OX=413501 GN=AUN14_19650 PE=3 SV=1	8	20.1	5	46.5	1	7.3	6.65	238	A0A2T7AJX6	C	C	C	C	NO	0
408	C	true	UPI000283FD17	Carbonic anhydrase OS=Cronobacter muytjensii OX=413501 GN=AUN14_19645 PE=3 SV=1	7	24.9	5.7	14.6	1	4.5	2.9	408	A0A2T7AJZ0	N	C	C	C	NO	0
330	N	true	UPI0003A0DA0D	CinA family protein OS=Cronobacter muytjensii OX=413501 GN=AUN14_19450 PE=4 SV=1	12	17.7	5.4	26.2	1	7.9	9.88	330	A0A2T7AK90	N	C	N	N	NO	0
291	C	true	UPI000949149C	Organic hydroperoxide resistance protein OS=Cronobacter muytjensii OX=413501 GN=AUN14_19140 PE=3 SV=1	9	15.1	5.6	34.8	1	8.4	6.11	291	A0A2T7AKE0	N	C	C	C	NO	0
253	C	true	UPI000283FA38	Pyruvate kinase OS=Cronobacter muytjensii OX=413501 GN=pyk PE=3 SV=1	8	51.4	6	43.4	3	6.9	5.83	253	A0A2T7AKP2	N	C	C	C	NO	0
5	C	true	UPI0003AA220A	Elongation factor G OS=Cronobacter muytjensii OX=413501 GN=fusA PE=3 SV=1	5	77.6	5.2	1247	20	42	3.16	5	A0A2T7ALA2	C	C	C	C	NO	0
424	IM	true	UPI0003A4B3D2	Aquaporin OS=Cronobacter muytjensii OX=413501 GN=AUN14_18260 PE=3 SV=1	9	29.5	5.7	13.1	1	1.8	5.42	424	A0A2T7ALX3	MEMBR	IM	IM	IM	NO	6
292	C	true	UPI000948C748	Mannitol-1-phosphate 5-dehydrogenase OS=Cronobacter muytjensii OX=413501 GN=mtlD PE=3 SV=1	14	41	5.4	34.4	1	3.1	5.77	292	A0A2T7AM07	N	C	C	C	NO	0
209	N	true	UPI0003A1715F	Aminopeptidase N OS=Cronobacter muytjensii OX=413501 GN=AUN14_17885 PE=3 SV=1	11	98.8	5.3	56	5	7.7	5.26	209	A0A2T7AMK4	N	C	MULTI	N	NO	0
77	C	true	UPI0009491C6C	2,5-didehydrogluconate reductase DkgA OS=Cronobacter muytjensii OX=413501 GN=AUN14_17425 PE=4 SV=1	8	31	5.2	188	5	25.5	4.14	77	A0A2T7AN89	N	C	C	C	NO	0
274	C	true	UPI0002840680	ATP-dependent Clp protease ATP-binding subunit ClpA OS=Cronobacter muytjensii OX=413501 GN=AUN14_17065 PE=3 SV=1	7	84.1	6	39.5	3	4	4.83	274	A0A2T7ANI6	N	C	C	C	NO	0
224	C	true	UPI000283FA34	Acetyl-coenzyme A carboxylase carboxyl transferase subunit alpha OS=Cronobacter muytjensii OX=413501 GN=accA PE=3 SV=1	7	35.3	5.5	51.3	3	13.2	7.38	224	A0A2T7ANZ2	C	C	C	C	NO	0
359	N	true	UPI000283F1A6	NADH-quinone oxidoreductase subunit F OS=Cronobacter muytjensii OX=413501 GN=AUN14_16375 PE=3 SV=1	6	49.1	6.6	22.2	1	3.6	2.48	359	A0A2T7APS7	N	C	MULTI	N	NO	0
315	C	true	UPI000283F916	Peptide deformylase OS=Cronobacter muytjensii OX=413501 GN=def PE=3 SV=1	9	19.4	5.1	28.9	1	7	6.48	315	A0A2T7AQ10	N	C	C	C	NO	0
379	C	true	UPI000283F8EC	Histidine--tRNA ligase OS=Cronobacter muytjensii OX=413501 GN=hisS PE=3 SV=1	11	47.1	5.5	18.8	1	3.1	6.31	379	A0A2T7AQD5	C	C	C	C	NO	0
212	C	true	UPI000283F8D3	RNA chaperone ProQ OS=Cronobacter muytjensii OX=413501 GN=proQ PE=3 SV=1	9	25.5	9.7	54.8	3	13.1	5.7	212	A0A2T7AQN1	C	C	C	C	NO	0
183	C	true	UPI000283FAB7	50S ribosomal protein L10 OS=Cronobacter muytjensii OX=413501 GN=rplJ PE=3 SV=1	4	17.7	9	67.8	3	24.8	4.43	183	A0A2T7AQN2	C (GO)	C	C	C	NO	0
260	C	true	UPI000283F5F4	Ribosome-binding ATPase YchF OS=Cronobacter muytjensii OX=413501 GN=ychF PE=3 SV=1	8	39.7	4.9	42.3	2	5.2	5.96	260	A0A2T7AQV8	N	C	C	C	NO	0
320	C	true	UPI000948E726	Peptidyl-tRNA hydrolase OS=Cronobacter muytjensii OX=413501 GN=pth PE=3 SV=1	9	21.1	9.2	28.3	1	8.2	8.55	320	A0A2T7AQW4	C	C	C	C	NO	0
304	C	true	UPI0003A02A0B	2-dehydro-3-deoxyphosphooctonate aldolase OS=Cronobacter muytjensii OX=413501 GN=kdsA PE=3 SV=1	9	30.8	5.7	32.2	2	6.3	6.12	304	A0A2T7AQX4	C	C	C	C	NO	0
360	C	true	UPI00094894BE	Hydroxyacylglutathione hydrolase OS=Cronobacter muytjensii OX=413501 GN=gloB PE=3 SV=1	2	28.6	5.1	22.2	1	5.2	8.64	360	A0A2T7AR14	N	C	C	C	NO	0
384	C	true	UPI00039C3B3E	Ribosomal RNA small subunit methyltransferase H OS=Cronobacter muytjensii OX=413501 GN=rsmH PE=3 SV=1	8	34.6	6.6	18.1	1	3.5	7.45	384	A0A2T7AR50	C	C	C	C	NO	0
242	C	true	UPI000577BF31	UDP-N-acetylmuramoyl-L-alanyl-D-glutamate--2,6-diaminopimelate ligase OS=Cronobacter muytjensii OX=413501 GN=murE PE=3 SV=1	9	53	5.8	45.3	1	2.6	6.12	242	A0A2T7AR52	C	C	C	C	NO	0
402	C	true	UPI0002840649	Energy-dependent translational throttle protein EttA OS=Cronobacter muytjensii OX=413501 GN=ettA PE=3 SV=1	8	62.2	5.5	15	1	2	5.02	402	A0A2T7ARE1	C	C	C	C	NO	0
169	C	true	UPI00028404FE	Deoxyribose-phosphate aldolase OS=Cronobacter muytjensii OX=413501 GN=deoC PE=3 SV=1	2	27.5	5.5	74.5	3	12.4	5.22	169	A0A2T7ARF3	C	C	C	C	NO	0
225	C	true	UPI0001B7D77A	Purine nucleoside phosphorylase DeoD-type OS=Cronobacter muytjensii OX=413501 GN=deoD PE=3 SV=1	3	25.9	5.5	51.1	2	8.8	3.92	225	A0A2T7ARF7	N	C	C	C	NO	0
284	C	true	UPI0003A8D88B	Uridine phosphorylase OS=Cronobacter muytjensii OX=413501 GN=AUN14_13215 PE=3 SV=1	8	26.8	5.9	36	1	4.8	2.4	284	A0A2T7ARN8	C	C	C	C	NO	0
373	C	true	UPI00039D4747	5-methyltetrahydropteroyltriglutamate--homocysteine methyltransferase OS=Cronobacter muytjensii OX=413501 GN=metE PE=3 SV=1	11	84.5	5.5	19.4	2	2.9	3.55	373	A0A2T7ARP4	N	C	C	C	NO	0
319	C	true	UPI000948E5E9	Porphobilinogen deaminase OS=Cronobacter muytjensii OX=413501 GN=hemC PE=3 SV=1	8	34.1	5.6	28.4	2	7.3	4.96	319	A0A2T7ARR8	N	C	C	C	NO	0
259	C	true	UPI000949128E	Glutathione synthetase OS=Cronobacter muytjensii OX=413501 GN=gshB PE=3 SV=1	9	35.3	5.4	42.5	2	8.6	4.76	259	A0A2T7ARX6	N	C	C	C	NO	0
200	C	true	UPI000283FEF2	Phosphoadenosine phosphosulfate reductase OS=Cronobacter muytjensii OX=413501 GN=cysH PE=3 SV=1	5	27.9	5.2	59.5	3	16	4.13	200	A0A2T7AS00	C	C	C	C	NO	0
107	C	true	UPI000283FCA1	Threonine--tRNA ligase OS=Cronobacter muytjensii OX=413501 GN=thrS PE=3 SV=1	4	73.9	5.7	125.2	4	6.4	3.52	107	A0A2T7AS73	C	C	C	C	NO	0
48	C	true	UPI000283FA21	Pyruvate kinase OS=Cronobacter muytjensii OX=413501 GN=AUN14_12455 PE=3 SV=1	4	50.7	5.8	263.6	8	19.1	4.5	48	A0A2T7AS88	N	C	C	C	NO	0
365	C	true	UPI000283FA9D	Ribulose-phosphate 3-epimerase OS=Cronobacter muytjensii OX=413501 GN=rpe PE=3 SV=1	7	24.4	5.3	21.2	1	6.7	4.4	365	A0A2T7ASB4	N	C	C	C	NO	0
387	C	true	UPI0009490518	RNA-binding transcriptional accessory protein OS=Cronobacter muytjensii OX=413501 GN=AUN14_11605 PE=4 SV=1	13	85.1	5.9	17.5	1	1.7	3.77	387	A0A2T7ASD2	N	C	C	C	NO	0
308	C	true	UPI00015BAA14	Tryptophan--tRNA ligase OS=Cronobacter muytjensii OX=413501 GN=trpS PE=3 SV=1	6	37.3	6.2	31.7	1	3.6	3.37	308	A0A2T7ASG3	C	C	C	C	NO	0
422	N	true	UPI0003A5631C	Cellulose synthase operon protein YhjQ OS=Cronobacter muytjensii OX=413501 GN=yhjQ PE=4 SV=1	13	27	6	13.4	1	3.3	7.57	422	A0A2T7ASN1	N	C	N	N	NO	0
168	C	true	UPI000283FC3C	Biotin carboxylase OS=Cronobacter muytjensii OX=413501 GN=accC PE=4 SV=1	7	49.3	6.7	76.2	5	11.4	5.67	168	A0A2T7ASS4	N	C	C	C	NO	0
348	C	true	UPI0003A99C9A	3-deoxy-D-manno-octulosonate 8-phosphate phosphatase KdsC OS=Cronobacter muytjensii OX=413501 GN=kdsC PE=3 SV=1	12	20.1	4.8	23.4	1	6.4	7.76	348	A0A2T7ASU7	N	C	C	C	NO	0
218	C	true	UPI0003A8E5AB	UDP-N-acetylglucosamine 1-carboxyvinyltransferase OS=Cronobacter muytjensii OX=413501 GN=murA PE=3 SV=1	8	44.7	5.6	52.6	2	6.7	5.85	218	A0A2T7ASV9	C	C	C	C	NO	0
264	C	true	UPI0003A4F720	dTDP-4-amino-4,6-dideoxygalactose transaminase OS=Cronobacter muytjensii OX=413501 GN=wecE PE=3 SV=1	13	42	6	41.8	1	3.5	5.8	264	A0A2T7ASX5	N	C	C	C	NO	0
74	N	true	UPI000283FDC8	Malate dehydrogenase OS=Cronobacter muytjensii OX=413501 GN=mdh PE=3 SV=1	8	32.4	5.3	198.5	6	20.5	3.63	74	A0A2T7ASY6	N	C	MULTI	N	SP(Sec/SPI) < 0.9	0
352	C	true	UPI0009490468	Dihydroxy-acid dehydratase OS=Cronobacter muytjensii OX=413501 GN=ilvD PE=3 SV=1	16	65.6	5.3	23.1	1	1.6	3.57	352	A0A2T7ASZ9	N	C	C	C	NO	0
184	C	true	UPI000283F7EE	Branched-chain-amino-acid aminotransferase OS=Cronobacter muytjensii OX=413501 GN=ilvE PE=3 SV=1	7	33.9	5.5	66.5	3	14.9	4.68	184	A0A2T7AT03	N	C	C	C	NO	0
412	C	true	UPI000948CF38	FMN dependent NADH:quinone oxidoreductase OS=Cronobacter muytjensii OX=413501 GN=azoR PE=3 SV=1	7	21.8	4.9	14.4	1	4	1.09	412	A0A2T7ATF5	N	C	C	C	NO	0
197	C	true	UPI000283F467	UTP--glucose-1-phosphate uridylyltransferase OS=Cronobacter muytjensii OX=413501 GN=galU PE=3 SV=1	8	32.8	5.2	60.8	3	10.9	4.05	197	A0A2T7ATS1	N	C	C	C	NO	0
34	C	true	UPI000283F4A5	Cysteine synthase OS=Cronobacter muytjensii OX=413501 GN=cysK PE=3 SV=1	4	34.5	6.1	323.8	10	38.7	4.16	34	A0A2T7ATX7	N	C	C	C	NO	0
337	C	true	UPI000948BA2E	DNA ligase OS=Cronobacter muytjensii OX=413501 GN=ligA PE=3 SV=1	14	73.7	5.4	25.5	1	1.3	9.81	337	A0A2T7ATZ4	N	C	C	C	NO	0
121	C	true	UPI000283F49D	Glutamate--tRNA ligase OS=Cronobacter muytjensii OX=413501 GN=gltX PE=3 SV=1	8	53.4	5.6	114.9	5	13	4.38	121	A0A2T7AU43	C	C	C	C	NO	0
390	C	true	UPI000283F6B0	RNA polymerase sigma factor RpoD OS=Cronobacter muytjensii OX=413501 GN=rpoD PE=3 SV=1	6	70.3	4.7	16.9	1	1.8	7.43	390	A0A2T7AU69	C	C	C	C	NO	0
297	C	true	UPI000284049F	Glutathionylspermidine synthase family protein OS=Cronobacter muytjensii OX=413501 GN=AUN14_08720 PE=4 SV=1	10	44.7	4.7	33.4	2	6.7	3.35	297	A0A2T7AU86	N	C	C	C	NO	0
328	C	true	UPI000948B714	Phosphoenolpyruvate carboxylase OS=Cronobacter muytjensii OX=413501 GN=ppc PE=3 SV=1	10	98.9	5.7	26.9	1	1.4	4.81	328	A0A2T7AUA3	N	C	C	C	NO	0
111	C	true	UPI0003AA7D53	ATP synthase subunit alpha OS=Cronobacter muytjensii OX=413501 GN=atpA PE=3 SV=1	4	55.3	5.8	123.6	7	17.2	5.35	111	A0A2T7AUG1	MEMBR	C	C	C	NO	0
322	C	true	UPI0009489684	Cof-type HAD-IIB family hydrolase OS=Cronobacter muytjensii OX=413501 GN=AUN14_08130 PE=4 SV=1	9	29.9	4.9	27.9	1	4.4	3.33	322	A0A2T7AUI9	N	C	C	C	NO	0
233	C	true	UPI000283F201	Type VI secretion system contractile sheath large subunit OS=Cronobacter muytjensii OX=413501 GN=tssC PE=4 SV=1	9	56.7	5.3	48.2	2	4.2	4.15	233	A0A2T7AUL8	N	C	C	C	NO	0
237	C	true	UPI00039BBF5C	Ribonucleoside-diphosphate reductase OS=Cronobacter muytjensii OX=413501 GN=AUN14_07590 PE=3 SV=1	11	85.8	5.7	46.7	3	6.6	5.43	237	A0A2T7AUR7	N	C	C	C	NO	0
389	C	true	UPI000284072E	Ribonucleoside-diphosphate reductase OS=Cronobacter muytjensii OX=413501 GN=AUN14_07585 PE=3 SV=1	6	43.5	4.8	17.2	1	4.8	2.08	389	A0A2T7AUW2	N	C	C	C	NO	0
392	C	true	UPI000283FA79	50S ribosomal protein L19 OS=Cronobacter muytjensii OX=413501 GN=rplS PE=3 SV=1	3	13.2	10.6	16.1	1	7	5.13	392	A0A2T7AVA1	C (GO)	C	C	C	NO	0
323	PP	true	UPI000284047D	D-galactose-binding periplasmic protein OS=Cronobacter muytjensii OX=413501 GN=AUN14_06945 PE=3 SV=1	10	35.5	6	27.5	1	5.1	4.3	323	A0A2T7AVA3	PP	PP	PP	PP	SP(Sec/SPI)	0
163	C	true	UPI00028401F9	ATP-dependent 6-phosphofructokinase OS=Cronobacter muytjensii OX=413501 GN=pfkA PE=3 SV=1	8	35	5.9	78.9	5	16.6	4.13	163	A0A2T7AVN5	C	C	C	C	NO	0
321	C	true	UPI0003A7A70B	Glycerol-3-phosphate dehydrogenase [NAD(P)+] OS=Cronobacter muytjensii OX=413501 GN=gpsA PE=3 SV=1	10	36	6.2	28	1	2.7	8.2	321	A0A2T7AVP4	C	C	C	C	NO	0
236	C	true	UPI0003A67C09	Orotate phosphoribosyltransferase OS=Cronobacter muytjensii OX=413501 GN=pyrE PE=3 SV=1	5	23.5	5.2	47	1	8.5	8.04	236	A0A2T7AVS3	N	C	C	C	NO	0
256	C	true	UPI00039B35D4	Glucose-1-phosphatase OS=Cronobacter muytjensii OX=413501 GN=AUN14_06715 PE=4 SV=1	8	22.7	4.8	43	1	5	6.34	256	A0A2T7AVU9	N	C	C	C	NO	0
382	N	true	UPI000948C643	Sulfurtransferase OS=Cronobacter turicensis OX=413502 GN=BS411_21610 PE=4 SV=1	3	31	4.9	18.1	1	4.3	8.16	382	A0A2T7AW33	N	C	MULTI	N	NO	0
247	C	true	UPI0001B7DE0E	Uracil phosphoribosyltransferase OS=Cronobacter muytjensii OX=413501 GN=upp PE=3 SV=1	6	22.6	5.6	44.1	3	17.3	4.12	247	A0A2T7AW36	N	C	C	C	NO	0
228	C	true	UPI000948B050	Phosphoribosylformylglycinamidine cyclo-ligase OS=Cronobacter muytjensii OX=413501 GN=purM PE=3 SV=1	10	36.6	4.8	49.9	3	14.8	4	228	A0A2T7AW39	C	C	C	C	NO	0
133	C	true	UPI000948B986	Malonyl CoA-acyl carrier protein transacylase OS=Cronobacter muytjensii OX=413501 GN=fabD PE=3 SV=1	4	32.4	5.1	105.3	3	17.5	3.66	133	A0A2T7AWJ4	N	C	C	C	NO	0
351	C	true	UPI000283F83F	Two-component system response regulator PhoP OS=Cronobacter muytjensii OX=413501 GN=AUN14_05745 PE=4 SV=1	6	25.3	5.4	23.3	1	6.3	3.56	351	A0A2T7AWL1	N	C	C	C	NO	0
191	C	true	UPI000283FF57	Transcription termination/antitermination protein NusA OS=Cronobacter muytjensii OX=413501 GN=nusA PE=3 SV=1	9	55	4.6	63.4	1	2.4	4.52	191	A0A2T7AX33	C	C	C	C	NO	0
273	C	true	UPI000284036A	NAD(P)-dependent alcohol dehydrogenase OS=Cronobacter muytjensii OX=413501 GN=AUN14_04845 PE=3 SV=1	12	36.4	5.9	40	2	6.8	5.76	273	A0A2T7AX90	N	C	C	C	NO	0
123	C	true	UPI0002EA169A	Triosephosphate isomerase OS=Cronobacter turicensis OX=413502 GN=tpiA PE=3 SV=1	6	26.7	5.8	113.5	7	29.8	4.03	123	A0A2T7AXG5	C	C	C	C	NO	0
332	C	true	UPI000949167D	Histidinol-phosphate aminotransferase OS=Cronobacter muytjensii OX=413501 GN=hisC PE=3 SV=1	15	39.7	5	25.7	1	2.8	3.04	332	A0A2T7AXK4	N	C	C	C	NO	0
378	PP	true	UPI000310DD98	Maltodextrin-binding protein OS=Cronobacter turicensis OX=413502 GN=BS411_20615 PE=3 SV=1	5	43.3	7.7	18.9	1	2.5	7.65	378	A0A2T7AY23	PP	PP	PP	PP	SP(Sec/SPI)	0
102	C	true	UPI0003AAF275	Adenylosuccinate synthetase OS=Cronobacter muytjensii OX=413501 GN=purA PE=3 SV=1	7	47.2	5.2	131.2	7	17.4	3.86	102	A0A2T7AYI9	C	C	C	C	NO	0
76	C	true	UPI000283F4BB	60 kDa chaperonin OS=Cronobacter muytjensii OX=413501 GN=groL PE=3 SV=1	3	57.3	4.8	197.1	5	14.4	4.15	76	A0A2T7AYJ0	C	C	C	C	NO	0
257	C	true	UPI00039E804B	Inorganic pyrophosphatase OS=Cronobacter muytjensii OX=413501 GN=ppa PE=3 SV=1	3	19.7	5	42.6	1	8.6	4.95	257	A0A2T7AYL2	C	C	C	C	NO	0
176	C	true	UPI000948AB27	Ribonuclease R OS=Cronobacter muytjensii OX=413501 GN=rnr PE=3 SV=1	11	92.1	7.6	70.4	5	8.2	4.25	176	A0A2T7AYM6	C	C	C	C	NO	0
281	C	true	UPI0003AA51DC	3'(2'),5'-bisphosphate nucleotidase CysQ OS=Cronobacter muytjensii OX=413501 GN=cysQ PE=3 SV=1	9	27.3	5.5	37.2	1	4	2.99	281	A0A2T7AYN0	IM	C	C	C	NO	0
421	C	true	UPI000283F1CE	Fructose-1,6-bisphosphatase class 1 OS=Cronobacter muytjensii OX=413501 GN=fbp PE=3 SV=1	13	41.3	6.5	13.4	1	4.3	5.9	421	A0A2T7AYP1	C	C	C	C	NO	0
271	C	true	UPI000283FC62	Peptidyl-prolyl cis-trans isomerase OS=Cronobacter muytjensii OX=413501 GN=AUN14_01235 PE=3 SV=1	5	18.3	5.5	40.1	3	23.2	5.76	271	A0A2T7AZ45	N	C	C	C	NO	0
85	C	true	UPI000576C597	Leucine--tRNA ligase OS=Cronobacter muytjensii OX=413501 GN=leuS PE=3 SV=1	9	97.7	5.2	167	8	11.5	3.8	85	A0A2T7AZC5	C	C	C	C	NO	0
289	C	true	UPI000948C605	Glutamine--tRNA ligase OS=Cronobacter muytjensii OX=413501 GN=glnS PE=3 SV=1	10	63.6	5.7	34.9	3	5.2	5.3	289	A0A2T7AZD3	C	C	C	C	NO	0
132	C	true	UPI0003AB3DE4	Citrate synthase OS=Cronobacter muytjensii OX=413501 GN=gltA PE=3 SV=1	7	48.2	5.9	105.4	3	10	4.78	132	A0A2T7AZF2	C (GO)	C	C	C	NO	0
394	PP	true	UPI0009491B51	Tol-Pal system protein TolB OS=Cronobacter muytjensii OX=413501 GN=tolB PE=3 SV=1	10	45.9	6.9	16	1	6.7	0.91	394	A0A2T7AZL9	PP	PP	PP	PP	SP(Sec/SPI)	0
280	PP	true	UPI000948B4AE	Glutamine ABC transporter substrate-binding protein GlnH OS=Cronobacter muytjensii OX=413501 GN=AUN14_02280 PE=3 SV=1	7	26.9	8.5	37.5	1	6.9	8.59	280	A0A2T7AZN4	MEMBR (GO)	PP	PP	PP	SP(Sec/SPI)	0
166	C	true	UPI000948E206	Peptidyl-dipeptidase Dcp OS=Cronobacter turicensis OX=413502 GN=BS411_19535 PE=3 SV=1	7	76.2	5.2	77.6	3	4.1	6.79	166	A0A2T7AZV4	N	C	C	C	NO	0
347	C	true	UPI0009488C24	Adenosine deaminase OS=Cronobacter muytjensii OX=413501 GN=add PE=3 SV=1	10	36	5.3	23.8	1	2.7	5.42	347	A0A2T7B093	N	C	C	C	NO	0
357	C	true	UPI000283FD21	Lactoylglutathione lyase OS=Cronobacter muytjensii OX=413501 GN=AUN14_00610 PE=3 SV=1	6	14.9	4.7	22.6	1	8.9	1.91	357	A0A2T7B0B4	N	C	C	C	NO	0
167	C	true	UPI0009F88349	Formate dehydrogenase subunit alpha OS=Cronobacter muytjensii OX=413501 GN=AUN14_00790 PE=3 SV=1	5	78.7	5.9	76.7	4	7.1	3.44	167	A0A2T7B0K6	N	C	C	C	LIPO(Sec/SPII) < 0.9	0
217	OM	true	UPI000948CCAB	Porin OmpC OS=Cronobacter turicensis OX=413502 GN=BS411_18865 PE=3 SV=1	3	41.3	4.5	53.2	3	12.7	3.41	217	A0A2T7B0Q0	MEMBR	OM	OM	OM	SP(Sec/SPI)	0
368	C	true	UPI00094897ED	Ribosomal protein L11 methyltransferase OS=Cronobacter turicensis OX=413502 GN=prmA PE=3 SV=1	10	31.8	4.3	20.7	1	5.1	6.09	368	A0A2T7B0V7	C	C	C	C	NO	0
129	C	true	UPI000948D8EE	Arginine--tRNA ligase OS=Cronobacter turicensis OX=413502 GN=argS PE=3 SV=1	6	63.9	5.6	107	3	8.1	3.47	129	A0A2T7B1X6	C	C	C	C	NO	0
112	C	true	UPI00029BB254	Aspartate--tRNA ligase OS=Cronobacter turicensis OX=413502 GN=aspS PE=3 SV=1	8	66.2	5.3	122.7	6	10	4.47	112	A0A2T7B1Y1	C	C	C	C	NO	0
411	C	true	UPI00029C75E6	Probable transcriptional regulatory protein BS411_17270 OS=Cronobacter turicensis OX=413502 GN=BS411_17270 PE=3 SV=1	5	26.2	4.7	14.5	1	3.7	4.87	411	A0A2T7B1Y9	C	C	C	C	NO	0
299	C	true	UPI000948962D	Selenide, water dikinase OS=Cronobacter turicensis OX=413502 GN=selD PE=3 SV=1	7	36.5	5.1	33	2	10.4	3.75	299	A0A2T7B2L4	N	C	C	C	NO	0
277	C	true	UPI00029BAA19	Ketol-acid reductoisomerase (NADP(+)) OS=Cronobacter turicensis OX=413502 GN=ilvC PE=3 SV=1	4	53.9	5.4	38.4	1	2.6	3.37	277	A0A2T7B4I2	N	C	C	C	NO	0
206	C	true	UPI000949030A	UDP-N-acetyl-D-mannosamine dehydrogenase OS=Cronobacter turicensis OX=413502 GN=wecC PE=3 SV=1	6	45.8	5.5	57	2	5.2	5.54	206	A0A2T7B4J1	N	C	C	C	SP(Sec/SPI) < 0.9	0
229	C	true	UPI000948BC2B	Xaa-Pro dipeptidase OS=Cronobacter turicensis OX=413502 GN=pepQ PE=3 SV=1	10	50.2	5.7	49.5	3	7.4	4.63	229	A0A2T7B4N7	N	C	C	C	NO	0
243	C	true	UPI000948A6DD	Gamma-aminobutyraldehyde dehydrogenase OS=Cronobacter turicensis OX=413502 GN=patD PE=3 SV=1	8	50.7	5.5	44.9	1	3.6	8.31	243	A0A2T7B5J0	N	C	C	C	NO	0
189	C	true	UPI000948A4EB	Riboflavin synthase OS=Cronobacter turicensis OX=413502 GN=BS411_10485 PE=4 SV=1	5	23.5	5.7	64.3	2	12	4.12	189	A0A2T7B5Q5	N	C	C	C	NO	0
147	C	true	UPI00029C2002	Inosine-5'-monophosphate dehydrogenase OS=Cronobacter turicensis OX=413502 GN=guaB PE=3 SV=1	3	52	6.4	92.9	5	18	4.69	147	A0A2T7B5T4	N	C	C	C	NO	0
300	C	true	UPI00029BCFE5	Adenine phosphoribosyltransferase OS=Cronobacter turicensis OX=413502 GN=apt PE=3 SV=1	5	20	5.5	32.9	1	7.7	5.57	300	A0A2T7B6F5	C	C	C	C	NO	0
18	C	true	UPI00029BC532	Enolase OS=Cronobacter turicensis OX=413502 GN=eno PE=3 SV=1	8	45.5	5.2	587.4	14	39.8	3.49	18	A0A2T7B6P3	EC	C	C	C	NO	0
58	C	true	UPI000948C811	Lysine--tRNA ligase OS=Cronobacter turicensis OX=413502 GN=lysS PE=3 SV=1	8	57.5	5.2	220.7	9	19.6	4.26	58	A0A2T7B6Y4	C	C	C	C	NO	0
310	PP	true	UPI00029BFD69	Oxidative stress defense protein OS=Cronobacter turicensis OX=413502 GN=BS411_07215 PE=4 SV=1	10	28.7	6.3	30.2	2	7.1	8.34	310	A0A2T7B709	N	PP	PP	PP	SP(Sec/SPI)	0
325	C	true	UPI0009488D25	UDP-N-acetylmuramate--L-alanyl-gamma-D-glutamyl-meso-2,6-diaminoheptandioate ligase OS=Cronobacter turicensis OX=413502 GN=mpl PE=3 SV=1	10	50	5.7	27.4	1	4.4	4.89	325	A0A2T7B7H5	N	C	C	C	SP(Sec/SPI) < 0.9	0
311	N	true	UPI000948F98B	Ribose-5-phosphate isomerase A OS=Cronobacter turicensis OX=413502 GN=rpiA PE=3 SV=1	5	22.7	4.9	30	1	7.3	3.19	311	A0A2T7B7N4	N	C	N	N	NO	0
324	N	true	UPI00094904CD	S-formylglutathione hydrolase OS=Cronobacter turicensis OX=413502 GN=fghA PE=3 SV=1	8	30.7	4.9	27.5	1	5.1	1.47	324	A0A2T7B8M4	N	PP	N	N	NO	0
397	C	true	UPI00029C511D	Thioesterase OS=Cronobacter turicensis OX=413502 GN=BS411_04055 PE=4 SV=1	7	14.9	5.4	15.5	1	6.2	9.85	397	A0A2T7B8W3	N	C	C	C	NO	0
305	C	true	UPI00029BB08B	UPF0234 protein BS411_03845 OS=Cronobacter turicensis OX=413502 GN=BS411_03845 PE=3 SV=1	6	18.5	6	32.2	2	16	2.98	305	A0A2T7B9B1	N	C	C	C	NO	0
72	C	true	UPI000948E373	Valine--tRNA ligase OS=Cronobacter turicensis OX=413502 GN=valS PE=3 SV=1	9	108.2	5.1	200.3	8	10.1	2.4	72	A0A2T7B9P1	C	C	C	C	NO	0
10	C	true	UPI000948D60E	Chaperone protein DnaK OS=Cronobacter turicensis OX=413502 GN=dnaK PE=2 SV=1	3	69.2	4.8	980	22	34.3	3.89	10	A0A2T7BA06	N	C	C	C	NO	0
118	C	true	UPI00029BCC08	DNA polymerase I OS=Cronobacter turicensis OX=413502 GN=polA PE=3 SV=1	10	102.9	5.3	117.1	5	7	6.13	118	A0A2T7BB47	N	C	C	C	NO	0
97	C	true	UPI0009488EF7	Oligopeptidase A OS=Cronobacter turicensis OX=413502 GN=BS411_00825 PE=3 SV=1	7	76.8	5.1	140.1	7	15.4	3.36	97	A0A2T7BB57	N	C	C	C	NO	0
173	C	true	UPI00015BADB7	NAD(P)H-dependent oxidoreductase OS=Cronobacter sakazakii OX=28141 GN=DC438_00080 PE=4 SV=1	3	20.6	5.2	72.5	1	7.9	3.41	173	A0A347MBQ5	N	C	C	C	NO	0
340	C	true	UPI00015BA154	GntR family transcriptional regulator OS=Cronobacter sakazakii OX=28141 GN=DC438_11595 PE=4 SV=1	4	24.4	6.1	24.7	1	5.9	3.48	340	A0A347MHA7	N	C	C	C	NO	0
67	C	true	UPI000575F5FB	Transaldolase OS=Cronobacter universalis NCTC 9529 OX=1074000 GN=talB PE=3 SV=1	3	35.2	5.1	206.2	10	34.1	4.03	67	A0A376E0U3	C	C	C	C	NO	0
65	C	true	UPI000576C9DB	Isoleucine--tRNA ligase OS=Cronobacter universalis NCTC 9529 OX=1074000 GN=ileS PE=3 SV=1	6	104.2	5.8	208.7	13	17.5	4.75	65	A0A376E179	C	C	C	C	NO	0
339	C	true	UPI000577D663	Proline--tRNA ligase OS=Cronobacter universalis NCTC 9529 OX=1074000 GN=proS PE=3 SV=1	9	63.4	5.1	25	1	2.3	5.59	339	A0A376E267	C	C	C	C	NO	0
309	C	true	UPI00029BE038	Pantothenate synthetase OS=Cronobacter universalis NCTC 9529 OX=1074000 GN=panC PE=3 SV=1	7	31.3	5.6	30.6	1	4.9	4.3	309	A0A376E391	C	C	C	C	NO	0
175	C	true	UPI00029BC92B	D-alanine--D-alanine ligase OS=Cronobacter universalis NCTC 9529 OX=1074000 GN=ddlA PE=3 SV=1	5	39.7	5.2	71.3	3	11.7	5.31	175	A0A376E3L9	C	C	C	C	NO	0
2	C	true	UPI00029C1FBE	Formate C-acetyltransferase OS=Cronobacter universalis NCTC 9529 OX=1074000 GN=pflB PE=3 SV=1	3	85.1	5.8	1859.2	39	42.8	3.12	2	A0A376E7G8	C	C	C	C	NO	0
103	C	true	UPI00029C2AFB	DNA protection during starvation protein OS=Cronobacter universalis NCTC 9529 OX=1074000 GN=dps PE=3 SV=1	4	18.6	5.5	130.4	4	29.9	5.91	103	A0A376E894	C	C	C	C	NO	0
49	C	true	UPI00029C0D5D	Asparagine--tRNA ligase OS=Cronobacter universalis NCTC 9529 OX=1074000 GN=asnS PE=3 SV=1	3	52.6	5.1	252	9	21	5.18	49	A0A376E9M7	C	C	C	C	NO	0
90	C	true	UPI00029C71C3	NH(3)-dependent NAD(+) synthetase OS=Cronobacter universalis NCTC 9529 OX=1074000 GN=nadE PE=3 SV=1	2	30.7	5.1	152.4	6	28	4.41	90	A0A376EAJ8	C (GO)	C	C	C	NO	0
266	C	true	UPI0005771FD5	Phenylalanine--tRNA ligase alpha subunit OS=Cronobacter universalis NCTC 9529 OX=1074000 GN=pheS PE=3 SV=1	5	36.9	5.9	41.3	2	7	3.76	266	A0A376EBP0	C	C	C	C	NO	0
341	C	true	UPI00029B9F56	Universal stress protein E OS=Cronobacter universalis NCTC 9529 OX=1074000 GN=uspE PE=4 SV=1	3	36	5.2	24.5	2	10.1	4.83	341	A0A376EE27	N	C	C	C	NO	0
141	N	true	UPI000577E2D4	Hydrogenase-3 component E OS=Cronobacter universalis NCTC 9529 OX=1074000 GN=hycE PE=4 SV=1	6	64.7	6	97.7	8	20.2	3.79	141	A0A376EEF2	N	C	MULTI	N	NO	0
290	C	true	UPI00051877A0	Transcriptional regulator kdgR OS=Cronobacter universalis NCTC 9529 OX=1074000 GN=kdgR PE=4 SV=1	10	30.1	5.3	34.8	1	4.9	4.74	290	A0A376EIX7	N	C	C	C	NO	0
182	N	true	UPI00029BE798	Protein of uncharacterized function (DUF406) OS=Cronobacter universalis NCTC 9529 OX=1074000 GN=yiiS PE=3 SV=1	4	10.2	4.2	68.2	2	14.9	3.4	182	A0A376EP29	N	C	N	N	NO	0
70	C	true	UPI0005776704	DNA gyrase subunit A OS=Cronobacter universalis NCTC 9529 OX=1074000 GN=gyrA PE=3 SV=1	5	97.2	5	205	5	6.8	4.29	70	A0A376EPA3	C	C	C	C	NO	0
294	C	true	UPI000577BD76	4-hydroxy-tetrahydrodipicolinate synthase OS=Cronobacter universalis NCTC 9529 OX=1074000 GN=dapA_1 PE=3 SV=1	5	31.3	5.9	34.4	2	8.9	5.84	294	A0A376ERM3	C	C	C	C	NO	0
51	C	true	UPI00029BD879	Serine hydroxymethyltransferase OS=Cronobacter universalis NCTC 9529 OX=1074000 GN=glyA PE=3 SV=1	9	45.4	6.1	248.1	6	13.7	4.05	51	A0A376ESU6	C	C	C	C	NO	0
350	C	true	UPI00029BAD1A	Glutamate--cysteine ligase OS=Cronobacter universalis NCTC 9529 OX=1074000 GN=gshA PE=3 SV=1	7	58.5	5.3	23.3	1	3.9	4.07	350	A0A376ETX0	N	C	C	C	NO	0
40	C	true	UPI000519A66B	Alanine--tRNA ligase OS=Cronobacter universalis NCTC 9529 OX=1074000 GN=alaS PE=3 SV=1	6	96.1	5.5	305.2	11	16.3	4.6	40	A0A376EU33	C	C	C	C	NO	0
362	C	true	UPI000B24E0D7	Glutaredoxin-2 OS=Cronobacter universalis NCTC 9529 OX=1074000 GN=grxB_2 PE=4 SV=1	8	24.2	5.1	21.7	1	4.1	8.45	362	A0A376EXI5	N	C	C	C	NO	0
73	C	true	UPI00029BC27F	DNA-directed RNA polymerase subunit alpha OS=Cronobacter universalis NCTC 9529 OX=1074000 GN=rpoA PE=3 SV=1	2	36.5	5	199.7	6	20.4	4.54	73	A0A376F061	N	C	C	C	NO	0
140	C	true	UPI00029BFB48	1,4-alpha-glucan branching enzyme GlgB OS=Cronobacter universalis NCTC 9529 OX=1074000 GN=glgB PE=3 SV=1	7	84.4	5.9	99.3	5	7.7	4.83	140	A0A376F1H7	N	C	C	C	NO	0
201	C	true	UPI00029C51AD	Glutamine--fructose-6-phosphate aminotransferase [isomerizing] OS=Cronobacter universalis NCTC 9529 OX=1074000 GN=glmS PE=3 SV=1	3	66.4	5.5	59	7	16.6	5.32	201	A0A376F1K5	C	C	C	C	NO	0
336	C	true	UPI00029BF62A	50S ribosomal subunit assembly factor BipA OS=Cronobacter universalis NCTC 9529 OX=1074000 GN=typA PE=3 SV=1	4	67.3	5.2	25.5	1	2	5.76	336	A0A376F2U9	C	C	IM	C	NO	0
262	C	true	UPI00029BF4AA	Arylesterase OS=Cronobacter universalis NCTC 9529 OX=1074000 GN=NCTC9529_04201 PE=4 SV=1	3	29.8	4.5	41.8	2	8.1	3.96	262	A0A376KQ52	N	C	C	C	NO	0
374	C	true	UPI00015BA7EE	UDP-N-acetylmuramoylalanine--D-glutamate ligase OS=Cronobacter sakazakii OX=28141 GN=murD PE=3 SV=1	4	47	5.4	19.4	1	3.4	1.58	374	A0A384EN28	C	C	MULTI	C	LIPO(Sec/SPII) < 0.9	1
96	C	true	UPI00015B9F57	Glycine dehydrogenase (decarboxylating) OS=Cronobacter sakazakii OX=28141 GN=gcvP PE=3 SV=1	2	104.4	5.6	140.1	7	9.4	3.31	96	A0A3Q9CF71	N	C	C	C	NO	0
208	C	true	UPI000A1D9E85	NADP-dependent oxaloacetate-decarboxylating malate dehydrogenase OS=Cronobacter sakazakii OX=28141 GN=DC438_06275 PE=3 SV=1	4	82.1	5.3	56.6	4	7.5	3.14	208	A0A3Q9CF74	N	C	C	C	NO	0
174	C	true	UPI000A200CC3	Indolepyruvate decarboxylase OS=Cronobacter sakazakii OX=28141 GN=DC438_06565 PE=3 SV=1	5	59.5	5.4	71.8	3	6.3	6.64	174	A0A3Q9CFD3	N	C	C	C	NO	0
47	C	true	UPI000A2011FF	Transketolase OS=Cronobacter sakazakii OX=28141 GN=tkt PE=3 SV=1	5	72	5.5	266.7	12	21.7	4.71	47	A0A3Q9CGC6	N	C	C	C	NO	0
110	C	true	UPI000A1EA36C	Phenylalanine--tRNA ligase beta subunit OS=Cronobacter sakazakii OX=28141 GN=pheT PE=3 SV=1	4	86.6	5.1	123.8	6	9.8	3.48	110	A0A3Q9CGU8	C	C	C	C	NO	0
126	C	true	UPI0007ABB92B	Alpha-acetolactate decarboxylase OS=Cronobacter sakazakii OX=28141 GN=budA PE=3 SV=1	8	29.4	5.7	112.5	4	22.8	3.71	126	A0A3Q9CGY8	N	C	C	C	NO	0
99	C	true	UPI000A1D8AAA	Aconitate hydratase OS=Cronobacter sakazakii OX=28141 GN=acnA PE=3 SV=1	2	97.2	5.3	135	5	6.3	4.64	99	A0A3Q9CI34	N	C	C	C	NO	0
363	N	true	UPI000A1EE82C	Gfo/Idh/MocA family oxidoreductase OS=Cronobacter sakazakii OX=28141 GN=DC438_18795 PE=4 SV=1	4	36.4	5.6	21.4	1	4.8	5.94	363	A0A3Q9CJM7	N	C	MULTI	N	NO	0
148	C	true	UPI000A1EC06A	Alkene reductase OS=Cronobacter sakazakii OX=28141 GN=DC438_10845 PE=4 SV=1	5	39.2	5.8	92.2	5	16.1	5.18	148	A0A3Q9CK14	N	C	C	C	NO	0
302	C	true	UPI00025F6CC2	Putative NAD(P)H nitroreductase OS=Cronobacter sakazakii OX=28141 GN=DC438_12855 PE=3 SV=1	3	20.2	6.1	32.3	2	10.9	4.91	302	A0A3Q9CKI5	N	C	C	C	NO	0
317	C	true	UPI000A1F1CF3	Ribonuclease E OS=Cronobacter sakazakii OX=28141 GN=rne PE=3 SV=1	5	117.4	5.5	28.7	1	0.9	5.71	317	A0A3Q9CKL8	IM	C	C	C	NO	0
205	C	true	UPI000A1ECD62	3-oxoacyl-[acyl-carrier-protein] synthase 3 OS=Cronobacter sakazakii OX=28141 GN=fabH PE=3 SV=1	3	33.5	4.8	57.6	2	11	4.74	205	A0A3Q9CH59	C	C	C	C	NO	0
19	C	true	UPI000A1F4DA3	Phosphoenolpyruvate carboxykinase (ATP) OS=Cronobacter sakazakii OX=28141 GN=pckA PE=3 SV=1	6	59.6	5	551.3	11	23.6	3.71	19	A0A3S5HNE5	C	C	C	C	NO	0
113	C	true	UPI0004A896EA	Chemotaxis protein CheA OS=Cronobacter sakazakii OX=28141 GN=DC438_08800 PE=4 SV=1	6	72	4.7	121.5	4	10.5	2.86	113	A0A3S9IYT4	C (GO)	C	C	C	NO	0
61	C	true	UPI000A1ED0E0	Galactokinase OS=Cronobacter sakazakii OX=28141 GN=galK PE=3 SV=1	2	41.4	5.4	217.5	7	18.3	3.84	61	A0A3S9J1Y0	C	C	C	C	NO	0
66	C	true	UPI000A200016	2,3-bisphosphoglycerate-dependent phosphoglycerate mutase OS=Cronobacter sakazakii OX=28141 GN=gpmA PE=3 SV=1	2	28.3	5.8	208.2	6	23.2	2.71	66	A0A3S9J1Y6	N	C	C	C	NO	0
276	PP	true	UPI000A1EF9C0	ABC transporter substrate-binding protein OS=Cronobacter sakazakii OX=28141 GN=DC438_15380 PE=4 SV=1	5	47	8.8	38.8	1	2.6	3.71	276	A0A3S9J2B7	N	PP	PP	PP	SP(Sec/SPI)	0
25	C	true	UPI000A1FCB40	Chaperone protein HtpG OS=Cronobacter sakazakii OX=28141 GN=htpG PE=3 SV=1	2	71	5.1	398.8	15	31.9	3.48	25	A0A3S9J2J0	C	C	C	C	NO	0
407	C	true	UPI000A1F88D6	Thymidine phosphorylase OS=Cronobacter sakazakii OX=28141 GN=deoA PE=3 SV=1	7	46.9	5	14.7	1	1.6	9.45	407	A0A3S9J3S3	N	C	C	C	NO	0
57	C	true	UPI0003A8AA25	Ornithine carbamoyltransferase OS=Cronobacter sakazakii OX=28141 GN=argF PE=3 SV=1	6	37	5.5	222.6	12	31.4	3.43	57	A0A3S9J428	C	C	C	C	NO	0
104	C	true	UPI000A1F7298	Carbamate kinase OS=Cronobacter sakazakii OX=28141 GN=arcC PE=3 SV=1	5	32.3	5.2	130	4	12.9	3.57	104	A0A3S9J452	N	C	C	C	NO	0
215	C	true	UPI0004A9A7E5	Oxidoreductase OS=Cronobacter sakazakii OX=28141 GN=DC438_19520 PE=4 SV=1	8	34.6	5.6	53.5	2	8	4.58	215	A0A3S9J4G1	N	C	C	C	NO	0
35	C	true	UPI000F7BB215	Malto-oligosyltrehalose trehalohydrolase OS=Cronobacter sakazakii OX=28141 GN=treZ PE=3 SV=1	3	66	4.9	323.2	10	23.6	4.7	35	A0A3S9J763	C	C	C	C	NO	0
398	N	true	UPI000FF7D168	Magnesium/cobalt efflux protein (Fragment) OS=Cronobacter malonaticus OX=413503 GN=C3E80_22105 PE=4 SV=1	5	8.3	7.1	15.5	1	16.9	6.4	398	A0A423XPP6	N	C	N	N	NO	0
146	C	true	UPI00015BA7AC	Cell division protein FtsZ OS=Cronobacter malonaticus OX=413503 GN=ftsZ PE=3 SV=1	3	40.3	4.6	94.2	4	13.3	5.02	146	A0A423XQH5	C	C	MULTI	C	NO	0
255	C	true	UPI00015BA984	50S ribosomal protein L7/L12 OS=Cronobacter malonaticus OX=413503 GN=rplL PE=3 SV=1	4	12.4	4.6	43.3	1	9.8	3.48	255	A0A423XQV4	C (GO)	C	MULTI	C	NO	0
29	C	true	UPI00015BA0E2	6-phosphogluconate dehydrogenase, decarboxylating OS=Cronobacter malonaticus OX=413503 GN=C3E80_18760 PE=3 SV=1	2	51.6	5.1	369.2	11	29.5	3.95	29	A0A423XRI1	N	C	C	C	NO	0
3	C	true	UPI00015BA0D5	Glyceraldehyde-3-phosphate dehydrogenase OS=Cronobacter malonaticus OX=413503 GN=C3E80_14105 PE=3 SV=1	3	35.6	6.6	1549.4	19	55.3	2.4	3	A0A423XSN6	N	C	C	C	NO	0
267	C	true	UPI0001C0A180	Translation initiation factor IF-3 OS=Cronobacter malonaticus OX=413503 GN=infC PE=3 SV=1	1	20.6	9.5	40.9	2	17.8	5.34	267	A0A423XSQ7	C	C	C	C	NO	0
108	C	true	UPI000517E1ED	Aldehyde-alcohol dehydrogenase OS=Cronobacter malonaticus OX=413503 GN=C3E80_17185 PE=3 SV=1	4	96	6.3	125.2	10	16.5	4.27	108	A0A423XUC6	N	C	C	C	NO	0
71	C	true	UPI00015B9E06	30S ribosomal protein S4 OS=Cronobacter malonaticus OX=413503 GN=rpsD PE=3 SV=1	2	23.5	10.1	203.4	8	37.4	4.14	71	A0A423XUL7	C (GO)	C	C	C	NO	0
46	C	true	UPI000BEAC6AD	Glycine--tRNA ligase beta subunit OS=Cronobacter malonaticus OX=413503 GN=glyS PE=3 SV=1	5	76.1	5.4	279.8	8	16	4.63	46	A0A423XW77	C	C	C	C	NO	0
68	C	true	UPI000F4EBA19	2-amino-3-ketobutyrate coenzyme A ligase OS=Cronobacter malonaticus OX=413503 GN=kbl PE=3 SV=1	4	43.1	5.7	206.2	5	16.6	3.86	68	A0A423XWB7	N	C	C	C	NO	0
128	C	true	UPI000CFAD87C	Phosphopentomutase OS=Cronobacter malonaticus OX=413503 GN=deoB PE=3 SV=1	4	44.2	5.1	107.4	4	13	4.2	128	A0A423XXI0	C	C	C	C	NO	0
216	N	true	UPI00025F6481	Xaa-Pro aminopeptidase OS=Cronobacter malonaticus OX=413503 GN=C3E80_07155 PE=4 SV=1	5	48.9	5.3	53.4	4	9.4	5.06	216	A0A423XZ78	N	C	MULTI	N	TAT	0
369	C	true	UPI00015B9BE1	Elongation factor P OS=Cronobacter malonaticus OX=413503 GN=efp PE=3 SV=1	2	20.5	4.9	20.5	1	4.8	2.31	369	A0A423Y011	C	C	C	C	NO	0
83	C	true	UPI000F50D65D	EIII-Fru OS=Cronobacter malonaticus OX=413503 GN=C3E80_04565 PE=4 SV=1	2	39.3	4.8	173.4	6	22	3.42	83	A0A423Y127	C	C	C	C	NO	0
12	C	true	UPI00015B9C39	Phosphoenolpyruvate-protein phosphotransferase OS=Cronobacter malonaticus OX=413503 GN=C3E80_05445 PE=3 SV=1	2	63.5	4.8	840.1	21	34.1	3.34	12	A0A423Y1H7	C	C	C	C	NO	0
135	C	true	UPI000F4DF45D	Phosphoribosylformylglycinamidine synthase OS=Cronobacter malonaticus OX=413503 GN=purL PE=3 SV=1	3	141	5.3	104.1	7	6.9	4.54	135	A0A423Y1W5	C	C	C	C	NO	0
75	C	true	UPI000F4F9796	Serine--tRNA ligase OS=Cronobacter malonaticus OX=413503 GN=serS PE=3 SV=1	3	48.5	5.4	197.4	9	22.8	4.47	75	A0A423Y2U2	C	C	C	C	NO	0
313	C	true	UPI000F4EB102	N-methyl-L-tryptophan oxidase OS=Cronobacter malonaticus OX=413503 GN=solA PE=3 SV=1	5	40.5	5	29.8	2	7	4.3	313	A0A423Y368	N	C	C	C	NO	0
400	C	true	UPI00015BA11E	3-oxoacyl-[acyl-carrier-protein] reductase OS=Cronobacter malonaticus OX=413503 GN=C3E80_03815 PE=3 SV=1	6	25.5	5.8	15.1	1	9.4	6.98	400	A0A423Y373	N	C	C	C	NO	0
45	C	true	UPI00015BA2C6	Isocitrate dehydrogenase [NADP] OS=Cronobacter sakazakii OX=28141 GN=icd PE=4 SV=1	4	45.8	5.3	285.8	11	25.7	3.72	45	A0A6L3PH96	N	C	C	C	NO	0
334	C	true	UPI0009BA4328	Uncharacterized protein OS=Cronobacter sakazakii OX=28141 GN=FZH93_01185 PE=4 SV=1	1	51.1	5.4	25.7	1	2.4	5.55	334	A0A6L3PLP9	N	C	C	C	NO	0
27	C	true	UPI00020F2218	GMP synthase [glutamine-hydrolyzing] OS=Cronobacter sakazakii OX=28141 GN=guaA PE=3 SV=1	1	58.6	5.2	390	13	30.5	3.86	27	A0A6L3PYJ0	N	C	C	C	NO	0
314	C	true	UPI0002B283EB	Protein GrpE OS=Cronobacter sakazakii OX=28141 GN=grpE PE=3 SV=1	4	22.3	4.7	29.8	1	5.5	3.9	314	A0A6L3Q8X5	C	C	C	C	NO	0
220	C	true	UPI00020F1AB5	Phosphoribosylamine--glycine ligase OS=Cronobacter sakazakii OX=28141 GN=purD PE=3 SV=1	3	46	4.9	52.2	3	14.4	3.36	220	A0A6L3Q9N0	N	C	C	C	NO	0
396	C	true	UPI0002B29436	WYL domain-containing protein OS=Cronobacter sakazakii OX=28141 GN=FZH93_17635 PE=4 SV=1	1	33.6	6.6	15.6	1	5.2	4.06	396	A0A6L3Q9S9	N	C	C	C	NO	0
244	C	true	UPI00020F23E8	tRNA-modifying protein YgfZ OS=Cronobacter sakazakii OX=28141 GN=ygfZ PE=3 SV=1	2	36.1	5.3	44.5	1	5.2	3.92	244	A0A6L3QAP1	C	C	N	C	NO	0
98	EC	true	UPI00020F2216	Neutral metalloproteinase OS=Cronobacter sakazakii OX=28141 GN=FZH93_00690 PE=3 SV=1	1	37.7	5.4	139	7	27.3	3.66	98	A0A6L3QL17	EC	EC	EC	EC	NO	0
285	N	true	UPI0002B2918F	Beta-galactosidase OS=Cronobacter sakazakii OX=28141 GN=lacZ PE=3 SV=1	5	116.3	5.3	36	2	2.8	4.39	285	A0A6L3QMK5	N	C	N	N	NO	0
153	OM	true	UPI000F5CD58B	Porin OmpF OS=Cronobacter sakazakii OX=28141 GN=ompF PE=3 SV=1	2	39.2	4.9	90.3	3	10.2	2.67	153	A0A6L3QXU3	MEMBR	OM	OM	OM	SP(Sec/SPI)	0
403	C	true	UPI00020F2F7D	Envelope stress response regulator transcription factor CpxR OS=Cronobacter sakazakii OX=28141 GN=cpxR PE=4 SV=1	1	26.4	5.3	15	1	12.1	1.96	403	A0A6L3QZG8	N	C	C	C	NO	0
64	C	true	UPI0003A26125	Malto-oligosyltrehalose synthase OS=Cronobacter sakazakii OX=28141 GN=treY PE=4 SV=1	1	93.7	5.3	213.5	10	14.9	4.62	64	A0A6L3R258	N	C	C	C	NO	0
248	N	true	UPI0002B28015	DAK2 domain-containing protein OS=Cronobacter sakazakii OX=28141 GN=FZH93_12290 PE=4 SV=1	1	56.4	5.5	43.9	2	5.1	5.38	248	A0A6L3R594	N	C	N	N	NO	0
26	C	true	UPI00020F16B8	Arginine deiminase OS=Cronobacter sakazakii OX=28141 GN=arcA PE=3 SV=1	1	45.5	5.4	396.3	14	40.1	3.47	26	A0A6L3R5N6	C	C	C	C	NO	0
22	C	true	UPI0001576579	Heat shock survival AAA family ATPase ClpK OS=Cronobacter sakazakii OX=28141 GN=clpK PE=3 SV=1	1	102.4	5.6	539.1	25	30.3	4.51	22	A0A6L3R6D4	N	C	C	C	NO	0
17	C	true	UPI0009759ADB	Glucose-6-phosphate isomerase OS=Cronobacter sakazakii OX=28141 GN=pgi PE=3 SV=1	3	61.5	5.9	615.3	14	29	4.56	17	A0A6L3RBT9	C	C	C	C	NO	0
55	N	true	UPI00020F2449	Mannose-6-phosphate isomerase OS=Cronobacter sakazakii OX=28141 GN=manA PE=3 SV=1	1	42.5	5.2	235.5	8	27.8	4.08	55	A0A6L3RKR0	N	C	N	N	NO	0
231	N	true	UPI00020F1C45	DUF2076 domain-containing protein OS=Cronobacter sakazakii OX=28141 GN=FZH93_06090 PE=4 SV=1	1	27.6	4.1	49.2	2	18.2	4.45	231	A0A6L3RLE5	N	EC	N	N	NO	0
251	C	true	UPI00015BA862	Ornithine decarboxylase SpeF OS=Cronobacter sakazakii OX=28141 GN=speF PE=3 SV=1	4	82	5.8	43.7	5	9.7	5.28	251	A0A6L3RRJ9	N	C	C	C	NO	0
143	C	true	UPI00015B9C38	CTP synthase OS=Cronobacter sakazakii OX=28141 GN=pyrG PE=3 SV=1	2	60.2	5.7	97.2	4	10.6	6.06	143	A0A6L3RXU9	N	C	C	C	NO	1
149	C	true	UPI00015B9EEF	Quinone oxidoreductase OS=Cronobacter sakazakii OX=28141 GN=FZI41_17710 PE=3 SV=1	4	35	8.3	92.1	4	18.3	4.79	149	A0A6L3S9G9	N	C	C	C	NO	0
241	C	true	UPI000CFC4C96	Peptidylprolyl isomerase OS=Cronobacter sakazakii OX=28141 GN=FZI41_07350 PE=4 SV=1	4	22.5	5	45.5	1	6.3	2.2	241	A0A7V7PYH1	N	C	C	C	NO	0
406	C	true	UPI0006D25522	Copper homeostasis protein CutC OS=Cronobacter sakazakii OX=28141 GN=cutC PE=4 SV=1	3	25.9	5.5	14.7	1	4.9	2.62	406	A0A7V7Q082	N	C	C	C	SP(Sec/SPI) < 0.9	0
53	N	true	UPI00025F657C	NAD(P)H:quinone oxidoreductase OS=Cronobacter sakazakii OX=28141 GN=wrbA PE=4 SV=1	4	20.8	5.9	245.5	7	37.9	3.73	53	A0A7V7RB96	N	EC	N	N	NO	0
30	C	true	UPI00029C5BDB	Alpha-D-glucose phosphate-specific phosphoglucomutase OS=Cronobacter sakazakii OX=28141 GN=FZI36_10670 PE=4 SV=1	3	58.6	5.4	367.3	9	23.3	4.61	30	A0A7V7RDZ7	N	C	C	C	NO	0
199	C	true	UPI00132CB6A8	Carboxypeptidase M32 OS=Cronobacter sakazakii OX=28141 GN=FZH93_17220 PE=4 SV=1	2	52.3	5.1	59.9	6	14.3	4.35	199	A0A7V7U4F1	N	C	C	C	NO	0
131	C	true	UPI00048CF2E7	Peptidase T OS=Cronobacter sakazakii OX=28141 GN=pepT PE=4 SV=1	3	45	5.4	105.9	6	16.6	4.52	131	A0A7V7UQ92	N	C	C	C	NO	0
338	C	true	UPI00029BB64D	Glucose-6-phosphate dehydrogenase OS=Cronobacter sakazakii OX=28141 GN=zwf PE=4 SV=1	4	55.8	5.9	25.2	3	5.7	2.37	338	A0A7V7UQN6	N	C	C	C	NO	0
187	C	true	UPI00015BAA5D	Catabolite activator protein OS=Cronobacter sakazakii (strain ATCC BAA-894) OX=290339 GN=ESA_04376 PE=4 SV=1	2	23.7	8.4	65.1	1	5.7	5.15	187	A7ME34	N	C	C	C	NO	0
221	C	true	UPI00015BA562	HTH asnC-type domain-containing protein OS=Cronobacter sakazakii (strain ATCC BAA-894) OX=290339 GN=ESA_02450 PE=4 SV=1	2	20.3	8.9	52.1	3	19.2	3.69	221	A7MES1	N	C	C	C	NO	0
137	C	true	UPI00015BA75A	Pyruvate dehydrogenase E1 component OS=Cronobacter sakazakii (strain ATCC BAA-894) OX=290339 GN=ESA_03223 PE=4 SV=1	3	100.5	5.4	103.4	6	7.5	3.07	137	A7MGN6	N	C	C	C	NO	0
203	C	true	UPI00015BA7EC	Pyrroline-5-carboxylate reductase OS=Cronobacter sakazakii (strain ATCC BAA-894) OX=290339 GN=proC PE=3 SV=1	2	29.6	5.7	58.9	2	9.3	4	203	A7MLW2	C	C	C	C	TAT < 0.9	0
88	C	true	UPI00015B9E08	50S ribosomal protein L17 OS=Cronobacter sakazakii (strain ATCC BAA-894) OX=290339 GN=ESA_00032 PE=3 SV=1	4	12.1	10	155.7	5	38.5	3.6	88	A7MPF9	C (GO)	C	C	C	NO	0
391	N	true	UPI000162E247	dTDP-4-dehydrorhamnose 3,5-epimerase OS=Cronobacter sakazakii OX=28141 GN=rmlC PE=3 SV=1	1	20.7	5.8	16.2	1	7.2	4.13	391	A9Y3F8	N	C	N	N	NO	0
106	OM	true	UPI0001C23DA9	Outer membrane protein A OS=Cronobacter sakazakii OX=28141 GN=ompA PE=3 SV=1	2	37.1	5.2	127.9	6	23.3	4.57	106	D2X3H0	MEMBR	OM	OM	OM	SP(Sec/SPI)	0
80	C	true	UPI00015BA67D	Elongation factor Ts OS=Cronobacter condimenti 1330 OX=1073999 GN=tsf PE=3 SV=1	1	30.5	5.2	176.8	10	36	3.49	80	K7ZZ59	C	C	C	C	NO	0
335	C	true	UPI0001B7E5A9	50S ribosomal protein L15 OS=Cronobacter condimenti 1330 OX=1073999 GN=rplO PE=3 SV=1	1	15.1	11.2	25.5	3	25	5.29	335	K7ZZE3	C (GO)	C	C	C	NO	0
162	C	true	UPI00015BA7D7	Succinate--CoA ligase [ADP-forming] subunit alpha OS=Cronobacter condimenti 1330 OX=1073999 GN=sucD PE=3 SV=1	3	29.8	5.9	79.8	3	12.1	3.59	162	K8A042	N	C	C	C	NO	0
139	C	true	UPI00029C1B42	Phosphoribosylaminoimidazole-succinocarboxamide synthase OS=Cronobacter condimenti 1330 OX=1073999 GN=purC PE=3 SV=1	2	27	4.9	100.5	3	16.5	4.08	139	K8A071	N	C	C	C	NO	0
326	C	true	UPI00015BA6D9	Endoribonuclease L-PSP OS=Cronobacter condimenti 1330 OX=1073999 GN=BN137_2048 PE=3 SV=1	3	13.6	5.1	27.2	1	10.2	3.29	326	K8A170	N	C	C	C	NO	0
279	C	true	UPI00015BA958	Aerobic respiration control protein arcA OS=Cronobacter condimenti 1330 OX=1073999 GN=BN137_2705 PE=4 SV=1	1	27.2	5.4	38	2	7.6	6.78	279	K8A1E3	N	C	C	C	NO	0
416	C	true	UPI00015BA033	50S ribosomal protein L20 OS=Cronobacter condimenti 1330 OX=1073999 GN=rplT PE=3 SV=1	3	13.5	11.5	14.3	1	8.5	5.93	416	K8A2I3	C (GO)	C	C	C	NO	0
109	C	true	UPI00029C28A8	UDP-glucose 6-dehydrogenase OS=Cronobacter condimenti 1330 OX=1073999 GN=BN137_3637 PE=3 SV=1	2	49.6	5.7	124.6	8	18.4	4.81	109	K8A3T8	N	C	C	C	SP(Sec/SPI)	0
185	C	true	UPI00015B9DBC	50S ribosomal protein L3 OS=Cronobacter condimenti 1330 OX=1073999 GN=rplC PE=3 SV=1	2	22.2	9.9	65.8	3	10	4.99	185	K8A3V8	C (GO)	C	C	C	NO	0
401	N	true	UPI00029C1A49	COG1309: Transcriptional regulator OS=Cronobacter condimenti 1330 OX=1073999 GN=BN137_3688 PE=4 SV=1	1	21.3	5.9	15.1	1	2.6	9.28	401	K8A3W5	N	C	N	N	NO	0
211	C	true	UPI000005A7E8	30S ribosomal protein S7 OS=Cronobacter condimenti 1330 OX=1073999 GN=rpsG PE=3 SV=1	2	17.6	10.3	55.4	4	27.6	4.96	211	K8A470	C (GO)	C	C	C	NO	0
235	C	true	UPI00015BAB96	Glycine--tRNA ligase alpha subunit OS=Cronobacter condimenti 1330 OX=1073999 GN=glyQ PE=3 SV=1	1	34.7	5	47.6	2	8.9	4.86	235	K8A4A1	C	C	C	C	NO	0
381	C	true	UPI00029C5929	Beta-glucosidase 6-phospho-beta-glucosidase OS=Cronobacter condimenti 1330 OX=1073999 GN=BN137_4025 PE=3 SV=1	1	56	5.7	18.5	1	1.4	2.75	381	K8A4I0	N	C	C	C	NO	0
130	C	true	UPI00015B9DCC	30S ribosomal protein S5 OS=Cronobacter condimenti 1330 OX=1073999 GN=rpsE PE=3 SV=1	2	17.4	10.2	106.2	4	31.9	4.09	130	K8A8L9	C (GO)	C	C	C	NO	0
415	C	true	UPI00029BC5D5	30S ribosomal protein S13 OS=Cronobacter condimenti 1330 OX=1073999 GN=rpsM PE=3 SV=1	3	13.7	10.8	14.3	2	21.3	3.86	415	K8A8M3	C (GO)	C	C	C	NO	0
388	C	true	UPI0001B7EC27	30S ribosomal protein S15 OS=Cronobacter condimenti 1330 OX=1073999 GN=rpsO PE=3 SV=1	2	10.2	10.5	17.4	1	7.9	4.97	388	K8AAI9	C (GO)	C	C	C	NO	0
230	C	true	UPI0001B7EC15	50S ribosomal protein L21 OS=Cronobacter condimenti 1330 OX=1073999 GN=rplU PE=3 SV=1	1	11.5	9.8	49.5	2	21.4	4.12	230	K8AAK3	C (GO)	C	C	C	NO	0
204	C	true	UPI00001654FE	30S ribosomal protein S9 OS=Cronobacter condimenti 1330 OX=1073999 GN=rpsI PE=3 SV=1	1	14.8	10.9	58.7	4	30.8	3.44	204	K8AAN1	C (GO)	C	C	C	NO	0
142	C	true	UPI00015BA5DB	Xanthine-guanine phosphoribosyltransferase OS=Cronobacter condimenti 1330 OX=1073999 GN=gpt PE=3 SV=1	1	16.9	5.3	97.2	3	23	4.87	142	K8ACT8	MEMBR	C	C	C	NO	0
159	C	true	UPI00015B9C17	PTS system, glucose-specific IIA component OS=Cronobacter condimenti 1330 OX=1073999 GN=BN137_1940 PE=4 SV=1	1	17.9	4.8	86.3	1	8.4	3.88	159	K8AE98	N	C	C	C	NO	0
275	C	true	UPI0000E91F10	Thioredoxin OS=Cronobacter condimenti 1330 OX=1073999 GN=BN137_3135 PE=3 SV=1	2	11.8	4.7	39.1	2	19.3	5.69	275	K8AHN4	N	C	C	C	NO	0
385	C	true	UPI00015B9F9D	10 kDa chaperonin OS=Cronobacter condimenti 1330 OX=1073999 GN=groS PE=3 SV=1	1	10.4	5.1	17.8	1	14.4	4.22	385	K8AIQ0	C	C	C	C	NO	0
263	C	true	UPI00015BA0F9	DNA-binding protein OS=Cronobacter condimenti 1330 OX=1073999 GN=BN137_3639 PE=3 SV=1	1	15.6	5.4	41.8	1	10.2	3.73	263	K8AJ11	C	C	C	C	NO	0
172	C	true	UPI00029BE645	50S ribosomal protein L4 OS=Cronobacter condimenti 1330 OX=1073999 GN=rplD PE=3 SV=1	2	22	9.8	72.7	2	11.4	3.41	172	K8AK88	C (GO)	C	C	C	NO	0
60	C	true	UPI00029C7AAE	30S ribosomal protein S3 OS=Cronobacter condimenti 1330 OX=1073999 GN=rpsC PE=3 SV=1	2	26	10.3	219.8	6	29.2	3.88	60	K8AK92	C (GO)	C	C	C	NO	0
372	C	true	UPI0000047C5B	30S ribosomal protein S12 OS=Cronobacter condimenti 1330 OX=1073999 GN=rpsL PE=3 SV=1	2	13.7	10.9	20.1	1	6.5	7.16	372	K8AKZ5	C (GO)	C	C	C	NO	0
399	C	true	UPI00029BBF26	Uncharacterized protein OS=Cronobacter dublinensis 582 OX=1208661 GN=BN133_1865 PE=4 SV=1	1	42.4	11.6	15.2	1	2.2	9.92	399	K8AYS0	N	C	C	C	NO	0
81	C	true	UPI00029C7923	Multifunctional fusion protein OS=Cronobacter dublinensis 582 OX=1208661 GN=alaS PE=3 SV=1	1	79.1	5.1	174.6	3	6.6	3.5	81	K8AZ63	C	C	C	C	NO	0
144	C	true	UPI00029C03D1	60 kDa chaperonin OS=Cronobacter dublinensis 1210 OX=1208656 GN=groL PE=3 SV=1	2	57.3	4.9	96.9	3	8.2	5.12	144	K8AZZ4	C	C	C	C	NO	0
196	IM	true	UPI00020F1650	Entericidin B OS=Cronobacter dublinensis 582 OX=1208661 GN=BN133_2692 PE=3 SV=1	1	4.8	8	61.6	1	39.6	4.02	196	K8BJT8	IM (GO)	PP	IM	IM	LIPO(Sec/SPII)	0
358	N	true	UPI00029C73E5	Uncharacterized protein OS=Cronobacter sakazakii 701 OX=1208663 GN=BN129_1409 PE=4 SV=1	1	4.2	11.3	22.5	1	21.1	4.71	358	K8C764	N	C	N	N	NO	0
283	C	true	UPI00020F2B00	Bifunctional protein FolD OS=Cronobacter sakazakii 701 OX=1208663 GN=folD PE=3 SV=1	2	30.7	5.7	36.4	2	6.2	5.99	283	K8C8E4	N	C	C	C	NO	0
42	C	true	UPI00020F2011	Chaperone protein ClpB OS=Cronobacter sakazakii 701 OX=1208663 GN=clpB PE=3 SV=1	1	95	5.4	300.1	15	25.1	5.13	42	K8CCS1	C	C	C	C	NO	0
154	N	true	UPI00029C66DC	Small HspC2 heat shock protein OS=Cronobacter sakazakii 701 OX=1208663 GN=BN129_3428 PE=3 SV=1	2	21.5	5.3	87.6	2	18	3.15	154	K8CL68	N	PP	N	N	NO	0
198	C	true	UPI00015BA865	Negative modulator of initiation of replication OS=Cronobacter sakazakii 696 OX=1208664 GN=seqA PE=3 SV=1	1	20.4	6.5	60.1	4	36.6	4.94	198	K8CMG9	C	C	N	C	TAT < 0.9	0
232	C	true	UPI00020F1852	Glutathione S-transferase OS=Cronobacter sakazakii 696 OX=1208664 GN=BN128_748 PE=3 SV=1	1	22.5	6.4	48.8	5	31.7	6.07	232	K8CNI6	N	C	C	C	NO	0
298	C	true	UPI00015BA109	Protein yciE OS=Cronobacter sakazakii 696 OX=1208664 GN=BN128_878 PE=4 SV=1	1	19	5	33	1	7.1	5.54	298	K8CQ79	N	C	C	C	NO	0
13	C	true	UPI00020F31A4	Diacetyl reductase [(S)-acetoin forming] OS=Cronobacter sakazakii 696 OX=1208664 GN=BN128_1910 PE=3 SV=1	1	26.7	5	803.6	11	40.2	3.01	13	K8CRH5	N	C	C	C	NO	0
158	C	true	UPI00029BDD44	dTDP-glucose 4,6-dehydratase OS=Cronobacter sakazakii 701 OX=1208663 GN=BN129_1806 PE=3 SV=1	2	40.2	5.6	86.5	4	13.8	3.83	158	K8CRP6	N	C	C	C	NO	0
207	N	true	UPI00020F1A56	5'-methylthioadenosine/S-adenosylhomocysteine nucleosidase OS=Cronobacter sakazakii 701 OX=1208663 GN=mtnN PE=3 SV=1	1	24.5	5.2	56.8	2	9.5	4.38	207	K8CRU8	N	C	N	N	NO	0
89	C	true	UPI00015B9C50	50S ribosomal protein L9 OS=Cronobacter sakazakii 696 OX=1208664 GN=rplI PE=3 SV=1	1	15.7	5.7	155	4	32.2	3.92	89	K8CTD6	C (GO)	C	C	C	NO	0
171	C	true	UPI00020F23D2	Agmatinase OS=Cronobacter sakazakii 696 OX=1208664 GN=speB PE=3 SV=1	1	33.6	5	72.7	2	8.8	1.98	171	K8CU69	N	C	C	C	NO	0
36	C	true	UPI00020F2F7A	2,3-bisphosphoglycerate-independent phosphoglycerate mutase OS=Cronobacter sakazakii 701 OX=1208663 GN=gpmI PE=3 SV=1	1	56	5.2	322.6	8	19.6	3.74	36	K8CV29	C (GO)	C	C	C	NO	0
50	N	true	UPI00020F3123	Uncharacterized protein OS=Cronobacter sakazakii 701 OX=1208663 GN=BN129_2638 PE=4 SV=1	1	44.4	5.9	251.9	10	28.4	3.8	50	K8CZN5	N	PP	N	N	SP(Sec/SPI)	0
101	C	true	UPI00015BAD52	6-phospho-alpha-glucosidase OS=Cronobacter malonaticus OX=413503 GN=C3E80_18950 PE=3 SV=1	1	49.3	5.8	132	4	13.6	3.97	101	V5TTE0	MEMBR (GO)	C	C	C	NO	1
119	C	true	UPI00015BAB77	ATP-dependent protease ATPase subunit HslU OS=Cronobacter malonaticus OX=413503 GN=hslU PE=3 SV=1	5	49.7	5.2	117.1	4	12.9	4.66	119	V5TTP6	C	C	C	C	NO	0
180	EC	true	UPI00015BAD01	Hcp1 family type VI secretion system effector OS=Cronobacter malonaticus OX=413503 GN=C3E80_18855 PE=4 SV=1	1	16.9	5.8	68.9	2	13.8	3.93	180	V5TTY5	N	EC	EC	EC	NO	0
93	C	true	UPI00015B9DC0	50S ribosomal protein L2 OS=Cronobacter malonaticus OX=413503 GN=rplB PE=3 SV=1	2	27.9	10.8	148.9	7	34.1	4.96	93	V5TTZ1	C (GO)	PP	C	C	NO	0
214	C	true	UPI00015BAE72	Fe/S biogenesis protein NfuA OS=Cronobacter malonaticus OX=413503 GN=nfuA PE=3 SV=1	3	21	4.5	54.4	1	6.3	3.35	214	V5TU49	N	C	C	C	NO	0
370	C	true	UPI00020F1E19	DNA-binding response regulator OS=Cronobacter malonaticus OX=413503 GN=C3E80_12530 PE=4 SV=1	4	27.3	6	20.3	1	4.2	4.93	370	V5TU58	N	C	C	C	NO	0
188	C	true	UPI0003A88475	50S ribosomal protein L22 OS=Cronobacter malonaticus OX=413503 GN=rplV PE=3 SV=1	3	12.2	10.3	64.9	3	19.1	4.95	188	V5TUB8	C (GO)	C	C	C	NO	0
312	C	true	UPI0003D2688B	30S ribosomal protein S8 OS=Cronobacter malonaticus OX=413503 GN=rpsH PE=3 SV=1	4	13.9	9.4	29.8	1	6.2	4.6	312	V5TUW4	C (GO)	C	C	C	NO	0
136	C	true	UPI0003D28120	50S ribosomal protein L16 OS=Cronobacter malonaticus OX=413503 GN=rplP PE=3 SV=1	2	13.9	10.6	103.7	3	25.6	4.56	136	V5TVK4	C (GO)	C	C	C	NO	0
86	C	true	UPI00015B9DC7	50S ribosomal protein L5 OS=Cronobacter malonaticus OX=413503 GN=rplE PE=3 SV=1	3	20.3	9.6	164.9	6	24	3.66	86	V5TVK8	C (GO)	C	C	C	NO	0
24	C	true	UPI00015B9E33	Autonomous glycyl radical cofactor OS=Cronobacter malonaticus OX=413503 GN=grcA PE=3 SV=1	1	14.4	5.2	415.4	10	81.9	4.49	24	V5TW25	N	C	C	C	NO	0
344	C	true	UPI00015B9EC5	S-adenosylmethionine synthase OS=Cronobacter malonaticus OX=413503 GN=metK PE=3 SV=1	4	41.9	5.1	23.9	2	6.8	2.88	344	V5TWL4	C	C	C	C	NO	0
6	C	true	UPI0003D25BB0	Phosphoglycerate kinase OS=Cronobacter malonaticus OX=413503 GN=pgk PE=3 SV=1	2	40.7	5.1	1213.2	20	46.1	3.09	6	V5TX23	C	C	C	C	NO	0
192	C	true	UPI00015B9D81	Phosphofructokinase OS=Cronobacter malonaticus OX=413503 GN=C3E80_04560 PE=3 SV=1	4	33.8	5.6	63	3	8.7	5.46	192	V5TX62	N	C	C	C	NO	0
44	C	true	UPI00015B9BCC	Transaldolase OS=Cronobacter malonaticus OX=413503 GN=tal PE=3 SV=1	1	35.6	5.7	286.7	11	40.2	3.63	44	V5TY11	C	C	C	C	NO	0
419	N	true	UPI00029C152F	Cupin domain-containing protein OS=Cronobacter malonaticus OX=413503 GN=C3E80_18170 PE=4 SV=1	1	18.4	5.4	13.8	1	4.8	5.52	419	V5TYF0	N	C	N	N	NO	0
376	C	true	UPI00015BA2DA	Chemotaxis protein CheW OS=Cronobacter malonaticus OX=413503 GN=C3E80_18110 PE=4 SV=1	4	18.2	4.5	19.1	1	6	4.99	376	V5TZH5	N	C	C	C	NO	0
33	C	true	UPI00015BA0D8	PrkA family serine protein kinase OS=Cronobacter malonaticus OX=413503 GN=C3E80_14090 PE=4 SV=1	1	74.4	5.7	334.9	16	31.8	3.92	33	V5TZQ5	N	C	C	C	NO	0
296	C	true	UPI00015BA416	3-hydroxydecanoyl-[acyl-carrier-protein] dehydratase OS=Cronobacter malonaticus OX=413503 GN=fabA PE=3 SV=1	2	18.9	5.7	33.7	2	13.4	5.25	296	V5U0A2	C	C	C	C	NO	0
134	PP	true	UPI00015BA781	Aldose 1-epimerase OS=Cronobacter malonaticus OX=413503 GN=P262_03910 PE=3 SV=1	1	39.1	5.1	104.8	3	13.3	4.37	134	V5U2Y7	N	PP	PP	PP	NO	0
165	C	true	UPI00015BA7D8	Succinate--CoA ligase [ADP-forming] subunit beta OS=Cronobacter malonaticus OX=413503 GN=sucC PE=3 SV=1	4	41.3	5.5	78.5	3	10.1	5.01	165	V5U304	N	C	C	C	NO	0
39	C	true	UPI00015BA73F	Trigger factor OS=Cronobacter malonaticus OX=413503 GN=tig PE=3 SV=1	1	48.1	4.9	317.8	13	27.3	4.39	39	V5U315	C	C	C	C	NO	0
346	C	true	UPI00015BA67C	Uridylate kinase OS=Cronobacter malonaticus OX=413503 GN=pyrH PE=3 SV=1	4	26.1	6.8	23.9	1	4.6	6.03	346	V5U3J2	C	C	C	C	NO	0
37	C	true	UPI00015BA681	2,3,4,5-tetrahydropyridine-2,6-dicarboxylate N-succinyltransferase OS=Cronobacter malonaticus OX=413503 GN=dapD PE=3 SV=1	3	29.8	5.3	322.5	11	36.5	4.54	37	V5U3J5	C	C	C	C	NO	0
11	C	true	UPI00015BA98A	Elongation factor Tu OS=Cronobacter malonaticus OX=413503 GN=tuf PE=3 SV=1	1	43.2	5.3	931.5	18	46.4	3.47	11	V5U3W3	C	C	C	C	NO	0
125	C	true	UPI00015BA67E	30S ribosomal protein S2 OS=Cronobacter malonaticus OX=413503 GN=rpsB PE=3 SV=1	3	26.8	6.6	112.8	4	24.5	4.2	125	V5U4H3	C (GO)	C	C	C	NO	0
413	OM	true	UPI00029C44AC	TonB-dependent siderophore receptor OS=Cronobacter malonaticus OX=413503 GN=P262_05118 PE=3 SV=1	1	85.3	5.7	14.4	1	0.9	2.87	413	V5U4S6	OM	OM	OM	OM	SP(Sec/SPI)	0
258	C	true	UPI00029BD547	Stringent starvation protein A OS=Cronobacter malonaticus OX=413503 GN=C3E80_10835 PE=3 SV=1	4	24.4	5.1	42.6	2	12.2	6.49	258	V5U4U9	N	C	C	C	NO	0
138	C	true	UPI00015BA987	50S ribosomal protein L1 OS=Cronobacter malonaticus OX=413503 GN=rplA PE=3 SV=1	2	24.7	9.6	101	3	16.7	3.57	138	V5U503	C (GO)	C	C	C	NO	0
270	C	true	UPI00029BAB2E	Cell shape-determining protein MreB OS=Cronobacter malonaticus OX=413503 GN=mreB PE=3 SV=1	3	45.6	6.2	40.2	3	7.8	4.15	270	V5U5A8	MEMBR	C	C	C	NO	0
316	C	true	UPI00015BAADE	DNA-binding transcriptional regulator OxyR OS=Cronobacter malonaticus OX=413503 GN=C3E80_11145 PE=3 SV=1	5	34.2	5.9	28.7	1	5.6	4.94	316	V5U663	N	C	C	C	NO	0

## Sheet: C_2
Row	Subcelloc + BLAST	OK	UniParc	Protein	#Alt. Proteins	MW [kDa]	pI	Score	#Peptides	SC [%]	RMS90 [ppm]	Rank	Accession	UniProtKB	CELLO	PSORTb	Subcelloc	SignalP	TMHMM
263	MEMBR	true	UPI000283FEE8	Lipoprotein OS=Cronobacter muytjensii OX=413501 GN=metQ PE=3 SV=1	9	29.6	5.1	86.2	3	17.3	7.24	263	A0A2T7AP11	MEMBR	PP	IM	MEMBR	LIPO(Sec/SPII)	0
384	IM	true	UPI000283F8E1	DUF533 domain-containing protein OS=Cronobacter muytjensii OX=413501 GN=AUN14_14535 PE=4 SV=1	1	24.5	5.5	42.3	2	12.8	5.35	384	A0A2T7AQR0	MEMBR (GO)	PP	IM	MEMBR	NO	1
406	IM	true	UPI00029BD023	ATP synthase gamma chain OS=Cronobacter turicensis OX=413502 GN=atpG PE=3 SV=1	5	31.4	8.9	36.6	1	2.8	3.52	406	A0A2T7B152	MEMBR	PP	MULTI	MEMBR	NO	0
113	IM	true	UPI0005761047	ATP synthase subunit beta OS=Cronobacter universalis NCTC 9529 OX=1074000 GN=atpD PE=3 SV=1	4	50.1	4.9	204.7	7	23.5	4.39	113	A0A376F007	MEMBR	C	MULTI	MEMBR	NO	0
322	MEMBR	true	UPI00020F2F6D	NAD(P)-dependent oxidoreductase OS=Cronobacter sakazakii OX=28141 GN=FZH93_11370 PE=4 SV=1	2	30.6	5.1	61.7	2	8.8	4.19	322	A0A6L3PWB8	N	PP	IM	MEMBR	NO	0
288	MEMBR	true	UPI00015BA494	Major outer membrane lipoprotein Lpp OS=Cronobacter condimenti 1330 OX=1073999 GN=lpp PE=3 SV=1	1	8.4	9.4	74.9	1	17.9	4.36	288	K8A2K3	EC	PP	OM	MEMBR	LIPO(Sec/SPII)	0
502	N	true	UPI0003A9C0B9	Diguanylate cyclase OS=Cronobacter dublinensis subsp. dublinensis LMG 23823 OX=1159554 GN=AFK67_09995 PE=4 SV=1	13	35.8	4.9	17.3	1	5.6	1.83	502	A0A0K2P2Q2	N	C	IM	More attention needed	NO	0
486	N	true	UPI00029C738C	Molecular chaperone OS=Cronobacter sakazakii OX=28141 GN=DC438_13515 PE=4 SV=1	8	21.3	4.2	20.6	1	8	5.91	486	A0A2S9U8Q9	N	C	IM	More attention needed	NO	0
261	PP	true	UPI00029BC8CC	Thioredoxin/glutathione peroxidase BtuE OS=Cronobacter sakazakii OX=28141 GN=btuE PE=3 SV=1	8	20.5	5.1	86.8	4	31.7	3.79	261	A0A2S9U975	N	C	PP	More attention needed	NO	0
29	C	true	UPI00020F166F	UDP-glucose 4-epimerase OS=Cronobacter sakazakii OX=28141 GN=galE PE=3 SV=1	2	37.1	5.7	593.1	12	48.2	3.6	29	A0A2S9UEU5	N	PP	C	More attention needed	NO	0
137	N	true	UPI00015BA10A	Manganese catalase family protein OS=Cronobacter sakazakii OX=28141 GN=DC438_11500 PE=4 SV=1	3	32.7	4.7	166.4	4	22.6	3.95	137	A0A2S9UHZ6	N	PP	C	More attention needed	NO	0
353	C	true	UPI0003A01067	t(6)A37 threonylcarbamoyladenosine biosynthesis protein TsaB OS=Cronobacter muytjensii OX=413501 GN=tsaB PE=3 SV=1	14	25	4.9	52.3	2	7.8	5.75	353	A0A2T7AQR8	N	C	IM	More attention needed	NO	0
460	C	true	UPI000948EC80	Metalloprotease TldD OS=Cronobacter muytjensii OX=413501 GN=AUN14_11125 PE=3 SV=1	11	51.4	5.1	24.7	1	2.7	1.78	460	A0A2T7ASU0	N	OM	C	More attention needed	NO	0
238	N	true	UPI000948E37B	NAD-dependent epimerase OS=Cronobacter turicensis OX=413502 GN=BS411_11555 PE=4 SV=1	7	37.7	6.8	99	4	28.5	4.48	238	A0A2T7B536	N	PP	C	More attention needed	SP(Sec/SPI) < 0.9	0
4	C	true	UPI00029C6935	Fructose-bisphosphate aldolase OS=Cronobacter universalis NCTC 9529 OX=1074000 GN=fbaA PE=3 SV=1	3	39.2	5.7	3346.1	21	73.5	3.45	4	A0A376EVX6	N	PP	C	More attention needed	NO	0
66	C	true	UPI000577CE9B	Glutathione reductase OS=Cronobacter universalis NCTC 9529 OX=1074000 GN=gor PE=3 SV=1	3	48.7	5.9	334.7	10	37.1	3.36	66	A0A376F0P9	N	PP	C	More attention needed	NO	0
392	C	true	UPI00049658AE	LacI family DNA-binding transcriptional regulator OS=Cronobacter sakazakii OX=28141 GN=lacI PE=4 SV=1	4	38.7	7.8	40.4	1	3.6	4.05	392	A0A3Q9CER7	N	OM	C	More attention needed	NO	0
184	C	true	UPI00020F1E40	Single-stranded DNA-binding protein OS=Cronobacter malonaticus OX=413503 GN=C3E80_08620 PE=3 SV=1	2	19.1	5.4	131.8	5	32	3.97	184	A0A423XZY2	N	EC	C	More attention needed	NO	0
313	C	true	UPI000F501CC9	Alkyl hydroperoxide reductase subunit F OS=Cronobacter malonaticus OX=413503 GN=C3E80_01630 PE=3 SV=1	3	55.9	5.3	66.4	3	10.7	5.81	313	A0A423Y4V8	N	C	IM	More attention needed	NO	0
20	C	true	UPI00020F1669	6-phosphogluconolactonase OS=Cronobacter sakazakii OX=28141 GN=pgl PE=3 SV=1	1	36.1	5.2	790.1	12	75.1	3.97	20	A0A6L3QEC0	N	C	PP	More attention needed	NO	0
70	C	true	UPI0002B26934	Formate-dependent phosphoribosylglycinamide formyltransferase OS=Cronobacter sakazakii OX=28141 GN=purT PE=3 SV=1	1	41.8	5.1	319.4	8	23	4.13	70	A0A6L3QFR6	N	C	IM	More attention needed	NO	0
93	C	true	UPI00020F355E	Methionyl-tRNA formyltransferase OS=Cronobacter sakazakii OX=28141 GN=fmt PE=3 SV=1	2	34.1	5.8	233	5	25.1	4.18	93	A0A6L3QNX6	N	PP	C	More attention needed	NO	0
255	C	true	UPI00015BA5CA	N5-carboxyaminoimidazole ribonucleotide synthase OS=Cronobacter sakazakii OX=28141 GN=purK PE=3 SV=1	2	39.5	5.6	90.2	3	12.4	4.41	255	A0A6L3QXU2	N	C	IM	More attention needed	NO	0
56	N	true	UPI0002B28AA8	SDR family oxidoreductase OS=Cronobacter sakazakii OX=28141 GN=FZH93_16925 PE=4 SV=1	2	29.9	5.3	355.4	8	38.9	3.39	56	A0A6L3R7P2	N	PP	C	More attention needed	NO	0
192	N	true	UPI0002B27BF4	SDR family oxidoreductase OS=Cronobacter sakazakii OX=28141 GN=FZH93_21775 PE=4 SV=1	1	23.8	5.8	127.7	5	30.4	5.29	192	A0A6L3R8T1	N	C	EC	More attention needed	NO	0
21	C	true	UPI0013057538	Putative glucose-6-phosphate 1-epimerase OS=Cronobacter sakazakii OX=28141 GN=FZH93_02730 PE=3 SV=1	1	32.6	5.7	729.6	13	54.9	5.03	21	A0A6L3RPK5	N	PP	C	More attention needed	NO	0
416	C	true	UPI00015B9E87	Nitrogen regulatory protein P-II OS=Cronobacter condimenti 1330 OX=1073999 GN=BN137_226 PE=3 SV=1	1	12.4	5.2	34.6	1	7.1	3.93	416	K7ZXE0	N	C	IM	More attention needed	NO	0
182	C	true	UPI0001576A22	DNA-binding protein HU-alpha OS=Cronobacter condimenti 1330 OX=1073999 GN=BN137_723 PE=3 SV=1	1	9.5	9.6	132.5	3	46.7	4.22	182	K7ZYZ6	N	PP	C	More attention needed	NO	0
99	N	true	UPI00025F6BFD	Acetolactate synthase, catabolic OS=Cronobacter sakazakii 696 OX=1208664 GN=BN128_1911 PE=3 SV=1	1	60.2	5.6	220.3	6	16.1	4.24	99	K8D586	N	IM	C	More attention needed	NO	0
157	C	true	UPI00029BACF8	3-mercaptopyruvate sulfurtransferase OS=Cronobacter malonaticus OX=413503 GN=P262_01463 PE=4 SV=1	3	31	4.9	149.3	5	28	4.02	157	V5TW77	N	C	PP	More attention needed	NO	0
59	N	true	UPI00015BA1E0	Enoyl-[acyl-carrier-protein] reductase [NADH] OS=Cronobacter malonaticus OX=413503 GN=C3E80_16900 PE=3 SV=1	4	28	5.4	351.3	6	31.7	4.38	59	V5TYK1	N	C	IM	More attention needed	NO	0
500	IM	true	UPI00015BA8B6	Magnesium/cobalt transporter CorC OS=Cronobacter malonaticus OX=413503 GN=C3E80_01830 PE=3 SV=1	3	33.3	4.5	17.6	1	6.2	4.7	500	V5U1H7	N	C	IM	More attention needed	NO	0
102	N	true	UPI00015BAAA9	ADP-L-glycero-D-manno-heptose-6-epimerase OS=Cronobacter malonaticus OX=413503 GN=hldD PE=3 SV=1	1	34.9	4.8	218.5	10	40	4.12	102	V5U4A7	N	OM	C	More attention needed	NO	0
175	EC	true	UPI00048DE5A7	Flagellin OS=Cronobacter sakazakii OX=28141 GN=fliC PE=3 SV=1	11	28.9	5.5	139	2	16.5	2.77	175	A0A097PAA5	EC	EC	EC	EC	NO	0
513	C	true	UPI00015B9C1D	GTPase HflX OS=Cronobacter sakazakii OX=28141 GN=hflX PE=3 SV=1	9	48	5.6	15.9	1	2.6	6.95	513	A0A0D3MBN0	C	C	C	C	NO	0
411	C	true	UPI00039BDAC5	N-acetyl-gamma-glutamyl-phosphate reductase OS=Cronobacter dublinensis subsp. dublinensis LMG 23823 OX=1159554 GN=argC PE=3 SV=1	15	35.9	5.4	36.3	1	2.7	3.8	411	A0A0K2NX73	C	C	C	C	NO	0
243	C	true	UPI00015BA692	50S ribosomal protein L13 OS=Cronobacter dublinensis subsp. dublinensis LMG 23823 OX=1159554 GN=rplM PE=3 SV=1	2	16.1	9.8	97.7	5	43	4.21	243	A0A0K2NXW9	C (GO)	C	C	C	NO	0
464	C	true	UPI0003A3A9A9	Chaperone protein DnaK OS=Cronobacter dublinensis subsp. dublinensis LMG 23823 OX=1159554 GN=dnaK PE=2 SV=1	7	69.2	4.8	24.1	1	2.4	5.26	464	A0A0K2NYE9	N	C	C	C	NO	0
267	C	true	UPI000283F813	6,7-dimethyl-8-ribityllumazine synthase OS=Cronobacter dublinensis subsp. dublinensis LMG 23823 OX=1159554 GN=ribH PE=3 SV=1	6	16.2	5.1	84.9	1	12.2	5.09	267	A0A0K2NZF3	N	C	C	C	NO	0
520	IM	true	UPI0003A2143F	Histidine kinase OS=Cronobacter dublinensis subsp. dublinensis LMG 23823 OX=1159554 GN=AFK67_06230 PE=4 SV=1	12	98.8	6.8	14.7	1	0.6	5.2	520	A0A0K2NZW1	MEMBR	IM	IM	IM	NO	4
508	C	true	UPI00039B3728	30S ribosomal protein S1 OS=Cronobacter dublinensis subsp. dublinensis LMG 23823 OX=1159554 GN=rpsA PE=3 SV=1	8	61.1	4.9	16.3	1	2.5	5.94	508	A0A0K2P0J1	C (GO)	C	C	C	NO	0
531	C	true	UPI000519B00C	Transcriptional regulator SlyA OS=Cronobacter dublinensis subsp. dublinensis LMG 23823 OX=1159554 GN=slyA PE=3 SV=1	9	16.6	9.2	13.9	1	7.5	6.59	531	A0A0K2P1G6	N	C	C	C	NO	0
109	C	true	UPI00031AD561	Tyrosine--tRNA ligase OS=Cronobacter dublinensis subsp. dublinensis LMG 23823 OX=1159554 GN=tyrS PE=3 SV=1	6	47.2	5.6	211	7	22.9	3.47	109	A0A0K2P1H1	C	C	C	C	NO	0
512	C	true	UPI0003A76128	Tryptophan synthase alpha chain OS=Cronobacter dublinensis subsp. dublinensis LMG 23823 OX=1159554 GN=trpA PE=3 SV=1	14	28.7	4.8	16	1	7.1	3.09	512	A0A0K2P2G7	N	C	C	C	NO	0
158	C	true	UPI00039EFD0C	2-dehydro-3-deoxyphosphooctonate aldolase OS=Cronobacter dublinensis subsp. dublinensis LMG 23823 OX=1159554 GN=kdsA PE=3 SV=1	10	30.8	5.4	148.2	5	26.8	4.02	158	A0A0K2P2L3	C	C	C	C	NO	0
256	C	true	UPI00039A4D34	RNA chaperone ProQ OS=Cronobacter dublinensis subsp. dublinensis LMG 23823 OX=1159554 GN=proQ PE=3 SV=1	12	25.5	9.7	89.3	3	20.5	4.28	256	A0A0K2P2V3	C	C	C	C	NO	0
352	C	true	UPI000399C2C0	Chemotaxis protein CheA OS=Cronobacter dublinensis subsp. dublinensis LMG 23823 OX=1159554 GN=AFK67_12475 PE=4 SV=1	15	72.3	4.7	52.3	2	4.2	5.37	352	A0A0K2P3D6	C (GO)	C	C	C	NO	0
368	PP	true	UPI000517C899	Cystine transporter subunit OS=Cronobacter dublinensis subsp. dublinensis LMG 23823 OX=1159554 GN=AFK67_12665 PE=3 SV=1	11	29	8.8	46.3	2	6	4.52	368	A0A0K2P444	MEMBR (GO)	PP	PP	PP	SP(Sec/SPI)	0
417	C	true	UPI000518B339	Phosphohistidine phosphatase OS=Cronobacter dublinensis subsp. dublinensis LMG 23823 OX=1159554 GN=AFK67_14445 PE=4 SV=1	11	17.5	4.8	34.3	1	4.9	8.94	417	A0A0K2P493	C (GO)	C	N	C	NO	0
220	C	true	UPI000300000A	UPF0304 protein AFK67_14240 OS=Cronobacter dublinensis subsp. dublinensis LMG 23823 OX=1159554 GN=AFK67_14240 PE=3 SV=1	9	19.5	6.3	107.5	4	23.2	5.63	220	A0A0K2P499	N	C	C	C	NO	0
397	C	true	UPI00039F65BF	Oxygen-dependent coproporphyrinogen-III oxidase OS=Cronobacter dublinensis subsp. dublinensis LMG 23823 OX=1159554 GN=hemF PE=3 SV=1	10	34.4	5.2	39.3	2	7	4.03	397	A0A0K2P4F5	C	C	C	C	NO	0
424	C	true	UPI0001B7EEA0	Elongation factor P-like protein OS=Cronobacter dublinensis subsp. dublinensis LMG 23823 OX=1159554 GN=AFK67_13625 PE=3 SV=1	4	21.4	5	31.9	1	7.4	4.76	424	A0A0K2P4K2	C (GO)	C	C	C	NO	0
361	C	true	UPI00030D5AE4	Enhanced serine sensitivity protein SseB OS=Cronobacter dublinensis subsp. dublinensis LMG 23823 OX=1159554 GN=AFK67_15185 PE=4 SV=1	7	29.2	4.5	47.6	2	7.9	4.16	361	A0A0K2P4R3	N	C	C	C	NO	0
511	C	true	UPI0003A28604	Phosphatase OS=Cronobacter dublinensis subsp. dublinensis LMG 23823 OX=1159554 GN=AFK67_14235 PE=4 SV=1	15	23.3	5	16.1	1	6.8	4.18	511	A0A0K2P4U6	N	C	C	C	NO	0
459	C	true	UPI000519BFD1	Ribosome maturation factor RimM OS=Cronobacter dublinensis subsp. dublinensis LMG 23823 OX=1159554 GN=rimM PE=3 SV=1	13	20.6	4.6	24.8	1	6	4.54	459	A0A0K2P4V2	C	C	C	C	NO	0
252	C	true	UPI00057795C2	Gluconolactonase OS=Cronobacter dublinensis subsp. dublinensis LMG 23823 OX=1159554 GN=AFK67_15540 PE=4 SV=1	7	32.4	5.2	92.6	3	11.8	3.59	252	A0A0K2P4Y9	N	C	C	C	NO	0
104	C	true	UPI00039FFA99	4-hydroxy-3-methylbut-2-en-1-yl diphosphate synthase (flavodoxin) OS=Cronobacter dublinensis subsp. dublinensis LMG 23823 OX=1159554 GN=ispG PE=3 SV=1	7	40.7	6.1	218.2	6	19.9	4.11	104	A0A0K2P5C4	N	C	C	C	NO	0
335	N	true	UPI0005191832	Gamma-glutamylcyclotransferase family protein OS=Cronobacter dublinensis subsp. dublinensis LMG 23823 OX=1159554 GN=AFK67_17850 PE=3 SV=1	8	12.8	6.7	58.3	1	11.7	7.84	335	A0A0K2P644	N	C	N	N	NO	0
266	C	true	UPI0003A62D2B	Elongation factor P--(R)-beta-lysine ligase OS=Cronobacter dublinensis subsp. dublinensis LMG 23823 OX=1159554 GN=epmA PE=3 SV=1	9	37.1	5.2	85.5	3	13.8	4.69	266	A0A0K2P6D4	C (GO)	C	C	C	NO	0
494	C	true	UPI000519C552	Homoserine O-succinyltransferase OS=Cronobacter dublinensis subsp. dublinensis LMG 23823 OX=1159554 GN=metAS PE=3 SV=1	13	35.6	5.1	18.9	1	6.8	4.71	494	A0A0K2P771	C	C	C	C	NO	0
484	C	true	UPI00020F2D8D	50S ribosomal protein L28 OS=Cronobacter dublinensis subsp. dublinensis LMG 23823 OX=1159554 GN=rpmB PE=3 SV=1	3	9	11.4	21	1	12.8	3.94	484	A0A0K2P7D3	C (GO)	C	C	C	NO	0
296	C	true	UPI0005186EAA	3-dehydroquinate synthase OS=Cronobacter dublinensis subsp. dublinensis LMG 23823 OX=1159554 GN=aroB PE=3 SV=1	6	38.9	5.4	73	5	18.5	4.55	296	A0A0K2P7E7	C	C	C	C	NO	0
321	C	true	UPI000399FFF0	Glucose-1-phosphate adenylyltransferase OS=Cronobacter dublinensis subsp. dublinensis LMG 23823 OX=1159554 GN=glgC PE=3 SV=1	11	47.8	5.7	62.7	2	7	3.15	321	A0A0K2P7I0	N	C	C	C	NO	0
24	PP	true	UPI000518C718	Superoxide dismutase OS=Cronobacter dublinensis subsp. dublinensis LMG 23823 OX=1159554 GN=AFK67_00920 PE=3 SV=1	2	23.1	6.2	707.5	6	47.6	4.25	24	A0A0K2P7K9	N	PP	PP	PP	NO	0
467	C	true	UPI000518BF17	Recombination-associated protein RdgC OS=Cronobacter dublinensis subsp. dublinensis LMG 23823 OX=1159554 GN=rdgC PE=3 SV=1	12	33.6	5.3	23.8	1	5.6	8.21	467	A0A0K2P7S3	C	C	C	C	NO	0
525	C	true	UPI000517D086	ATPase OS=Cronobacter dublinensis subsp. dublinensis LMG 23823 OX=1159554 GN=AFK67_20540 PE=4 SV=1	14	56.6	6	14.3	1	3.2	5.12	525	A0A0K2P868	N	C	C	C	NO	0
190	C	true	UPI00020F2AA0	Glyoxalase OS=Cronobacter sakazakii OX=28141 GN=elbB PE=3 SV=1	3	22.7	4.6	128.5	4	29	4.33	190	A0A2S9U7R5	N	C	C	C	NO	0
287	C	true	UPI00015BA64D	GTPase Obg OS=Cronobacter sakazakii OX=28141 GN=cgtA PE=3 SV=1	12	43.4	4.9	74.9	2	9.7	3.37	287	A0A2S9U7V2	C	C	C	C	NO	0
151	C	true	UPI00015BA8DA	Octaprenyl diphosphate synthase OS=Cronobacter sakazakii OX=28141 GN=ispB PE=3 SV=1	6	35	4.8	154.4	2	13.3	5.01	151	A0A2S9U7X3	N	C	C	C	NO	0
219	C	true	UPI00020F16BD	Aspartate carbamoyltransferase OS=Cronobacter sakazakii OX=28141 GN=pyrB PE=3 SV=1	8	34.3	5.9	108	2	7.1	2.81	219	A0A2S9U832	N	C	C	C	NO	0
343	PP	true	UPI00015BA96D	Divisome-associated lipoprotein YraP OS=Cronobacter sakazakii OX=28141 GN=yraP PE=4 SV=1	8	20	9.4	55.2	1	7.9	4.18	343	A0A2S9U845	N	PP	PP	PP	LIPO(Sec/SPII)	1
159	C	true	UPI00029C6815	Glutaredoxin 2 OS=Cronobacter sakazakii OX=28141 GN=grxB PE=4 SV=1	5	24.6	6.6	147.8	4	26	4.8	159	A0A2S9U8Q0	N	C	C	C	NO	0
282	C	true	UPI00015BA4AE	Thymidylate kinase OS=Cronobacter sakazakii OX=28141 GN=tmk PE=3 SV=1	4	23.5	5.1	77	2	15.1	4.82	282	A0A2S9U8U9	N	C	C	C	NO	0
73	C	true	UPI00020F2EE5	3-oxoacyl-[acyl-carrier-protein] synthase 2 OS=Cronobacter sakazakii OX=28141 GN=fabF PE=3 SV=1	2	42.9	5.7	302.4	10	48.7	4.11	73	A0A2S9U8V5	N	C	C	C	NO	0
345	C	true	UPI00015BA3B2	Adenylosuccinate lyase OS=Cronobacter sakazakii OX=28141 GN=purB PE=3 SV=1	5	51.6	5.7	55.1	6	17.8	3.87	345	A0A2S9U8X4	N	C	C	C	NO	0
201	C	true	UPI00015BA042	Phosphofructokinase OS=Cronobacter sakazakii OX=28141 GN=pfkB PE=3 SV=1	3	32.6	5.6	121.6	5	29.1	4.55	201	A0A2S9U942	N	C	C	C	NO	0
214	N	true	UPI00029BD9C0	Fructosamine kinase family protein OS=Cronobacter sakazakii OX=28141 GN=FZH93_02575 PE=3 SV=1	3	32.1	5	110.4	3	15.7	5.25	214	A0A2S9U9B2	N	C	N	N	NO	0
385	C	true	UPI00015B9FC2	GDP-mannose pyrophosphatase NudK OS=Cronobacter sakazakii OX=28141 GN=nudK PE=4 SV=1	11	21.6	4.8	42.3	2	9.9	5.93	385	A0A2S9U9B7	N	C	C	C	NO	0
160	C	true	UPI00015BA9A8	NAD(P)H-flavin reductase OS=Cronobacter sakazakii OX=28141 GN=fre PE=4 SV=1	4	26.3	5	147.7	9	49.4	3.94	160	A0A2S9U9V6	N	C	C	C	NO	0
425	C	true	UPI0001B7E915	Imidazole glycerol phosphate synthase subunit HisF OS=Cronobacter sakazakii OX=28141 GN=hisF PE=3 SV=1	8	28.5	5.1	31.3	1	6.2	5.18	425	A0A2S9U9X2	C	C	C	C	NO	0
400	C	true	UPI00025F65ED	SDR family oxidoreductase OS=Cronobacter sakazakii OX=28141 GN=DC438_07480 PE=4 SV=1	7	27.2	5.4	38.4	1	4.3	2.33	400	A0A2S9UAA5	N	C	C	C	NO	0
504	N	true	UPI00015B9D44	Transcriptional regulator LrhA OS=Cronobacter sakazakii OX=28141 GN=lrhA PE=3 SV=1	11	34.7	5.2	17.2	1	4.5	5.06	504	A0A2S9UAF9	N	C	MULTI	N	NO	0
22	C	true	UPI00015B9D3D	Acetate kinase OS=Cronobacter sakazakii OX=28141 GN=ackA PE=3 SV=1	3	43.2	5.9	721.8	16	61	3.94	22	A0A2S9UAH1	C	C	C	C	NO	0
378	C	true	UPI00020F2F57	Phosphate acetyltransferase OS=Cronobacter sakazakii OX=28141 GN=pta PE=3 SV=1	5	77	5.4	44.5	3	5.2	6.55	378	A0A2S9UAI7	C	C	C	C	NO	0
52	C	true	UPI00015B9E9F	Beta-ketoacyl-ACP synthase I OS=Cronobacter sakazakii OX=28141 GN=fabB PE=3 SV=1	4	42.5	5.3	380.5	10	35.8	4.38	52	A0A2S9UAL0	N	C	C	C	NO	0
106	C	true	UPI00029BA497	Phosphoenolpyruvate-protein phosphotransferase OS=Cronobacter sakazakii OX=28141 GN=ptsI PE=3 SV=1	3	63.5	4.8	215.3	7	18.1	3.95	106	A0A2S9UAQ5	C	C	C	C	NO	0
84	C	true	UPI00015B9EF2	Aminotransferase OS=Cronobacter sakazakii OX=28141 GN=tyrB PE=3 SV=1	1	43.6	5.7	256.9	8	32.2	4.11	84	A0A2S9UAW4	N	C	C	C	NO	0
224	C	true	UPI00025F6B56	Oligoribonuclease OS=Cronobacter sakazakii OX=28141 GN=orn PE=3 SV=1	1	20.8	5.1	105.3	4	24.3	3.34	224	A0A2S9UB45	C	C	C	C	NO	0
332	PP	true	UPI00020F1EA0	ABC transporter substrate-binding protein OS=Cronobacter sakazakii OX=28141 GN=FZH93_08420 PE=4 SV=1	10	34	8.6	59	1	4.7	5.79	332	A0A2S9UB89	N	PP	PP	PP	SP(Sec/SPI)	1
283	N	true	UPI00015B9C8E	Peptide methionine sulfoxide reductase MsrA OS=Cronobacter sakazakii OX=28141 GN=msrA PE=3 SV=1	3	23.5	5.1	76.6	1	9.4	3.38	283	A0A2S9UBA2	N	PP	N	N	NO	0
448	C	true	UPI00015B9F0E	HTH-type transcriptional regulator ArgP OS=Cronobacter sakazakii OX=28141 GN=argP PE=3 SV=1	6	33.4	6.1	26.7	1	3.4	6.69	448	A0A2S9UBQ0	N	C	C	C	NO	0
481	C	true	UPI00020F21E5	Pyridoxal phosphate homeostasis protein OS=Cronobacter sakazakii OX=28141 GN=FZH93_07695 PE=3 SV=1	9	25.9	5.9	21.3	1	6.8	5.08	481	A0A2S9UBR2	N	C	C	C	NO	0
98	C	true	UPI000BEA1FA1	Peptide chain release factor 2 OS=Cronobacter sakazakii OX=28141 GN=prfB PE=3 SV=1	3	41.1	4.7	220.5	8	26.8	4.13	98	A0A2S9UBS4	C	C	C	C	NO	0
284	C	true	UPI00029BAD68	Acetylornithine deacetylase OS=Cronobacter sakazakii OX=28141 GN=argE PE=3 SV=1	9	42.1	5.5	76.5	2	10.2	3.94	284	A0A2S9UCP5	C	C	C	C	NO	0
227	C	true	UPI00015BAADF	Argininosuccinate lyase OS=Cronobacter sakazakii OX=28141 GN=argH PE=3 SV=1	11	49.9	5.3	104.3	2	5	5.14	227	A0A2S9UCP7	C	C	C	C	NO	0
38	C	true	UPI00015BAE1B	Aspartate-semialdehyde dehydrogenase OS=Cronobacter sakazakii OX=28141 GN=asd PE=3 SV=1	3	40	5.8	504.7	8	39.4	4.05	38	A0A2S9UD55	N	C	C	C	NO	0
355	C	true	UPI00020F1E1D	33 kDa chaperonin OS=Cronobacter sakazakii OX=28141 GN=hslO PE=3 SV=1	3	32.4	4.5	50.6	3	12.3	3.11	355	A0A2S9UD70	C	C	C	C	NO	0
36	C	true	UPI00020F3534	Phosphoserine aminotransferase OS=Cronobacter sakazakii OX=28141 GN=serC PE=3 SV=1	4	39.6	5.2	513	14	41.8	4.55	36	A0A2S9UDH4	C	C	C	C	NO	0
57	C	true	UPI00029BBDB5	Aminotransferase OS=Cronobacter sakazakii OX=28141 GN=DC438_13910 PE=3 SV=1	5	43.4	5.6	354.8	13	44.9	3.62	57	A0A2S9UDJ3	N	C	C	C	NO	0
429	C	true	UPI00029C2B0C	MBL fold metallo-hydrolase OS=Cronobacter sakazakii OX=28141 GN=DC438_13915 PE=4 SV=1	8	23.6	5.3	29.9	1	6	3.65	429	A0A2S9UDJ4	N	C	C	C	NO	0
501	N	true	UPI00029C5186	CoA-binding protein OS=Cronobacter sakazakii OX=28141 GN=FZI36_17270 PE=4 SV=1	9	14.8	5.4	17.4	1	13.1	5.08	501	A0A2S9UDJ7	N	C	N	N	NO	0
350	C	true	UPI00015BA920	Molybdopterin adenylyltransferase OS=Cronobacter sakazakii OX=28141 GN=mog PE=4 SV=1	11	21.1	5.1	53	2	12.8	5.48	350	A0A2S9UDY8	N	C	C	C	NO	0
328	C	true	UPI00025F6A26	4-hydroxy-3-methylbut-2-enyl diphosphate reductase OS=Cronobacter sakazakii OX=28141 GN=ispH PE=3 SV=1	7	34.5	5.1	59.9	3	16.1	5.55	328	A0A2S9UE25	N	C	C	C	NO	0
149	C	true	UPI00020F286C	3-isopropylmalate dehydrogenase OS=Cronobacter sakazakii OX=28141 GN=leuB PE=3 SV=1	6	39.5	5.2	155	3	16.8	4.74	149	A0A2S9UE61	C	C	C	C	NO	0
204	C	true	UPI00029C69E5	Catabolite repressor/activator OS=Cronobacter sakazakii OX=28141 GN=cra PE=4 SV=1	5	38	6.7	118	5	18.3	4.17	204	A0A2S9UE66	N	C	C	C	NO	0
189	C	true	UPI00020F1A59	Glutamate-1-semialdehyde 2,1-aminomutase OS=Cronobacter sakazakii OX=28141 GN=hemL PE=3 SV=1	8	45.4	5	129.8	3	13.4	4.42	189	A0A2S9UED2	C	C	C	C	NO	0
339	C	true	UPI00029BF2FA	ABC-F family ATPase OS=Cronobacter sakazakii OX=28141 GN=FZI36_08845 PE=4 SV=1	9	59.6	5	57	1	3.8	5.54	339	A0A2S9UEL8	N	C	C	C	NO	0
388	N	true	UPI00015BA73B	Type 1 glutamine amidotransferase domain-containing protein OS=Cronobacter sakazakii OX=28141 GN=FZI36_08555 PE=4 SV=1	8	24.4	5	40.9	1	9.3	4.56	388	A0A2S9UEV3	N	C	N	N	NO	0
171	N	true	UPI00015BA77F	Galactose-1-phosphate uridylyltransferase OS=Cronobacter sakazakii OX=28141 GN=galT PE=3 SV=1	8	39.8	5.8	141.3	4	15.2	4.88	171	A0A2S9UEV9	N	PP	N	N	NO	0
305	PP	true	UPI00029BA38A	Amino acid ABC transporter substrate-binding protein OS=Cronobacter sakazakii OX=28141 GN=DC438_15215 PE=4 SV=1	8	33.3	8.8	68.5	2	11.3	5.03	305	A0A2S9UF18	N	PP	PP	PP	SP(Sec/SPI)	0
470	C	true	UPI00015BA4B6	Fumarylacetoacetate hydrolase family protein OS=Cronobacter sakazakii OX=28141 GN=DC438_09345 PE=4 SV=1	2	23.7	6	23	2	20.1	5.27	470	A0A2S9UFJ9	N	C	C	C	NO	0
302	C	true	UPI00020F3176	L-serine dehydratase OS=Cronobacter sakazakii OX=28141 GN=sdaA PE=3 SV=1	4	48.8	5.4	69.9	4	11	6.43	302	A0A2S9UFM0	N	C	C	C	NO	0
86	C	true	UPI00029C06FD	2-dehydro-3-deoxy-phosphogluconate aldolase OS=Cronobacter sakazakii OX=28141 GN=FZI36_11010 PE=3 SV=1	3	22.3	5.9	254.1	6	38.7	3.09	86	A0A2S9UFN5	N	C	C	C	NO	0
347	C	true	UPI00015BA37C	Hydrolase OS=Cronobacter sakazakii OX=28141 GN=DC438_08970 PE=4 SV=1	5	20.4	5.3	54.3	1	17	4.97	347	A0A2S9UFU0	N	C	C	C	NO	0
327	N	true	UPI00020F2D8B	Deoxyuridine 5'-triphosphate nucleotidohydrolase OS=Cronobacter sakazakii OX=28141 GN=dut PE=3 SV=1	10	16.1	5.3	60.7	2	21.9	3.25	327	A0A2S9UGQ7	N	C	N	N	NO	0
527	N	true	UPI00029BA8AD	Acyl-CoA thioester hydrolase YciA OS=Cronobacter sakazakii OX=28141 GN=yciA PE=3 SV=1	4	14.3	6.6	14	1	10.5	2.42	527	A0A2S9UGW1	N	C	N	N	NO	0
479	C	true	UPI00015BA0AD	Formyltetrahydrofolate deformylase OS=Cronobacter sakazakii OX=28141 GN=purU PE=3 SV=1	8	31.7	6.5	21.5	1	5.4	1.25	479	A0A2S9UH09	N	C	C	C	NO	0
291	C	true	UPI00015BA191	GTP cyclohydrolase-2 OS=Cronobacter sakazakii OX=28141 GN=ribA PE=3 SV=1	7	21.7	5.5	73.8	4	34	3.72	291	A0A2S9UH27	N	C	C	C	NO	0
199	C	true	UPI00015BA390	S-(hydroxymethyl)glutathione dehydrogenase OS=Cronobacter sakazakii OX=28141 GN=DC438_10830 PE=3 SV=1	3	39.3	6.1	123.6	4	20.7	6.66	199	A0A2S9UHB1	N	C	C	C	NO	0
67	C	true	UPI00020F2F6A	NADP-dependent oxidoreductase OS=Cronobacter sakazakii OX=28141 GN=DC438_11630 PE=4 SV=1	2	37.6	5.5	332.6	7	37.3	3.81	67	A0A2S9UHT7	N	C	C	C	NO	0
170	C	true	UPI00020F23B3	Oxygen-insensitive NAD(P)H nitroreductase OS=Cronobacter sakazakii OX=28141 GN=nfsB PE=4 SV=1	5	24.1	5.3	141.5	5	28.5	5.12	170	A0A2S9UHU0	N	C	C	C	NO	1
51	C	true	UPI00025F67F7	SDR family oxidoreductase OS=Cronobacter sakazakii OX=28141 GN=FZI36_06665 PE=4 SV=1	3	27	5.1	386.2	8	55.1	4.49	51	A0A2S9UHW7	N	C	C	C	NO	0
116	C	true	UPI00015BA78C	Aldo/keto reductase OS=Cronobacter sakazakii OX=28141 GN=DC438_16285 PE=4 SV=1	6	36.6	5.1	203.9	5	26.9	4.54	116	A0A2S9UII9	N	C	C	C	NO	0
319	C	true	UPI00025F66DF	Cytosol nonspecific dipeptidase OS=Cronobacter sakazakii OX=28141 GN=pepD PE=4 SV=1	10	52.1	5.2	64.1	3	9.1	4.2	319	A0A2S9UIY5	N	C	C	C	NO	0
97	C	true	UPI00028407C7	Thioredoxin reductase OS=Cronobacter muytjensii OX=413501 GN=AUN14_20690 PE=3 SV=1	10	34.7	5.6	220.8	6	27.3	3.19	97	A0A2T7AI33	C (GO)	C	MULTI	C	NO	0
295	C	true	UPI000577C666	Hypoxanthine phosphoribosyltransferase OS=Cronobacter muytjensii OX=413501 GN=AUN14_19650 PE=3 SV=1	6	20.1	5	73	5	23.6	4.72	295	A0A2T7AJX6	C	C	C	C	NO	0
279	C	true	UPI000949149C	Organic hydroperoxide resistance protein OS=Cronobacter muytjensii OX=413501 GN=AUN14_19140 PE=3 SV=1	8	15.1	5.6	78.1	2	16.1	3.7	279	A0A2T7AKE0	N	C	C	C	NO	0
379	C	true	UPI000283F92A	Uncharacterized protein OS=Cronobacter muytjensii OX=413501 GN=AUN14_18835 PE=4 SV=1	5	26.9	5.4	43.9	1	4.6	6.48	379	A0A2T7AL98	N	C	C	C	NO	0
432	C	true	UPI0003A95608	Peptidyl-prolyl cis-trans isomerase OS=Cronobacter muytjensii OX=413501 GN=AUN14_18820 PE=3 SV=1	8	20.7	4.8	29.4	2	12.9	3.47	432	A0A2T7ALC0	N	C	C	C	NO	0
522	C	true	UPI00039C3D1C	DNA-binding transcriptional regulator CytR OS=Cronobacter muytjensii OX=413501 GN=AUN14_18225 PE=4 SV=1	11	37.9	6.5	14.6	1	2.6	5.76	522	A0A2T7ALW2	N	C	C	C	NO	0
521	C	true	UPI000948B21B	Ferredoxin (flavodoxin):NADP(+) oxidoreductase OS=Cronobacter muytjensii OX=413501 GN=AUN14_18490 PE=3 SV=1	14	27.8	6.2	14.6	1	3.6	2.03	521	A0A2T7AM06	N	C	C	C	NO	0
514	C	true	UPI000283F4D2	Fructose-1,6-bisphosphatase OS=Cronobacter muytjensii OX=413501 GN=glpX PE=3 SV=1	12	35.8	5.3	15.9	1	2.4	0.54	514	A0A2T7AM11	N	C	C	C	NO	0
357	C	true	UPI000948FB2B	Chromosome partition protein MukE OS=Cronobacter muytjensii OX=413501 GN=mukE PE=3 SV=1	9	27.1	4.8	49.9	3	12.3	5.88	357	A0A2T7AMK9	C	C	C	C	NO	0
60	C	true	UPI000283F46B	2,3,4,5-tetrahydropyridine-2,6-dicarboxylate N-succinyltransferase OS=Cronobacter muytjensii OX=413501 GN=dapD PE=3 SV=1	5	29.9	5.6	349.4	8	27	3.46	60	A0A2T7ANW1	C	C	C	C	NO	0
117	C	true	UPI00039BCEDB	Ribosome-recycling factor OS=Cronobacter muytjensii OX=413501 GN=frr PE=3 SV=1	4	20.6	6.4	203.1	5	33	4.87	117	A0A2T7AP08	C	C	C	C	NO	0
366	N	true	UPI000283F1A6	NADH-quinone oxidoreductase subunit F OS=Cronobacter muytjensii OX=413501 GN=AUN14_16375 PE=3 SV=1	6	49.1	6.6	46.6	1	2.9	4.43	366	A0A2T7APS7	N	C	MULTI	N	NO	0
436	C	true	UPI000283F1B7	Uncharacterized Nudix hydrolase YfcD OS=Cronobacter muytjensii OX=413501 GN=AUN14_16285 PE=3 SV=1	8	21.1	4.7	28.5	2	9.6	3.45	436	A0A2T7APU0	N	C	C	C	NO	0
465	C	true	UPI000283F1AC	Pyridoxal phosphate-dependent aminotransferase OS=Cronobacter muytjensii OX=413501 GN=AUN14_16340 PE=4 SV=1	13	45.3	5.7	24	1	7.4	1.29	465	A0A2T7APV6	N	C	C	C	NO	0
205	C	true	UPI000283F916	Peptide deformylase OS=Cronobacter muytjensii OX=413501 GN=def PE=3 SV=1	6	19.4	5.1	117.5	4	39.8	4.76	205	A0A2T7AQ10	N	C	C	C	NO	0
348	C	true	UPI000283F91F	50S ribosomal protein L6 OS=Cronobacter muytjensii OX=413501 GN=rplF PE=3 SV=1	4	18.9	9.7	54.1	2	14.7	5.72	348	A0A2T7AQ35	C (GO)	C	C	C	NO	0
523	C	true	UPI000948A20C	Uracil-DNA glycosylase OS=Cronobacter muytjensii OX=413501 GN=ung PE=3 SV=1	9	25.5	6.7	14.5	1	3.1	1.97	523	A0A2T7AQ48	C	C	C	C	NO	0
375	C	true	UPI00028403AD	Cysteine desulfurase IscS OS=Cronobacter muytjensii OX=413501 GN=iscS PE=3 SV=1	5	45	5.9	45	2	5	5.64	375	A0A2T7AQB1	C	C	C	C	NO	0
128	C	true	UPI000283F952	ATP-dependent Clp protease ATP-binding subunit ClpX OS=Cronobacter muytjensii OX=413501 GN=clpX PE=3 SV=1	4	46.3	5.2	177.7	7	24.1	4.74	128	A0A2T7AQC4	N	C	C	C	NO	0
455	N	true	UPI000283F95E	7-cyano-7-deazaguanine synthase OS=Cronobacter muytjensii OX=413501 GN=queC PE=3 SV=1	12	25.2	5.5	25.5	1	5.2	3.12	455	A0A2T7AQC7	N	C	N	N	NO	0
154	C	true	UPI000283F8EC	Histidine--tRNA ligase OS=Cronobacter muytjensii OX=413501 GN=hisS PE=3 SV=1	11	47.1	5.5	152.4	4	13.9	4.07	154	A0A2T7AQD5	C	C	C	C	NO	0
292	C	true	UPI0003A97622	(2E,6E)-farnesyl diphosphate synthase OS=Cronobacter muytjensii OX=413501 GN=AUN14_15525 PE=3 SV=1	7	31.8	4.8	73.8	2	9.7	6.12	292	A0A2T7AQF6	N	C	C	C	NO	0
358	C	true	UPI00039FAAF5	S-adenosylmethionine:tRNA ribosyltransferase-isomerase OS=Cronobacter muytjensii OX=413501 GN=queA PE=3 SV=1	9	39.4	5.1	49.2	1	5.9	5.62	358	A0A2T7AQG7	C	C	C	C	NO	0
304	N	true	UPI000283F81C	Protein deglycase YajL OS=Cronobacter muytjensii OX=413501 GN=AUN14_15510 PE=4 SV=1	5	20.7	4.9	68.9	3	19.3	4.5	304	A0A2T7AQH3	N	C	N	N	NO	0
341	C	true	UPI000948BD74	Endonuclease V OS=Cronobacter muytjensii OX=413501 GN=nfi PE=3 SV=1	7	24.8	8.5	56.4	2	10.8	5.33	341	A0A2T7AQK3	C	C	C	C	NO	0
403	C	true	UPI000283FC28	DUF416 domain-containing protein OS=Cronobacter muytjensii OX=413501 GN=AUN14_15320 PE=4 SV=1	7	22.5	4.4	37.9	1	8.7	5.68	403	A0A2T7AQK8	N	C	C	C	NO	0
177	C	true	UPI000283FAB7	50S ribosomal protein L10 OS=Cronobacter muytjensii OX=413501 GN=rplJ PE=3 SV=1	4	17.7	9	136.7	3	23.6	3.96	177	A0A2T7AQN2	C (GO)	C	C	C	NO	0
364	C	true	UPI000283F8C4	EIIAB-Man OS=Cronobacter muytjensii OX=413501 GN=AUN14_14685 PE=4 SV=1	9	34.8	5.9	47	1	5.9	4.64	364	A0A2T7AQU1	C	C	C	C	NO	0
453	C	true	UPI00039D783E	Peptide chain release factor 1 OS=Cronobacter muytjensii OX=413501 GN=prfA PE=3 SV=1	9	40.2	5.2	25.8	1	2.8	2	453	A0A2T7AQW9	C	C	C	C	NO	0
412	C	true	UPI00039D9266	Amidohydrolase OS=Cronobacter muytjensii OX=413501 GN=AUN14_14385 PE=3 SV=1	13	29	5.8	36	1	5.1	0.86	412	A0A2T7AR01	N	C	C	C	NO	0
439	C	true	UPI000283F31E	Sigma factor-binding protein Crl OS=Cronobacter muytjensii OX=413501 GN=crl PE=3 SV=1	11	15.3	5.8	28	1	7	7.39	439	A0A2T7AR26	C	C	C	C	NO	0
483	C	true	UPI00039C3B3E	Ribosomal RNA small subunit methyltransferase H OS=Cronobacter muytjensii OX=413501 GN=rsmH PE=3 SV=1	9	34.6	6.6	21.2	1	3.8	2.37	483	A0A2T7AR50	C	C	C	C	NO	0
489	C	true	UPI000577BF31	UDP-N-acetylmuramoyl-L-alanyl-D-glutamate--2,6-diaminopimelate ligase OS=Cronobacter muytjensii OX=413501 GN=murE PE=3 SV=1	9	53	5.8	20.1	1	2.6	3.32	489	A0A2T7AR52	C	C	C	C	NO	0
446	C	true	UPI00039EFB38	Ribosomal RNA small subunit methyltransferase A OS=Cronobacter muytjensii OX=413501 GN=ksgA PE=3 SV=1	8	30.4	8.9	27	1	3.3	9.08	446	A0A2T7AR99	C	PP	C	C	NO	0
146	C	true	UPI0001B7D77A	Purine nucleoside phosphorylase DeoD-type OS=Cronobacter muytjensii OX=413501 GN=deoD PE=3 SV=1	3	25.9	5.5	159.1	2	10	3.34	146	A0A2T7ARF7	N	C	C	C	NO	0
426	C	true	UPI00028404E9	Organic hydroperoxide resistance protein OS=Cronobacter muytjensii OX=413501 GN=AUN14_14145 PE=3 SV=1	7	14.8	5.6	31	1	5.6	2.82	426	A0A2T7ARH9	N	C	C	C	NO	0
105	C	true	UPI0003A8D88B	Uridine phosphorylase OS=Cronobacter muytjensii OX=413501 GN=AUN14_13215 PE=3 SV=1	8	26.8	5.9	215.9	3	23.1	5.58	105	A0A2T7ARN8	C	C	C	C	NO	0
516	N	true	UPI000283FF07	Flavodoxin OS=Cronobacter muytjensii OX=413501 GN=AUN14_12550 PE=4 SV=1	12	16.3	4.7	15.6	1	8.7	5.12	516	A0A2T7ARZ3	N	C	N	N	NO	0
278	C	true	UPI000283FC92	Hexitol phosphatase HxpB OS=Cronobacter muytjensii OX=413501 GN=AUN14_12230 PE=4 SV=1	7	24.5	5	78.2	3	11.3	4.49	278	A0A2T7AS54	N	C	C	C	NO	0
100	C	true	UPI0001B7D9CD	Translation initiation factor IF-3 OS=Cronobacter muytjensii OX=413501 GN=infC PE=3 SV=1	2	20.6	9.5	219.9	4	30	3.66	100	A0A2T7AS71	C	C	C	C	NO	0
239	C	true	UPI000283FA21	Pyruvate kinase OS=Cronobacter muytjensii OX=413501 GN=AUN14_12455 PE=3 SV=1	8	50.7	5.8	98.5	4	14.3	6.19	239	A0A2T7AS88	N	C	C	C	NO	0
438	C	true	UPI0009489490	Cysteine desulfurase OS=Cronobacter muytjensii OX=413501 GN=sufS PE=3 SV=1	13	44.3	5.5	28	1	2.2	6.39	438	A0A2T7ASA7	C	C	C	C	NO	0
235	C	true	UPI000283FA9D	Ribulose-phosphate 3-epimerase OS=Cronobacter muytjensii OX=413501 GN=rpe PE=3 SV=1	6	24.4	5.3	99.7	1	11.1	6.07	235	A0A2T7ASB4	N	C	C	C	NO	0
289	C	true	UPI00015BAA14	Tryptophan--tRNA ligase OS=Cronobacter muytjensii OX=413501 GN=trpS PE=3 SV=1	5	37.3	6.2	74.4	3	8.4	3.6	289	A0A2T7ASG3	C	C	C	C	NO	0
399	C	true	UPI000283FC3D	Biotin carboxyl carrier protein of acetyl-CoA carboxylase OS=Cronobacter muytjensii OX=413501 GN=AUN14_11060 PE=4 SV=1	6	16.7	4.6	38.6	1	12.7	3.61	399	A0A2T7ASR3	N	C	C	C	NO	0
253	C	true	UPI000283FC3C	Biotin carboxylase OS=Cronobacter muytjensii OX=413501 GN=accC PE=4 SV=1	7	49.3	6.7	91.8	2	6	4.34	253	A0A2T7ASS4	N	C	C	C	NO	0
374	C	true	UPI000283FF51	Transcription elongation factor GreA OS=Cronobacter muytjensii OX=413501 GN=greA PE=3 SV=1	8	17.7	4.7	45.3	1	13.9	5.31	374	A0A2T7ASW9	N	C	C	C	NO	0
505	C	true	UPI000283F7EE	Branched-chain-amino-acid aminotransferase OS=Cronobacter muytjensii OX=413501 GN=ilvE PE=3 SV=1	7	33.9	5.5	17	1	6.1	5.28	505	A0A2T7AT03	N	C	C	C	NO	0
324	C	true	UPI0009489F38	HDOD domain-containing protein OS=Cronobacter muytjensii OX=413501 GN=AUN14_09915 PE=4 SV=1	10	46.5	5.9	60.9	2	6.2	4.44	324	A0A2T7AT28	N	C	C	C	NO	0
265	C	true	UPI0003A761EC	5-methyltetrahydropteroyltriglutamate--homocysteine S-methyltransferase OS=Cronobacter muytjensii OX=413501 GN=AUN14_10205 PE=4 SV=1	8	41.3	5.3	85.5	4	15.8	5.96	265	A0A2T7ATA0	N	C	C	C	NO	0
340	C	true	UPI0002840708	Alcohol dehydrogenase AdhP OS=Cronobacter muytjensii OX=413501 GN=AUN14_10625 PE=3 SV=1	13	36.3	5.9	56.4	1	5.8	7.26	340	A0A2T7ATG4	N	C	C	C	NO	0
89	C	true	UPI000283F466	UDP-glucose 6-dehydrogenase OS=Cronobacter muytjensii OX=413501 GN=AUN14_09410 PE=3 SV=1	6	49.5	5.7	248.2	8	22.4	4.18	89	A0A2T7ATQ1	N	C	C	C	SP(Sec/SPI)	0
469	C	true	UPI00094909C8	YciK family oxidoreductase OS=Cronobacter muytjensii OX=413501 GN=AUN14_09585 PE=4 SV=1	13	27.9	6.5	23.6	1	5.1	4.83	469	A0A2T7ATQ5	N	C	C	C	NO	0
440	C	true	UPI00039C96EC	3,4-dihydroxy-2-butanone 4-phosphate synthase OS=Cronobacter muytjensii OX=413501 GN=ribB PE=3 SV=1	7	23.3	5.1	28	2	10.6	3.56	440	A0A2T7AU84	N	C	C	C	NO	0
476	C	true	UPI0009489DC1	Inorganic triphosphatase OS=Cronobacter muytjensii OX=413501 GN=AUN14_08685 PE=4 SV=1	12	48.8	6.2	22.2	1	2.8	5.27	476	A0A2T7AU85	N	C	C	C	NO	0
309	C	true	UPI000284049F	Glutathionylspermidine synthase family protein OS=Cronobacter muytjensii OX=413501 GN=AUN14_08720 PE=4 SV=1	10	44.7	4.7	67.3	1	4.4	5.1	309	A0A2T7AU86	N	C	C	C	NO	0
344	C	true	UPI000284049B	3',5'-cyclic adenosine monophosphate phosphodiesterase CpdA OS=Cronobacter muytjensii OX=413501 GN=cpdA PE=3 SV=1	9	30.4	5.5	55.2	1	5.8	2.36	344	A0A2T7AU89	N	C	C	C	NO	0
497	C	true	UPI000576F12B	Methylenetetrahydrofolate reductase OS=Cronobacter muytjensii OX=413501 GN=metF PE=3 SV=1	8	33.6	6.2	17.7	1	7.3	6.7	497	A0A2T7AUA2	N	C	C	C	NO	0
510	C	true	UPI000948B3E2	tRNA/tmRNA (uracil-C(5))-methyltransferase OS=Cronobacter muytjensii OX=413501 GN=trmA PE=3 SV=1	9	42.3	5.6	16.1	2	6.3	2.93	510	A0A2T7AUB4	N	C	C	C	NO	0
396	C	true	UPI000284049C	ADP-ribose diphosphatase OS=Cronobacter muytjensii OX=413501 GN=AUN14_08735 PE=3 SV=1	7	23.8	5.1	39.4	2	15.2	5.15	396	A0A2T7AUC6	N	C	C	C	NO	0
477	C	true	UPI000948CDAF	Uncharacterized protein OS=Cronobacter turicensis OX=413502 GN=BS411_22415 PE=4 SV=1	2	14	4.5	22.1	1	8.2	3.23	477	A0A2T7AUD5	N	C	C	C	NO	0
207	PP	true	UPI000284061E	Ribose ABC transporter substrate-binding protein RbsB OS=Cronobacter muytjensii OX=413501 GN=AUN14_07795 PE=4 SV=1	9	30.8	8.9	115.7	3	14.9	5.46	207	A0A2T7AUG5	N	PP	PP	PP	SP(Sec/SPI)	0
488	C	true	UPI000948DF6A	Beta sliding clamp OS=Cronobacter muytjensii OX=413501 GN=AUN14_08115 PE=3 SV=1	9	40.4	5.2	20.1	1	2.5	4.32	488	A0A2T7AUJ4	C	C	C	C	NO	0
69	C	true	UPI000284072E	Ribonucleoside-diphosphate reductase OS=Cronobacter muytjensii OX=413501 GN=AUN14_07585 PE=3 SV=1	4	43.5	4.8	321.4	8	27.7	4.67	69	A0A2T7AUW2	N	C	C	C	NO	0
285	C	true	UPI000948A496	Gamma-glutamyl phosphate reductase OS=Cronobacter turicensis OX=413502 GN=proA PE=3 SV=1	5	45	5.8	75.6	3	13.4	4.91	285	A0A2T7AVI3	C	C	C	C	NO	0
68	C	true	UPI00028401F9	ATP-dependent 6-phosphofructokinase OS=Cronobacter muytjensii OX=413501 GN=pfkA PE=3 SV=1	3	35	5.9	322.5	10	30.6	4.29	68	A0A2T7AVN5	C	C	C	C	NO	0
346	C	true	UPI0003A7A70B	Glycerol-3-phosphate dehydrogenase [NAD(P)+] OS=Cronobacter muytjensii OX=413501 GN=gpsA PE=3 SV=1	9	36	6.2	54.7	4	14.5	6.21	346	A0A2T7AVP4	C	C	C	C	NO	0
218	C	true	UPI0002840340	Protein-export protein SecB OS=Cronobacter muytjensii OX=413501 GN=secB PE=3 SV=1	11	17.3	4.3	108.5	3	28.4	3.51	218	A0A2T7AVP8	C	C	C	C	NO	0
351	C	true	UPI000284035E	Ribonuclease PH OS=Cronobacter muytjensii OX=413501 GN=rph PE=3 SV=1	11	25.1	5.7	52.7	1	5.5	1.84	351	A0A2T7AVS8	N	C	C	C	NO	0
532	C	true	UPI00039B35D4	Glucose-1-phosphatase OS=Cronobacter muytjensii OX=413501 GN=AUN14_06715 PE=4 SV=1	8	22.7	4.8	13.8	1	5	5.69	532	A0A2T7AVU9	N	C	C	C	NO	0
314	C	true	UPI0001B7DE0E	Uracil phosphoribosyltransferase OS=Cronobacter muytjensii OX=413501 GN=upp PE=3 SV=1	6	22.6	5.6	65.8	2	13.5	4.19	314	A0A2T7AW36	N	C	C	C	NO	0
517	N	true	UPI000948AD47	Succinyl-diaminopimelate desuccinylase OS=Cronobacter muytjensii OX=413501 GN=dapE PE=3 SV=1	13	41.2	6	15.5	1	2.4	3.36	517	A0A2T7AW72	N	C	MULTI	N	NO	0
247	C	true	UPI000948B93D	Putative NAD(P)H nitroreductase OS=Cronobacter muytjensii OX=413501 GN=AUN14_05485 PE=3 SV=1	8	20.3	5.6	95.6	3	26.2	4.49	247	A0A2T7AWE3	N	C	C	C	NO	0
391	C	true	UPI000283FAFE	Chemotaxis protein CheV OS=Cronobacter muytjensii OX=413501 GN=AUN14_05590 PE=4 SV=1	8	35.1	5.2	40.9	1	5	2.27	391	A0A2T7AWF8	N	C	C	C	NO	0
444	C	true	UPI000283F6E5	UPF0227 protein AUN14_05850 OS=Cronobacter muytjensii OX=413501 GN=AUN14_05850 PE=3 SV=1	6	21.2	6.1	27.4	1	4.4	2.7	444	A0A2T7AWM8	N	C	C	C	NO	0
441	C	true	UPI00028400A4	N-acetyltransferase OS=Cronobacter muytjensii OX=413501 GN=AUN14_04425 PE=4 SV=1	11	18.4	4.7	27.9	2	16.2	5.96	441	A0A2T7AX16	N	C	C	C	NO	0
270	C	true	UPI000948C791	Glutathione S-transferase family protein OS=Cronobacter muytjensii OX=413501 GN=AUN14_04565 PE=4 SV=1	6	37.5	5.8	82.8	4	18.9	4.8	270	A0A2T7AX72	N	C	C	C	NO	0
408	C	true	UPI000948D5CF	Regulator of ribonuclease activity B OS=Cronobacter muytjensii OX=413501 GN=rraB PE=3 SV=1	8	15.6	3.7	36.4	1	10.2	5.02	408	A0A2T7AX78	C	C	C	C	NO	0
466	C	true	UPI000948EFAC	Protein FdhE homolog OS=Cronobacter turicensis OX=413502 GN=fdhE PE=3 SV=1	7	34.5	5.3	23.8	2	12	5.42	466	A0A2T7AXG0	C	C	C	C	NO	0
27	C	true	UPI0002EA169A	Triosephosphate isomerase OS=Cronobacter turicensis OX=413502 GN=tpiA PE=3 SV=1	5	26.7	5.8	645.6	14	46.7	3.69	27	A0A2T7AXG5	C	C	C	C	NO	0
382	C	true	UPI0009491AF8	Alpha-D-glucosyl-1-phosphate uridylyltransferase OS=Cronobacter muytjensii OX=413501 GN=AUN14_03530 PE=3 SV=1	11	32.7	5.9	42.6	3	17.6	3.21	382	A0A2T7AXL9	N	C	C	C	SP(Sec/SPI) < 0.9	0
398	C	true	UPI000283FD4A	D-cysteine desulfhydrase OS=Cronobacter muytjensii OX=413501 GN=dcyD PE=3 SV=1	7	34.9	5.1	38.6	2	8	5.56	398	A0A2T7AXV5	N	C	C	C	NO	0
526	C	true	UPI0009491F16	Aspartokinase OS=Cronobacter turicensis OX=413502 GN=BS411_20560 PE=3 SV=1	13	48.6	5.2	14	1	2.7	6.32	526	A0A2T7AY09	N	C	C	C	NO	0
118	C	true	UPI000283FBBC	Protein phosphatase CheZ OS=Cronobacter muytjensii OX=413501 GN=AUN14_04275 PE=3 SV=1	3	23.7	4.4	199.1	5	35.7	4.48	118	A0A2T7AY20	C	C	C	C	NO	0
528	C	true	UPI0003A08956	Isocitrase OS=Cronobacter muytjensii OX=413501 GN=AUN14_02370 PE=4 SV=1	8	47.6	5.4	13.9	1	2.5	4.45	528	A0A2T7AYA8	N	C	C	C	NO	0
271	C	true	UPI00039E804B	Inorganic pyrophosphatase OS=Cronobacter muytjensii OX=413501 GN=ppa PE=3 SV=1	3	19.7	5	82.7	1	8.6	3.27	271	A0A2T7AYL2	C	C	C	C	NO	0
103	C	true	UPI000283F1CE	Fructose-1,6-bisphosphatase class 1 OS=Cronobacter muytjensii OX=413501 GN=fbp PE=3 SV=1	12	41.3	6.5	218.3	5	21.3	3.94	103	A0A2T7AYP1	C	C	C	C	NO	0
148	C	true	UPI000283FC62	Peptidyl-prolyl cis-trans isomerase OS=Cronobacter muytjensii OX=413501 GN=AUN14_01235 PE=3 SV=1	5	18.3	5.5	155.3	3	23.2	4.63	148	A0A2T7AZ45	N	C	C	C	NO	0
454	N	true	UPI000283FDDF	Enolase-phosphatase E1 OS=Cronobacter muytjensii OX=413501 GN=mtnC PE=3 SV=1	8	26.1	5.2	25.6	1	6.1	4.64	454	A0A2T7AZ78	N	C	N	N	NO	0
485	C	true	UPI000283FF73	Asparagine synthase (glutamine-hydrolyzing) OS=Cronobacter muytjensii OX=413501 GN=asnB PE=3 SV=1	10	62.4	5.4	20.8	1	2.2	9.59	485	A0A2T7AZA6	N	C	C	C	NO	0
124	C	true	UPI0003AB3DE4	Citrate synthase OS=Cronobacter muytjensii OX=413501 GN=gltA PE=3 SV=1	7	48.2	5.9	186.1	4	14.3	3.28	124	A0A2T7AZF2	C (GO)	C	C	C	NO	0
471	C	true	UPI000948CE9B	DUF2891 domain-containing protein OS=Cronobacter muytjensii OX=413501 GN=AUN14_01825 PE=4 SV=1	13	37	5.5	22.9	1	3.3	5.1	471	A0A2T7AZH9	N	C	C	C	NO	0
410	PP	true	UPI0009491B51	Tol-Pal system protein TolB OS=Cronobacter muytjensii OX=413501 GN=tolB PE=3 SV=1	8	45.9	6.9	36.4	1	2.3	4.48	410	A0A2T7AZL9	PP	PP	PP	PP	SP(Sec/SPI)	0
330	PP	true	UPI000948B4AE	Glutamine ABC transporter substrate-binding protein GlnH OS=Cronobacter muytjensii OX=413501 GN=AUN14_02280 PE=3 SV=1	7	26.9	8.5	59.5	2	13.4	8	330	A0A2T7AZN4	MEMBR (GO)	PP	PP	PP	SP(Sec/SPI)	0
323	C	true	UPI000948A145	Alanine--tRNA ligase OS=Cronobacter turicensis OX=413502 GN=alaS PE=3 SV=1	9	96.2	5.4	61	2	3	3.83	323	A0A2T7AZT1	C	C	C	C	NO	0
365	C	true	UPI000284015E	FCD domain-containing protein OS=Cronobacter muytjensii OX=413501 GN=AUN14_00070 PE=4 SV=1	10	24.3	6.2	46.9	2	20.1	8.89	365	A0A2T7B048	N	C	C	C	NO	0
434	C	true	UPI000283FD21	Lactoylglutathione lyase OS=Cronobacter muytjensii OX=413501 GN=AUN14_00610 PE=3 SV=1	6	14.9	4.7	29.3	1	8.9	3.78	434	A0A2T7B0B4	N	C	C	C	NO	0
524	C	true	UPI00039F9969	Oxidoreductase OS=Cronobacter muytjensii OX=413501 GN=AUN14_00465 PE=4 SV=1	14	38.1	5.7	14.3	1	2.9	7.16	524	A0A2T7B0B7	N	C	C	C	NO	0
490	C	true	UPI0003A19BAD	Oxidoreductase OS=Cronobacter muytjensii OX=413501 GN=AUN14_00585 PE=4 SV=1	13	33.4	6.1	20	1	4.4	4.56	490	A0A2T7B0D0	N	C	C	C	NO	0
299	C	true	UPI00094897ED	Ribosomal protein L11 methyltransferase OS=Cronobacter turicensis OX=413502 GN=prmA PE=3 SV=1	10	31.8	4.3	72.1	1	5.1	5.05	299	A0A2T7B0V7	C	C	C	C	NO	0
229	C	true	UPI0009489CB2	CinA-like protein OS=Cronobacter turicensis OX=413502 GN=BS411_18925 PE=3 SV=1	9	43.6	5.2	101.6	2	9.5	3.98	229	A0A2T7B0X0	N	C	C	C	NO	0
196	C	true	UPI00029C6527	Cof-type HAD-IIB family hydrolase OS=Cronobacter turicensis OX=413502 GN=BS411_18140 PE=4 SV=1	7	29.9	4.8	124.2	4	18.5	3.33	196	A0A2T7B1B4	N	C	C	C	NO	0
342	C	true	UPI00029C35DB	1-(5-phosphoribosyl)-5-[(5-phosphoribosylamino)methylideneamino] imidazole-4-carboxamide isomerase OS=Cronobacter turicensis OX=413502 GN=hisA PE=3 SV=1	7	26	5.1	55.3	2	12.7	3.09	342	A0A2T7B1F9	C	C	C	C	NO	0
329	C	true	UPI000948F3D7	Type VI secretion system contractile sheath small subunit OS=Cronobacter turicensis OX=413502 GN=tssB PE=4 SV=1	7	19.6	4.7	59.8	1	8	3.63	329	A0A2T7B1K4	N	C	C	C	NO	0
418	C	true	UPI000948A3BD	Putative C-S lyase OS=Cronobacter turicensis OX=413502 GN=BS411_17210 PE=4 SV=1	4	42.1	6.3	34	2	9.4	6.76	418	A0A2T7B1X0	N	C	C	C	NO	0
232	C	true	UPI00029C17A6	Asparagine--tRNA ligase OS=Cronobacter turicensis OX=413502 GN=asnS PE=3 SV=1	6	52.6	5.1	100.8	3	5.8	4.31	232	A0A2T7B3L3	C	C	C	C	NO	0
131	PP	true	UPI00029BC0A9	Thiol peroxidase OS=Cronobacter turicensis OX=413502 GN=tpx PE=3 SV=1	3	17.8	4.8	174.3	4	41.7	4.97	131	A0A2T7B489	N	PP	PP	PP	NO	0
533	C	true	UPI000D500F4B	Orotidine 5'-phosphate decarboxylase OS=Cronobacter turicensis OX=413502 GN=pyrF PE=3 SV=1	10	25.9	5.7	13.8	1	3.7	4.41	533	A0A2T7B4B9	N	C	C	C	NO	0
95	C	true	UPI00029BE4FC	UTP--glucose-1-phosphate uridylyltransferase OS=Cronobacter turicensis OX=413502 GN=galU PE=3 SV=1	6	32.8	5.2	222.1	8	33.4	4.16	95	A0A2T7B543	N	C	C	C	NO	0
404	N	true	UPI00057774D4	Uncharacterized protein OS=Cronobacter turicensis OX=413502 GN=BS411_09065 PE=4 SV=1	7	13	4.8	37.5	1	9.5	7.37	404	A0A2T7B5U8	N	C	N	N	NO	0
250	C	true	UPI00029BCFE5	Adenine phosphoribosyltransferase OS=Cronobacter turicensis OX=413502 GN=apt PE=3 SV=1	2	20	5.5	93	3	20.8	4.01	250	A0A2T7B6F5	C	C	C	C	NO	0
236	C	true	UPI00029C6C31	Adenylate kinase OS=Cronobacter turicensis OX=413502 GN=adk PE=3 SV=1	6	23.7	5.4	99.6	4	22.4	4.63	236	A0A2T7B6H2	C	C	C	C	NO	0
496	C	true	UPI000948DCA5	Putative N-acetylmannosamine-6-phosphate 2-epimerase OS=Cronobacter turicensis OX=413502 GN=nanE PE=3 SV=1	10	24.3	5	18.1	1	5.2	4.54	496	A0A2T7B6P4	N	C	C	C	NO	0
428	C	true	UPI000948B96D	Cysteine desulfurase CsdA OS=Cronobacter turicensis OX=413502 GN=BS411_06690 PE=3 SV=1	11	42.7	5.6	30.1	1	3	4.95	428	A0A2T7B6R3	N	C	C	C	NO	0
162	C	true	UPI00094906A1	Glutathione synthetase OS=Cronobacter turicensis OX=413502 GN=gshB PE=3 SV=1	5	35.2	5.4	144	6	25.1	4.53	162	A0A2T7B737	N	C	C	C	NO	0
495	C	true	UPI00029C075A	dITP/XTP pyrophosphatase OS=Cronobacter turicensis OX=413502 GN=BS411_07360 PE=3 SV=1	3	21	5.2	18.6	1	10.7	2.83	495	A0A2T7B748	N	C	C	C	NO	0
188	C	true	UPI00029BF9EB	Bifunctional protein HldE OS=Cronobacter turicensis OX=413502 GN=hldE PE=3 SV=1	8	50.9	5.1	129.8	6	15.8	5.37	188	A0A2T7B774	N	C	C	C	NO	0
110	C	true	UPI000948A4CC	Argininosuccinate synthase OS=Cronobacter turicensis OX=413502 GN=argG PE=3 SV=1	3	44.8	5.4	206.8	8	28.1	4.52	110	A0A2T7B7X7	C	C	C	C	NO	0
472	C	true	UPI0009491D05	Signal peptide peptidase SppA OS=Cronobacter turicensis OX=413502 GN=BS411_05965 PE=3 SV=1	9	47	6.2	22.7	1	1.7	6.11	472	A0A2T7B7Y8	N	C	C	C	NO	0
272	C	true	UPI0005A54546	Carbamoyl-phosphate synthase small chain OS=Cronobacter turicensis OX=413502 GN=carA PE=3 SV=1	7	41.6	5.8	82.4	3	11	5.25	272	A0A2T7B8H0	N	C	C	C	NO	0
290	C	true	UPI00029C18A9	Nucleoid-associated protein BS411_04475 OS=Cronobacter turicensis OX=413502 GN=BS411_04475 PE=3 SV=1	4	37.8	4.9	74.1	3	15	3.6	290	A0A2T7B8J9	C	C	C	C	NO	0
529	C	true	UPI00029C511D	Thioesterase OS=Cronobacter turicensis OX=413502 GN=BS411_04055 PE=4 SV=1	7	14.9	5.4	13.9	1	6.2	6.45	529	A0A2T7B8W3	N	C	C	C	NO	0
480	N	true	UPI000948CB4E	Purine nucleoside phosphorylase OS=Cronobacter turicensis OX=413502 GN=BS411_04375 PE=3 SV=1	9	26.3	6.7	21.5	1	10.7	7.94	480	A0A2T7B8Z9	N	PP	N	N	LIPO(Sec/SPII)	0
415	C	true	UPI000948AC8D	UPF0246 protein BS411_03175 OS=Cronobacter turicensis OX=413502 GN=BS411_03175 PE=3 SV=1	10	29.1	5.4	34.7	1	9.7	0.44	415	A0A2T7B9Y2	N	C	C	C	NO	0
167	C	true	UPI00029C0A0E	Elongation factor G OS=Cronobacter turicensis OX=413502 GN=fusA PE=3 SV=1	5	77.6	5.2	142.3	6	15.8	4.49	167	A0A2T7BA68	C	C	C	C	NO	0
331	C	true	UPI0005194075	ADP compounds hydrolase NudE OS=Cronobacter turicensis OX=413502 GN=BS411_00270 PE=4 SV=1	12	21.3	5	59.1	2	12.9	3.28	331	A0A2T7BAB6	N	C	C	C	NO	0
248	C	true	UPI000948E10C	Glycerophosphodiester phosphodiesterase OS=Cronobacter turicensis OX=413502 GN=BS411_00505 PE=4 SV=1	9	26.9	5.3	95.2	3	15.9	4.11	248	A0A2T7BAE7	N	C	C	C	NO	0
376	C	true	UPI0009489D19	Glyoxylate/hydroxypyruvate reductase B OS=Cronobacter turicensis OX=413502 GN=ghrB PE=3 SV=1	9	35.1	5.7	44.7	2	11.1	6.05	376	A0A2T7BAS1	C	C	C	C	NO	0
395	C	true	UPI0009488D73	Coproporphyrinogen-III oxidase OS=Cronobacter turicensis OX=413502 GN=hemN PE=3 SV=1	13	52.4	6	39.7	1	3.3	4.14	395	A0A2T7BBA6	C	C	C	C	NO	0
85	C	true	UPI00015BADB7	NAD(P)H-dependent oxidoreductase OS=Cronobacter sakazakii OX=28141 GN=DC438_00080 PE=4 SV=1	1	20.6	5.2	255.5	8	57.1	4.19	85	A0A347MBQ5	N	C	C	C	NO	0
503	C	true	UPI0008FC0BB9	Flavodoxin OS=Cronobacter sakazakii OX=28141 GN=fldA PE=3 SV=1	3	20.6	4.2	17.2	1	7.7	3.64	503	A0A347MMD4	N	C	C	C	NO	0
334	C	true	UPI00057622A3	Beta-glucoside kinase OS=Cronobacter universalis NCTC 9529 OX=1074000 GN=bglK PE=4 SV=1	8	31.9	5.4	58.7	2	7.6	2.8	334	A0A376DWD6	N	C	C	C	NO	0
136	C	true	UPI00029BF19D	ATP-dependent protease ATPase subunit HslU OS=Cronobacter universalis NCTC 9529 OX=1074000 GN=hslU PE=3 SV=1	7	49.7	5.1	166.5	3	10.8	3.89	136	A0A376DWL6	C	C	C	C	NO	0
308	N	true	UPI00029C0F9D	Carboxymethylenebutenolidase OS=Cronobacter universalis NCTC 9529 OX=1074000 GN=clcD PE=4 SV=1	8	29.5	5.8	67.4	2	16.9	5.39	308	A0A376DXZ0	N	C	N	N	NO	0
325	C	true	UPI00029BC50E	HMP-PP phosphatase OS=Cronobacter universalis NCTC 9529 OX=1074000 GN=cof_1 PE=4 SV=1	4	29.4	5.1	60.8	3	24.4	6.29	325	A0A376DY83	N	C	C	C	NO	0
107	C	true	UPI00029B9DA0	UDP-N-acetylglucosamine 1-carboxyvinyltransferase OS=Cronobacter universalis NCTC 9529 OX=1074000 GN=murA PE=3 SV=1	4	44.7	5.9	215.2	7	26.5	4.91	107	A0A376DYV8	C	C	C	C	NO	0
19	C	true	UPI000575F5FB	Transaldolase OS=Cronobacter universalis NCTC 9529 OX=1074000 GN=talB PE=3 SV=1	2	35.2	5.1	840.4	15	60.3	3.38	19	A0A376E0U3	C	C	C	C	NO	0
386	C	true	UPI00029BAB9D	5-dehydro-2-deoxygluconokinase OS=Cronobacter universalis NCTC 9529 OX=1074000 GN=iolC_1 PE=4 SV=1	9	32.3	5.1	41.7	2	11.7	3.92	386	A0A376E0X5	N	C	C	C	NO	0
452	C	true	UPI00029C6011	Energy-dependent translational throttle protein EttA OS=Cronobacter universalis NCTC 9529 OX=1074000 GN=yjjK PE=3 SV=1	4	62.2	5.5	26.3	1	3.1	7.74	452	A0A376E1P5	C	C	C	C	NO	0
221	N	true	UPI00029C15B0	N5-carboxyaminoimidazole ribonucleotide mutase OS=Cronobacter universalis NCTC 9529 OX=1074000 GN=purE PE=3 SV=1	4	17.7	5.8	107.3	2	20.7	4.92	221	A0A376E4Q2	N	C	N	N	NO	0
26	C	true	UPI00029C5E13	Trigger factor OS=Cronobacter universalis NCTC 9529 OX=1074000 GN=tig PE=3 SV=1	2	48	4.9	662.3	14	41.7	4.06	26	A0A376E4T9	C	C	C	C	NO	0
178	C	true	UPI00029BB718	N-acetylglucosamine-6-phosphate deacetylase OS=Cronobacter universalis NCTC 9529 OX=1074000 GN=nagA PE=3 SV=1	6	41.2	5.6	135.8	4	16.5	6.01	178	A0A376E5K1	N	C	C	C	NO	0
487	C	true	UPI00029BE05B	Transcriptional regulator modE OS=Cronobacter universalis NCTC 9529 OX=1074000 GN=modE PE=3 SV=1	9	28	5.7	20.3	1	4.6	5.68	487	A0A376E5R9	N	C	C	C	NO	0
135	C	true	UPI00029C2AFB	DNA protection during starvation protein OS=Cronobacter universalis NCTC 9529 OX=1074000 GN=dps PE=3 SV=1	4	18.6	5.5	168.6	5	37.1	5.31	135	A0A376E894	C	C	C	C	NO	0
275	C	true	UPI00029BDF80	Phosphatase NudJ OS=Cronobacter universalis NCTC 9529 OX=1074000 GN=nudJ PE=3 SV=1	3	17	5.3	81.2	3	29.5	3.03	275	A0A376EAV3	N	C	C	C	NO	0
47	N	true	UPI00029C0478	NAD(P)H dehydrogenase (quinone) OS=Cronobacter universalis NCTC 9529 OX=1074000 GN=wrbA_1 PE=3 SV=1	5	20.8	5.9	393.7	7	39.4	3.13	47	A0A376EAW6	N	EC	N	N	NO	0
42	C	true	UPI000577DE1A	Isocitrate dehydrogenase [NADP] OS=Cronobacter universalis NCTC 9529 OX=1074000 GN=icd_1 PE=4 SV=1	6	45.9	5.1	419.9	15	45	3.25	42	A0A376EAW8	N	C	C	C	NO	0
198	C	true	UPI000576914F	Selenide, water dikinase OS=Cronobacter universalis NCTC 9529 OX=1074000 GN=selD PE=3 SV=1	4	36.4	5	123.6	4	17.3	4.38	198	A0A376EBJ9	N	C	C	C	NO	0
230	C	true	UPI0005771FD5	Phenylalanine--tRNA ligase alpha subunit OS=Cronobacter universalis NCTC 9529 OX=1074000 GN=pheS PE=3 SV=1	7	36.9	5.9	101.5	4	11.6	4.45	230	A0A376EBP0	C	C	C	C	NO	0
28	C	true	UPI00029B9F56	Universal stress protein E OS=Cronobacter universalis NCTC 9529 OX=1074000 GN=uspE PE=4 SV=1	2	36	5.2	615.7	9	36.8	3.95	28	A0A376EE27	N	C	C	C	NO	0
228	C	true	UPI000576C625	Adenosine deaminase OS=Cronobacter universalis NCTC 9529 OX=1074000 GN=add PE=3 SV=1	4	35.9	5.2	101.7	6	28.5	4.64	228	A0A376EF99	N	C	C	C	NO	0
246	C	true	UPI00029BDAAB	D-lactate dehydrogenase OS=Cronobacter universalis NCTC 9529 OX=1074000 GN=ldhA_2 PE=3 SV=1	3	36.7	5.5	96	2	7.9	4.15	246	A0A376EGH9	N	C	C	C	NO	0
372	C	true	UPI00029C674F	Domain of uncharacterized function (DUF892) OS=Cronobacter universalis NCTC 9529 OX=1074000 GN=yciF PE=4 SV=1	3	18.1	5.2	45.4	3	25.3	5.48	372	A0A376EHW1	N	C	C	C	NO	0
223	C	true	UPI00029C673C	FMN dependent NADH:quinone oxidoreductase OS=Cronobacter universalis NCTC 9529 OX=1074000 GN=azoR_1 PE=3 SV=1	2	21.7	4.9	106.9	4	35.3	3.66	223	A0A376EIC0	N	C	C	C	NO	0
390	C	true	UPI000309BFDD	RNA polymerase sigma factor FliA OS=Cronobacter universalis NCTC 9529 OX=1074000 GN=fliA PE=3 SV=1	8	26.5	5.1	40.9	2	11.4	6.83	390	A0A376EL81	C	C	C	C	NO	0
338	C	true	UPI00029BDEFB	3-oxoacyl-[acyl-carrier-protein] reductase FabG OS=Cronobacter universalis NCTC 9529 OX=1074000 GN=fabG_7 PE=4 SV=1	5	26.8	5.5	57.4	1	7.7	4.5	338	A0A376EL97	N	C	C	C	NO	0
437	C	true	UPI00029BE506	DNA gyrase inhibitor OS=Cronobacter universalis NCTC 9529 OX=1074000 GN=sbmC PE=3 SV=1	5	18	4.6	28.4	1	10.2	2.12	437	A0A376ELA1	C	C	C	C	NO	0
226	C	true	UPI00029C2D84	Free methionine-R-sulfoxide reductase OS=Cronobacter universalis NCTC 9529 OX=1074000 GN=msrC PE=4 SV=1	4	17.8	4.7	104.6	2	18.9	5.29	226	A0A376ELA6	N	C	C	C	NO	0
431	C	true	UPI00029C6E64	Nucleotide sugar dehydrogenase OS=Cronobacter universalis NCTC 9529 OX=1074000 GN=yeeZ PE=4 SV=1	5	29.4	5.9	29.4	1	4.7	2.83	431	A0A376ELQ0	N	C	C	C	SP(Sec/SPI)	0
498	N	true	UPI00029BFF80	Ribose/Galactose Isomerase OS=Cronobacter universalis NCTC 9529 OX=1074000 GN=NCTC9529_02508 PE=3 SV=1	6	23.2	5.6	17.6	1	3.8	3.68	498	A0A376EMJ4	N	C	N	N	NO	0
456	C	true	UPI00029C3AC2	Imidazole glycerol phosphate synthase subunit HisH OS=Cronobacter universalis NCTC 9529 OX=1074000 GN=hisH PE=3 SV=1	5	21.5	5.4	25.1	1	11.2	6.71	456	A0A376END1	C	C	C	C	NO	0
419	C	true	UPI0005765D21	Protein of uncharacterized function (DUF1479) OS=Cronobacter universalis NCTC 9529 OX=1074000 GN=ybiU PE=4 SV=1	7	47	5.6	33.5	2	6.3	6.76	419	A0A376EPD9	N	C	C	C	NO	0
119	C	true	UPI00029BE4D4	Nucleoside diphosphate kinase OS=Cronobacter universalis NCTC 9529 OX=1074000 GN=ndk PE=3 SV=1	4	15.5	5.6	196.4	3	37.8	3.62	119	A0A376ERC7	C	C	C	C	NO	0
370	C	true	UPI000AB45F30	50S ribosomal protein L3 glutamine methyltransferase OS=Cronobacter universalis NCTC 9529 OX=1074000 GN=prmB PE=3 SV=1	7	38.3	5	46.2	1	3	3.33	370	A0A376ERG3	C (GO)	C	C	C	NO	0
211	C	true	UPI000577BD76	4-hydroxy-tetrahydrodipicolinate synthase OS=Cronobacter universalis NCTC 9529 OX=1074000 GN=dapA_1 PE=3 SV=1	5	31.3	5.9	111	5	30.8	3.67	211	A0A376ERM3	C	C	C	C	NO	0
367	C	true	UPI00029C094C	tRNA (guanine-N(7)-)-methyltransferase OS=Cronobacter universalis NCTC 9529 OX=1074000 GN=trmB PE=3 SV=1	6	27.1	6.5	46.4	1	5	1.64	367	A0A376EVX0	N	C	C	C	NO	0
307	N	true	UPI00029C2125	Ribose-5-phosphate isomerase A OS=Cronobacter universalis NCTC 9529 OX=1074000 GN=rpiA PE=3 SV=1	4	22.7	4.9	67.4	3	28.3	4.36	307	A0A376EW24	N	C	N	N	NO	0
112	C	true	UPI00025F6BDF	3'(2'),5'-bisphosphate nucleotidase CysQ OS=Cronobacter universalis NCTC 9529 OX=1074000 GN=cysQ PE=3 SV=1	4	27.2	5.3	204.9	7	53.4	4.75	112	A0A376EYY5	IM	C	C	C	NO	0
145	C	true	UPI00029C1408	Quinone oxidoreductase 1 OS=Cronobacter universalis NCTC 9529 OX=1074000 GN=qorA PE=3 SV=1	4	35	7	160	3	14.7	4.44	145	A0A376EZT8	N	C	C	C	NO	0
123	C	true	UPI00029BC27F	DNA-directed RNA polymerase subunit alpha OS=Cronobacter universalis NCTC 9529 OX=1074000 GN=rpoA PE=3 SV=1	2	36.5	5	188.2	6	22.5	3.93	123	A0A376F061	N	C	C	C	NO	0
371	C	true	UPI000576964C	L-threonine 3-dehydrogenase OS=Cronobacter universalis NCTC 9529 OX=1074000 GN=tdh PE=3 SV=1	8	37.2	5.8	46	2	8.5	4.89	371	A0A376F2G7	C	C	C	C	NO	0
129	C	true	UPI00015BA7EE	UDP-N-acetylmuramoylalanine--D-glutamate ligase OS=Cronobacter sakazakii OX=28141 GN=murD PE=3 SV=1	3	47	5.4	174.7	7	25.6	4.01	129	A0A384EN28	C	C	MULTI	C	LIPO(Sec/SPII) < 0.9	1
430	N	true	UPI00020F1879	DUF2251 domain-containing protein OS=Cronobacter sakazakii OX=28141 GN=FZH93_14930 PE=4 SV=1	2	14.7	4.3	29.8	1	10.4	4.28	430	A0A384F2U7	N	C	N	N	NO	0
447	C	true	UPI000D4FFBBF	Phosphoglycolate phosphatase OS=Cronobacter sakazakii OX=28141 GN=DC438_01720 PE=3 SV=1	4	26.5	4.8	27	1	7.8	6.36	447	A0A3Q9CF47	N	C	C	C	NO	0
186	C	true	UPI000A200CC3	Indolepyruvate decarboxylase OS=Cronobacter sakazakii OX=28141 GN=DC438_06565 PE=3 SV=1	5	59.5	5.4	130.5	3	7.6	4.81	186	A0A3Q9CFD3	N	C	C	C	NO	0
259	PP	true	UPI000A1E376F	D-galactose-binding periplasmic protein OS=Cronobacter sakazakii OX=28141 GN=DC438_07410 PE=3 SV=1	4	35.7	6	88.2	3	16.3	4.8	259	A0A3Q9CFK6	PP	PP	PP	PP	SP(Sec/SPI)	0
443	N	true	UPI000A1E82D7	Ribosome association toxin RatA OS=Cronobacter sakazakii OX=28141 GN=DC438_08915 PE=3 SV=1	7	20.5	6.7	27.6	1	10	5.65	443	A0A3Q9CG05	N	C	N	N	NO	0
141	C	true	UPI000A1E491B	Histidinol-phosphate aminotransferase OS=Cronobacter sakazakii OX=28141 GN=hisC PE=3 SV=1	6	39.5	4.9	162.3	5	19.2	4.04	141	A0A3Q9CGY5	N	C	C	C	NO	0
34	C	true	UPI0007ABB92B	Alpha-acetolactate decarboxylase OS=Cronobacter sakazakii OX=28141 GN=budA PE=3 SV=1	4	29.4	5.7	518.8	12	58.3	4.01	34	A0A3Q9CGY8	N	C	C	C	NO	0
33	PP	true	UPI0009B1CC03	Aldose 1-epimerase OS=Cronobacter sakazakii OX=28141 GN=galM PE=3 SV=1	2	39.1	5.1	532.7	8	43.6	3.86	33	A0A3Q9CIM0	N	PP	PP	PP	NO	0
380	N	true	UPI000A1F105E	S-formylglutathione hydrolase OS=Cronobacter sakazakii OX=28141 GN=fghA PE=3 SV=1	5	30.6	5.1	43.6	2	8	2.56	380	A0A3Q9CJ03	N	PP	N	N	NO	0
280	C	true	UPI000F7C08C0	3-phosphoshikimate 1-carboxyvinyltransferase OS=Cronobacter sakazakii OX=28141 GN=aroA PE=3 SV=1	5	46.1	5.7	77.9	2	5.6	4.12	280	A0A3Q9CJ09	C	C	N	C	NO	0
127	C	true	UPI000A1FD61E	D-alanine--D-alanine ligase OS=Cronobacter sakazakii OX=28141 GN=ddl PE=3 SV=1	3	39.7	5.2	177.8	8	27.9	3.7	127	A0A3Q9CJC9	C	C	C	C	NO	0
108	C	true	UPI00025F6AFA	DNA-binding transcriptional regulator KdgR OS=Cronobacter sakazakii OX=28141 GN=kdgR PE=4 SV=1	4	30	5.4	214.4	8	36.5	3.99	108	A0A3Q9CJJ1	N	C	C	C	NO	0
276	C	true	UPI0007AB8FE6	Pantothenate synthetase OS=Cronobacter sakazakii OX=28141 GN=panC PE=3 SV=1	3	31.3	5.8	79.8	7	24.6	4.87	276	A0A3Q9CJY8	C	C	C	C	NO	0
76	C	true	UPI000A1EC06A	Alkene reductase OS=Cronobacter sakazakii OX=28141 GN=DC438_10845 PE=4 SV=1	5	39.2	5.8	296	10	49.9	4.35	76	A0A3Q9CK14	N	C	C	C	NO	0
194	C	true	UPI0002B28DD6	N-acetylneuraminate lyase OS=Cronobacter sakazakii OX=28141 GN=nanA PE=3 SV=1	1	32.7	5.7	125.2	6	39.3	4.96	194	A0A3Q9CK49	C	C	C	C	NO	0
423	N	true	UPI0004A95FB9	Protein of avirulence locus ImpE OS=Cronobacter sakazakii OX=28141 GN=DC438_21045 PE=4 SV=1	6	30.4	4.5	32.2	2	10.1	3.17	423	A0A3Q9CKV5	N	C	N	N	NO	0
15	C	true	UPI000A1EDEE5	Alkyl hydroperoxide reductase C OS=Cronobacter sakazakii OX=28141 GN=DC438_15410 PE=3 SV=1	2	20.8	5.1	1012.8	13	77.5	3.08	15	A0A3Q9CL43	C	C	C	C	NO	0
294	C	true	UPI000A1F47B5	Cupin domain-containing protein OS=Cronobacter sakazakii OX=28141 GN=DC438_13080 PE=4 SV=1	5	42.5	4.7	73.5	3	9.4	4.04	294	A0A3Q9CH42	N	C	C	C	NO	0
268	C	true	UPI000F7C0033	Peptidase T OS=Cronobacter sakazakii OX=28141 GN=pepT PE=3 SV=1	4	45	5.3	84.4	3	8.1	4.51	268	A0A3Q9CH45	C	C	C	C	NO	0
147	C	true	UPI000A1DDB49	Erythronate-4-phosphate dehydrogenase OS=Cronobacter sakazakii OX=28141 GN=pdxB PE=3 SV=1	3	41.3	5.6	156.2	7	28.6	4.47	147	A0A3Q9CH69	C	C	C	C	NO	0
492	C	true	UPI00020F3350	Dipeptide epimerase OS=Cronobacter sakazakii OX=28141 GN=DC438_10570 PE=3 SV=1	7	35.9	4.9	19.5	1	5.7	5.52	492	A0A3Q9CH97	N	C	C	C	NO	0
121	C	true	UPI0007AB928B	Cytidylate kinase OS=Cronobacter sakazakii OX=28141 GN=cmk PE=3 SV=1	3	25	5.2	191.2	5	26.8	3.63	121	A0A3Q9CHD3	C	C	C	C	NO	0
356	C	true	UPI000A1F38E5	Molybdopterin molybdenumtransferase OS=Cronobacter sakazakii OX=28141 GN=DC438_14375 PE=3 SV=1	6	43.8	5.4	50.6	3	15.2	3.59	356	A0A3Q9CHH8	N	C	C	C	NO	0
451	C	true	UPI000A1E0A91	Fructuronate reductase OS=Cronobacter sakazakii OX=28141 GN=DC438_11045 PE=4 SV=1	5	53.5	5.5	26.4	1	3.5	2.09	451	A0A3Q9CHX4	N	C	C	C	NO	0
354	C	true	UPI000A1DCA17	Peptidase B OS=Cronobacter sakazakii OX=28141 GN=pepB PE=3 SV=1	4	46.4	5.8	51.9	2	9.6	6.33	354	A0A3S5HNJ0	C	C	C	C	NO	0
402	C	true	UPI000A1FF02D	Dyp-type peroxidase OS=Cronobacter sakazakii OX=28141 GN=DC438_06420 PE=4 SV=1	5	33.1	5.5	38.2	4	25.3	4.86	402	A0A3S5HNJ5	N	C	C	C	NO	0
445	C	true	UPI000A1EDA3F	Gamma carbonic anhydrase family protein OS=Cronobacter sakazakii OX=28141 GN=DC438_02165 PE=4 SV=1	6	20.1	5.8	27.4	2	18.9	4.64	445	A0A3S9IVB3	N	C	C	C	NO	0
337	C	true	UPI000A1F40D9	Shikimate dehydrogenase (NADP(+)) OS=Cronobacter sakazakii OX=28141 GN=aroE PE=3 SV=1	6	29.1	5.6	58	3	11.8	4.79	337	A0A3S9IVD4	N	C	C	C	NO	0
463	N	true	UPI000A1F4F52	Flavodoxin family protein OS=Cronobacter sakazakii OX=28141 GN=DC438_04115 PE=4 SV=1	7	21.8	5.5	24.2	1	11.4	5.29	463	A0A3S9IWC2	N	C	N	N	NO	0
133	C	true	UPI0005190ABF	NADP(H)-dependent aldo-keto reductase OS=Cronobacter sakazakii OX=28141 GN=DC438_04575 PE=4 SV=1	5	38.5	6.4	170.2	5	23.4	5.67	133	A0A3S9IWL3	N	C	C	C	NO	0
37	C	true	UPI000A200C5A	dTDP-glucose 4,6-dehydratase OS=Cronobacter sakazakii OX=28141 GN=rfbB PE=3 SV=1	2	40.6	5.9	512.7	11	40.7	4.3	37	A0A3S9IYB4	N	C	C	C	NO	0
18	C	true	UPI000A200016	2,3-bisphosphoglycerate-dependent phosphoglycerate mutase OS=Cronobacter sakazakii OX=28141 GN=gpmA PE=3 SV=1	3	28.3	5.8	906.8	12	57.2	3.12	18	A0A3S9J1Y6	N	C	C	C	NO	0
217	C	true	UPI000A1F5D68	Fructokinase OS=Cronobacter sakazakii OX=28141 GN=DC438_16405 PE=4 SV=1	7	32.5	5.7	109.2	2	9.6	4.55	217	A0A3S9J2U7	N	C	C	C	NO	0
208	N	true	UPI0002EDFAFD	CinA family protein OS=Cronobacter sakazakii OX=28141 GN=DC438_16530 PE=4 SV=1	6	17.9	5.1	113.1	3	26.1	4.19	208	A0A3S9J2W6	N	C	N	N	NO	0
249	C	true	UPI000A1FAF73	Threonine synthase OS=Cronobacter sakazakii OX=28141 GN=DC438_18035 PE=3 SV=1	5	47.2	5.1	93.5	4	13.8	3.78	249	A0A3S9J3Q6	N	C	C	C	NO	0
286	C	true	UPI0004A9A7E5	Oxidoreductase OS=Cronobacter sakazakii OX=28141 GN=DC438_19520 PE=4 SV=1	6	34.6	5.6	75.5	2	11.4	4.56	286	A0A3S9J4G1	N	C	C	C	NO	0
493	C	true	UPI000A1FCDBF	dTTP/UTP pyrophosphatase OS=Cronobacter sakazakii OX=28141 GN=DC438_19490 PE=3 SV=1	6	20.8	5.3	18.9	1	6.3	3.55	493	A0A3S9J4P6	C	C	C	C	NO	0
458	C	true	UPI000A1F0B3A	Uroporphyrinogen decarboxylase OS=Cronobacter sakazakii OX=28141 GN=hemE PE=3 SV=1	6	39.2	6.2	24.9	2	4.8	7.56	458	A0A3S9J4S5	C	C	C	C	NO	0
153	C	true	UPI00015BAA8A	dTDP-4-amino-4,6-dideoxygalactose transaminase OS=Cronobacter sakazakii OX=28141 GN=rffA PE=3 SV=1	2	42	6	153.5	6	27.7	4.14	153	A0A3S9J4S7	N	C	C	C	NO	0
333	C	true	UPI000A1DC0DC	Dihydrofolate synthase/folylpolyglutamate synthase OS=Cronobacter sakazakii OX=28141 GN=DC438_06810 PE=3 SV=1	4	45.4	5.3	58.9	2	6.2	5.05	333	A0A3S9J5F3	N	C	C	C	NO	0
71	C	true	UPI00015BA7AC	Cell division protein FtsZ OS=Cronobacter malonaticus OX=413503 GN=ftsZ PE=3 SV=1	3	40.3	4.6	307.8	8	32.6	4.69	71	A0A423XQH5	C	C	MULTI	C	NO	0
125	C	true	UPI000517DB7F	UDP-N-acetyl-D-mannosamine dehydrogenase OS=Cronobacter malonaticus OX=413503 GN=wecC PE=3 SV=1	2	45.8	5.3	184.2	5	21.9	5.71	125	A0A423XQS3	N	C	C	C	SP(Sec/SPI) < 0.9	0
422	C	true	UPI00015BA984	50S ribosomal protein L7/L12 OS=Cronobacter malonaticus OX=413503 GN=rplL PE=3 SV=1	4	12.4	4.6	32.4	1	9.8	3	422	A0A423XQV4	C (GO)	C	MULTI	C	NO	0
11	C	true	UPI00015BA0E2	6-phosphogluconate dehydrogenase, decarboxylating OS=Cronobacter malonaticus OX=413503 GN=C3E80_18760 PE=3 SV=1	2	51.6	5.1	1388.4	25	64.5	3.72	11	A0A423XRI1	N	C	C	C	NO	0
509	C	true	UPI000F4DBEBD	LysR family transcriptional regulator OS=Cronobacter malonaticus OX=413503 GN=C3E80_18580 PE=3 SV=1	1	33.1	9	16.1	1	2.7	7.17	509	A0A423XS55	N	C	C	C	NO	0
8	C	true	UPI00015BA0D5	Glyceraldehyde-3-phosphate dehydrogenase OS=Cronobacter malonaticus OX=413503 GN=C3E80_14105 PE=3 SV=1	1	35.6	6.6	2753.9	25	77.3	2.87	8	A0A423XSN6	N	C	C	C	NO	0
381	C	true	UPI000F4DAC07	Multifunctional fusion protein OS=Cronobacter malonaticus OX=413503 GN=trpC PE=3 SV=1	5	49.2	5.4	43.2	4	10.6	5.42	381	A0A423XU66	N	C	C	C	NO	0
78	C	true	UPI00015B9E06	30S ribosomal protein S4 OS=Cronobacter malonaticus OX=413503 GN=rpsD PE=3 SV=1	2	23.5	10.1	292	7	34.5	3.51	78	A0A423XUL7	C (GO)	C	C	C	NO	0
281	C	true	UPI0005194EAF	Cell filamentation protein Fic OS=Cronobacter malonaticus OX=413503 GN=C3E80_12355 PE=4 SV=1	3	22.8	4.9	77.7	5	29.5	4.1	281	A0A423XUX0	N	C	C	C	NO	0
433	C	true	UPI00015BAA5E	OsmC family protein OS=Cronobacter malonaticus OX=413503 GN=C3E80_12330 PE=4 SV=1	2	14.5	6	29.4	1	10.4	2.42	433	A0A423XV32	N	C	C	C	NO	0
298	C	true	UPI00015BAB7A	Regulator of ribonuclease activity A OS=Cronobacter malonaticus OX=413503 GN=rraA PE=3 SV=1	3	17.3	4.1	72.7	4	29.8	4.76	298	A0A423XVF6	C	C	C	C	NO	0
101	C	true	UPI000F4EBA19	2-amino-3-ketobutyrate coenzyme A ligase OS=Cronobacter malonaticus OX=413503 GN=kbl PE=3 SV=1	4	43.1	5.7	219.3	11	37.7	4.17	101	A0A423XWB7	N	C	C	C	NO	0
360	C	true	UPI00015BA8EB	PTS IIA-like nitrogen regulatory protein PtsN OS=Cronobacter malonaticus OX=413503 GN=C3E80_10775 PE=4 SV=1	4	17.8	5.2	47.8	1	12.4	3.85	360	A0A423XX22	N	C	C	C	NO	0
215	C	true	UPI00015B9CE6	Protein RecA OS=Cronobacter malonaticus OX=413503 GN=recA PE=3 SV=1	8	38.1	5	110	4	16.9	5.23	215	A0A423XYU4	C	C	C	C	NO	0
1	C	true	UPI000517F5D0	Phosphoglycerate kinase OS=Cronobacter malonaticus OX=413503 GN=pgk PE=3 SV=1	3	41.3	5.1	4367.5	32	76.7	3.02	1	A0A423XZ72	C	C	C	C	NO	0
53	C	true	UPI00020F163F	2,5-didehydrogluconate reductase DkgA OS=Cronobacter malonaticus OX=413503 GN=C3E80_07860 PE=4 SV=1	2	31	5.2	378.6	9	57.5	4.38	53	A0A423XZH8	N	C	C	C	NO	0
258	N	true	UPI00015B9D0B	Antibiotic biosynthesis monooxygenase OS=Cronobacter malonaticus OX=413503 GN=C3E80_07870 PE=4 SV=1	1	11.5	5.8	88.8	3	47	4.58	258	A0A423XZR5	N	C	N	N	NO	0
393	C	true	UPI00015B9BE1	Elongation factor P OS=Cronobacter malonaticus OX=413503 GN=efp PE=3 SV=1	2	20.5	4.9	40.3	1	6.4	4.03	393	A0A423Y011	C	C	C	C	NO	0
79	C	true	UPI000F50D65D	EIII-Fru OS=Cronobacter malonaticus OX=413503 GN=C3E80_04565 PE=4 SV=1	2	39.3	4.8	277.9	7	35	4.32	79	A0A423Y127	C	C	C	C	NO	0
277	C	true	UPI000F4F609F	Glutamate--tRNA ligase OS=Cronobacter malonaticus OX=413503 GN=gltX PE=3 SV=1	6	53.5	5.5	78.7	5	11.7	3.58	277	A0A423Y1J1	C	C	C	C	NO	0
349	C	true	UPI00029C5AC9	Oxygen-insensitive NADPH nitroreductase OS=Cronobacter malonaticus OX=413503 GN=C3E80_02750 PE=3 SV=1	4	26.9	5.7	53.1	2	16.7	3.81	349	A0A423Y2P7	N	C	C	C	NO	0
75	C	true	UPI00015BA11E	3-oxoacyl-[acyl-carrier-protein] reductase OS=Cronobacter malonaticus OX=413503 GN=C3E80_03815 PE=3 SV=1	1	25.5	5.8	299.5	6	41.8	3.5	75	A0A423Y373	N	C	C	C	NO	0
30	C	true	UPI00029BBEC0	Malonyl CoA-acyl carrier protein transacylase OS=Cronobacter malonaticus OX=413503 GN=fabD PE=3 SV=1	2	32.4	5	569.6	11	63.1	3.51	30	A0A423Y381	N	C	C	C	NO	0
407	PP	true	UPI00029B9F65	Uncharacterized protein OS=Cronobacter malonaticus OX=413503 GN=C3E80_00970 PE=4 SV=1	5	19.5	9.7	36.6	2	15.3	6.4	407	A0A423Y4F7	N	PP	PP	PP	LIPO(Sec/SPII)	0
473	N	true	UPI00029BF2E1	ABC transporter substrate-binding protein OS=Cronobacter malonaticus OX=413503 GN=C3E80_01655 PE=4 SV=1	6	47	8.8	22.4	1	4.8	8.27	473	A0A423Y4S5	N	PP	N	N	SP(Sec/SPI)	0
54	C	true	UPI00015B9C49	Glucokinase OS=Cronobacter sakazakii OX=28141 GN=glk PE=3 SV=1	2	34.5	5.6	369	6	31.5	4.1	54	A0A6A1T5H3	C	C	C	C	NO	0
273	C	true	UPI00015BA5E6	Hydroxyacylglutathione hydrolase OS=Cronobacter sakazakii OX=28141 GN=gloB PE=3 SV=1	3	28.6	5	82.3	3	21.5	4	273	A0A6L3PA96	N	C	C	C	NO	0
225	N	true	UPI00015BA7E8	DUF2076 domain-containing protein OS=Cronobacter sakazakii OX=28141 GN=FZI41_14400 PE=4 SV=1	4	27.7	4.1	104.7	2	17.8	3.06	225	A0A6L3PDD1	N	EC	N	N	NO	0
77	C	true	UPI00020F2864	UDP-N-acetylmuramoyl-tripeptide--D-alanyl-D-alanine ligase OS=Cronobacter sakazakii OX=28141 GN=murF PE=3 SV=1	1	47.6	5.5	293.9	6	22.8	4.57	77	A0A6L3PNP3	C	C	C	C	NO	0
144	N	true	UPI00020F2D61	Cytidine deaminase OS=Cronobacter sakazakii OX=28141 GN=cdd PE=3 SV=1	1	31.4	5.2	160	4	20.7	4.04	144	A0A6L3PRW1	N	PP	N	N	NO	0
257	C	true	UPI00020F23B0	NAD(P)-dependent alcohol dehydrogenase OS=Cronobacter sakazakii OX=28141 GN=FZH93_20385 PE=3 SV=1	2	39.2	5.4	89.3	4	20.2	5.21	257	A0A6L3PW51	N	C	C	C	NO	0
535	PP	true	UPI0009B941EA	Thiol:disulfide interchange protein OS=Cronobacter sakazakii OX=28141 GN=FZH93_01225 PE=3 SV=1	1	30.5	6	13.2	1	4.6	7.36	535	A0A6L3PXT9	PP	PP	PP	PP	SP(Sec/SPI)	0
166	C	true	UPI00025F69FF	Alkene reductase OS=Cronobacter sakazakii OX=28141 GN=FZH93_22040 PE=4 SV=1	1	39.8	5.9	142.8	9	43.6	4.16	166	A0A6L3Q3K0	N	C	C	C	NO	0
274	N	true	UPI0002B25C4C	Thymidine phosphorylase OS=Cronobacter sakazakii OX=28141 GN=deoA PE=3 SV=1	3	46.9	5.1	82.2	3	11.4	5.93	274	A0A6L3Q6W9	N	C	N	N	NO	0
87	C	true	UPI0002B283EB	Protein GrpE OS=Cronobacter sakazakii OX=28141 GN=grpE PE=3 SV=1	2	22.3	4.7	250.5	5	45.5	4.35	87	A0A6L3Q8X5	C	C	C	C	NO	0
420	C	true	UPI0002B29436	WYL domain-containing protein OS=Cronobacter sakazakii OX=28141 GN=FZH93_17635 PE=4 SV=1	1	33.6	6.6	32.8	1	5.2	5.15	420	A0A6L3Q9S9	N	C	C	C	NO	0
394	C	true	UPI0009BAED24	Type II toxin-antitoxin system YhaV family toxin OS=Cronobacter sakazakii OX=28141 GN=FZH93_23135 PE=4 SV=1	1	19.2	8.9	40.2	1	9.8	4.9	394	A0A6L3Q9W8	N	C	C	C	NO	0
303	C	true	UPI00020F23E8	tRNA-modifying protein YgfZ OS=Cronobacter sakazakii OX=28141 GN=ygfZ PE=3 SV=1	2	36.1	5.3	69.6	3	18.5	5.13	303	A0A6L3QAP1	C	C	N	C	NO	0
450	C	true	UPI00020F1645	Glyoxylate/hydroxypyruvate reductase A OS=Cronobacter sakazakii OX=28141 GN=ghrA PE=3 SV=1	4	35	5.9	26.5	1	6.1	3.74	450	A0A6L3QJ81	C	C	C	C	NO	0
61	EC	true	UPI00020F2216	Neutral metalloproteinase OS=Cronobacter sakazakii OX=28141 GN=FZH93_00690 PE=3 SV=1	1	37.7	5.4	347.4	9	40.5	3.84	61	A0A6L3QL17	EC	EC	EC	EC	NO	0
49	C	true	UPI00020F16B9	Carbamate kinase OS=Cronobacter sakazakii OX=28141 GN=arcC PE=3 SV=1	3	32.3	5.4	389.8	12	48.2	4.22	49	A0A6L3QM20	N	C	C	C	NO	0
491	C	true	UPI0002B2669E	Cupin domain-containing protein OS=Cronobacter sakazakii OX=28141 GN=FZH93_21715 PE=4 SV=1	2	42.3	4.9	19.9	1	7.5	0.96	491	A0A6L3QMB8	N	C	C	C	NO	0
92	C	true	UPI00020F2403	Mannitol-1-phosphate 5-dehydrogenase OS=Cronobacter sakazakii OX=28141 GN=mtlD PE=3 SV=1	3	41.1	5.4	234.7	6	19.9	5.12	92	A0A6L3QRH3	N	C	C	C	NO	0
222	C	true	UPI00020F28C6	D-alanine--D-alanine ligase OS=Cronobacter sakazakii OX=28141 GN=ddl PE=3 SV=1	2	32.8	4.7	107.2	4	14.7	4.86	222	A0A6L3QSI0	C	C	C	C	NO	0
310	C	true	UPI00020F31AD	Aspartate-semialdehyde dehydrogenase OS=Cronobacter sakazakii OX=28141 GN=FZH93_19420 PE=4 SV=1	1	36.6	4.4	67.1	3	15.7	3.83	310	A0A6L3QSZ7	N	C	C	C	NO	0
449	C	true	UPI000978CD6F	Transcriptional regulatory protein RcsB OS=Cronobacter sakazakii OX=28141 GN=rcsB PE=3 SV=1	3	23.6	6.8	26.6	1	6	7.22	449	A0A6L3QT42	N	C	C	C	NO	0
91	C	true	UPI0002B268C3	N-methyl-L-tryptophan oxidase OS=Cronobacter sakazakii OX=28141 GN=solA PE=3 SV=1	2	40.5	5	240.7	8	27.3	4.64	91	A0A6L3QWF1	N	C	C	C	NO	0
316	N	true	UPI0009BA3A63	Uncharacterized protein OS=Cronobacter sakazakii OX=28141 GN=FZH93_01380 PE=4 SV=1	1	16.2	9	64.5	2	19.3	6.27	316	A0A6L3QZ94	N	PP	N	N	NO	0
164	C	true	UPI00020F2F7D	Envelope stress response regulator transcription factor CpxR OS=Cronobacter sakazakii OX=28141 GN=cpxR PE=4 SV=1	1	26.4	5.3	143.9	4	31.5	5.84	164	A0A6L3QZG8	N	C	C	C	NO	0
48	C	true	UPI00020F1A8A	EIII-Fru OS=Cronobacter sakazakii OX=28141 GN=FZH93_18685 PE=4 SV=1	2	39.2	4.8	392.6	9	37.1	4.04	48	A0A6L3R204	C	C	C	C	NO	0
318	N	true	UPI00020F2436	Sugar kinase OS=Cronobacter sakazakii OX=28141 GN=FZH93_09825 PE=4 SV=1	3	34.2	5.3	64.2	2	13.5	2.26	318	A0A6L3R454	N	C	N	N	NO	0
373	C	true	UPI0002B2A253	Ornithine carbamoyltransferase OS=Cronobacter sakazakii OX=28141 GN=argF PE=3 SV=1	2	36.9	5.2	45.4	3	9.6	3.31	373	A0A6L3R4F7	C	C	C	C	NO	0
9	C	true	UPI00020F16B8	Arginine deiminase OS=Cronobacter sakazakii OX=28141 GN=arcA PE=3 SV=1	1	45.5	5.4	1518.6	23	65.5	2.91	9	A0A6L3R5N6	C	C	C	C	NO	0
518	C	true	UPI0001576579	Heat shock survival AAA family ATPase ClpK OS=Cronobacter sakazakii OX=28141 GN=clpK PE=3 SV=1	4	102.4	5.6	15.4	1	2.1	4.81	518	A0A6L3R6D4	N	C	C	C	NO	0
301	C	true	UPI00020F2003	Universal stress protein OS=Cronobacter sakazakii OX=28141 GN=uspC PE=3 SV=1	2	15.5	5.6	71.3	4	42.9	4.27	301	A0A6L3R726	C	C	C	C	NO	0
244	C	true	UPI00020F1E8C	NADPH-dependent 7-cyano-7-deazaguanine reductase OS=Cronobacter sakazakii OX=28141 GN=queF PE=3 SV=1	1	32	5.4	97.4	2	10.7	4.71	244	A0A6L3RDA6	C	C	C	C	NO	0
25	C	true	UPI0009758F2F	Serine hydroxymethyltransferase OS=Cronobacter sakazakii OX=28141 GN=glyA PE=3 SV=1	3	45.5	6.2	673.6	19	44.6	3.74	25	A0A6L3RI45	C	C	C	C	NO	0
83	N	true	UPI00020F2449	Mannose-6-phosphate isomerase OS=Cronobacter sakazakii OX=28141 GN=manA PE=3 SV=1	1	42.5	5.2	259.5	8	27	4.15	83	A0A6L3RKR0	N	C	N	N	NO	0
269	C	true	UPI00015BAC23	Glutathione S-transferase OS=Cronobacter sakazakii OX=28141 GN=FZI41_18360 PE=4 SV=1	2	22.3	5.1	83.9	2	13.4	4.09	269	A0A6L3RV16	N	C	C	C	NO	0
114	C	true	UPI00020F163E	Glutaredoxin 2 OS=Cronobacter sakazakii OX=28141 GN=grxB PE=4 SV=1	2	23.1	5.3	204.2	5	37	4.28	114	A0A6L3RYI5	N	C	C	C	NO	0
172	C	true	UPI00015BAA40	Porphobilinogen deaminase OS=Cronobacter sakazakii OX=28141 GN=hemC PE=3 SV=1	3	34	5.6	140.5	5	24	5.42	172	A0A6L3RYS2	N	C	C	C	NO	0
3	C	true	UPI00015B9C62	Enolase OS=Cronobacter sakazakii OX=28141 GN=eno PE=3 SV=1	2	45.5	5.2	3501.2	24	65.7	3.24	3	A0A6L3RZK7	EC	C	C	C	NO	0
138	C	true	UPI00015BA267	3-deoxy-manno-octulosonate cytidylyltransferase OS=Cronobacter sakazakii OX=28141 GN=kdsB PE=3 SV=1	2	27.2	5.7	166	5	31	4.02	138	A0A6L3S0B8	C	C	C	C	NO	0
515	C	true	UPI00015B9D63	DUF4268 domain-containing protein OS=Cronobacter sakazakii OX=28141 GN=FZI41_09310 PE=4 SV=1	3	45.2	4.9	15.8	1	2.3	5.24	515	A0A6L3S0T8	N	C	C	C	NO	0
200	C	true	UPI00015BA616	Glutathione S-transferase family protein OS=Cronobacter sakazakii OX=28141 GN=FZI41_16310 PE=4 SV=1	2	23.8	5.3	122.9	8	38.5	4.21	200	A0A6L3SB96	N	C	C	C	NO	0
7	C	true	UPI000B4B024A	Elongation factor Tu (Fragment) OS=Cronobacter sakazakii OX=28141 GN=tuf PE=4 SV=1	3	42.8	5.3	2878.1	27	61.3	2.76	7	A0A7V7PTF7	N	C	C	C	NO	0
193	C	true	UPI000CFC4C96	Peptidylprolyl isomerase OS=Cronobacter sakazakii OX=28141 GN=FZI41_07350 PE=4 SV=1	4	22.5	5	125.9	4	25.7	3.41	193	A0A7V7PYH1	N	C	C	C	NO	0
72	N	true	UPI000CFC44C8	Septum site-determining protein MinD OS=Cronobacter sakazakii OX=28141 GN=minD PE=4 SV=1	2	29.7	5.2	303	8	40.4	3.68	72	A0A7V7Q0T6	N	C	MULTI	N	NO	0
155	C	true	UPI00029BDEA8	DNA-binding protein YbiB OS=Cronobacter sakazakii OX=28141 GN=ybiB PE=4 SV=1	2	35.2	6.5	150.7	4	22.7	5.11	155	A0A7V7REL1	N	C	C	C	NO	0
90	C	true	UPI00029C548E	Riboflavin synthase OS=Cronobacter sakazakii OX=28141 GN=FZI36_00855 PE=4 SV=1	4	23.6	5.5	245.5	4	30.6	3.99	90	A0A7V7RHM0	N	C	C	C	NO	0
65	C	true	UPI00029C7844	Phosphopentomutase OS=Cronobacter sakazakii OX=28141 GN=deoB PE=4 SV=1	2	44.3	5.1	337.4	10	34.9	3.99	65	A0A7V7UP20	N	C	C	C	NO	0
311	C	true	UPI00029BAAD2	Aspartate/glutamate racemase OS=Cronobacter sakazakii OX=28141 GN=FZI36_10450 PE=4 SV=1	1	25.4	5.3	66.5	4	17.6	5.94	311	A0A7V7UUN7	N	C	C	C	NO	0
506	C	true	UPI00015BAA5D	Catabolite activator protein OS=Cronobacter sakazakii (strain ATCC BAA-894) OX=290339 GN=ESA_04376 PE=4 SV=1	2	23.7	8.4	16.6	1	4.8	3.53	506	A7ME34	N	C	C	C	NO	0
150	C	true	UPI00015BA562	HTH asnC-type domain-containing protein OS=Cronobacter sakazakii (strain ATCC BAA-894) OX=290339 GN=ESA_02450 PE=4 SV=1	2	20.3	8.9	154.8	4	26	4.84	150	A7MES1	N	C	C	C	NO	0
499	C	true	UPI00015BA742	Uncharacterized protein OS=Cronobacter sakazakii (strain ATCC BAA-894) OX=290339 GN=ESA_02865 PE=3 SV=1	3	12.6	5.3	17.6	1	14.4	3.66	499	A7MFH5	N	C	C	C	NO	0
74	C	true	UPI00015BA120	3-oxoacyl-[acyl-carrier-protein] synthase 3 OS=Cronobacter sakazakii (strain ATCC BAA-894) OX=290339 GN=fabH PE=3 SV=1	2	33.5	4.9	300	7	40.1	4.38	74	A7MFQ4	C	C	C	C	NO	0
326	C	true	UPI00015BA7EC	Pyrroline-5-carboxylate reductase OS=Cronobacter sakazakii (strain ATCC BAA-894) OX=290339 GN=proC PE=3 SV=1	3	29.6	5.7	60.8	1	4.6	4.87	326	A7MLW2	C	C	C	C	TAT < 0.9	0
300	C	true	UPI00015B9E08	50S ribosomal protein L17 OS=Cronobacter sakazakii (strain ATCC BAA-894) OX=290339 GN=ESA_00032 PE=3 SV=1	4	12.1	10	71.5	2	16.5	4.32	300	A7MPF9	C (GO)	C	C	C	NO	0
293	C	true	UPI00015B9DCD	50S ribosomal protein L15 OS=Cronobacter sakazakii (strain ATCC BAA-894) OX=290339 GN=ESA_00026 PE=3 SV=1	2	7.7	6.2	73.5	3	52.1	3.24	293	A7MPG9	C (GO)	C	C	C	NO	0
389	N	true	UPI000162E247	dTDP-4-dehydrorhamnose 3,5-epimerase OS=Cronobacter sakazakii OX=28141 GN=rmlC PE=3 SV=1	1	20.7	5.8	40.9	2	12.8	4	389	A9Y3F8	N	C	N	N	NO	0
152	OM	true	UPI0001C23DA9	Outer membrane protein A OS=Cronobacter sakazakii OX=28141 GN=ompA PE=3 SV=1	2	37.1	5.2	154.4	6	17.9	3.78	152	D2X3H0	MEMBR	OM	OM	OM	SP(Sec/SPI)	0
17	C	true	UPI00015BA67D	Elongation factor Ts OS=Cronobacter condimenti 1330 OX=1073999 GN=tsf PE=3 SV=1	1	30.5	5.2	921.7	18	55.1	3.62	17	K7ZZ59	C	C	C	C	NO	0
414	C	true	UPI00029C5DB9	30S ribosomal protein S17 OS=Cronobacter condimenti 1330 OX=1073999 GN=rpsQ PE=3 SV=1	2	7.9	9.3	34.9	1	27.9	4.21	414	K7ZZD7	C (GO)	C	C	C	NO	0
369	C	true	UPI00015BA8AC	Glucosamine-6-phosphate deaminase OS=Cronobacter condimenti 1330 OX=1073999 GN=nagB PE=3 SV=1	1	29.8	6.3	46.3	2	20.7	5.33	369	K7ZZL6	N	C	C	C	NO	0
126	C	true	UPI00015BA7D7	Succinate--CoA ligase [ADP-forming] subunit alpha OS=Cronobacter condimenti 1330 OX=1073999 GN=sucD PE=3 SV=1	2	29.8	5.9	178.2	5	32.5	4.36	126	K8A042	N	C	C	C	NO	0
320	C	true	UPI00029BF019	Peptidyl-prolyl cis-trans isomerase OS=Cronobacter condimenti 1330 OX=1073999 GN=BN137_2016 PE=3 SV=1	2	14.9	4.5	62.8	1	8.8	1.71	320	K8A090	N	C	C	C	NO	0
264	C	true	UPI00029C2B12	Arginine repressor OS=Cronobacter condimenti 1330 OX=1073999 GN=argR PE=3 SV=1	3	17.1	5.2	86	2	27.6	4.21	264	K8A0P6	C	C	C	C	NO	0
519	C	true	UPI0000059AFA	Phosphocarrier protein of PTS system OS=Cronobacter condimenti 1330 OX=1073999 GN=BN137_1938 PE=4 SV=1	1	9.1	5.6	15.1	1	18.8	5.01	519	K8A105	C	C	C	C	NO	0
81	C	true	UPI00015BA6D9	Endoribonuclease L-PSP OS=Cronobacter condimenti 1330 OX=1073999 GN=BN137_2048 PE=3 SV=1	2	13.6	5.1	264.9	5	64.8	4.87	81	K8A170	N	C	C	C	NO	0
195	C	true	UPI00015BA958	Aerobic respiration control protein arcA OS=Cronobacter condimenti 1330 OX=1073999 GN=BN137_2705 PE=4 SV=1	1	27.2	5.4	124.9	5	30.7	5.18	195	K8A1E3	N	C	C	C	NO	0
413	C	true	UPI00015BA886	Dihydrofolate reductase OS=Cronobacter condimenti 1330 OX=1073999 GN=BN137_3104 PE=3 SV=1	3	18.2	4.8	35.8	1	5	5.25	413	K8A2X4	N	C	C	C	NO	0
139	C	true	UPI00015B9DBC	50S ribosomal protein L3 OS=Cronobacter condimenti 1330 OX=1073999 GN=rplC PE=3 SV=1	2	22.2	9.9	164.6	4	21.5	4.68	139	K8A3V8	C (GO)	C	C	C	NO	0
203	C	true	UPI000005A7E8	30S ribosomal protein S7 OS=Cronobacter condimenti 1330 OX=1073999 GN=rpsG PE=3 SV=1	1	17.6	10.3	120.3	7	41.7	4.54	203	K8A470	C (GO)	C	C	C	NO	0
405	C	true	UPI00015BA251	Fumarate and nitrate reduction regulatory protein OS=Cronobacter condimenti 1330 OX=1073999 GN=BN137_4267 PE=4 SV=1	3	28	7	37.2	1	4	6.89	405	K8A471	N	C	C	C	NO	0
88	C	true	UPI00015BAB96	Glycine--tRNA ligase alpha subunit OS=Cronobacter condimenti 1330 OX=1073999 GN=glyQ PE=3 SV=1	1	34.7	5	249.2	4	18.5	3.63	88	K8A4A1	C	C	C	C	NO	0
179	C	true	UPI00015B9DCC	30S ribosomal protein S5 OS=Cronobacter condimenti 1330 OX=1073999 GN=rpsE PE=3 SV=1	2	17.4	10.2	135.7	4	29.5	4.35	179	K8A8L9	C (GO)	C	C	C	NO	0
377	C	true	UPI00029BC5D5	30S ribosomal protein S13 OS=Cronobacter condimenti 1330 OX=1073999 GN=rpsM PE=3 SV=1	3	13.7	10.8	44.6	1	14.8	5.07	377	K8A8M3	C (GO)	C	C	C	NO	0
41	C	true	UPI00015B9C17	PTS system, glucose-specific IIA component OS=Cronobacter condimenti 1330 OX=1073999 GN=BN137_1940 PE=4 SV=1	1	17.9	4.8	465.9	9	44.3	3.63	41	K8AE98	N	C	C	C	NO	0
254	C	true	UPI0000E91F10	Thioredoxin OS=Cronobacter condimenti 1330 OX=1073999 GN=BN137_3135 PE=3 SV=1	2	11.8	4.7	91.6	3	34.9	4.82	254	K8AHN4	N	C	C	C	NO	0
212	C	true	UPI00015BA328	Chemotaxis regulator-transmits chemoreceptor signals to flagelllar motor components CheY OS=Cronobacter condimenti 1330 OX=1073999 GN=BN137_3266 PE=4 SV=1	3	14.1	4.9	110.9	2	36.4	5.02	212	K8AHZ8	N	C	C	C	NO	0
435	C	true	UPI000005A94A	30S ribosomal protein S18 OS=Cronobacter condimenti 1330 OX=1073999 GN=rpsR PE=3 SV=1	1	9	10.6	28.9	1	13.3	3.83	435	K8AIK6	C (GO)	C	C	C	NO	0
213	C	true	UPI00015B9F9D	10 kDa chaperonin OS=Cronobacter condimenti 1330 OX=1073999 GN=groS PE=3 SV=1	1	10.4	5.1	110.5	4	52.6	3.33	213	K8AIQ0	C	C	C	C	NO	0
362	C	true	UPI00015BA0F9	DNA-binding protein OS=Cronobacter condimenti 1330 OX=1073999 GN=BN137_3639 PE=3 SV=1	1	15.6	5.4	47.6	2	19.7	3.5	362	K8AJ11	C	C	C	C	NO	0
231	C	true	UPI00029BE645	50S ribosomal protein L4 OS=Cronobacter condimenti 1330 OX=1073999 GN=rplD PE=3 SV=1	2	22	9.8	101.1	3	20.9	4.53	231	K8AK88	C (GO)	C	C	C	NO	0
174	C	true	UPI00029C7AAE	30S ribosomal protein S3 OS=Cronobacter condimenti 1330 OX=1073999 GN=rpsC PE=3 SV=1	2	26	10.3	139.1	4	27	3.67	174	K8AK92	C (GO)	C	C	C	NO	0
387	C	true	UPI0000047C5B	30S ribosomal protein S12 OS=Cronobacter condimenti 1330 OX=1073999 GN=rpsL PE=3 SV=1	2	13.7	10.9	41.4	1	10.5	3.02	387	K8AKZ5	C (GO)	C	C	C	NO	0
237	C	true	UPI00029C1EA6	S-ribosylhomocysteine lyase OS=Cronobacter dublinensis 582 OX=1208661 GN=luxS PE=3 SV=1	2	19.2	5.3	99.2	4	42.1	3.77	237	K8AYS4	N	C	C	C	NO	0
297	C	true	UPI000005A5E4	Transcription termination/antitermination protein NusG OS=Cronobacter dublinensis 582 OX=1208661 GN=nusG PE=3 SV=1	1	20.5	6.3	73	1	7.7	1.78	297	K8BG54	N	C	C	C	NO	0
43	C	true	UPI00029BCFAF	Ornithine carbamoyltransferase OS=Cronobacter dublinensis 582 OX=1208661 GN=BN133_3759 PE=3 SV=1	1	37	5.5	407.3	10	31.1	3.19	43	K8BGC2	C	C	C	C	NO	0
474	N	true	UPI00029C73E5	Uncharacterized protein OS=Cronobacter sakazakii 701 OX=1208663 GN=BN129_1409 PE=4 SV=1	1	4.2	11.3	22.3	1	21.1	6.28	474	K8C764	N	C	N	N	NO	0
176	C	true	UPI00020F2B00	Bifunctional protein FolD OS=Cronobacter sakazakii 701 OX=1208663 GN=folD PE=3 SV=1	2	30.7	5.7	138.4	4	18.4	5.53	176	K8C8E4	N	C	C	C	NO	0
216	C	true	UPI00020F3111	Dihydroorotase OS=Cronobacter sakazakii 701 OX=1208663 GN=pyrC PE=3 SV=1	1	38.7	5.9	109.4	5	21.6	4.1	216	K8CA48	N	C	C	C	NO	0
156	C	true	UPI00029BD5F3	N-methyl-L-tryptophan oxidase OS=Cronobacter sakazakii 701 OX=1208663 GN=BN129_640 PE=4 SV=1	1	31	4.9	150.2	6	32.1	4.67	156	K8CB84	N	C	C	C	NO	0
409	C	true	UPI00020F25C3	HTH-type transcriptional repressor PurR OS=Cronobacter sakazakii 701 OX=1208663 GN=purR PE=3 SV=1	1	38.1	6.8	36.4	1	5.9	1.44	409	K8CBX6	N	C	C	C	NO	0
468	N	true	UPI00020F18B3	Putative ACR protein OS=Cronobacter sakazakii 701 OX=1208663 GN=BN129_1459 PE=4 SV=1	1	12.5	5	23.7	1	21.4	6.48	468	K8CCA9	N	C	N	N	NO	0
168	C	true	UPI00029C1EE9	dTDP-4-dehydrorhamnose reductase OS=Cronobacter sakazakii 701 OX=1208663 GN=BN129_1805 PE=3 SV=1	1	32.8	5.6	142	4	20.8	4.92	168	K8CD43	N	C	C	C	NO	0
80	C	true	UPI00020F221C	Phosphoribosylformylglycinamidine cyclo-ligase OS=Cronobacter sakazakii 701 OX=1208663 GN=purM PE=3 SV=1	1	36.6	4.9	272.8	5	24.3	5.77	80	K8CFB0	C	C	C	C	NO	0
169	C	true	UPI00020F2037	Riboflavin biosynthesis protein OS=Cronobacter sakazakii 701 OX=1208663 GN=BN129_4267 PE=3 SV=1	1	34.4	9.2	142	2	13.1	6.23	169	K8CK62	N	C	C	C	NO	0
241	C	true	UPI00015BA70D	Carbonic anhydrase OS=Cronobacter sakazakii 696 OX=1208664 GN=BN128_1031 PE=3 SV=1	1	24.9	6.1	98.4	5	27.3	3.78	241	K8CKS5	N	C	C	C	NO	0
202	N	true	UPI00029C66DC	Small HspC2 heat shock protein OS=Cronobacter sakazakii 701 OX=1208663 GN=BN129_3428 PE=3 SV=1	2	21.5	5.3	121.5	2	18	4.33	202	K8CL68	N	PP	N	N	NO	0
115	C	true	UPI00015BA865	Negative modulator of initiation of replication OS=Cronobacter sakazakii 696 OX=1208664 GN=seqA PE=3 SV=1	1	20.4	6.5	204.1	5	42.1	4.58	115	K8CMG9	C	C	N	C	TAT < 0.9	0
163	C	true	UPI00020F354C	Transcriptional regulatory protein PhoP OS=Cronobacter sakazakii 696 OX=1208664 GN=BN128_446 PE=4 SV=1	1	25.3	5.3	144	6	40.4	4.16	163	K8CMS0	N	C	C	C	NO	0
134	C	true	UPI00020F23DB	2-oxoglutarate reductase OS=Cronobacter sakazakii 701 OX=1208663 GN=BN129_498 PE=3 SV=1	1	44.2	5.8	169.1	6	24.3	4.49	134	K8CN50	N	C	C	C	NO	0
32	C	true	UPI00020F1852	Glutathione S-transferase OS=Cronobacter sakazakii 696 OX=1208664 GN=BN128_748 PE=3 SV=1	1	22.5	6.4	534.1	12	64.9	4.12	32	K8CNI6	N	C	C	C	NO	0
242	C	true	UPI00015BA109	Protein yciE OS=Cronobacter sakazakii 696 OX=1208664 GN=BN128_878 PE=4 SV=1	1	19	5	98.1	3	21.9	6.67	242	K8CQ79	N	C	C	C	NO	0
39	C	true	UPI00020F2AE9	Deoxyribose-phosphate aldolase OS=Cronobacter sakazakii 701 OX=1208663 GN=deoC PE=3 SV=1	1	27.6	5.3	482.8	12	66.4	4.45	39	K8CRA0	C	C	C	C	NO	0
12	C	true	UPI00020F31A4	Diacetyl reductase [(S)-acetoin forming] OS=Cronobacter sakazakii 696 OX=1208664 GN=BN128_1910 PE=3 SV=1	1	26.7	5	1353.6	15	60.5	3.35	12	K8CRH5	N	C	C	C	NO	0
82	N	true	UPI00020F1A56	5'-methylthioadenosine/S-adenosylhomocysteine nucleosidase OS=Cronobacter sakazakii 701 OX=1208663 GN=mtnN PE=3 SV=1	1	24.5	5.2	261.7	5	36.6	3.84	82	K8CRU8	N	C	N	N	NO	0
23	C	true	UPI00015B9C3A	Cysteine synthase OS=Cronobacter sakazakii 696 OX=1208664 GN=BN128_1939 PE=3 SV=1	1	34.5	6.1	720.9	19	72.8	4.37	23	K8CS02	N	C	C	C	NO	0
461	C	true	UPI00029C7130	T-protein OS=Cronobacter sakazakii 696 OX=1208664 GN=BN128_2145 PE=4 SV=1	1	42	5.9	24.5	1	4.8	9.98	461	K8CSI2	C	C	C	C	NO	0
181	C	true	UPI00015B9C50	50S ribosomal protein L9 OS=Cronobacter sakazakii 696 OX=1208664 GN=rplI PE=3 SV=1	1	15.7	5.7	132.5	6	51.7	3.85	181	K8CTD6	C (GO)	C	C	C	NO	0
210	C	true	UPI00029C166E	Adenylosuccinate synthetase OS=Cronobacter sakazakii 696 OX=1208664 GN=purA PE=3 SV=1	2	47.3	5.2	111.8	6	16.7	3.86	210	K8CTR3	C	C	C	C	NO	0
359	C	true	UPI00020F23D2	Agmatinase OS=Cronobacter sakazakii 696 OX=1208664 GN=speB PE=3 SV=1	1	33.6	5	47.8	1	4.9	2.94	359	K8CU69	N	C	C	C	NO	0
206	C	true	UPI00020F2F7A	2,3-bisphosphoglycerate-independent phosphoglycerate mutase OS=Cronobacter sakazakii 701 OX=1208663 GN=gpmI PE=3 SV=1	1	56	5.2	116.4	4	11.3	6.76	206	K8CV29	C (GO)	C	C	C	NO	0
482	C	true	UPI00029C4363	Glucose-1-phosphate thymidylyltransferase OS=Cronobacter sakazakii 701 OX=1208663 GN=BN129_1804 PE=3 SV=1	2	30.3	5.3	21.2	1	4.4	5.79	482	K8CXP0	N	C	C	C	NO	0
534	N	true	UPI0000F0BF3B	Hypothetical Zinc-finger containing protein OS=Cronobacter sakazakii 696 OX=1208664 GN=BN128_141 PE=4 SV=1	1	8.3	8.9	13.5	1	10.7	2.07	534	K8D0P9	N	C	N	N	NO	0
457	C	true	UPI00029C045A	2-ketogluconate kinase OS=Cronobacter sakazakii 701 OX=1208663 GN=BN129_3090 PE=4 SV=1	1	33.3	5.5	24.9	1	2.9	3.44	457	K8D0X3	N	C	C	C	NO	0
16	C	true	UPI00020F16BA	Ornithine carbamoyltransferase OS=Cronobacter sakazakii 701 OX=1208663 GN=BN129_3878 PE=3 SV=1	1	37	5.5	944.4	14	44.9	3.29	16	K8D2Z1	C	C	C	C	NO	0
96	C	true	UPI00029C2FDB	Non-heme chloroperoxidase OS=Cronobacter sakazakii 701 OX=1208663 GN=BN129_3989 PE=4 SV=1	1	29.9	4.5	221.7	6	41.8	4.43	96	K8D3A1	N	C	C	C	NO	0
46	C	true	UPI00015B9FB8	Phosphoribosylaminoimidazole-succinocarboxamide synthase OS=Cronobacter sakazakii 696 OX=1208664 GN=purC PE=3 SV=1	1	27	5	393.7	10	51.1	2.81	46	K8D5H4	N	C	C	C	NO	0
31	C	true	UPI00020F1670	Galactokinase OS=Cronobacter sakazakii 696 OX=1208664 GN=galK PE=3 SV=1	1	41.4	5.5	540.3	12	50	3.73	31	K8D5V9	C	C	C	C	NO	0
94	C	true	UPI00020F1C38	UDP-N-acetylenolpyruvoylglucosamine reductase OS=Cronobacter sakazakii 701 OX=1208663 GN=murB PE=3 SV=1	1	37.8	5.8	230.1	4	17	5.59	94	K8CHT7	C	C	C	C	NO	0
191	EC	true	UPI00015BAD01	Hcp1 family type VI secretion system effector OS=Cronobacter malonaticus OX=413503 GN=C3E80_18855 PE=4 SV=1	1	16.9	5.8	127.9	5	45	2.47	191	V5TTY5	N	EC	EC	EC	NO	0
209	C	true	UPI00015B9DC0	50S ribosomal protein L2 OS=Cronobacter malonaticus OX=413503 GN=rplB PE=3 SV=1	2	27.9	10.8	112.2	5	23.5	4.11	209	V5TTZ1	C (GO)	PP	C	C	NO	0
140	PP	true	UPI00020F1E84	Maltodextrin-binding protein OS=Cronobacter malonaticus OX=413503 GN=C3E80_08770 PE=3 SV=1	3	43.2	8.6	164	5	16.9	4.72	140	V5TU38	PP	PP	PP	PP	SP(Sec/SPI)	0
183	C	true	UPI00015BAE72	Fe/S biogenesis protein NfuA OS=Cronobacter malonaticus OX=413503 GN=nfuA PE=3 SV=1	3	21	4.5	132.3	3	27.7	3.42	183	V5TU49	N	C	C	C	NO	0
306	C	true	UPI00020F1E19	DNA-binding response regulator OS=Cronobacter malonaticus OX=413503 GN=C3E80_12530 PE=4 SV=1	2	27.3	6	68	3	20.1	4.72	306	V5TU58	N	C	C	C	NO	0
260	C	true	UPI0003A88475	50S ribosomal protein L22 OS=Cronobacter malonaticus OX=413503 GN=rplV PE=3 SV=1	3	12.2	10.3	87.2	1	12.7	5.03	260	V5TUB8	C (GO)	C	C	C	NO	0
421	C	true	UPI00020F21EA	Ribosomal RNA small subunit methyltransferase E OS=Cronobacter malonaticus OX=413503 GN=C3E80_07280 PE=3 SV=1	3	26.9	6.3	32.8	2	8.2	5.06	421	V5TUX6	C	C	C	C	NO	0
40	C	true	UPI00029C5503	Universal stress protein OS=Cronobacter malonaticus OX=413503 GN=P262_00293 PE=3 SV=1	2	16.1	5	466.8	8	65.5	5.12	40	V5TV52	C	C	C	C	NO	0
312	C	true	UPI0003D28120	50S ribosomal protein L16 OS=Cronobacter malonaticus OX=413503 GN=rplP PE=3 SV=1	2	13.9	10.6	66.5	2	25.6	3.17	312	V5TVK4	C (GO)	C	C	C	NO	0
251	C	true	UPI00015B9DC7	50S ribosomal protein L5 OS=Cronobacter malonaticus OX=413503 GN=rplE PE=3 SV=1	3	20.3	9.6	92.8	3	19.6	3.7	251	V5TVK8	C (GO)	C	C	C	NO	0
234	C	true	UPI00015B9C6F	Phosphoadenosine phosphosulfate reductase OS=Cronobacter malonaticus OX=413503 GN=cysH PE=3 SV=1	1	27.8	5.5	100.3	6	29.1	3.82	234	V5TVN4	C	C	C	C	NO	0
58	C	true	UPI00015B9E33	Autonomous glycyl radical cofactor OS=Cronobacter malonaticus OX=413503 GN=grcA PE=3 SV=1	1	14.4	5.2	351.5	9	74.8	4.14	58	V5TW25	N	C	C	C	NO	0
507	N	true	UPI0001DB91FD	Carbon storage regulator OS=Cronobacter malonaticus OX=413503 GN=P262_01229 PE=4 SV=1	2	5.5	6.5	16.5	1	24.5	5.86	507	V5TWD9	N	C	N	N	NO	0
262	C	true	UPI00015B9EC5	S-adenosylmethionine synthase OS=Cronobacter malonaticus OX=413503 GN=metK PE=3 SV=1	4	41.9	5.1	86.6	2	7.8	4.87	262	V5TWL4	C	C	C	C	NO	0
475	C	true	UPI0001576F2C	50S ribosomal protein L19 OS=Cronobacter malonaticus OX=413503 GN=rplS PE=3 SV=1	2	13.1	10.6	22.2	2	20	4.37	475	V5TWM2	C (GO)	C	C	C	NO	0
55	C	true	UPI00015B9D81	Phosphofructokinase OS=Cronobacter malonaticus OX=413503 GN=C3E80_04560 PE=3 SV=1	4	33.8	5.6	359.3	9	38.8	3.98	55	V5TX62	N	C	C	C	NO	0
64	C	true	UPI00015B9BCC	Transaldolase OS=Cronobacter malonaticus OX=413503 GN=tal PE=3 SV=1	1	35.6	5.7	340.3	10	35.1	3.32	64	V5TY11	C	C	C	C	NO	0
173	N	true	UPI00015B9E92	DUF406 domain-containing protein OS=Cronobacter malonaticus OX=413503 GN=C3E80_05180 PE=3 SV=1	1	10.3	4.2	140	3	31.9	3.93	173	V5TY39	N	C	N	N	NO	0
63	C	true	UPI00015BA011	Ribosome-binding ATPase YchF OS=Cronobacter malonaticus OX=413503 GN=ychF PE=3 SV=1	1	39.6	4.9	342.3	11	36.6	3.81	63	V5TYA8	N	C	C	C	NO	0
240	C	true	UPI00015BA2DA	Chemotaxis protein CheW OS=Cronobacter malonaticus OX=413503 GN=C3E80_18110 PE=4 SV=1	4	18.2	4.5	98.4	1	9.6	4.27	240	V5TZH5	N	C	C	C	NO	0
50	C	true	UPI00015BA082	NH(3)-dependent NAD(+) synthetase OS=Cronobacter malonaticus OX=413503 GN=nadE PE=3 SV=1	1	30.8	5.2	389.6	10	56.4	3.9	50	V5TZN2	C (GO)	C	C	C	NO	0
143	C	true	UPI0003D2829E	CspC protein OS=Cronobacter malonaticus OX=413503 GN=P262_02371 PE=4 SV=1	4	9.9	7.9	161.9	3	48.9	3.28	143	V5TZQ6	C	C	C	C	NO	0
245	C	true	UPI00015BA416	3-hydroxydecanoyl-[acyl-carrier-protein] dehydratase OS=Cronobacter malonaticus OX=413503 GN=fabA PE=3 SV=1	2	18.9	5.7	97.2	2	13.4	4.85	245	V5U0A2	C	C	C	C	NO	0
45	C	true	UPI00029C2F21	Formate C-acetyltransferase OS=Cronobacter malonaticus OX=413503 GN=pflB PE=3 SV=1	1	85.1	5.8	394.3	14	27	4.63	45	V5U1H4	C	C	C	C	NO	0
142	C	true	UPI00015BA74D	UPF0234 protein C3E80_00800 OS=Cronobacter malonaticus OX=413503 GN=C3E80_00800 PE=3 SV=1	1	18.4	6	162.1	5	45.4	4.24	142	V5U204	N	C	C	C	NO	0
427	OM	true	UPI0003D26A2F	Peptidoglycan-associated protein OS=Cronobacter malonaticus OX=413503 GN=pal PE=3 SV=1	2	19.6	7.8	30.5	1	6.7	4.92	427	V5U208	OM (GO)	PP	OM	OM	LIPO(Sec/SPII)	0
180	C	true	UPI00029C287C	Xanthine-guanine phosphoribosyltransferase OS=Cronobacter malonaticus OX=413503 GN=gpt PE=3 SV=1	3	16.9	5.3	135.2	4	34.9	4.07	180	V5U2Q3	MEMBR	C	C	C	NO	0
44	C	true	UPI00015BA7D8	Succinate--CoA ligase [ADP-forming] subunit beta OS=Cronobacter malonaticus OX=413503 GN=sucC PE=3 SV=1	1	41.3	5.5	406.4	11	35.3	4.65	44	V5U304	N	C	C	C	NO	0
161	C	true	UPI0001B7E506	Phosphoheptose isomerase OS=Cronobacter malonaticus OX=413503 GN=gmhA PE=3 SV=1	4	20.9	6.1	145	4	33.2	4.29	161	V5U3F7	C	C	C	C	NO	0
317	C	true	UPI00015BA67F	Methionine aminopeptidase OS=Cronobacter malonaticus OX=413503 GN=map PE=3 SV=1	2	29.4	5.6	64.3	2	13.3	4.39	317	V5U3Y5	N	C	C	C	NO	0
478	C	true	UPI0003D2630A	RNA polymerase-binding transcription factor DksA OS=Cronobacter malonaticus OX=413503 GN=dksA PE=3 SV=1	4	15.6	5	21.6	1	9.1	2.85	478	V5U402	C	C	C	C	NO	0
442	C	true	UPI00015BA691	30S ribosomal protein S9 OS=Cronobacter malonaticus OX=413503 GN=rpsI PE=3 SV=1	3	15	10.9	27.8	1	6.1	3.36	442	V5U450	C (GO)	C	C	C	NO	0
363	C	true	UPI0003D24D54	50S ribosomal protein L11 OS=Cronobacter malonaticus OX=413503 GN=rplK PE=3 SV=1	3	11.4	9.1	47.1	1	13.1	6.5	363	V5U4B2	C (GO)	PP	C	C	NO	0
187	C	true	UPI00015BA67E	30S ribosomal protein S2 OS=Cronobacter malonaticus OX=413503 GN=rpsB PE=3 SV=1	3	26.8	6.6	130.4	4	32.4	3.84	187	V5U4H3	C (GO)	C	C	C	NO	0
462	C	true	UPI00015BA96C	DnaA initiator-associating protein DiaA OS=Cronobacter malonaticus OX=413503 GN=diaA PE=3 SV=1	2	21.1	5.4	24.2	1	7.7	4.52	462	V5U4M7	N	C	C	C	NO	0
122	C	true	UPI00029C4FAE	Orotate phosphoribosyltransferase OS=Cronobacter malonaticus OX=413503 GN=pyrE PE=3 SV=1	2	23.6	5.2	190.4	3	23	4.06	122	V5U4U1	N	C	C	C	NO	0
111	C	true	UPI00029BD547	Stringent starvation protein A OS=Cronobacter malonaticus OX=413503 GN=C3E80_10835 PE=3 SV=1	2	24.4	5.1	205.2	5	31.9	4.26	111	V5U4U9	N	C	C	C	NO	0
185	C	true	UPI00015BA987	50S ribosomal protein L1 OS=Cronobacter malonaticus OX=413503 GN=rplA PE=3 SV=1	2	24.7	9.6	131.2	3	16.2	3.38	185	V5U503	C (GO)	C	C	C	NO	0
401	C	true	UPI00029BAB2E	Cell shape-determining protein MreB OS=Cronobacter malonaticus OX=413503 GN=mreB PE=3 SV=1	3	45.6	6.2	38.3	2	7.1	3.68	401	V5U5A8	MEMBR	C	C	C	NO	0
530	N	true	UPI0003D24C12	Uncharacterized protein OS=Cronobacter malonaticus OX=413503 GN=P262_05586 PE=4 SV=1	1	4.6	9.9	13.9	1	19.5	2.4	530	V5U5R0	N	C	N	N	NO	0
13	N	true	UPI00015BA71B	Malate dehydrogenase OS=Cronobacter malonaticus OX=413503 GN=mdh PE=3 SV=1	1	32.5	5.4	1189.4	16	75.3	3.15	13	V5U5T3	N	C	MULTI	N	SP(Sec/SPI) < 0.9	0
336	C	true	UPI00015BAADE	DNA-binding transcriptional regulator OxyR OS=Cronobacter malonaticus OX=413503 GN=C3E80_11145 PE=3 SV=1	5	34.2	5.9	58.1	3	15.1	5.99	336	V5U663	N	C	C	C	NO	0

## Sheet: C_3
Row	Subcelloc + BLAST	OK	UniParc	Protein	#Alt. Proteins	MW [kDa]	pI	Score	#Peptides	SC [%]	RMS90 [ppm]	Rank	Accession	UniProtKB	CELLO	PSORTb	Subcelloc	SignalP	TMHMM
159	IM	true	UPI00020F28C4	Protein translocase subunit SecA OS=Cronobacter sakazakii OX=28141 GN=secA PE=2 SV=1	4	101.8	5.4	110.2	7	11.9	3.64	159	A0A2S9UE84	MEMBR	C	MULTI	MEMBR	NO	0
118	IM	true	UPI000283F786	Cell division inhibitor MinD OS=Cronobacter muytjensii OX=413501 GN=minD PE=3 SV=1	5	29.6	5.2	151.2	4	20.4	2.24	118	A0A2T7AQT3	MEMBR	C	MULTI	MEMBR	NO	0
261	MEMBR	true	UPI0002840846	Thiol peroxidase OS=Cronobacter muytjensii OX=413501 GN=tpx PE=3 SV=1	6	17.7	4.9	52.2	2	18.5	0.92	261	A0A2T7ATJ4	N	OM	PP	MEMBR	NO	0
198	C	true	UPI00094902F0	Trehalose-6-phosphate synthase OS=Cronobacter turicensis OX=413502 GN=BS411_17055 PE=3 SV=1	9	53.6	6	81.4	4	9.3	6.07	198	A0A2T7B1T7	MEMBR (GO)	C	MULTI	MEMBR (GO)	NO	1
161	IM	true	UPI0005761047	ATP synthase subunit beta OS=Cronobacter universalis NCTC 9529 OX=1074000 GN=atpD PE=3 SV=1	4	50.1	4.9	108.6	3	11.5	2.66	161	A0A376F007	MEMBR	C	MULTI	MEMBR	NO	0
91	IM	true	UPI000F7C033B	Signal recognition particle receptor FtsY OS=Cronobacter sakazakii OX=28141 GN=ftsY PE=3 SV=1	4	57.1	4.5	212.9	7	24.6	1.91	91	A0A3S9IUV8	MEMBR	C	MULTI	MEMBR	NO	0
276	MEMBR	true	UPI00015BA62A	Lipoprotein OS=Cronobacter sakazakii (strain ATCC BAA-894) OX=290339 GN=ESA_03141 PE=3 SV=1	2	29.8	5.3	46.8	2	11	3.64	276	A7MI30	MEMBR	PP	IM	MEMBR	LIPO(Sec/SPII)	0
90	C	true	UPI0005189B7D	UDP-glucose 4-epimerase OS=Cronobacter dublinensis subsp. dublinensis LMG 23823 OX=1159554 GN=AFK67_06475 PE=3 SV=1	5	37.1	5.4	213.3	8	36.1	1.79	90	A0A0K2P065	N	PP	C	More attention needed	NO	0
135	PP	true	UPI00029BC8CC	Thioredoxin/glutathione peroxidase BtuE OS=Cronobacter sakazakii OX=28141 GN=btuE PE=3 SV=1	7	20.5	5.1	124.9	3	25.7	0.9	135	A0A2S9U975	N	C	PP	More attention needed	NO	0
235	N	true	UPI00015BA10A	Manganese catalase family protein OS=Cronobacter sakazakii OX=28141 GN=DC438_11500 PE=4 SV=1	3	32.7	4.7	62.2	2	14.3	1.95	235	A0A2S9UHZ6	N	PP	C	More attention needed	NO	0
382	C	true	UPI000284006D	NADP(H)-dependent aldo-keto reductase OS=Cronobacter muytjensii OX=413501 GN=AUN14_16570 PE=4 SV=1	14	38.6	6.4	24.6	1	3.8	0.74	382	A0A2T7APE5	N	OM	C	More attention needed	NO	0
391	C	true	UPI000283F917	Methionyl-tRNA formyltransferase OS=Cronobacter muytjensii OX=413501 GN=fmt PE=3 SV=1	13	34.1	5.8	22.1	1	3.8	2.22	391	A0A2T7AQ30	N	PP	C	More attention needed	NO	0
356	C	true	UPI00028403A3	Sulfurtransferase OS=Cronobacter muytjensii OX=413501 GN=AUN14_15940 PE=4 SV=1	10	30.8	4.9	28.3	1	6.8	0.61	356	A0A2T7AQA2	N	C	PP	More attention needed	NO	0
107	C	true	UPI000283FF29	Glutathione-disulfide reductase OS=Cronobacter muytjensii OX=413501 GN=AUN14_12010 PE=3 SV=1	6	48.6	6	173.2	6	22.7	0.92	107	A0A2T7ASM7	N	PP	C	More attention needed	NO	0
343	N	true	UPI000399DC44	NAD-dependent epimerase OS=Cronobacter muytjensii OX=413501 GN=AUN14_09415 PE=4 SV=1	13	37.6	6.1	30.9	1	4.5	0.81	343	A0A2T7ATM6	N	PP	C	More attention needed	SP(Sec/SPI) < 0.9	0
117	N	true	UPI000284034D	ADP-L-glycero-D-manno-heptose-6-epimerase OS=Cronobacter muytjensii OX=413501 GN=hldD PE=3 SV=1	7	34.9	4.8	154.5	6	24.2	1.48	117	A0A2T7AVQ7	N	OM	C	More attention needed	NO	0
413	C	true	UPI000948CB46	N5-carboxyaminoimidazole ribonucleotide synthase OS=Cronobacter muytjensii OX=413501 GN=purK PE=3 SV=1	11	39.2	5.7	18.9	1	2.5	3.33	413	A0A2T7AZ42	N	C	IM	More attention needed	NO	0
211	C	true	UPI000948C2E4	Fumarate hydratase class I OS=Cronobacter muytjensii OX=413501 GN=AUN14_00425 PE=3 SV=1	10	60	6.2	75.3	1	3.1	1.24	211	A0A2T7B084	N	PP	C	More attention needed	NO	0
381	C	true	UPI00029C3593	NAD(P)H-dependent oxidoreductase OS=Cronobacter turicensis OX=413502 GN=BS411_17950 PE=4 SV=1	6	20.4	5.4	24.6	3	30.3	4.82	381	A0A2T7B1D4	N	IM	C	More attention needed	NO	0
129	C	true	UPI00029C422C	Single-stranded DNA-binding protein OS=Cronobacter turicensis OX=413502 GN=BS411_14655 PE=3 SV=1	6	19.3	5.4	137.7	4	25	4	129	A0A2T7B387	N	EC	C	More attention needed	NO	0
178	N	true	UPI000948A7E7	Enoyl-[acyl-carrier-protein] reductase [NADH] OS=Cronobacter turicensis OX=413502 GN=fabI PE=3 SV=1	5	28	5.4	93.6	4	21	2.07	178	A0A2T7B496	N	C	IM	More attention needed	NO	0
5	C	true	UPI00029C6935	Fructose-bisphosphate aldolase OS=Cronobacter universalis NCTC 9529 OX=1074000 GN=fbaA PE=3 SV=1	3	39.2	5.7	2061.6	17	52.5	1.4	5	A0A376EVX6	N	PP	C	More attention needed	NO	0
447	N	true	UPI000A1DB7A7	Short-chain dehydrogenase OS=Cronobacter sakazakii OX=28141 GN=DC438_23410 PE=4 SV=1	4	23.8	5.9	14.4	1	8	2.91	447	A0A3Q9CL23	N	IM	EC	More attention needed	NO	0
453	N	true	UPI000A1EE23C	Methyltransferase domain-containing protein OS=Cronobacter sakazakii OX=28141 GN=DC438_08555 PE=4 SV=1	3	125	5.4	13.9	1	0.8	3.63	453	A0A3S9IYT5	N	C	IM	More attention needed	NO	0
113	N	true	UPI00025F64C4	SDR family NAD(P)-dependent oxidoreductase OS=Cronobacter sakazakii OX=28141 GN=DC438_10660 PE=4 SV=1	4	30	5.2	167.6	5	27.7	2.55	113	A0A3S9IZT8	N	PP	C	More attention needed	NO	0
33	N	true	UPI0005193996	Formate dehydrogenase subunit alpha OS=Cronobacter sakazakii OX=28141 GN=DC438_12370 PE=3 SV=1	7	79	5.8	416.4	11	23.9	1.14	33	A0A3S9J0P1	N	PP	C	More attention needed	NO	0
227	C	true	UPI00029C356F	Catalase OS=Cronobacter malonaticus OX=413503 GN=C3E80_14220 PE=3 SV=1	9	83.2	5.7	64.3	2	3.5	4.58	227	A0A423XSQ9	N	PP	C	More attention needed	NO	0
41	C	true	UPI00020F1669	6-phosphogluconolactonase OS=Cronobacter sakazakii OX=28141 GN=pgl PE=3 SV=1	1	36.1	5.2	349.6	9	52	1.06	41	A0A6L3QEC0	N	C	PP	More attention needed	NO	0
137	C	true	UPI0002B26934	Formate-dependent phosphoribosylglycinamide formyltransferase OS=Cronobacter sakazakii OX=28141 GN=purT PE=3 SV=1	1	41.8	5.1	124.1	4	13.8	2.06	137	A0A6L3QFR6	N	C	IM	More attention needed	NO	0
255	N	true	UPI0009BAA262	Uncharacterized protein OS=Cronobacter sakazakii OX=28141 GN=FZH93_01310 PE=4 SV=1	1	142.9	5.2	53.3	2	2.1	0.69	255	A0A6L3QZ51	N	EC	IM	More attention needed	SP(Sec/SPI)	6
35	C	true	UPI0013057538	Putative glucose-6-phosphate 1-epimerase OS=Cronobacter sakazakii OX=28141 GN=FZH93_02730 PE=3 SV=1	1	32.6	5.7	390.8	12	55.3	1.95	35	A0A6L3RPK5	N	PP	C	More attention needed	NO	0
318	N	true	UPI00015BABF3	Uncharacterized protein OS=Cronobacter sakazakii (strain ATCC BAA-894) OX=290339 GN=ESA_04187 PE=3 SV=1	2	16.1	6.8	36.5	2	13.2	3.33	318	A7MKQ4	N	PP	C	More attention needed	NO	0
429	C	true	UPI00015B9E87	Nitrogen regulatory protein P-II OS=Cronobacter condimenti 1330 OX=1073999 GN=BN137_226 PE=3 SV=1	1	12.4	5.2	16.4	1	7.1	5.3	429	K7ZXE0	N	C	IM	More attention needed	NO	0
190	C	true	UPI0001576A22	DNA-binding protein HU-alpha OS=Cronobacter condimenti 1330 OX=1073999 GN=BN137_723 PE=3 SV=1	1	9.5	9.6	86.2	2	31.1	3.07	190	K7ZYZ6	N	PP	C	More attention needed	NO	0
10	C	true	UPI00029C61C0	Fructose-bisphosphate aldolase OS=Cronobacter condimenti 1330 OX=1073999 GN=BN137_1248 PE=3 SV=1	1	39.2	5.7	1228.5	16	47.8	1.35	10	K7ZZV6	N	PP	C	More attention needed	NO	0
39	N	true	UPI00029C296A	Formate dehydrogenase H OS=Cronobacter sakazakii 696 OX=1208664 GN=BN128_671 PE=3 SV=1	1	81.5	5.5	369.9	9	19	1.44	39	K8D249	N	PP	C	More attention needed	SP(Sec/SPI) < 0.9	0
23	N	true	UPI00025F6BFD	Acetolactate synthase, catabolic OS=Cronobacter sakazakii 696 OX=1208664 GN=BN128_1911 PE=3 SV=1	1	60.2	5.6	546.6	12	31.8	1.43	23	K8D586	N	IM	C	More attention needed	NO	0
71	C	true	UPI00029C4700	Alkyl hydroperoxide reductase subunit F OS=Cronobacter malonaticus OX=413503 GN=P262_04072 PE=3 SV=1	2	55.9	5.3	255.7	9	27.6	1.5	71	V5U378	N	C	IM	More attention needed	NO	0
306	C	true	UPI00015BA692	50S ribosomal protein L13 OS=Cronobacter dublinensis subsp. dublinensis LMG 23823 OX=1159554 GN=rplM PE=3 SV=1	2	16.1	9.8	39.9	1	13.4	0.7	306	A0A0K2NXW9	C (GO)	C	C	C	NO	0
364	C	true	UPI0003A4F723	Peptide chain release factor 3 OS=Cronobacter dublinensis subsp. dublinensis LMG 23823 OX=1159554 GN=prfC PE=3 SV=1	9	59.7	5.5	26.9	1	2.5	3.05	364	A0A0K2NYA3	C	C	C	C	NO	0
449	C	true	UPI000283FD3B	Rho-binding antiterminator OS=Cronobacter dublinensis subsp. dublinensis LMG 23823 OX=1159554 GN=AFK67_04105 PE=4 SV=1	9	9.6	4.8	14.4	1	19.8	3.8	449	A0A0K2NYZ2	N	C	C	C	NO	0
420	C	true	UPI000283F813	6,7-dimethyl-8-ribityllumazine synthase OS=Cronobacter dublinensis subsp. dublinensis LMG 23823 OX=1159554 GN=ribH PE=3 SV=1	6	16.2	5.1	17.6	1	12.2	1.37	420	A0A0K2NZF3	N	C	C	C	NO	0
403	C	true	UPI0005188646	Glutamate 5-kinase OS=Cronobacter dublinensis subsp. dublinensis LMG 23823 OX=1159554 GN=proB PE=3 SV=1	8	39.3	6.2	20.8	1	2.7	5.53	403	A0A0K2NZL5	C	C	C	C	NO	0
273	C	true	UPI0001B7DDAE	Flavodoxin OS=Cronobacter dublinensis subsp. dublinensis LMG 23823 OX=1159554 GN=AFK67_06190 PE=3 SV=1	7	19.8	4.2	47.2	1	14.2	0.43	273	A0A0K2P017	N	C	C	C	NO	0
345	C	true	UPI0005769A7F	Lon protease OS=Cronobacter dublinensis subsp. dublinensis LMG 23823 OX=1159554 GN=lon PE=2 SV=1	7	82.5	5.8	30.7	2	2.6	3.99	345	A0A0K2P024	C	C	C	C	NO	0
339	C	true	UPI0003A724EA	Ribosomal protein S12 methylthiotransferase accessory factor YcaO OS=Cronobacter dublinensis subsp. dublinensis LMG 23823 OX=1159554 GN=AFK67_07195 PE=4 SV=1	14	65.4	4.4	31.6	1	2.2	3.54	339	A0A0K2P0G2	C (GO)	C	C	C	NO	0
45	C	true	UPI00039B3728	30S ribosomal protein S1 OS=Cronobacter dublinensis subsp. dublinensis LMG 23823 OX=1159554 GN=rpsA PE=3 SV=1	6	61.1	4.9	336.8	10	23.5	0.65	45	A0A0K2P0J1	C (GO)	C	C	C	NO	0
295	C	true	UPI0003A99D5E	Peptidase T OS=Cronobacter dublinensis subsp. dublinensis LMG 23823 OX=1159554 GN=pepT PE=3 SV=1	16	44.9	5.6	42	2	5.6	0.91	295	A0A0K2P0Z6	C	C	C	C	NO	0
205	C	true	UPI00031AD561	Tyrosine--tRNA ligase OS=Cronobacter dublinensis subsp. dublinensis LMG 23823 OX=1159554 GN=tyrS PE=3 SV=1	11	47.2	5.6	77.2	3	10.1	5.73	205	A0A0K2P1H1	C	C	C	C	NO	0
373	C	true	UPI00051870C5	Cytoplasmic trehalase OS=Cronobacter dublinensis subsp. dublinensis LMG 23823 OX=1159554 GN=treF PE=3 SV=1	14	63	5.3	26.2	1	4	1.95	373	A0A0K2P229	C	C	C	C	NO	0
352	C	true	UPI0002EE0045	L-serine dehydratase OS=Cronobacter dublinensis subsp. dublinensis LMG 23823 OX=1159554 GN=AFK67_11710 PE=3 SV=1	10	48.8	5.4	28.8	2	5.7	1.32	352	A0A0K2P3I1	N	C	C	C	NO	0
195	C	true	UPI0003A7AA86	DNA gyrase subunit A OS=Cronobacter dublinensis subsp. dublinensis LMG 23823 OX=1159554 GN=gyrA PE=3 SV=1	8	97.1	5	82.4	5	7.4	2.69	195	A0A0K2P414	C	C	C	C	NO	0
458	C	true	UPI0001B7E370	Flagellar transcriptional regulator FlhD OS=Cronobacter dublinensis subsp. dublinensis LMG 23823 OX=1159554 GN=flhD PE=3 SV=1	1	13.2	6.4	13.6	1	6	9.25	458	A0A0K2P415	C	C	C	C	NO	0
389	C	true	UPI000300000A	UPF0304 protein AFK67_14240 OS=Cronobacter dublinensis subsp. dublinensis LMG 23823 OX=1159554 GN=AFK67_14240 PE=3 SV=1	12	19.5	6.3	22.6	1	8.5	3.29	389	A0A0K2P499	N	C	C	C	NO	0
315	C	true	UPI00057795C2	Gluconolactonase OS=Cronobacter dublinensis subsp. dublinensis LMG 23823 OX=1159554 GN=AFK67_15540 PE=4 SV=1	7	32.4	5.2	36.8	1	4.2	1.88	315	A0A0K2P4Y9	N	C	C	C	NO	0
176	C	true	UPI0003A1F8AB	Glutamate--tRNA ligase OS=Cronobacter dublinensis subsp. dublinensis LMG 23823 OX=1159554 GN=gltX PE=3 SV=1	8	53.4	5.5	95.4	4	11.5	2.18	176	A0A0K2P528	C	C	C	C	NO	0
301	C	true	UPI00039FFA99	4-hydroxy-3-methylbut-2-en-1-yl diphosphate synthase (flavodoxin) OS=Cronobacter dublinensis subsp. dublinensis LMG 23823 OX=1159554 GN=ispG PE=3 SV=1	7	40.7	6.1	40.5	2	7.8	5.36	301	A0A0K2P5C4	N	C	C	C	NO	0
108	PP	true	UPI000519D5B6	Biosynthetic arginine decarboxylase OS=Cronobacter dublinensis subsp. dublinensis LMG 23823 OX=1159554 GN=speA PE=3 SV=1	11	73.8	4.9	172.2	6	12.5	1.32	108	A0A0K2P6A2	N	PP	PP	PP	NO	0
374	C	true	UPI00039CBD97	Acetyl-coenzyme A synthetase OS=Cronobacter dublinensis subsp. dublinensis LMG 23823 OX=1159554 GN=acs PE=3 SV=1	12	71.8	5.6	25.6	2	8.1	5.34	374	A0A0K2P6G6	N	C	C	C	NO	0
26	PP	true	UPI000518C718	Superoxide dismutase OS=Cronobacter dublinensis subsp. dublinensis LMG 23823 OX=1159554 GN=AFK67_00920 PE=3 SV=1	2	23.1	6.2	517.1	6	47.1	1.01	26	A0A0K2P7K9	N	PP	PP	PP	NO	0
431	C	true	UPI000576B0F7	Dihydrofolate synthase/folylpolyglutamate synthase OS=Cronobacter dublinensis subsp. dublinensis LMG 23823 OX=1159554 GN=AFK67_14355 PE=3 SV=1	15	45.1	5.4	16.3	1	2.6	5.25	431	A0A0K2P7W6	N	C	C	C	NO	0
102	C	true	UPI00039BE60C	2-amino-3-ketobutyrate coenzyme A ligase OS=Cronobacter dublinensis subsp. dublinensis LMG 23823 OX=1159554 GN=kbl PE=3 SV=1	11	43.1	5.7	192.2	6	18.6	1.61	102	A0A0K2P803	N	C	C	C	NO	0
358	C	true	UPI0005191EDD	Dihydrolipoyl dehydrogenase OS=Cronobacter dublinensis subsp. dublinensis LMG 23823 OX=1159554 GN=AFK67_03780 PE=3 SV=1	8	50.6	5.8	28.1	2	6.5	1.78	358	A0A0K2P8C0	N	C	C	C	NO	0
163	C	true	UPI0003036592	Glycogen debranching enzyme GlgX-like protein OS=Cronobacter sakazakii OX=28141 GN=glgX PE=3 SV=1	10	78.6	4.9	106.6	6	13.2	1.27	163	A0A222ZDQ5	N	C	C	C	NO	0
433	C	true	UPI00029BC183	NAD-dependent succinate-semialdehyde dehydrogenase OS=Cronobacter sakazakii OX=28141 GN=FZI36_18885 PE=3 SV=1	4	51.8	5.6	16.1	1	2.5	0.08	433	A0A2S9U7R4	N	C	C	C	NO	0
324	C	true	UPI00020F2AA0	Glyoxalase OS=Cronobacter sakazakii OX=28141 GN=elbB PE=3 SV=1	3	22.7	4.6	35.2	2	10.6	0.72	324	A0A2S9U7R5	N	C	C	C	NO	0
66	C	true	UPI00015BA640	Translation initiation factor IF-2 OS=Cronobacter sakazakii OX=28141 GN=infB PE=3 SV=1	4	98.6	5.8	281.4	6	10.6	1.25	66	A0A2S9U7U7	C	C	C	C	NO	0
310	C	true	UPI00025F6E1C	Arabinose 5-phosphate isomerase OS=Cronobacter sakazakii OX=28141 GN=kdsD PE=3 SV=1	6	35.1	5.9	38.4	1	4.9	1.21	310	A0A2S9U846	N	C	C	C	NO	0
172	C	true	UPI00015BA766	Bifunctional purine biosynthesis protein PurH OS=Cronobacter sakazakii OX=28141 GN=purH PE=3 SV=1	9	57.2	5.4	98.3	2	5.3	0.47	172	A0A2S9U8N1	N	C	C	C	NO	0
308	C	true	UPI00029BE4A4	DNA-directed RNA polymerase subunit beta' OS=Cronobacter sakazakii OX=28141 GN=rpoC PE=3 SV=1	5	154.9	6.5	39.1	5	5.7	2.04	308	A0A2S9U8N6	N	C	C	C	NO	0
282	C	true	UPI00029C6815	Glutaredoxin 2 OS=Cronobacter sakazakii OX=28141 GN=grxB PE=4 SV=1	6	24.6	6.6	45.9	3	20.9	1.12	282	A0A2S9U8Q0	N	C	C	C	NO	0
73	C	true	UPI000170CCC4	DNA-directed RNA polymerase subunit beta OS=Cronobacter sakazakii OX=28141 GN=rpoB PE=3 SV=1	2	150.4	5.1	253.4	10	10.8	1.49	73	A0A2S9U8Q2	N	C	C	C	NO	0
288	C	true	UPI0009BB34D8	Purine nucleoside phosphoramidase OS=Cronobacter sakazakii OX=28141 GN=DC438_13195 PE=4 SV=1	9	13.1	5.7	44.3	1	10.9	2.05	288	A0A2S9U8U4	N	C	C	C	NO	0
68	C	true	UPI00020F2EE5	3-oxoacyl-[acyl-carrier-protein] synthase 2 OS=Cronobacter sakazakii OX=28141 GN=fabF PE=3 SV=1	4	42.9	5.7	267	7	36.1	1.14	68	A0A2S9U8V5	N	C	C	C	NO	0
322	C	true	UPI00015BA3B2	Adenylosuccinate lyase OS=Cronobacter sakazakii OX=28141 GN=purB PE=3 SV=1	10	51.6	5.7	35.8	1	2	1.32	322	A0A2S9U8X4	N	C	C	C	NO	0
237	C	true	UPI00015BA042	Phosphofructokinase OS=Cronobacter sakazakii OX=28141 GN=pfkB PE=3 SV=1	4	32.6	5.6	60.5	5	25.9	3.54	237	A0A2S9U942	N	C	C	C	NO	0
333	C	true	UPI00025F6BA9	Phosphoenolpyruvate synthase OS=Cronobacter sakazakii OX=28141 GN=DC438_12585 PE=3 SV=1	10	87.2	5	33.3	2	4.2	4.58	333	A0A2S9U982	N	C	C	C	NO	0
325	N	true	UPI00029BD9C0	Fructosamine kinase family protein OS=Cronobacter sakazakii OX=28141 GN=FZH93_02575 PE=3 SV=1	3	32.1	5	35	3	15.7	6.17	325	A0A2S9U9B2	N	C	N	N	NO	0
312	C	true	UPI00015BA9A8	NAD(P)H-flavin reductase OS=Cronobacter sakazakii OX=28141 GN=fre PE=4 SV=1	4	26.3	5	37.7	1	8.2	3.18	312	A0A2S9U9V6	N	C	C	C	NO	0
46	C	true	UPI00015B9D3D	Acetate kinase OS=Cronobacter sakazakii OX=28141 GN=ackA PE=3 SV=1	3	43.2	5.9	335.3	10	39	0.91	46	A0A2S9UAH1	C	C	C	C	NO	0
353	C	true	UPI00015B9F7B	Aspartate-semialdehyde dehydrogenase OS=Cronobacter sakazakii OX=28141 GN=DC438_06790 PE=4 SV=1	6	36.6	4.4	28.7	1	3.6	1.49	353	A0A2S9UAI5	N	C	C	C	NO	0
32	C	true	UPI00020F2F57	Phosphate acetyltransferase OS=Cronobacter sakazakii OX=28141 GN=pta PE=3 SV=1	2	77	5.4	438.5	12	21.5	0.96	32	A0A2S9UAI7	C	C	C	C	NO	0
74	C	true	UPI00015B9E9F	Beta-ketoacyl-ACP synthase I OS=Cronobacter sakazakii OX=28141 GN=fabB PE=3 SV=1	8	42.5	5.3	251.7	6	24.2	1.38	74	A0A2S9UAL0	N	C	C	C	NO	0
245	IM	true	UPI00029C66DB	Cell division protein ZipA OS=Cronobacter sakazakii OX=28141 GN=zipA PE=3 SV=1	6	35.4	5.1	58.2	1	3.4	1.35	245	A0A2S9UAN7	IM	IM	IM	IM	NO	1
328	C	true	UPI00015B9EF2	Aminotransferase OS=Cronobacter sakazakii OX=28141 GN=tyrB PE=3 SV=1	4	43.6	5.7	34.5	1	4	0.2	328	A0A2S9UAW4	N	C	C	C	NO	0
296	N	true	UPI00015B9C8E	Peptide methionine sulfoxide reductase MsrA OS=Cronobacter sakazakii OX=28141 GN=msrA PE=3 SV=1	3	23.5	5.1	41.3	1	9.4	0.6	296	A0A2S9UBA2	N	PP	N	N	NO	0
213	C	true	UPI00015B9D14	SDR family NAD(P)-dependent oxidoreductase OS=Cronobacter sakazakii OX=28141 GN=DC438_03720 PE=4 SV=1	6	32.1	5.6	72.7	1	5	0.56	213	A0A2S9UBF6	N	C	C	C	NO	0
366	C	true	UPI00029C4C9A	2-oxoglutarate reductase OS=Cronobacter sakazakii OX=28141 GN=serA PE=3 SV=1	12	44.1	5.8	26.7	1	6.6	0.26	366	A0A2S9UBR3	N	C	C	C	NO	0
264	C	true	UPI000BEA1FA1	Peptide chain release factor 2 OS=Cronobacter sakazakii OX=28141 GN=prfB PE=3 SV=1	3	41.1	4.7	50.9	3	12.9	3.26	264	A0A2S9UBS4	C	C	C	C	NO	0
454	C	true	UPI00015B9C36	GTP diphosphokinase OS=Cronobacter sakazakii OX=28141 GN=relA PE=3 SV=1	4	84.1	6.2	13.9	1	2.6	2.18	454	A0A2S9UBZ0	N	C	C	C	NO	0
239	C	true	UPI00020F3192	DNA mismatch repair protein MutS OS=Cronobacter sakazakii OX=28141 GN=mutS PE=3 SV=1	14	95	5.5	59.8	1	2	1.61	239	A0A2S9UC22	N	C	C	C	NO	0
247	C	true	UPI00029BDF3D	Glycerol kinase OS=Cronobacter sakazakii OX=28141 GN=glpK PE=3 SV=1	6	56.4	5.6	57.7	2	5.3	3.14	247	A0A2S9UCM1	N	C	C	C	NO	0
208	C	true	UPI00015BAE20	Alpha-1,4 glucan phosphorylase OS=Cronobacter sakazakii OX=28141 GN=glgP PE=3 SV=1	9	93.3	5.5	76.9	3	6.4	2.58	208	A0A2S9UD37	N	C	C	C	NO	0
86	C	true	UPI00015BAE1B	Aspartate-semialdehyde dehydrogenase OS=Cronobacter sakazakii OX=28141 GN=asd PE=3 SV=1	3	40	5.8	225.5	4	19.6	1.32	86	A0A2S9UD55	N	C	C	C	NO	0
347	C	true	UPI00020F1E1D	33 kDa chaperonin OS=Cronobacter sakazakii OX=28141 GN=hslO PE=3 SV=1	3	32.4	4.5	30.4	1	4.1	1.03	347	A0A2S9UD70	C	C	C	C	NO	0
179	C	true	UPI00020F314F	3-dehydroquinate synthase OS=Cronobacter sakazakii OX=28141 GN=aroB PE=3 SV=1	5	39	5.2	93	4	15.7	3.3	179	A0A2S9UD80	C	C	C	C	NO	0
250	C	true	UPI0004A8A8E8	Putative adenosine monophosphate-protein transferase Fic OS=Cronobacter sakazakii OX=28141 GN=DC438_01790 PE=4 SV=1	5	22.8	4.9	55.2	3	15.5	1.68	250	A0A2S9UDB0	N	C	C	C	NO	0
120	C	true	UPI00020F3534	Phosphoserine aminotransferase OS=Cronobacter sakazakii OX=28141 GN=serC PE=3 SV=1	7	39.6	5.2	145	5	16.6	1.43	120	A0A2S9UDH4	C	C	C	C	NO	0
104	C	true	UPI00029BBDB5	Aminotransferase OS=Cronobacter sakazakii OX=28141 GN=DC438_13910 PE=3 SV=1	6	43.4	5.6	189	6	18.7	1.09	104	A0A2S9UDJ3	N	C	C	C	NO	0
419	C	true	UPI00029C2B0C	MBL fold metallo-hydrolase OS=Cronobacter sakazakii OX=28141 GN=DC438_13915 PE=4 SV=1	8	23.6	5.3	17.9	1	6	2.2	419	A0A2S9UDJ4	N	C	C	C	NO	0
406	N	true	UPI00029C5186	CoA-binding protein OS=Cronobacter sakazakii OX=28141 GN=FZI36_17270 PE=4 SV=1	9	14.8	5.4	20.1	1	13.1	3.72	406	A0A2S9UDJ7	N	C	N	N	NO	0
401	C	true	UPI00029C32A2	6-phospho-beta-glucosidase OS=Cronobacter sakazakii OX=28141 GN=FZI36_20935 PE=3 SV=1	4	54.4	5.3	21	1	4	9.66	401	A0A2S9UDT5	N	C	C	C	NO	0
432	C	true	UPI00015BA920	Molybdopterin adenylyltransferase OS=Cronobacter sakazakii OX=28141 GN=mog PE=4 SV=1	13	21.1	5.1	16.1	1	7.2	3.17	432	A0A2S9UDY8	N	C	C	C	NO	0
281	C	true	UPI00020F1A59	Glutamate-1-semialdehyde 2,1-aminomutase OS=Cronobacter sakazakii OX=28141 GN=hemL PE=3 SV=1	8	45.4	5	45.9	2	8.2	1.89	281	A0A2S9UED2	C	C	C	C	NO	0
218	C	true	UPI00029BF2FA	ABC-F family ATPase OS=Cronobacter sakazakii OX=28141 GN=FZI36_08845 PE=4 SV=1	9	59.6	5	68	4	10.2	2.69	218	A0A2S9UEL8	N	C	C	C	NO	0
150	N	true	UPI00015BA73B	Type 1 glutamine amidotransferase domain-containing protein OS=Cronobacter sakazakii OX=28141 GN=FZI36_08555 PE=4 SV=1	6	24.4	5	115.4	1	5.3	1.31	150	A0A2S9UEV3	N	C	N	N	NO	0
268	N	true	UPI00015BA77F	Galactose-1-phosphate uridylyltransferase OS=Cronobacter sakazakii OX=28141 GN=galT PE=3 SV=1	11	39.8	5.8	48.8	1	2.9	0.87	268	A0A2S9UEV9	N	PP	N	N	NO	0
392	C	true	UPI00015BA4B6	Fumarylacetoacetate hydrolase family protein OS=Cronobacter sakazakii OX=28141 GN=DC438_09345 PE=4 SV=1	3	23.7	6	21.9	1	13.2	2.65	392	A0A2S9UFJ9	N	C	C	C	NO	0
251	C	true	UPI00029C06FD	2-dehydro-3-deoxy-phosphogluconate aldolase OS=Cronobacter sakazakii OX=28141 GN=FZI36_11010 PE=3 SV=1	5	22.3	5.9	55.2	2	15.1	2.9	251	A0A2S9UFN5	N	C	C	C	NO	0
371	C	true	UPI00025F6A6A	Glutathione-dependent formaldehyde dehydrogenase OS=Cronobacter sakazakii OX=28141 GN=FZI36_11140 PE=3 SV=1	14	42.1	5.3	26.3	1	7.2	8.04	371	A0A2S9UFU6	N	C	C	C	NO	0
412	C	true	UPI00015BAAEE	DNA-binding response regulator OS=Cronobacter sakazakii OX=28141 GN=cpxR PE=4 SV=1	9	26.3	5.3	18.9	1	4.3	5.95	412	A0A2S9UGJ9	N	C	C	C	NO	0
238	C	true	UPI00015BA9C1	Glutamine synthetase OS=Cronobacter sakazakii OX=28141 GN=glnA PE=3 SV=1	1	51.8	5.3	60	2	8.1	1.56	238	A0A2S9UGP4	C	C	C	C	NO	0
287	C	true	UPI00015BA0AD	Formyltetrahydrofolate deformylase OS=Cronobacter sakazakii OX=28141 GN=purU PE=3 SV=1	8	31.7	6.5	44.8	1	5.4	1.76	287	A0A2S9UH09	N	C	C	C	NO	0
267	C	true	UPI00029C77B7	Aconitate hydratase OS=Cronobacter sakazakii OX=28141 GN=acnA PE=3 SV=1	10	97.2	5.3	49	4	5.4	1.63	267	A0A2S9UH14	N	C	C	C	NO	0
217	C	true	UPI00015BA191	GTP cyclohydrolase-2 OS=Cronobacter sakazakii OX=28141 GN=ribA PE=3 SV=1	10	21.7	5.5	70	1	12.7	1.03	217	A0A2S9UH27	N	C	C	C	NO	0
204	C	true	UPI00015BA390	S-(hydroxymethyl)glutathione dehydrogenase OS=Cronobacter sakazakii OX=28141 GN=DC438_10830 PE=3 SV=1	7	39.3	6.1	77.7	1	5.9	4.93	204	A0A2S9UHB1	N	C	C	C	NO	0
410	C	true	UPI000490A368	Transcriptional regulator SlyA OS=Cronobacter sakazakii OX=28141 GN=slyA PE=3 SV=1	2	16.6	8.8	19.4	2	17.1	3.52	410	A0A2S9UHK6	N	C	C	C	NO	0
365	C	true	UPI00015BA349	Alkene reductase OS=Cronobacter sakazakii OX=28141 GN=DC438_12115 PE=4 SV=1	13	39.8	5.9	26.9	1	3	1.39	365	A0A2S9UHL4	N	C	C	C	NO	0
153	C	true	UPI00020F2F6A	NADP-dependent oxidoreductase OS=Cronobacter sakazakii OX=28141 GN=DC438_11630 PE=4 SV=1	2	37.6	5.5	113.7	3	18.2	1.19	153	A0A2S9UHT7	N	C	C	C	NO	0
210	C	true	UPI00020F23B3	Oxygen-insensitive NAD(P)H nitroreductase OS=Cronobacter sakazakii OX=28141 GN=nfsB PE=4 SV=1	7	24.1	5.3	75.8	4	28.5	2.4	210	A0A2S9UHU0	N	C	C	C	NO	1
169	C	true	UPI00025F67F7	SDR family oxidoreductase OS=Cronobacter sakazakii OX=28141 GN=FZI36_06665 PE=4 SV=1	6	27	5.1	100	3	18.9	5.49	169	A0A2S9UHW7	N	C	C	C	NO	0
140	C	true	UPI00020F2B03	Cysteine--tRNA ligase OS=Cronobacter sakazakii OX=28141 GN=cysS PE=3 SV=1	3	52	5.4	121.4	5	13.9	1.68	140	A0A2S9UI75	C	C	C	C	NO	0
110	C	true	UPI00015BA78C	Aldo/keto reductase OS=Cronobacter sakazakii OX=28141 GN=DC438_16285 PE=4 SV=1	9	36.6	5.1	171	4	18.2	2	110	A0A2S9UII9	N	C	C	C	NO	0
206	C	true	UPI00025F66DF	Cytosol nonspecific dipeptidase OS=Cronobacter sakazakii OX=28141 GN=pepD PE=4 SV=1	6	52.1	5.2	77.2	6	18.6	1.53	206	A0A2S9UIY5	N	C	C	C	NO	0
175	C	true	UPI00028407C7	Thioredoxin reductase OS=Cronobacter muytjensii OX=413501 GN=AUN14_20690 PE=3 SV=1	10	34.7	5.6	95.8	3	19.3	2.18	175	A0A2T7AI33	C (GO)	C	MULTI	C	NO	0
398	C	true	UPI0009490C4F	Dihydroorotase OS=Cronobacter muytjensii OX=413501 GN=pyrC PE=3 SV=1	12	38.5	5.6	21.2	1	3.4	6.09	398	A0A2T7AJ94	N	C	C	C	NO	0
368	C	true	UPI0003A7E06C	Erythronate-4-phosphate dehydrogenase OS=Cronobacter muytjensii OX=413501 GN=pdxB PE=3 SV=1	12	41.2	5.5	26.5	2	5.6	4.38	368	A0A2T7AJG3	C	C	C	C	NO	0
257	C	true	UPI000577C666	Hypoxanthine phosphoribosyltransferase OS=Cronobacter muytjensii OX=413501 GN=AUN14_19650 PE=3 SV=1	8	20.1	5	52.5	2	18	1.99	257	A0A2T7AJX6	C	C	C	C	NO	0
139	C	true	UPI000283FA38	Pyruvate kinase OS=Cronobacter muytjensii OX=413501 GN=pyk PE=3 SV=1	7	51.4	6	123.3	4	11	3.47	139	A0A2T7AKP2	N	C	C	C	NO	0
344	C	true	UPI000283FA4F	Ribosome association toxin RatA OS=Cronobacter muytjensii OX=413501 GN=AUN14_19085 PE=3 SV=1	10	20.5	6.6	30.8	1	5.6	9.48	344	A0A2T7AKR8	N	C	C	C	NO	0
85	C	true	UPI000283FA42	Aspartate--tRNA ligase OS=Cronobacter muytjensii OX=413501 GN=aspS PE=3 SV=1	6	66.4	5.2	227.9	6	12.4	0.82	85	A0A2T7AKS1	C	C	C	C	NO	0
426	C	true	UPI000283F4E0	Protein FdhE homolog OS=Cronobacter muytjensii OX=413501 GN=fdhE PE=3 SV=1	9	34.4	5.3	16.5	1	3.9	2.16	426	A0A2T7ALZ5	C	C	C	C	NO	0
256	C	true	UPI0009488E09	3-phosphoshikimate 1-carboxyvinyltransferase OS=Cronobacter muytjensii OX=413501 GN=aroA PE=3 SV=1	13	46.1	5.5	52.8	2	5.6	2.93	256	A0A2T7AMI6	C	PP	N	C	NO	0
207	C	true	UPI00028407D7	Cytidylate kinase OS=Cronobacter muytjensii OX=413501 GN=cmk PE=3 SV=1	11	25	5.3	77	2	11.8	2.28	207	A0A2T7AMI7	C	C	C	C	NO	0
375	C	true	UPI000948FB2B	Chromosome partition protein MukE OS=Cronobacter muytjensii OX=413501 GN=mukE PE=3 SV=1	10	27.1	4.8	25.6	1	7.6	3.27	375	A0A2T7AMK9	C	C	C	C	NO	0
182	OM	true	UPI000050BAD6	Outer membrane protein A OS=Cronobacter muytjensii OX=413501 GN=ompA PE=3 SV=1	3	37	5.2	91.2	3	14.7	1.89	182	A0A2T7AMU5	MEMBR	OM	OM	OM	SP(Sec/SPI)	0
463	C	true	UPI000948C732	Low-specificity L-threonine aldolase OS=Cronobacter muytjensii OX=413501 GN=AUN14_17125 PE=3 SV=1	12	36.6	6.2	13.3	1	6.9	2.33	463	A0A2T7ANJ5	N	C	C	C	NO	0
314	C	true	UPI0002840660	Oxygen-insensitive NADPH nitroreductase OS=Cronobacter muytjensii OX=413501 GN=AUN14_17235 PE=3 SV=1	8	26.9	5.7	37	1	5	0.7	314	A0A2T7ANN3	N	C	C	C	NO	0
370	C	true	UPI000283F5D8	30S ribosomal protein S2 OS=Cronobacter muytjensii OX=413501 GN=rpsB PE=3 SV=1	5	26.8	6.6	26.3	1	5.8	1.35	370	A0A2T7ANY3	C (GO)	C	C	C	NO	0
149	C	true	UPI00039BCEDB	Ribosome-recycling factor OS=Cronobacter muytjensii OX=413501 GN=frr PE=3 SV=1	4	20.6	6.4	115.5	3	22.7	2.29	149	A0A2T7AP08	C	C	C	C	NO	0
355	C	true	UPI0009490E94	Thymidylate synthase OS=Cronobacter muytjensii OX=413501 GN=thyA PE=3 SV=1	13	30.5	5.9	28.3	1	4.9	3.7	355	A0A2T7APD0	C	C	C	C	NO	0
444	IM	true	UPI000577408B	UPF0208 membrane protein AUN14_16315 OS=Cronobacter muytjensii OX=413501 GN=AUN14_16315 PE=3 SV=1	6	17	10.1	14.7	1	4.6	2.02	444	A0A2T7APR3	MEMBR	IM	IM	IM	NO	2
408	C	true	UPI000283F916	Peptide deformylase OS=Cronobacter muytjensii OX=413501 GN=def PE=3 SV=1	9	19.4	5.1	19.8	1	7	2.58	408	A0A2T7AQ10	N	C	C	C	NO	0
309	C	true	UPI000283F952	ATP-dependent Clp protease ATP-binding subunit ClpX OS=Cronobacter muytjensii OX=413501 GN=clpX PE=3 SV=1	5	46.3	5.2	38.8	2	5.4	4.45	309	A0A2T7AQC4	N	C	C	C	NO	0
428	C	true	UPI000283F8EC	Histidine--tRNA ligase OS=Cronobacter muytjensii OX=413501 GN=hisS PE=3 SV=1	11	47.1	5.5	16.4	1	3.3	0.53	428	A0A2T7AQD5	C	C	C	C	NO	0
372	C	true	UPI000283F81B	tRNA sulfurtransferase OS=Cronobacter muytjensii OX=413501 GN=thiI PE=3 SV=1	11	54.6	6	26.3	2	5.8	3.66	372	A0A2T7AQF3	C	C	C	C	NO	0
284	C	true	UPI00039FAAF5	S-adenosylmethionine:tRNA ribosyltransferase-isomerase OS=Cronobacter muytjensii OX=413501 GN=queA PE=3 SV=1	9	39.4	5.1	45.7	1	5.9	3.13	284	A0A2T7AQG7	C	C	C	C	NO	0
131	C	true	UPI000283FAB7	50S ribosomal protein L10 OS=Cronobacter muytjensii OX=413501 GN=rplJ PE=3 SV=1	3	17.7	9	133.8	5	43.6	2.58	131	A0A2T7AQN2	C (GO)	C	C	C	NO	0
285	C	true	UPI000283F5F4	Ribosome-binding ATPase YchF OS=Cronobacter muytjensii OX=413501 GN=ychF PE=3 SV=1	2	39.7	4.9	45.2	1	6.6	0.39	285	A0A2T7AQV8	N	C	C	C	NO	0
242	C	true	UPI0003A02A0B	2-dehydro-3-deoxyphosphooctonate aldolase OS=Cronobacter muytjensii OX=413501 GN=kdsA PE=3 SV=1	7	30.8	5.7	59.3	5	15.8	1.81	242	A0A2T7AQX4	C	C	C	C	NO	0
379	C	true	UPI0005760D25	SpoVR family protein OS=Cronobacter muytjensii OX=413501 GN=AUN14_14875 PE=4 SV=1	9	60.8	5.6	25.4	1	2.9	3.3	379	A0A2T7AR04	N	C	C	C	NO	0
331	C	true	UPI000283F31E	Sigma factor-binding protein Crl OS=Cronobacter muytjensii OX=413501 GN=crl PE=3 SV=1	11	15.3	5.8	33.5	1	7	3.52	331	A0A2T7AR26	C	C	C	C	NO	0
457	C	true	UPI00039EFB38	Ribosomal RNA small subunit methyltransferase A OS=Cronobacter muytjensii OX=413501 GN=ksgA PE=3 SV=1	8	30.4	8.9	13.7	1	3.3	1	457	A0A2T7AR99	C	PP	C	C	NO	0
459	C	true	UPI000283FC4A	UPF0246 protein AUN14_13835 OS=Cronobacter muytjensii OX=413501 GN=AUN14_13835 PE=3 SV=1	12	29	5.4	13.5	1	5.4	1.08	459	A0A2T7ARD7	N	C	C	C	NO	0
230	C	true	UPI0001B7D77A	Purine nucleoside phosphorylase DeoD-type OS=Cronobacter muytjensii OX=413501 GN=deoD PE=3 SV=1	3	25.9	5.5	64.1	2	10	1.89	230	A0A2T7ARF7	N	C	C	C	NO	0
340	C	true	UPI0002840636	Thymidine phosphorylase OS=Cronobacter muytjensii OX=413501 GN=deoA PE=3 SV=1	11	46.8	5.3	31.5	1	4.3	3.44	340	A0A2T7ARG1	N	C	C	C	NO	0
341	C	true	UPI0003A8D88B	Uridine phosphorylase OS=Cronobacter muytjensii OX=413501 GN=AUN14_13215 PE=3 SV=1	7	26.8	5.9	31.2	3	25.9	4.44	341	A0A2T7ARN8	C	C	C	C	NO	0
411	C	true	UPI000283FC92	Hexitol phosphatase HxpB OS=Cronobacter muytjensii OX=413501 GN=AUN14_12230 PE=4 SV=1	7	24.5	5	19.2	1	3.6	2.3	411	A0A2T7AS54	N	C	C	C	NO	0
123	C	true	UPI000283FCA1	Threonine--tRNA ligase OS=Cronobacter muytjensii OX=413501 GN=thrS PE=3 SV=1	4	73.9	5.7	141.7	4	6.2	4.73	123	A0A2T7AS73	C	C	C	C	NO	0
305	C	true	UPI000283FA9D	Ribulose-phosphate 3-epimerase OS=Cronobacter muytjensii OX=413501 GN=rpe PE=3 SV=1	6	24.4	5.3	39.9	1	11.1	0.79	305	A0A2T7ASB4	N	C	C	C	NO	0
323	C	true	UPI00015BAA14	Tryptophan--tRNA ligase OS=Cronobacter muytjensii OX=413501 GN=trpS PE=3 SV=1	6	37.3	6.2	35.6	1	5.1	2.72	323	A0A2T7ASG3	C	C	C	C	NO	0
258	C	true	UPI00094899DE	Oxidoreductase OS=Cronobacter muytjensii OX=413501 GN=AUN14_11750 PE=4 SV=1	14	39	6	52.4	1	4.9	7	258	A0A2T7ASG4	N	C	C	C	NO	0
272	C	true	UPI000576054D	ADP compounds hydrolase NudE OS=Cronobacter muytjensii OX=413501 GN=AUN14_11555 PE=4 SV=1	15	21.4	4.9	47.7	1	8.1	0.84	272	A0A2T7ASP1	N	C	C	C	NO	0
421	C	true	UPI000283FC3D	Biotin carboxyl carrier protein of acetyl-CoA carboxylase OS=Cronobacter muytjensii OX=413501 GN=AUN14_11060 PE=4 SV=1	6	16.7	4.6	17.2	1	12.7	1.73	421	A0A2T7ASR3	N	C	C	C	NO	0
231	C	true	UPI000283FC3C	Biotin carboxylase OS=Cronobacter muytjensii OX=413501 GN=accC PE=4 SV=1	7	49.3	6.7	64.1	2	6	2.76	231	A0A2T7ASS4	N	C	C	C	NO	0
180	C	true	UPI0003A8E5AB	UDP-N-acetylglucosamine 1-carboxyvinyltransferase OS=Cronobacter muytjensii OX=413501 GN=murA PE=3 SV=1	8	44.7	5.6	92	4	15.3	3.32	180	A0A2T7ASV9	C	C	C	C	NO	0
21	N	true	UPI000283FDC8	Malate dehydrogenase OS=Cronobacter muytjensii OX=413501 GN=mdh PE=3 SV=1	7	32.4	5.3	638.4	9	41.7	0.82	21	A0A2T7ASY6	N	C	MULTI	N	SP(Sec/SPI) < 0.9	0
164	C	true	UPI0009488DEE	UDP-N-acetyl-D-mannosamine dehydrogenase OS=Cronobacter muytjensii OX=413501 GN=wecC PE=3 SV=1	8	45.7	5.2	106.3	3	14.3	1.92	164	A0A2T7ASZ1	N	C	C	C	SP(Sec/SPI) < 0.9	0
298	C	true	UPI0009490468	Dihydroxy-acid dehydratase OS=Cronobacter muytjensii OX=413501 GN=ilvD PE=3 SV=1	16	65.6	5.3	40.8	2	3.7	2.52	298	A0A2T7ASZ9	N	C	C	C	NO	0
234	C	true	UPI000283F7EE	Branched-chain-amino-acid aminotransferase OS=Cronobacter muytjensii OX=413501 GN=ilvE PE=3 SV=1	7	33.9	5.5	63	2	11.3	5.06	234	A0A2T7AT03	N	C	C	C	NO	0
354	C	true	UPI0009489F38	HDOD domain-containing protein OS=Cronobacter muytjensii OX=413501 GN=AUN14_09915 PE=4 SV=1	14	46.5	5.9	28.5	1	2	1.8	354	A0A2T7AT28	N	C	C	C	NO	0
116	C	true	UPI000283F463	Aldehyde-alcohol dehydrogenase OS=Cronobacter muytjensii OX=413501 GN=AUN14_09430 PE=3 SV=1	2	96.2	6.2	155.6	8	13.3	3.76	116	A0A2T7ATM1	N	C	C	C	NO	0
141	C	true	UPI000283F466	UDP-glucose 6-dehydrogenase OS=Cronobacter muytjensii OX=413501 GN=AUN14_09410 PE=3 SV=1	8	49.5	5.7	121.3	5	13.7	1.94	141	A0A2T7ATQ1	N	C	C	C	SP(Sec/SPI)	0
95	C	true	UPI000283F467	UTP--glucose-1-phosphate uridylyltransferase OS=Cronobacter muytjensii OX=413501 GN=galU PE=3 SV=1	8	32.8	5.2	209.7	4	15.2	1.02	95	A0A2T7ATS1	N	C	C	C	NO	0
83	C	true	UPI000283F4A5	Cysteine synthase OS=Cronobacter muytjensii OX=413501 GN=cysK PE=3 SV=1	4	34.5	6.1	233.7	7	33.4	0.74	83	A0A2T7ATX7	N	C	C	C	NO	0
427	C	true	UPI000948BA2E	DNA ligase OS=Cronobacter muytjensii OX=413501 GN=ligA PE=3 SV=1	14	73.7	5.4	16.4	1	3	4.23	427	A0A2T7ATZ4	N	C	C	C	NO	0
430	C	true	UPI000283F6B0	RNA polymerase sigma factor RpoD OS=Cronobacter muytjensii OX=413501 GN=rpoD PE=3 SV=1	8	70.3	4.7	16.3	1	1.6	0.15	430	A0A2T7AU69	C	C	C	C	NO	0
338	C	true	UPI0003A9082F	Bifunctional protein HldE OS=Cronobacter muytjensii OX=413501 GN=hldE PE=3 SV=1	10	50.9	5.2	31.8	1	2.9	0.63	338	A0A2T7AU81	N	C	C	C	NO	0
336	C	true	UPI00039C96EC	3,4-dihydroxy-2-butanone 4-phosphate synthase OS=Cronobacter muytjensii OX=413501 GN=ribB PE=3 SV=1	8	23.3	5.1	32.4	1	4.1	1.81	336	A0A2T7AU84	N	C	C	C	NO	0
196	C	true	UPI000284049F	Glutathionylspermidine synthase family protein OS=Cronobacter muytjensii OX=413501 GN=AUN14_08720 PE=4 SV=1	7	44.7	4.7	82.2	2	7	1.24	196	A0A2T7AU86	N	C	C	C	NO	0
275	C	true	UPI000948B714	Phosphoenolpyruvate carboxylase OS=Cronobacter muytjensii OX=413501 GN=ppc PE=3 SV=1	9	98.9	5.7	47	3	4.1	3.31	275	A0A2T7AUA3	N	C	C	C	NO	0
303	C	true	UPI000948CDAF	Uncharacterized protein OS=Cronobacter turicensis OX=413502 GN=BS411_22415 PE=4 SV=1	2	14	4.5	40	1	13.1	0.49	303	A0A2T7AUD5	N	C	C	C	NO	0
274	C	true	UPI0003AA7D53	ATP synthase subunit alpha OS=Cronobacter muytjensii OX=413501 GN=atpA PE=3 SV=1	6	55.3	5.8	47.2	2	4.1	7.05	274	A0A2T7AUG1	MEMBR	C	C	C	NO	0
377	C	true	UPI0009489684	Cof-type HAD-IIB family hydrolase OS=Cronobacter muytjensii OX=413501 GN=AUN14_08130 PE=4 SV=1	9	29.9	4.9	25.5	1	4.4	4.03	377	A0A2T7AUI9	N	C	C	C	NO	0
423	C	true	UPI00094909CB	NADH:flavorubredoxin reductase NorW OS=Cronobacter muytjensii OX=413501 GN=AUN14_07665 PE=3 SV=1	1	40.9	6.8	16.6	1	3.7	3.45	423	A0A2T7AUS7	C	C	C	C	NO	0
228	C	true	UPI000284072E	Ribonucleoside-diphosphate reductase OS=Cronobacter muytjensii OX=413501 GN=AUN14_07585 PE=3 SV=1	7	43.5	4.8	64.2	3	12.2	4.06	228	A0A2T7AUW2	N	C	C	C	NO	0
302	C	true	UPI0009489875	Hydroxyacylglutathione hydrolase OS=Cronobacter turicensis OX=413502 GN=gloB PE=3 SV=1	7	28.7	5.1	40	1	6	1.32	302	A0A2T7AVG0	N	C	C	C	NO	0
72	C	true	UPI000948D403	Proline--tRNA ligase OS=Cronobacter turicensis OX=413502 GN=proS PE=3 SV=1	6	63.4	5.1	255	6	15.6	1.57	72	A0A2T7AVG6	C	C	C	C	NO	0
155	C	true	UPI00028401F9	ATP-dependent 6-phosphofructokinase OS=Cronobacter muytjensii OX=413501 GN=pfkA PE=3 SV=1	8	35	5.9	111.2	5	16.9	2.55	155	A0A2T7AVN5	C	C	C	C	NO	0
292	C	true	UPI0002840340	Protein-export protein SecB OS=Cronobacter muytjensii OX=413501 GN=secB PE=3 SV=1	11	17.3	4.3	43.3	1	9.7	1.32	292	A0A2T7AVP8	C	C	C	C	NO	0
252	C	true	UPI0003A67C09	Orotate phosphoribosyltransferase OS=Cronobacter muytjensii OX=413501 GN=pyrE PE=3 SV=1	5	23.5	5.2	54.1	1	8.5	3.28	252	A0A2T7AVS3	N	C	C	C	NO	0
359	C	true	UPI00039B35D4	Glucose-1-phosphatase OS=Cronobacter muytjensii OX=413501 GN=AUN14_06715 PE=4 SV=1	2	22.7	4.8	27.9	2	12.1	1.5	359	A0A2T7AVU9	N	C	C	C	NO	0
157	C	true	UPI000948E122	DNA polymerase I OS=Cronobacter muytjensii OX=413501 GN=polA PE=3 SV=1	12	103.1	5.4	111	3	6.4	1.89	157	A0A2T7AVX0	N	C	C	C	NO	0
151	C	true	UPI000283F7AD	4-hydroxy-tetrahydrodipicolinate synthase OS=Cronobacter muytjensii OX=413501 GN=dapA PE=3 SV=1	8	31.3	5.9	114	3	20.9	3.84	151	A0A2T7AW23	C	C	C	C	NO	0
380	C	true	UPI0001B7DE0E	Uracil phosphoribosyltransferase OS=Cronobacter muytjensii OX=413501 GN=upp PE=3 SV=1	7	22.6	5.6	24.9	1	3.8	2.43	380	A0A2T7AW36	N	C	C	C	NO	0
260	C	true	UPI0003A383F5	NADP-dependent oxaloacetate-decarboxylating malate dehydrogenase OS=Cronobacter muytjensii OX=413501 GN=AUN14_06035 PE=3 SV=1	6	82.1	5.4	52.3	3	7.1	3.38	260	A0A2T7AW50	N	C	C	C	NO	0
248	C	true	UPI000283F842	tRNA-specific 2-thiouridylase MnmA OS=Cronobacter muytjensii OX=413501 GN=mnmA PE=3 SV=1	11	41	4.9	57.4	1	6	2.77	248	A0A2T7AWG1	C	C	C	C	NO	0
321	C	true	UPI000283FB1A	Exodeoxyribonuclease III OS=Cronobacter muytjensii OX=413501 GN=AUN14_05460 PE=3 SV=1	8	30.6	5.9	36	1	9	1.5	321	A0A2T7AWG2	N	C	C	C	NO	0
334	C	true	UPI00039FA136	Cupin domain-containing protein OS=Cronobacter muytjensii OX=413501 GN=AUN14_05755 PE=4 SV=1	14	42.5	4.7	33.3	1	3.5	3.12	334	A0A2T7AWH4	N	C	C	C	NO	0
67	C	true	UPI000948B986	Malonyl CoA-acyl carrier protein transacylase OS=Cronobacter muytjensii OX=413501 GN=fabD PE=3 SV=1	5	32.4	5.1	268.5	5	25.9	1.86	67	A0A2T7AWJ4	N	C	C	C	NO	0
307	C	true	UPI000283F6E5	UPF0227 protein AUN14_05850 OS=Cronobacter muytjensii OX=413501 GN=AUN14_05850 PE=3 SV=1	6	21.2	6.1	39.5	1	4.4	1.52	307	A0A2T7AWM8	N	C	C	C	NO	0
84	C	true	UPI000283FF57	Transcription termination/antitermination protein NusA OS=Cronobacter muytjensii OX=413501 GN=nusA PE=3 SV=1	3	55	4.6	229.2	8	18.2	2.05	84	A0A2T7AX33	C	C	C	C	NO	0
244	C	true	UPI000284036A	NAD(P)-dependent alcohol dehydrogenase OS=Cronobacter muytjensii OX=413501 GN=AUN14_04845 PE=3 SV=1	12	36.4	5.9	59	2	6.8	3.37	244	A0A2T7AX90	N	C	C	C	NO	0
134	C	true	UPI0002EA169A	Triosephosphate isomerase OS=Cronobacter turicensis OX=413502 GN=tpiA PE=3 SV=1	5	26.7	5.8	127.7	6	37.6	0.83	134	A0A2T7AXG5	C	C	C	C	NO	0
418	C	true	UPI000948CA25	Alpha-galactosidase OS=Cronobacter turicensis OX=413502 GN=BS411_20910 PE=3 SV=1	10	79.6	5.9	18.1	1	1.1	1.91	418	A0A2T7AXI1	N	C	C	C	NO	0
436	C	true	UPI0009490713	UvrABC system protein C OS=Cronobacter muytjensii OX=413501 GN=uvrC PE=3 SV=1	10	68.4	9.1	15.7	1	1.1	8	436	A0A2T7AXU8	C	C	C	C	NO	0
132	C	true	UPI000283FBBC	Protein phosphatase CheZ OS=Cronobacter muytjensii OX=413501 GN=AUN14_04275 PE=3 SV=1	7	23.7	4.4	133.3	3	19.2	0.96	132	A0A2T7AY20	C	C	C	C	NO	0
81	C	true	UPI000283F4BB	60 kDa chaperonin OS=Cronobacter muytjensii OX=413501 GN=groL PE=3 SV=1	2	57.3	4.8	241.2	6	19	3.05	81	A0A2T7AYJ0	C	C	C	C	NO	0
327	C	true	UPI00039E804B	Inorganic pyrophosphatase OS=Cronobacter muytjensii OX=413501 GN=ppa PE=3 SV=1	3	19.7	5	34.6	1	8.6	0.5	327	A0A2T7AYL2	C	C	C	C	NO	0
185	C	true	UPI00094891E4	Metalloprotease PmbA OS=Cronobacter muytjensii OX=413501 GN=AUN14_03250 PE=3 SV=1	8	48.6	5.4	90.5	4	14.4	5.03	185	A0A2T7AYM2	N	C	C	C	NO	0
240	C	true	UPI000283F1CE	Fructose-1,6-bisphosphatase class 1 OS=Cronobacter muytjensii OX=413501 GN=fbp PE=3 SV=1	12	41.3	6.5	59.7	2	8.9	1.87	240	A0A2T7AYP1	C	C	C	C	NO	0
400	C	true	UPI000948F02F	UvrABC system protein B OS=Cronobacter turicensis OX=413502 GN=uvrB PE=3 SV=1	9	76.1	5.2	21.1	1	1.9	3.41	400	A0A2T7AYT4	C	C	C	C	NO	0
388	C	true	UPI000283FC62	Peptidyl-prolyl cis-trans isomerase OS=Cronobacter muytjensii OX=413501 GN=AUN14_01235 PE=3 SV=1	5	18.3	5.5	22.7	2	13.4	1.7	388	A0A2T7AZ45	N	C	C	C	NO	0
452	C	true	UPI0003A2D08D	tRNA-2-methylthio-N(6)-dimethylallyladenosine synthase OS=Cronobacter muytjensii OX=413501 GN=miaB PE=3 SV=1	7	53.5	5.3	14.1	1	5.1	5.91	452	A0A2T7AZD5	C	C	C	C	NO	0
311	C	true	UPI0003AB3DE4	Citrate synthase OS=Cronobacter muytjensii OX=413501 GN=gltA PE=3 SV=1	7	48.2	5.9	37.9	2	7.5	1.93	311	A0A2T7AZF2	C (GO)	C	C	C	NO	0
461	C	true	UPI00029C6BDB	S-ribosylhomocysteine lyase OS=Cronobacter turicensis OX=413502 GN=luxS PE=3 SV=1	6	19.2	5.3	13.4	1	8.2	5.96	461	A0A2T7AZT3	N	C	C	C	NO	0
335	C	true	UPI000948E206	Peptidyl-dipeptidase Dcp OS=Cronobacter turicensis OX=413502 GN=BS411_19535 PE=3 SV=1	11	76.2	5.2	32.6	1	1.6	6.21	335	A0A2T7AZV4	N	C	C	C	NO	0
346	C	true	UPI0009490B79	5-methyltetrahydropteroyltriglutamate--homocysteine S-methyltransferase OS=Cronobacter turicensis OX=413502 GN=BS411_19510 PE=4 SV=1	9	41.3	5.2	30.6	2	7.9	4.22	346	A0A2T7AZX7	N	C	C	C	NO	0
442	C	true	UPI000949014D	Hydrogenase expression/formation protein HypE OS=Cronobacter muytjensii OX=413501 GN=hypE PE=3 SV=1	14	35	5.5	14.9	1	5.4	1.22	442	A0A2T7B0H2	N	C	C	C	NO	0
174	N	true	UPI0009488D17	Hydrogenase large subunit OS=Cronobacter muytjensii OX=413501 GN=hycE PE=4 SV=1	10	64.7	6.1	96.4	3	9.7	0.61	174	A0A2T7B0M2	N	C	MULTI	N	NO	0
435	C	true	UPI000948B05D	Oxidoreductase OS=Cronobacter turicensis OX=413502 GN=BS411_18480 PE=4 SV=1	10	34.6	5.3	16	1	8.3	2.21	435	A0A2T7B0W3	N	C	C	C	NO	0
154	C	true	UPI00029C00C4	6-phospho-alpha-glucosidase OS=Cronobacter turicensis OX=413502 GN=BS411_18215 PE=3 SV=1	4	49.3	5.4	111.6	5	12.3	2.66	154	A0A2T7B1C5	MEMBR (GO)	C	C	C	NO	1
405	C	true	UPI0009488BC7	N-acetylglucosamine-6-phosphate deacetylase OS=Cronobacter turicensis OX=413502 GN=BS411_16010 PE=3 SV=1	8	41.2	5.6	20.6	1	3.7	3.89	405	A0A2T7B274	N	C	C	C	NO	0
455	C	true	UPI00029C3250	Glucosamine-6-phosphate deaminase OS=Cronobacter turicensis OX=413502 GN=nagB PE=3 SV=1	3	29.8	6.3	13.9	1	10.2	2.6	455	A0A2T7B285	N	C	C	C	NO	0
225	C	true	UPI000948B363	Phenylalanine--tRNA ligase alpha subunit OS=Cronobacter turicensis OX=413502 GN=pheS PE=3 SV=1	9	36.9	5.9	66.2	2	7.3	2.19	225	A0A2T7B2I3	C	C	MULTI	C	NO	0
199	C	true	UPI000948F702	Putative NAD(P)H nitroreductase OS=Cronobacter turicensis OX=413502 GN=BS411_15525 PE=3 SV=1	6	20.2	6.1	80.3	2	13.7	1.54	199	A0A2T7B2Q2	N	C	C	C	NO	0
342	C	true	UPI000948E870	Metal-dependent carboxypeptidase OS=Cronobacter turicensis OX=413502 GN=BS411_12440 PE=3 SV=1	11	56.2	5.2	31.1	1	1.8	1.81	342	A0A2T7B3Z5	N	C	C	C	TAT < 0.9	0
160	C	true	UPI0003096C93	Alkene reductase OS=Cronobacter turicensis OX=413502 GN=BS411_12535 PE=4 SV=1	8	39.1	5.8	110.1	6	22.5	2.05	160	A0A2T7B432	N	C	C	C	NO	0
233	C	true	UPI00029BAA19	Ketol-acid reductoisomerase (NADP(+)) OS=Cronobacter turicensis OX=413502 GN=ilvC PE=3 SV=1	4	53.9	5.4	63.2	2	5.3	0.61	233	A0A2T7B4I2	N	C	C	C	NO	0
290	C	true	UPI000949001C	Porphobilinogen deaminase OS=Cronobacter turicensis OX=413502 GN=hemC PE=3 SV=1	6	33.9	5.6	43.8	2	10.9	4.07	290	A0A2T7B4K7	N	C	C	C	NO	0
186	C	true	UPI000948BC2B	Xaa-Pro dipeptidase OS=Cronobacter turicensis OX=413502 GN=pepQ PE=3 SV=1	10	50.2	5.7	89.1	4	12.4	1.77	186	A0A2T7B4N7	N	C	C	C	NO	0
316	C	true	UPI000948DC1B	Adenosine deaminase OS=Cronobacter turicensis OX=413502 GN=add PE=3 SV=1	10	35.9	5.2	36.7	3	8.4	4.05	316	A0A2T7B5L8	N	C	C	C	NO	0
221	C	true	UPI000948A4EB	Riboflavin synthase OS=Cronobacter turicensis OX=413502 GN=BS411_10485 PE=4 SV=1	5	23.5	5.7	67.3	2	13.4	1.24	221	A0A2T7B5Q5	N	C	C	C	NO	0
92	EC	true	UPI000948B0C0	Neutral metalloproteinase OS=Cronobacter turicensis OX=413502 GN=BS411_09070 PE=3 SV=1	5	37.8	5.5	212.5	5	22.9	1.99	92	A0A2T7B5T0	EC	EC	EC	EC	NO	0
462	C	true	UPI0002EF10C0	Glycine cleavage system transcriptional repressor OS=Cronobacter turicensis OX=413502 GN=BS411_09160 PE=4 SV=1	8	21	4.9	13.4	1	6.9	1.54	462	A0A2T7B5V7	C	C	C	C	NO	0
337	C	true	UPI00029BCFE5	Adenine phosphoribosyltransferase OS=Cronobacter turicensis OX=413502 GN=apt PE=3 SV=1	5	20	5.5	31.8	1	7.7	0.29	337	A0A2T7B6F5	C	C	C	C	NO	0
259	C	true	UPI00029C6C31	Adenylate kinase OS=Cronobacter turicensis OX=413502 GN=adk PE=3 SV=1	6	23.7	5.4	52.3	3	15.4	3.08	259	A0A2T7B6H2	C	C	C	C	NO	0
269	C	true	UPI0009490952	Phosphoadenosine phosphosulfate reductase OS=Cronobacter turicensis OX=413502 GN=cysH PE=3 SV=1	4	27.8	5.3	48.5	3	16.8	1.74	269	A0A2T7B6N0	C	C	C	C	NO	0
202	C	true	UPI00094906A1	Glutathione synthetase OS=Cronobacter turicensis OX=413502 GN=gshB PE=3 SV=1	6	35.2	5.4	78	6	26.7	1.93	202	A0A2T7B737	N	C	C	C	NO	0
75	C	true	UPI0009489D4B	Transketolase OS=Cronobacter turicensis OX=413502 GN=tkt PE=3 SV=1	7	72.1	5.5	249.9	8	16.6	1.39	75	A0A2T7B739	N	C	C	C	NO	0
294	C	true	UPI0009488D25	UDP-N-acetylmuramate--L-alanyl-gamma-D-glutamyl-meso-2,6-diaminoheptandioate ligase OS=Cronobacter turicensis OX=413502 GN=mpl PE=3 SV=1	10	50	5.7	42	1	4.4	1.65	294	A0A2T7B7H5	N	C	C	C	SP(Sec/SPI) < 0.9	0
263	C	true	UPI00029C6224	3'(2'),5'-bisphosphate nucleotidase CysQ OS=Cronobacter turicensis OX=413502 GN=cysQ PE=3 SV=1	8	27.2	5.4	50.9	1	8.1	0.06	263	A0A2T7B7M6	IM	C	C	C	NO	0
249	N	true	UPI000948F98B	Ribose-5-phosphate isomerase A OS=Cronobacter turicensis OX=413502 GN=rpiA PE=3 SV=1	5	22.7	4.9	55.3	1	7.3	0.82	249	A0A2T7B7N4	N	C	N	N	NO	0
443	N	true	UPI0009491B76	Formate hydrogenlyase maturation protein HycH OS=Cronobacter turicensis OX=413502 GN=BS411_05830 PE=4 SV=1	11	15.4	5.3	14.9	1	8.1	4.06	443	A0A2T7B7V6	N	C	N	N	NO	0
220	C	true	UPI000948A4CC	Argininosuccinate synthase OS=Cronobacter turicensis OX=413502 GN=argG PE=3 SV=1	4	44.8	5.4	67.6	3	13.3	1.7	220	A0A2T7B7X7	C	C	C	C	NO	0
446	C	true	UPI000948D6D4	Aldehyde dehydrogenase PuuC OS=Cronobacter turicensis OX=413502 GN=BS411_05920 PE=3 SV=1	3	54	5.9	14.5	1	1.8	0.44	446	A0A2T7B7Y6	N	C	C	C	NO	0
266	C	true	UPI000948DFF1	UDP-N-acetylmuramoylalanine--D-glutamate ligase OS=Cronobacter turicensis OX=413502 GN=murD PE=3 SV=1	7	46.9	5.4	49.2	1	5.5	3.84	266	A0A2T7B8B2	C	C	MULTI	C	LIPO(Sec/SPII) < 0.9	1
279	C	true	UPI000948977F	UDP-N-acetylmuramoyl-L-alanyl-D-glutamate--2,6-diaminopimelate ligase OS=Cronobacter turicensis OX=413502 GN=murE PE=3 SV=1	8	52.9	5.9	46.1	2	5.9	2.19	279	A0A2T7B8B3	C	C	C	C	NO	0
424	C	true	UPI0009490170	4-hydroxy-tetrahydrodipicolinate reductase OS=Cronobacter turicensis OX=413502 GN=dapB PE=3 SV=1	11	28.5	5.4	16.6	1	4	9.87	424	A0A2T7B8G7	C	C	C	C	NO	0
115	C	true	UPI000948BF6C	EIII-Fru OS=Cronobacter turicensis OX=413502 GN=BS411_04575 PE=4 SV=1	8	39.1	4.9	161.8	4	12.5	2.9	115	A0A2T7B8N3	C	C	C	C	NO	0
393	C	true	UPI000948A9F6	LLM class flavin-dependent oxidoreductase OS=Cronobacter turicensis OX=413502 GN=BS411_02150 PE=4 SV=1	10	37.3	5.9	21.8	1	6	3.27	393	A0A2T7B9E7	N	C	C	C	NO	0
289	C	true	UPI000948FC98	Threonine synthase OS=Cronobacter turicensis OX=413502 GN=BS411_03170 PE=3 SV=1	13	47.2	5.1	44	2	7.2	3.8	289	A0A2T7B9Z0	N	C	C	C	NO	0
9	C	true	UPI000948D60E	Chaperone protein DnaK OS=Cronobacter turicensis OX=413502 GN=dnaK PE=2 SV=1	3	69.2	4.8	1372.3	27	50.3	1.28	9	A0A2T7BA06	N	C	C	C	NO	0
265	C	true	UPI0005192C72	1,4-alpha-glucan branching enzyme GlgB OS=Cronobacter turicensis OX=413502 GN=glgB PE=3 SV=1	10	84.4	5.9	50.4	4	7.3	1.78	265	A0A2T7BAG5	N	C	C	C	NO	0
422	C	true	UPI0009488D73	Coproporphyrinogen-III oxidase OS=Cronobacter turicensis OX=413502 GN=hemN PE=3 SV=1	13	52.4	6	16.9	1	3.3	0.05	422	A0A2T7BBA6	C	C	C	C	NO	0
253	C	true	UPI00029C0F07	UDP-N-acetylenolpyruvoylglucosamine reductase OS=Cronobacter universalis NCTC 9529 OX=1074000 GN=murB PE=3 SV=1	8	38	5.8	54.1	2	8.8	3.02	253	A0A376DY71	C	C	C	C	NO	0
383	C	true	UPI0003A49340	Prophage CPS-53 integrase OS=Cronobacter universalis NCTC 9529 OX=1074000 GN=intS_1 PE=4 SV=1	1	44.8	9.6	24.5	1	1.8	2.76	383	A0A376DYN7	N	C	C	C	NO	0
42	C	true	UPI000575F5FB	Transaldolase OS=Cronobacter universalis NCTC 9529 OX=1074000 GN=talB PE=3 SV=1	2	35.2	5.1	348.4	11	46.4	0.7	42	A0A376E0U3	C	C	C	C	NO	0
37	C	true	UPI000576C9DB	Isoleucine--tRNA ligase OS=Cronobacter universalis NCTC 9529 OX=1074000 GN=ileS PE=3 SV=1	5	104.2	5.8	381.6	12	17	2.01	37	A0A376E179	C	C	C	C	NO	0
60	C	true	UPI0005780A66	Valine--tRNA ligase OS=Cronobacter universalis NCTC 9529 OX=1074000 GN=valS PE=3 SV=1	8	108.2	5.2	292.3	13	20.7	1.53	60	A0A376E1A5	C	C	C	C	NO	0
448	C	true	UPI000577CED5	Acetyltransferase component of pyruvate dehydrogenase complex OS=Cronobacter universalis NCTC 9529 OX=1074000 GN=aceF PE=3 SV=1	5	66.2	5.1	14.4	1	2.2	4.96	448	A0A376E1G0	N	C	C	C	NO	0
200	C	true	UPI00029C6011	Energy-dependent translational throttle protein EttA OS=Cronobacter universalis NCTC 9529 OX=1074000 GN=yjjK PE=3 SV=1	4	62.2	5.5	78.5	4	8.5	2.5	200	A0A376E1P5	C	C	C	C	NO	0
53	C	true	UPI00029C5E13	Trigger factor OS=Cronobacter universalis NCTC 9529 OX=1074000 GN=tig PE=3 SV=1	4	48	4.9	312.4	7	22.9	0.89	53	A0A376E4T9	C	C	C	C	NO	0
241	C	true	UPI00057700A0	Glutathione S-transferase GstB OS=Cronobacter universalis NCTC 9529 OX=1074000 GN=gstB_2 PE=4 SV=1	4	23.7	5.3	59.6	3	13.9	1.14	241	A0A376E755	N	C	C	C	NO	0
87	C	true	UPI00029C0D5D	Asparagine--tRNA ligase OS=Cronobacter universalis NCTC 9529 OX=1074000 GN=asnS PE=3 SV=1	4	52.6	5.1	224.8	9	24.2	0.5	87	A0A376E9M7	C	C	C	C	NO	0
369	C	true	UPI00029C7916	Pyruvate formate-lyase-activating enzyme OS=Cronobacter universalis NCTC 9529 OX=1074000 GN=pflA_1 PE=3 SV=1	6	28.2	6	26.3	1	4.5	3.17	369	A0A376EA83	C	C	C	C	NO	0
209	C	true	UPI000576914F	Selenide, water dikinase OS=Cronobacter universalis NCTC 9529 OX=1074000 GN=selD PE=3 SV=1	4	36.4	5	76.5	2	8.9	0.34	209	A0A376EBJ9	N	C	C	C	NO	0
103	C	true	UPI00029B9F56	Universal stress protein E OS=Cronobacter universalis NCTC 9529 OX=1074000 GN=uspE PE=4 SV=1	3	36	5.2	190.2	4	21.1	4.26	103	A0A376EE27	N	C	C	C	NO	0
283	C	true	UPI00029BCC21	NADP-dependent alcohol dehydrogenase C 2 OS=Cronobacter universalis NCTC 9529 OX=1074000 GN=adhC2_2 PE=3 SV=1	8	39.1	5.5	45.9	1	5.5	1.06	283	A0A376EG61	N	C	C	C	NO	0
243	C	true	UPI00029C3CB0	Domain of uncharacterized function (DUF892) OS=Cronobacter universalis NCTC 9529 OX=1074000 GN=yciE PE=4 SV=1	4	19	5	59.3	3	13.6	0.77	243	A0A376EHC9	N	C	C	C	NO	0
396	C	true	UPI00029C674F	Domain of uncharacterized function (DUF892) OS=Cronobacter universalis NCTC 9529 OX=1074000 GN=yciF PE=4 SV=1	5	18.1	5.2	21.4	1	13.3	0.4	396	A0A376EHW1	N	C	C	C	NO	0
437	C	true	UPI00029C673C	FMN dependent NADH:quinone oxidoreductase OS=Cronobacter universalis NCTC 9529 OX=1074000 GN=azoR_1 PE=3 SV=1	2	21.7	4.9	15.6	1	10.9	0.87	437	A0A376EIC0	N	C	C	C	NO	0
94	C	true	UPI00029C7A1B	Arginine--tRNA ligase OS=Cronobacter universalis NCTC 9529 OX=1074000 GN=argS PE=3 SV=1	4	64	5.5	211.9	6	15.6	1.84	94	A0A376EL49	C	C	C	C	NO	0
219	C	true	UPI00029C2D84	Free methionine-R-sulfoxide reductase OS=Cronobacter universalis NCTC 9529 OX=1074000 GN=msrC PE=4 SV=1	4	17.8	4.7	68	2	18.9	1.15	219	A0A376ELA6	N	C	C	C	NO	0
397	C	true	UPI00029C6E64	Nucleotide sugar dehydrogenase OS=Cronobacter universalis NCTC 9529 OX=1074000 GN=yeeZ PE=4 SV=1	5	29.4	5.9	21.2	1	4.7	0.35	397	A0A376ELQ0	N	C	C	C	SP(Sec/SPI)	0
168	C	true	UPI00029BE4D4	Nucleoside diphosphate kinase OS=Cronobacter universalis NCTC 9529 OX=1074000 GN=ndk PE=3 SV=1	4	15.5	5.6	100.1	2	21.7	1.69	168	A0A376ERC7	C	C	C	C	NO	0
30	C	true	UPI00029C7595	GMP synthase [glutamine-hydrolyzing] OS=Cronobacter universalis NCTC 9529 OX=1074000 GN=guaA PE=3 SV=1	4	58.7	5.2	445	13	30.5	0.89	30	A0A376ET72	N	C	C	C	NO	0
332	C	true	UPI00029BAD1A	Glutamate--cysteine ligase OS=Cronobacter universalis NCTC 9529 OX=1074000 GN=gshA PE=3 SV=1	7	58.5	5.3	33.5	1	3.9	0.55	332	A0A376ETX0	N	C	C	C	NO	0
89	C	true	UPI000519A66B	Alanine--tRNA ligase OS=Cronobacter universalis NCTC 9529 OX=1074000 GN=alaS PE=3 SV=1	6	96.1	5.5	218.9	12	19.4	1.29	89	A0A376EU33	C	C	C	C	NO	0
93	C	true	UPI00029C3E4B	Lysine--tRNA ligase OS=Cronobacter universalis NCTC 9529 OX=1074000 GN=lysS PE=3 SV=1	3	57.5	5.1	212.1	8	22.4	1.23	93	A0A376EV87	C	C	C	C	NO	0
136	C	true	UPI00029BA976	CTP synthase OS=Cronobacter universalis NCTC 9529 OX=1074000 GN=pyrG_2 PE=3 SV=1	6	60.3	5.8	124.4	6	17.4	1.87	136	A0A376EVN8	N	C	C	C	NO	1
76	C	true	UPI00029BC27F	DNA-directed RNA polymerase subunit alpha OS=Cronobacter universalis NCTC 9529 OX=1074000 GN=rpoA PE=3 SV=1	2	36.5	5	248.1	7	22.5	0.58	76	A0A376F061	N	C	C	C	NO	0
434	C	true	UPI000576964C	L-threonine 3-dehydrogenase OS=Cronobacter universalis NCTC 9529 OX=1074000 GN=tdh PE=3 SV=1	8	37.2	5.8	16	1	3.2	0.08	434	A0A376F2G7	C	C	C	C	NO	0
167	C	true	UPI00029BF62A	50S ribosomal subunit assembly factor BipA OS=Cronobacter universalis NCTC 9529 OX=1074000 GN=typA PE=3 SV=1	4	67.3	5.2	101.5	3	6.8	0.93	167	A0A376F2U9	C	C	IM	C	NO	0
69	C	true	UPI000A1FCDF1	2,5-didehydrogluconate reductase DkgA OS=Cronobacter sakazakii OX=28141 GN=DC438_03680 PE=4 SV=1	3	31	5.2	260.7	8	42.9	1.68	69	A0A3Q9CEK8	N	C	C	C	NO	0
106	C	true	UPI00015B9F57	Glycine dehydrogenase (decarboxylating) OS=Cronobacter sakazakii OX=28141 GN=gcvP PE=3 SV=1	2	104.4	5.6	176	10	13.9	1.51	106	A0A3Q9CF71	N	C	C	C	NO	0
350	C	true	UPI000A200CC3	Indolepyruvate decarboxylase OS=Cronobacter sakazakii OX=28141 GN=DC438_06565 PE=3 SV=1	7	59.5	5.4	29.4	1	2.2	0.09	350	A0A3Q9CFD3	N	C	C	C	NO	0
97	C	true	UPI0007ABB92B	Alpha-acetolactate decarboxylase OS=Cronobacter sakazakii OX=28141 GN=budA PE=3 SV=1	4	29.4	5.7	201.9	6	33.2	1.13	97	A0A3Q9CGY8	N	C	C	C	NO	0
203	PP	true	UPI0009B1CC03	Aldose 1-epimerase OS=Cronobacter sakazakii OX=28141 GN=galM PE=3 SV=1	3	39.1	5.1	77.9	3	16.2	3.24	203	A0A3Q9CIM0	N	PP	PP	PP	NO	0
181	C	true	UPI000A1FD61E	D-alanine--D-alanine ligase OS=Cronobacter sakazakii OX=28141 GN=ddl PE=3 SV=1	3	39.7	5.2	91.7	4	15.8	1.54	181	A0A3Q9CJC9	C	C	C	C	NO	0
105	C	true	UPI00025F6AFA	DNA-binding transcriptional regulator KdgR OS=Cronobacter sakazakii OX=28141 GN=kdgR PE=4 SV=1	4	30	5.4	178.3	5	25.5	2.83	105	A0A3Q9CJJ1	N	C	C	C	NO	0
407	N	true	UPI000A1EE82C	Gfo/Idh/MocA family oxidoreductase OS=Cronobacter sakazakii OX=28141 GN=DC438_18795 PE=4 SV=1	4	36.4	5.6	19.9	1	4.8	2.02	407	A0A3Q9CJM7	N	C	MULTI	N	NO	0
58	C	true	UPI0007AB8FE6	Pantothenate synthetase OS=Cronobacter sakazakii OX=28141 GN=panC PE=3 SV=1	6	31.3	5.8	296	3	14.1	3.51	58	A0A3Q9CJY8	C	C	C	C	NO	0
300	C	true	UPI000A200394	D-alanine--D-alanine ligase OS=Cronobacter sakazakii OX=28141 GN=ddl PE=3 SV=1	6	32.7	4.8	40.5	2	8.2	1.84	300	A0A3Q9CK04	C	C	C	C	NO	0
82	N	true	UPI00015BA16F	Aminopeptidase N OS=Cronobacter sakazakii OX=28141 GN=pepN PE=3 SV=1	4	99	5.3	240.4	8	15.1	2.56	82	A0A3Q9CH55	N	C	MULTI	N	NO	0
184	C	true	UPI000A1ECD62	3-oxoacyl-[acyl-carrier-protein] synthase 3 OS=Cronobacter sakazakii OX=28141 GN=fabH PE=3 SV=1	3	33.5	4.8	90.8	4	20.5	3.46	184	A0A3Q9CH59	C	C	C	C	NO	0
51	C	true	UPI00025F6666	Oligopeptidase A OS=Cronobacter sakazakii OX=28141 GN=DC438_01230 PE=3 SV=1	4	76.9	5.1	320	10	22.6	1.78	51	A0A3S5HND9	N	C	C	C	NO	0
17	C	true	UPI000A1F4DA3	Phosphoenolpyruvate carboxykinase (ATP) OS=Cronobacter sakazakii OX=28141 GN=pckA PE=3 SV=1	4	59.6	5	867.7	18	49.9	1	17	A0A3S5HNE5	C	C	C	C	NO	0
291	C	true	UPI000A1FF02D	Dyp-type peroxidase OS=Cronobacter sakazakii OX=28141 GN=DC438_06420 PE=4 SV=1	5	33.1	5.5	43.8	2	12.7	2.42	291	A0A3S5HNJ5	N	C	C	C	NO	0
64	C	true	UPI000A1EBAFE	Ribonucleoside-diphosphate reductase OS=Cronobacter sakazakii OX=28141 GN=DC438_07130 PE=3 SV=1	4	85.7	5.7	286.6	8	14.2	2	64	A0A3S5HNK2	N	C	C	C	NO	0
43	C	true	UPI000A1F5540	Glutamine--fructose-6-phosphate aminotransferase [isomerizing] OS=Cronobacter sakazakii OX=28141 GN=glmS PE=3 SV=1	5	66.4	5.5	339.7	9	22.7	1.62	43	A0A3S9IU96	C	C	C	C	NO	0
101	C	true	UPI000A200C5A	dTDP-glucose 4,6-dehydratase OS=Cronobacter sakazakii OX=28141 GN=rfbB PE=3 SV=1	5	40.6	5.9	196.3	4	18.7	2.08	101	A0A3S9IYB4	N	C	C	C	NO	0
111	C	true	UPI0004A896EA	Chemotaxis protein CheA OS=Cronobacter sakazakii OX=28141 GN=DC438_08800 PE=4 SV=1	6	72	4.7	170.4	4	11.2	1.67	111	A0A3S9IYT4	C (GO)	C	C	C	NO	0
197	C	true	UPI000A1E64E3	Formate dehydrogenase subunit alpha OS=Cronobacter sakazakii OX=28141 GN=DC438_12355 PE=3 SV=1	3	79.2	5.7	81.8	3	5.3	2.05	197	A0A3S9J0Q6	N	C	C	C	LIPO(Sec/SPII) < 0.9	0
55	C	true	UPI000A1ED0E0	Galactokinase OS=Cronobacter sakazakii OX=28141 GN=galK PE=3 SV=1	4	41.4	5.4	302.1	5	29.1	1	55	A0A3S9J1Y0	C	C	C	C	NO	0
34	C	true	UPI000A200016	2,3-bisphosphoglycerate-dependent phosphoglycerate mutase OS=Cronobacter sakazakii OX=28141 GN=gpmA PE=3 SV=1	2	28.3	5.8	398.2	10	48	1.08	34	A0A3S9J1Y6	N	C	C	C	NO	0
78	C	true	UPI0007AC20C7	Leucine--tRNA ligase OS=Cronobacter sakazakii OX=28141 GN=leuS PE=3 SV=1	5	97.6	5.2	247.3	11	18.8	1.07	78	A0A3S9J262	C	C	C	C	NO	0
18	C	true	UPI000A1FCB40	Chaperone protein HtpG OS=Cronobacter sakazakii OX=28141 GN=htpG PE=3 SV=1	2	71	5.1	791	20	37.7	1.2	18	A0A3S9J2J0	C	C	C	C	NO	0
44	C	true	UPI000F7BB215	Malto-oligosyltrehalose trehalohydrolase OS=Cronobacter sakazakii OX=28141 GN=treZ PE=3 SV=1	3	66	4.9	338.1	9	21.2	1.26	44	A0A3S9J763	C	C	C	C	NO	0
121	C	true	UPI00015BA7AC	Cell division protein FtsZ OS=Cronobacter malonaticus OX=413503 GN=ftsZ PE=3 SV=1	3	40.3	4.6	144.3	6	19.1	1.68	121	A0A423XQH5	C	C	MULTI	C	NO	0
367	C	true	UPI00015BA984	50S ribosomal protein L7/L12 OS=Cronobacter malonaticus OX=413503 GN=rplL PE=3 SV=1	4	12.4	4.6	26.5	1	9	0.94	367	A0A423XQV4	C (GO)	C	MULTI	C	NO	0
11	C	true	UPI00015BA0E2	6-phosphogluconate dehydrogenase, decarboxylating OS=Cronobacter malonaticus OX=413503 GN=C3E80_18760 PE=3 SV=1	2	51.6	5.1	1214.9	17	56.2	1.19	11	A0A423XRI1	N	C	C	C	NO	0
6	C	true	UPI00015BA0D5	Glyceraldehyde-3-phosphate dehydrogenase OS=Cronobacter malonaticus OX=413503 GN=C3E80_14105 PE=3 SV=1	2	35.6	6.6	1818.5	18	62.2	2.95	6	A0A423XSN6	N	C	C	C	NO	0
232	C	true	UPI0001C0A180	Translation initiation factor IF-3 OS=Cronobacter malonaticus OX=413503 GN=infC PE=3 SV=1	1	20.6	9.5	63.4	2	17.8	2.94	232	A0A423XSQ7	C	C	C	C	NO	0
100	N	true	UPI000F50056B	Mannose-6-phosphate isomerase OS=Cronobacter malonaticus OX=413503 GN=C3E80_15090 PE=3 SV=1	3	42.5	5.3	196.3	7	23	2.15	100	A0A423XT66	N	C	N	N	NO	0
193	C	true	UPI00015B9E06	30S ribosomal protein S4 OS=Cronobacter malonaticus OX=413503 GN=rpsD PE=3 SV=1	2	23.5	10.1	82.6	5	25.2	3.52	193	A0A423XUL7	C (GO)	C	C	C	NO	0
409	C	true	UPI00015BAA5E	OsmC family protein OS=Cronobacter malonaticus OX=413503 GN=C3E80_12330 PE=4 SV=1	2	14.5	6	19.7	1	10.4	1.17	409	A0A423XV32	N	C	C	C	NO	0
128	C	true	UPI000BEAC6AD	Glycine--tRNA ligase beta subunit OS=Cronobacter malonaticus OX=413503 GN=glyS PE=3 SV=1	6	76.1	5.4	138	8	17.9	2.51	128	A0A423XW77	C	C	C	C	NO	0
417	N	true	UPI00025F6481	Xaa-Pro aminopeptidase OS=Cronobacter malonaticus OX=413503 GN=C3E80_07155 PE=4 SV=1	7	48.9	5.3	18.3	1	2.1	1.14	417	A0A423XZ78	N	C	MULTI	N	TAT	0
145	N	true	UPI00015B9D0B	Antibiotic biosynthesis monooxygenase OS=Cronobacter malonaticus OX=413503 GN=C3E80_07870 PE=4 SV=1	3	11.5	5.8	117.8	2	26	2.68	145	A0A423XZR5	N	C	N	N	NO	0
271	C	true	UPI00015B9BE1	Elongation factor P OS=Cronobacter malonaticus OX=413503 GN=efp PE=3 SV=1	2	20.5	4.9	47.8	1	6.4	2.92	271	A0A423Y011	C	C	C	C	NO	0
13	C	true	UPI00015B9C39	Phosphoenolpyruvate-protein phosphotransferase OS=Cronobacter malonaticus OX=413503 GN=C3E80_05445 PE=3 SV=1	2	63.5	4.8	1118	24	48.7	2.12	13	A0A423Y1H7	C	C	C	C	NO	0
36	C	true	UPI00019863F2	Serine hydroxymethyltransferase OS=Cronobacter malonaticus OX=413503 GN=glyA PE=3 SV=1	4	45.5	6.2	386.1	14	36.9	1.24	36	A0A423Y1U6	C	C	C	C	NO	0
126	C	true	UPI000F4DF45D	Phosphoribosylformylglycinamidine synthase OS=Cronobacter malonaticus OX=413503 GN=purL PE=3 SV=1	3	141	5.3	138.8	5	5.9	2.91	126	A0A423Y1W5	C	C	C	C	NO	0
297	C	true	UPI00015BA11E	3-oxoacyl-[acyl-carrier-protein] reductase OS=Cronobacter malonaticus OX=413503 GN=C3E80_03815 PE=3 SV=1	3	25.5	5.8	41.2	2	10.7	0.87	297	A0A423Y373	N	C	C	C	NO	0
61	C	true	UPI00029C40C2	Alkyl hydroperoxide reductase C OS=Cronobacter malonaticus OX=413503 GN=C3E80_01620 PE=3 SV=1	3	20.8	5.1	291	7	49.2	2.32	61	A0A423Y4S1	C	C	C	C	NO	0
438	C	true	UPI00015BA8B4	PhoH family protein OS=Cronobacter malonaticus OX=413503 GN=C3E80_01840 PE=3 SV=1	5	40.5	6.1	15.6	1	3.6	3.71	438	A0A423Y504	N	C	C	C	NO	0
165	C	true	UPI00015B9C49	Glucokinase OS=Cronobacter sakazakii OX=28141 GN=glk PE=3 SV=1	2	34.5	5.6	104.2	6	32.1	2.05	165	A0A6A1T5H3	C	C	C	C	NO	0
348	C	true	UPI00015B9FB0	Aspartate/glutamate racemase OS=Cronobacter sakazakii OX=28141 GN=FZI41_08615 PE=3 SV=1	2	25.4	4.9	29.8	1	7.3	1.72	348	A0A6L3PBF6	N	C	C	C	NO	0
88	C	true	UPI00015BA2C6	Isocitrate dehydrogenase [NADP] OS=Cronobacter sakazakii OX=28141 GN=icd PE=4 SV=1	4	45.8	5.3	221	8	26.9	1.14	88	A0A6L3PH96	N	C	C	C	NO	0
386	C	true	UPI0009BA4328	Uncharacterized protein OS=Cronobacter sakazakii OX=28141 GN=FZH93_01185 PE=4 SV=1	1	51.1	5.4	22.9	2	5.6	2.59	386	A0A6L3PLP9	N	C	C	C	NO	0
222	C	true	UPI00020F2864	UDP-N-acetylmuramoyl-tripeptide--D-alanyl-D-alanine ligase OS=Cronobacter sakazakii OX=28141 GN=murF PE=3 SV=1	1	47.6	5.5	66.9	2	7.3	1.83	222	A0A6L3PNP3	C	C	C	C	NO	0
112	C	true	UPI00020F3188	Aconitate hydratase B OS=Cronobacter sakazakii OX=28141 GN=acnB PE=3 SV=1	1	93.6	5.1	167.9	8	12.9	2.56	112	A0A6L3PPI4	N	C	C	C	NO	0
156	C	true	UPI00020F287E	Phenylalanine--tRNA ligase beta subunit OS=Cronobacter sakazakii OX=28141 GN=pheT PE=3 SV=1	1	86.7	5.1	111	6	10.8	2.91	156	A0A6L3Q3Y8	C	C	C	C	NO	0
170	C	true	UPI0002B283EB	Protein GrpE OS=Cronobacter sakazakii OX=28141 GN=grpE PE=3 SV=1	2	22.3	4.7	99.7	3	30.5	0.87	170	A0A6L3Q8X5	C	C	C	C	NO	0
304	C	true	UPI0002B29436	WYL domain-containing protein OS=Cronobacter sakazakii OX=28141 GN=FZH93_17635 PE=4 SV=1	1	33.6	6.6	39.9	1	5.2	1.49	304	A0A6L3Q9S9	N	C	C	C	NO	0
416	C	true	UPI0009BAED24	Type II toxin-antitoxin system YhaV family toxin OS=Cronobacter sakazakii OX=28141 GN=FZH93_23135 PE=4 SV=1	1	19.2	8.9	18.3	1	9.8	5.51	416	A0A6L3Q9W8	N	C	C	C	NO	0
439	N	true	UPI0009BC1D99	Uncharacterized protein OS=Cronobacter sakazakii OX=28141 GN=FZH93_23170 PE=4 SV=1	1	13.5	9.8	15.5	1	7.2	6.06	439	A0A6L3QA10	N	PP	N	N	NO	0
130	C	true	UPI00020F23E8	tRNA-modifying protein YgfZ OS=Cronobacter sakazakii OX=28141 GN=ygfZ PE=3 SV=1	2	36.1	5.3	134.2	3	17.9	1.81	130	A0A6L3QAP1	C	C	N	C	NO	0
390	C	true	UPI00020F1645	Glyoxylate/hydroxypyruvate reductase A OS=Cronobacter sakazakii OX=28141 GN=ghrA PE=3 SV=1	4	35	5.9	22.2	1	6.1	4.39	390	A0A6L3QJ81	C	C	C	C	NO	0
49	C	true	UPI00020F16B9	Carbamate kinase OS=Cronobacter sakazakii OX=28141 GN=arcC PE=3 SV=1	3	32.3	5.4	329.4	9	32	2.25	49	A0A6L3QM20	N	C	C	C	NO	0
191	C	true	UPI00020F2F24	Transketolase OS=Cronobacter sakazakii OX=28141 GN=tkt PE=3 SV=1	1	72.7	5.5	85.1	6	12.7	2.1	191	A0A6L3QNL4	N	C	C	C	NO	0
7	C	true	UPI00130CE924	Elongation factor G OS=Cronobacter sakazakii OX=28141 GN=fusA PE=3 SV=1	4	77.6	5.3	1757.6	19	40.8	1.7	7	A0A6L3QNU4	C	C	C	C	NO	0
122	C	true	UPI00020F2403	Mannitol-1-phosphate 5-dehydrogenase OS=Cronobacter sakazakii OX=28141 GN=mtlD PE=3 SV=1	3	41.1	5.4	142.3	6	17.8	1.87	122	A0A6L3QRH3	N	C	C	C	NO	0
216	C	true	UPI0002B268C3	N-methyl-L-tryptophan oxidase OS=Cronobacter sakazakii OX=28141 GN=solA PE=3 SV=1	2	40.5	5	70.4	4	17.4	2.81	216	A0A6L3QWF1	N	C	C	C	NO	0
50	C	true	UPI0003A26125	Malto-oligosyltrehalose synthase OS=Cronobacter sakazakii OX=28141 GN=treY PE=4 SV=1	1	93.7	5.3	328.2	13	24	1.41	50	A0A6L3R258	N	C	C	C	NO	0
399	N	true	UPI0002B28015	DAK2 domain-containing protein OS=Cronobacter sakazakii OX=28141 GN=FZH93_12290 PE=4 SV=1	1	56.4	5.5	21.1	1	2.6	2.06	399	A0A6L3R594	N	C	N	N	NO	0
12	C	true	UPI00020F16B8	Arginine deiminase OS=Cronobacter sakazakii OX=28141 GN=arcA PE=3 SV=1	2	45.5	5.4	1176.7	18	55.2	1.65	12	A0A6L3R5N6	C	C	C	C	NO	0
15	C	true	UPI0001576579	Heat shock survival AAA family ATPase ClpK OS=Cronobacter sakazakii OX=28141 GN=clpK PE=3 SV=1	1	102.4	5.6	941.2	30	45	1.3	15	A0A6L3R6D4	N	C	C	C	NO	0
29	C	true	UPI0009759ADB	Glucose-6-phosphate isomerase OS=Cronobacter sakazakii OX=28141 GN=pgi PE=3 SV=1	3	61.5	5.9	448.1	15	34.2	2.14	29	A0A6L3RBT9	C	C	C	C	NO	0
414	N	true	UPI00020F1C45	DUF2076 domain-containing protein OS=Cronobacter sakazakii OX=28141 GN=FZH93_06090 PE=4 SV=1	1	27.6	4.1	18.7	1	5	0.92	414	A0A6L3RLE5	N	EC	N	N	NO	0
246	C	true	UPI00020F163E	Glutaredoxin 2 OS=Cronobacter sakazakii OX=28141 GN=grxB PE=4 SV=1	2	23.1	5.3	58.1	3	18.5	2.24	246	A0A6L3RYI5	N	C	C	C	NO	0
8	C	true	UPI00015B9C62	Enolase OS=Cronobacter sakazakii OX=28141 GN=eno PE=3 SV=1	2	45.5	5.2	1439.9	17	51.6	2.33	8	A0A6L3RZK7	EC	C	C	C	NO	0
125	C	true	UPI00015BA303	Glutathione transferase GstA OS=Cronobacter sakazakii OX=28141 GN=gstA PE=3 SV=1	2	22.5	6.4	139.7	6	31.7	1.2	125	A0A6L3S404	N	C	C	C	NO	0
56	C	true	UPI00015B9C7C	Diacetyl reductase [(S)-acetoin forming] OS=Cronobacter sakazakii OX=28141 GN=FZI41_06015 PE=3 SV=1	3	26.7	5.1	296.5	10	48.8	1.94	56	A0A6L3S5R0	N	C	C	C	NO	0
385	C	true	UPI00015BA345	Aldo/keto reductase family oxidoreductase OS=Cronobacter sakazakii OX=28141 GN=FZI41_04105 PE=4 SV=1	4	33.5	6.2	23.6	1	3.7	1.31	385	A0A6L3S700	N	C	C	C	NO	0
223	C	true	UPI000CFC4C96	Peptidylprolyl isomerase OS=Cronobacter sakazakii OX=28141 GN=FZI41_07350 PE=4 SV=1	4	22.5	5	66.9	2	14.6	1.99	223	A0A7V7PYH1	N	C	C	C	NO	0
70	N	true	UPI00025F657C	NAD(P)H:quinone oxidoreductase OS=Cronobacter sakazakii OX=28141 GN=wrbA PE=4 SV=1	4	20.8	5.9	257.3	4	34.8	1.07	70	A0A7V7RB96	N	EC	N	N	NO	0
187	C	true	UPI00029BB2C8	Ornithine decarboxylase SpeF OS=Cronobacter sakazakii OX=28141 GN=speF PE=4 SV=1	2	81.9	5.6	89.1	4	9.7	1.38	187	A0A7V7RDH6	N	C	C	C	NO	0
173	C	true	UPI00029C2E55	Glutamine--tRNA ligase OS=Cronobacter sakazakii OX=28141 GN=glnS PE=4 SV=1	3	63.6	5.8	96.6	5	13.9	1.75	173	A0A7V7RDP4	N	C	C	C	NO	0
27	C	true	UPI00029C5BDB	Alpha-D-glucose phosphate-specific phosphoglucomutase OS=Cronobacter sakazakii OX=28141 GN=FZI36_10670 PE=4 SV=1	3	58.6	5.4	496.9	13	36.6	1.52	27	A0A7V7RDZ7	N	C	C	C	NO	0
451	C	true	UPI00029C31C6	IscS subfamily cysteine desulfurase OS=Cronobacter sakazakii OX=28141 GN=FZI36_05635 PE=4 SV=1	2	45.1	5.8	14.2	1	2.2	2.28	451	A0A7V7RFE7	N	C	C	C	NO	0
277	C	true	UPI00029C66B3	YajQ family cyclic di-GMP-binding protein OS=Cronobacter sakazakii OX=28141 GN=FZI36_03650 PE=4 SV=1	2	18.4	6	46.6	2	17.8	0.98	277	A0A7V7RG24	N	C	C	C	NO	0
99	C	true	UPI00029C7844	Phosphopentomutase OS=Cronobacter sakazakii OX=28141 GN=deoB PE=4 SV=1	2	44.3	5.1	199.8	8	30	1.68	99	A0A7V7UP20	N	C	C	C	NO	0
387	C	true	UPI00029BD5C6	Oxidoreductase OS=Cronobacter sakazakii OX=28141 GN=FZI36_18660 PE=4 SV=1	2	38.1	6	22.7	1	7.2	3.78	387	A0A7V7UPE6	N	C	C	C	NO	0
98	C	true	UPI00029BB64D	Glucose-6-phosphate dehydrogenase OS=Cronobacter sakazakii OX=28141 GN=zwf PE=4 SV=1	4	55.8	5.9	201.8	12	27.5	3.17	98	A0A7V7UQN6	N	C	C	C	NO	0
119	C	true	UPI00015BA562	HTH asnC-type domain-containing protein OS=Cronobacter sakazakii (strain ATCC BAA-894) OX=290339 GN=ESA_02450 PE=4 SV=1	2	20.3	8.9	147.4	5	34.5	3.64	119	A7MES1	N	C	C	C	NO	0
214	C	true	UPI00015BA7EC	Pyrroline-5-carboxylate reductase OS=Cronobacter sakazakii (strain ATCC BAA-894) OX=290339 GN=proC PE=3 SV=1	3	29.6	5.7	72.6	2	11.1	1.21	214	A7MLW2	C	C	C	C	TAT < 0.9	0
286	N	true	UPI000162E247	dTDP-4-dehydrorhamnose 3,5-epimerase OS=Cronobacter sakazakii OX=28141 GN=rmlC PE=3 SV=1	1	20.7	5.8	44.9	1	6.1	1.08	286	A9Y3F8	N	C	N	N	NO	0
445	N	true	UPI0001B7DA14	Uncharacterized protein OS=Cronobacter turicensis (strain DSM 18703 / CCUG 55852 / LMG 23827 / z3032) OX=693216 GN=Ctu_35890 PE=4 SV=1	1	51.9	9.7	14.7	1	2	3.13	445	C9Y0J5	N	C	N	N	NO	0
361	C	true	UPI0001814346	Transcription termination/antitermination protein NusG OS=Cronobacter condimenti 1330 OX=1073999 GN=nusG PE=3 SV=1	2	20.5	6.3	27.4	2	11.6	2.56	361	K7ZYY3	N	C	C	C	NO	0
38	C	true	UPI00015BA67D	Elongation factor Ts OS=Cronobacter condimenti 1330 OX=1073999 GN=tsf PE=3 SV=1	1	30.5	5.2	370.1	11	45.2	1.81	38	K7ZZ59	C	C	C	C	NO	0
254	C	true	UPI00029C5DB9	30S ribosomal protein S17 OS=Cronobacter condimenti 1330 OX=1073999 GN=rpsQ PE=3 SV=1	2	7.9	9.3	53.7	1	27.9	1.49	254	K7ZZD7	C (GO)	C	C	C	NO	0
270	C	true	UPI0001B7E5A9	50S ribosomal protein L15 OS=Cronobacter condimenti 1330 OX=1073999 GN=rplO PE=3 SV=1	1	15.1	11.2	47.8	2	16	3.04	270	K7ZZE3	C (GO)	C	C	C	NO	0
224	C	true	UPI00015BA7D7	Succinate--CoA ligase [ADP-forming] subunit alpha OS=Cronobacter condimenti 1330 OX=1073999 GN=sucD PE=3 SV=1	3	29.8	5.9	66.5	4	19	1.99	224	K8A042	N	C	C	C	NO	0
80	C	true	UPI00029C1B42	Phosphoribosylaminoimidazole-succinocarboxamide synthase OS=Cronobacter condimenti 1330 OX=1073999 GN=purC PE=3 SV=1	4	27	4.9	241.5	3	19.4	0.71	80	K8A071	N	C	C	C	NO	0
317	C	true	UPI00015BA6D9	Endoribonuclease L-PSP OS=Cronobacter condimenti 1330 OX=1073999 GN=BN137_2048 PE=3 SV=1	3	13.6	5.1	36.6	2	17.2	1.41	317	K8A170	N	C	C	C	NO	0
212	C	true	UPI00015BA958	Aerobic respiration control protein arcA OS=Cronobacter condimenti 1330 OX=1073999 GN=BN137_2705 PE=4 SV=1	1	27.2	5.4	74.6	4	24.4	3.25	212	K8A1E3	N	C	C	C	NO	0
188	C	true	UPI000005A7E8	30S ribosomal protein S7 OS=Cronobacter condimenti 1330 OX=1073999 GN=rpsG PE=3 SV=1	1	17.6	10.3	87.9	3	31.4	3.97	188	K8A470	C (GO)	C	C	C	NO	0
114	C	true	UPI00015BAB96	Glycine--tRNA ligase alpha subunit OS=Cronobacter condimenti 1330 OX=1073999 GN=glyQ PE=3 SV=1	1	34.7	5	163.6	3	15.2	1.15	114	K8A4A1	C	C	C	C	NO	0
330	C	true	UPI00015B9DCC	30S ribosomal protein S5 OS=Cronobacter condimenti 1330 OX=1073999 GN=rpsE PE=3 SV=1	2	17.4	10.2	33.9	1	8.4	2.72	330	K8A8L9	C (GO)	C	C	C	NO	0
171	C	true	UPI00029BC5D5	30S ribosomal protein S13 OS=Cronobacter condimenti 1330 OX=1073999 GN=rpsM PE=3 SV=1	2	13.7	10.8	99.2	2	25.4	1.78	171	K8A8M3	C (GO)	C	C	C	NO	0
326	C	true	UPI0001B7EC15	50S ribosomal protein L21 OS=Cronobacter condimenti 1330 OX=1073999 GN=rplU PE=3 SV=1	2	11.5	9.8	34.6	1	11.7	2.47	326	K8AAK3	C (GO)	C	C	C	NO	0
376	C	true	UPI00001654FE	30S ribosomal protein S9 OS=Cronobacter condimenti 1330 OX=1073999 GN=rpsI PE=3 SV=1	1	14.8	10.9	25.5	2	13.8	1.15	376	K8AAN1	C (GO)	C	C	C	NO	0
425	C	true	UPI0000059F9B	Acyl carrier protein OS=Cronobacter condimenti 1330 OX=1073999 GN=acpP PE=3 SV=1	1	8.6	4	16.6	1	20.5	2.97	425	K8AD94	C	C	C	C	NO	0
133	C	true	UPI00015B9C17	PTS system, glucose-specific IIA component OS=Cronobacter condimenti 1330 OX=1073999 GN=BN137_1940 PE=4 SV=1	1	17.9	4.8	131.6	5	35.3	1.24	133	K8AE98	N	C	C	C	NO	0
404	C	true	UPI0000E91F10	Thioredoxin OS=Cronobacter condimenti 1330 OX=1073999 GN=BN137_3135 PE=3 SV=1	2	11.8	4.7	20.7	1	11	0.48	404	K8AHN4	N	C	C	C	NO	0
146	C	true	UPI00015BA328	Chemotaxis regulator-transmits chemoreceptor signals to flagelllar motor components CheY OS=Cronobacter condimenti 1330 OX=1073999 GN=BN137_3266 PE=4 SV=1	3	14.1	4.9	117	2	36.4	1.86	146	K8AHZ8	N	C	C	C	NO	0
349	C	true	UPI000005A94A	30S ribosomal protein S18 OS=Cronobacter condimenti 1330 OX=1073999 GN=rpsR PE=3 SV=1	1	9	10.6	29.6	2	29.3	3.15	349	K8AIK6	C (GO)	C	C	C	NO	0
142	C	true	UPI00015B9F9D	10 kDa chaperonin OS=Cronobacter condimenti 1330 OX=1073999 GN=groS PE=3 SV=1	1	10.4	5.1	120.6	2	27.8	3.16	142	K8AIQ0	C	C	C	C	NO	0
293	C	true	UPI00015BA0F9	DNA-binding protein OS=Cronobacter condimenti 1330 OX=1073999 GN=BN137_3639 PE=3 SV=1	1	15.6	5.4	42.9	2	16.1	5.17	293	K8AJ11	C	C	C	C	NO	0
313	C	true	UPI00029BE645	50S ribosomal protein L4 OS=Cronobacter condimenti 1330 OX=1073999 GN=rplD PE=3 SV=1	2	22	9.8	37.7	2	15.4	1.59	313	K8AK88	C (GO)	C	C	C	NO	0
158	C	true	UPI00029C7AAE	30S ribosomal protein S3 OS=Cronobacter condimenti 1330 OX=1073999 GN=rpsC PE=3 SV=1	2	26	10.3	110.7	3	20.6	2.12	158	K8AK92	C (GO)	C	C	C	NO	0
4	C	true	UPI00029C1866	Formate C-acetyltransferase OS=Cronobacter dublinensis 582 OX=1208661 GN=BN133_103 PE=3 SV=1	1	85	5.9	2208.9	35	51.8	2.15	4	K8ASW2	C	C	C	C	NO	0
441	N	true	UPI00029BFF71	Repressor protein OS=Cronobacter dublinensis 582 OX=1208661 GN=BN133_2173 PE=4 SV=1	1	34	8.4	15	1	5.2	1.03	441	K8AYM7	N	PP	N	N	NO	0
192	C	true	UPI00029C7923	Multifunctional fusion protein OS=Cronobacter dublinensis 582 OX=1208661 GN=alaS PE=3 SV=1	1	79.1	5.1	83.5	6	11.3	1.7	192	K8AZ63	C	C	C	C	NO	0
363	C	true	UPI000005A948	30S ribosomal protein S6 OS=Cronobacter dublinensis 582 OX=1208661 GN=rpsF PE=3 SV=1	1	15.2	5.2	27	2	13.7	7.91	363	K8B013	C (GO)	C	C	C	NO	0
109	N	true	UPI00029B9E26	Phosphoglucomutase OS=Cronobacter dublinensis 582 OX=1208661 GN=BN133_4315 PE=3 SV=1	1	29	6.5	171.7	2	14.6	2.03	109	K8B5T4	N	C	N	N	NO	0
329	C	true	UPI00020F2B00	Bifunctional protein FolD OS=Cronobacter sakazakii 701 OX=1208663 GN=folD PE=3 SV=1	2	30.7	5.7	34	2	7.3	5.35	329	K8C8E4	N	C	C	C	NO	0
48	C	true	UPI00020F1677	Serine--tRNA ligase OS=Cronobacter sakazakii 701 OX=1208663 GN=serS PE=3 SV=1	2	48.5	5.4	331.4	12	36.3	2.39	48	K8C9M0	C	C	C	C	NO	0
20	C	true	UPI00020F2011	Chaperone protein ClpB OS=Cronobacter sakazakii 701 OX=1208663 GN=clpB PE=3 SV=1	1	95	5.4	639.4	18	29.9	2.05	20	K8CCS1	C	C	C	C	NO	0
183	C	true	UPI00029C1EE9	dTDP-4-dehydrorhamnose reductase OS=Cronobacter sakazakii 701 OX=1208663 GN=BN129_1805 PE=3 SV=1	1	32.8	5.6	91	4	25.5	1.85	183	K8CD43	N	C	C	C	NO	0
54	C	true	UPI00020F221C	Phosphoribosylformylglycinamidine cyclo-ligase OS=Cronobacter sakazakii 701 OX=1208663 GN=purM PE=3 SV=1	1	36.6	4.9	307.9	5	24.3	1.93	54	K8CFB0	C	C	C	C	NO	0
450	C	true	UPI00020F3563	Shikimate dehydrogenase (NADP(+)) OS=Cronobacter sakazakii 701 OX=1208663 GN=aroE PE=3 SV=1	1	29.1	5.6	14.2	1	6.2	2.6	450	K8CGW4	N	C	C	C	NO	0
189	N	true	UPI00029C66DC	Small HspC2 heat shock protein OS=Cronobacter sakazakii 701 OX=1208663 GN=BN129_3428 PE=3 SV=1	2	21.5	5.3	87.3	1	8.5	0.73	189	K8CL68	N	PP	N	N	NO	0
215	C	true	UPI00015BA865	Negative modulator of initiation of replication OS=Cronobacter sakazakii 696 OX=1208664 GN=seqA PE=3 SV=1	1	20.4	6.5	72.3	2	22.4	1.31	215	K8CMG9	C	C	N	C	TAT < 0.9	0
62	C	true	UPI00020F2AE9	Deoxyribose-phosphate aldolase OS=Cronobacter sakazakii 701 OX=1208663 GN=deoC PE=3 SV=1	1	27.6	5.3	289.4	5	31.3	2.14	62	K8CRA0	C	C	C	C	NO	0
299	N	true	UPI00020F1A56	5'-methylthioadenosine/S-adenosylhomocysteine nucleosidase OS=Cronobacter sakazakii 701 OX=1208663 GN=mtnN PE=3 SV=1	1	24.5	5.2	40.6	2	9.5	4	299	K8CRU8	N	C	N	N	NO	0
177	C	true	UPI00015B9C50	50S ribosomal protein L9 OS=Cronobacter sakazakii 696 OX=1208664 GN=rplI PE=3 SV=1	1	15.7	5.7	94.1	4	32.2	2.15	177	K8CTD6	C (GO)	C	C	C	NO	0
40	C	true	UPI00029C166E	Adenylosuccinate synthetase OS=Cronobacter sakazakii 696 OX=1208664 GN=purA PE=3 SV=1	2	47.3	5.2	365.1	11	30.3	1	40	K8CTR3	C	C	C	C	NO	0
31	C	true	UPI00020F2F7A	2,3-bisphosphoglycerate-independent phosphoglycerate mutase OS=Cronobacter sakazakii 701 OX=1208663 GN=gpmI PE=3 SV=1	1	56	5.2	440.6	10	24.9	1.38	31	K8CV29	C (GO)	C	C	C	NO	0
96	C	true	UPI00029C52ED	Methionine--tRNA ligase OS=Cronobacter sakazakii 701 OX=1208663 GN=metG PE=3 SV=1	1	75.9	5.3	206.2	8	18.3	1.47	96	K8CXY0	C	C	C	C	NO	0
22	C	true	UPI00020F16BA	Ornithine carbamoyltransferase OS=Cronobacter sakazakii 701 OX=1208663 GN=BN129_3878 PE=3 SV=1	1	37	5.5	616	5	26.3	0.73	22	K8D2Z1	C	C	C	C	NO	0
152	C	true	UPI00029C2FDB	Non-heme chloroperoxidase OS=Cronobacter sakazakii 701 OX=1208663 GN=BN129_3989 PE=4 SV=1	1	29.9	4.5	113.9	4	23.4	0.94	152	K8D3A1	N	C	C	C	NO	0
319	C	true	UPI00029C4323	Glycinamide ribonucleotide synthetase OS=Cronobacter sakazakii 701 OX=1208663 GN=BN129_3676 PE=4 SV=1	11	29.7	4.7	36.5	2	7.3	1.02	319	K8CHW5	N	C	C	C	NO	0
59	C	true	UPI00015BAB77	ATP-dependent protease ATPase subunit HslU OS=Cronobacter malonaticus OX=413503 GN=hslU PE=3 SV=1	5	49.7	5.2	295.6	6	19.2	1.02	59	V5TTP6	C	C	C	C	NO	0
357	EC	true	UPI00015BAD01	Hcp1 family type VI secretion system effector OS=Cronobacter malonaticus OX=413503 GN=C3E80_18855 PE=4 SV=1	1	16.9	5.8	28.3	1	6.2	4.18	357	V5TTY5	N	EC	EC	EC	NO	0
384	C	true	UPI00015B9DC0	50S ribosomal protein L2 OS=Cronobacter malonaticus OX=413503 GN=rplB PE=3 SV=1	2	27.9	10.8	23.8	1	4.3	0.48	384	V5TTZ1	C (GO)	PP	C	C	NO	0
229	C	true	UPI00015BAE72	Fe/S biogenesis protein NfuA OS=Cronobacter malonaticus OX=413503 GN=nfuA PE=3 SV=1	3	21	4.5	64.1	2	22.5	0.21	229	V5TU49	N	C	C	C	NO	0
394	C	true	UPI0003A88475	50S ribosomal protein L22 OS=Cronobacter malonaticus OX=413503 GN=rplV PE=3 SV=1	3	12.2	10.3	21.7	1	6.4	0.99	394	V5TUB8	C (GO)	C	C	C	NO	0
236	C	true	UPI00015B9DCA	50S ribosomal protein L6 OS=Cronobacter malonaticus OX=413503 GN=rplF PE=3 SV=1	1	18.9	9.7	60.9	1	7.9	1.01	236	V5TUC6	C (GO)	C	C	C	NO	0
162	C	true	UPI00015BAD08	Uncharacterized protein OS=Cronobacter malonaticus OX=413503 GN=P262_00053 PE=4 SV=1	2	56.7	5.3	108.4	5	18.6	2.05	162	V5TV02	N	C	C	C	NO	0
124	C	true	UPI00029C5503	Universal stress protein OS=Cronobacter malonaticus OX=413503 GN=P262_00293 PE=3 SV=1	2	16.1	5	140.9	4	48.3	2.26	124	V5TV52	C	C	C	C	NO	0
47	C	true	UPI00015B9F9B	Aspartate ammonia-lyase OS=Cronobacter malonaticus OX=413503 GN=aspA PE=3 SV=1	3	52.4	5.1	331.6	12	32	1.69	47	V5TV67	N	C	C	C	NO	0
194	C	true	UPI00015B9DC7	50S ribosomal protein L5 OS=Cronobacter malonaticus OX=413503 GN=rplE PE=3 SV=1	3	20.3	9.6	82.4	5	29.6	1.76	194	V5TVK8	C (GO)	C	C	C	NO	0
456	C	true	UPI00029BAECF	Shikimate kinase 1 OS=Cronobacter malonaticus OX=413503 GN=aroK PE=3 SV=1	4	18.2	5	13.8	1	6.2	2.22	456	V5TVU0	C	C	C	C	NO	0
65	C	true	UPI00015B9E33	Autonomous glycyl radical cofactor OS=Cronobacter malonaticus OX=413503 GN=grcA PE=3 SV=1	1	14.4	5.2	281.7	8	69.3	1.28	65	V5TW25	N	C	C	C	NO	0
77	C	true	UPI00015B9EC5	S-adenosylmethionine synthase OS=Cronobacter malonaticus OX=413503 GN=metK PE=3 SV=1	1	41.9	5.1	247.9	6	20.6	1.79	77	V5TWL4	C	C	C	C	NO	0
1	C	true	UPI0003D25BB0	Phosphoglycerate kinase OS=Cronobacter malonaticus OX=413503 GN=pgk PE=3 SV=1	2	40.7	5.1	2884.1	21	61.5	2.14	1	V5TX23	C	C	C	C	NO	0
360	C	true	UPI00015B9CFE	50S ribosomal protein L25 OS=Cronobacter malonaticus OX=413503 GN=rplY PE=3 SV=1	2	10.7	9.6	27.4	1	26.6	9.55	360	V5TX42	C (GO)	C	C	C	NO	0
127	C	true	UPI00015B9D81	Phosphofructokinase OS=Cronobacter malonaticus OX=413503 GN=C3E80_04560 PE=3 SV=1	4	33.8	5.6	138.7	4	19.6	1.21	127	V5TX62	N	C	C	C	NO	0
79	C	true	UPI00015B9BCC	Transaldolase OS=Cronobacter malonaticus OX=413503 GN=tal PE=3 SV=1	1	35.6	5.7	243.2	8	34.2	0.93	79	V5TY11	C	C	C	C	NO	0
143	N	true	UPI00015B9E92	DUF406 domain-containing protein OS=Cronobacter malonaticus OX=413503 GN=C3E80_05180 PE=3 SV=1	1	10.3	4.2	119.2	2	26.6	1.98	143	V5TY39	N	C	N	N	NO	0
402	C	true	UPI00015BA2DA	Chemotaxis protein CheW OS=Cronobacter malonaticus OX=413503 GN=C3E80_18110 PE=4 SV=1	4	18.2	4.5	20.9	1	6	1.51	402	V5TZH5	N	C	C	C	NO	0
351	C	true	UPI00015BA499	Cysteine desulfurase ATPase component OS=Cronobacter malonaticus OX=413503 GN=C3E80_14465 PE=3 SV=1	5	27.9	4.8	29.2	2	10.9	1.38	351	V5TZJ0	N	C	C	C	NO	0
52	C	true	UPI00015BA082	NH(3)-dependent NAD(+) synthetase OS=Cronobacter malonaticus OX=413503 GN=nadE PE=3 SV=1	1	30.8	5.2	318.1	9	51.3	1.16	52	V5TZN2	C (GO)	C	C	C	NO	0
24	C	true	UPI00015BA0D8	PrkA family serine protein kinase OS=Cronobacter malonaticus OX=413503 GN=C3E80_14090 PE=4 SV=1	1	74.4	5.7	538	15	29.8	1.34	24	V5TZQ5	N	C	C	C	NO	0
320	C	true	UPI00015BA2B3	Chemotaxis protein CheV OS=Cronobacter malonaticus OX=413503 GN=C3E80_14020 PE=4 SV=1	1	35.2	5.2	36.3	1	5.9	0.62	320	V5U0T5	N	C	C	C	NO	0
16	C	true	UPI00025F6BA0	Pyruvate kinase OS=Cronobacter malonaticus OX=413503 GN=C3E80_14495 PE=3 SV=1	2	50.7	5.8	929.7	19	53	1.67	16	V5U126	N	C	C	C	NO	0
2	C	true	UPI00029C2F21	Formate C-acetyltransferase OS=Cronobacter malonaticus OX=413503 GN=pflB PE=3 SV=1	1	85.1	5.8	2681.8	39	57.6	1.97	2	V5U1H4	C	C	C	C	NO	0
148	C	true	UPI00015BA567	ATP-dependent Clp protease ATP-binding subunit OS=Cronobacter malonaticus OX=413503 GN=C3E80_02915 PE=3 SV=1	1	84	6	116.4	8	10.8	1.45	148	V5U1J1	N	C	C	C	NO	0
415	C	true	UPI00015BA69C	DNA protection during starvation protein OS=Cronobacter malonaticus OX=413503 GN=dps PE=3 SV=1	3	18.6	5.5	18.5	2	13.8	1.39	415	V5U285	C	C	C	C	NO	0
280	C	true	UPI00029C287C	Xanthine-guanine phosphoribosyltransferase OS=Cronobacter malonaticus OX=413503 GN=gpt PE=3 SV=1	3	16.9	5.3	46	1	10.5	1.12	280	V5U2Q3	MEMBR	C	C	C	NO	0
144	C	true	UPI00015BA7D8	Succinate--CoA ligase [ADP-forming] subunit beta OS=Cronobacter malonaticus OX=413503 GN=sucC PE=3 SV=1	4	41.3	5.5	118	5	16.5	1.99	144	V5U304	N	C	C	C	NO	0
460	N	true	UPI0003D25204	Uncharacterized protein OS=Cronobacter malonaticus OX=413503 GN=P262_04816 PE=4 SV=1	2	7.2	10.1	13.4	1	10	8.98	460	V5U346	N	C	N	N	NO	0
378	C	true	UPI0001B7E506	Phosphoheptose isomerase OS=Cronobacter malonaticus OX=413503 GN=gmhA PE=3 SV=1	4	20.9	6.1	25.4	1	9.8	0.81	378	V5U3F7	C	C	C	C	NO	0
63	C	true	UPI00015BA681	2,3,4,5-tetrahydropyridine-2,6-dicarboxylate N-succinyltransferase OS=Cronobacter malonaticus OX=413503 GN=dapD PE=3 SV=1	3	29.8	5.3	286.9	10	37.2	0.92	63	V5U3J5	C	C	C	C	NO	0
3	C	true	UPI00015BA98A	Elongation factor Tu OS=Cronobacter malonaticus OX=413503 GN=tuf PE=3 SV=1	1	43.2	5.3	2504.7	22	69.8	2.28	3	V5U3W3	C	C	C	C	NO	0
464	OM	true	UPI00029C44AC	TonB-dependent siderophore receptor OS=Cronobacter malonaticus OX=413503 GN=P262_05118 PE=3 SV=1	1	85.3	5.7	13	1	1.2	5.4	464	V5U4S6	OM	OM	OM	OM	SP(Sec/SPI)	0
201	C	true	UPI00029BD547	Stringent starvation protein A OS=Cronobacter malonaticus OX=413503 GN=C3E80_10835 PE=3 SV=1	4	24.4	5.1	78.2	2	12.2	1.63	201	V5U4U9	N	C	C	C	NO	0
138	C	true	UPI00015BA987	50S ribosomal protein L1 OS=Cronobacter malonaticus OX=413503 GN=rplA PE=3 SV=1	2	24.7	9.6	123.8	5	26.5	1.6	138	V5U503	C (GO)	C	C	C	NO	0
262	C	true	UPI00029BAB2E	Cell shape-determining protein MreB OS=Cronobacter malonaticus OX=413503 GN=mreB PE=3 SV=1	3	45.6	6.2	51.5	2	6.6	3.26	262	V5U5A8	MEMBR	C	C	C	NO	0

## Sheet: OM_1
Row	Subcelloc + BLAST	OK	UniParc	Protein	#Alt. Proteins	MW [kDa]	pI	Score	#Peptides	SC [%]	RMS90 [ppm]	Rank	Accession	UniProtKB	CELLO	PSORTb	Subcelloc	SignalP	TMHMM
127	MEMBR	true	UPI0003A6D306	Polyphosphate kinase OS=Cronobacter dublinensis subsp. dublinensis LMG 23823 OX=1159554 GN=ppk PE=3 SV=1	13	80.2	8.6	176.9	11	19.8	4.07	127	A0A0K2P4L0	N	C	IM	More attention needed	NO	0
332	PP	true	UPI0005196754	D-alanyl-D-alanine carboxypeptidase OS=Cronobacter dublinensis subsp. dublinensis LMG 23823 OX=1159554 GN=AFK67_02215 PE=3 SV=1	13	51.7	9.1	46	1	4	5.69	332	A0A0K2NXS1	N	OM	PP	MEMBR	SP(Sec/SPI)	0
406	IM	true	UPI000519D1BD	Succinate dehydrogenase flavoprotein subunit OS=Cronobacter dublinensis subsp. dublinensis LMG 23823 OX=1159554 GN=sdhA PE=3 SV=1	10	64.4	5.7	30.1	1	1.5	2.94	406	A0A0K2P040	MEMBR	C	IM	MEMBR	NO	0
509	IM	true	UPI00039C2C84	Sulfate/thiosulfate import ATP-binding protein CysA OS=Cronobacter dublinensis subsp. dublinensis LMG 23823 OX=1159554 GN=cysA PE=3 SV=1	9	41.1	8.8	13.7	1	4.7	5.63	509	A0A0K2P4E6	MEMBR	C	IM	MEMBR	NO	0
451	IM	true	UPI00029C571C	Aerobic respiration control sensor protein OS=Cronobacter sakazakii OX=28141 GN=arcB PE=4 SV=1	12	87.9	5.2	21.5	1	1.7	5.34	451	A0A2S9U7U1	MEMBR	C	IM	MEMBR	NO	2
113	MEMBR	true	UPI00020F354A	High frequency lysogenization protein HflD homolog OS=Cronobacter sakazakii OX=28141 GN=hflD PE=3 SV=1	2	22.5	9.4	194.6	4	26.3	5.98	113	A0A2S9U904	MEMBR	IM	N	MEMBR	NO	0
42	IM	true	UPI00020F28C4	Protein translocase subunit SecA OS=Cronobacter sakazakii OX=28141 GN=secA PE=2 SV=1	1	101.8	5.4	402.7	17	25.6	5.54	42	A0A2S9UE84	MEMBR	C	MULTI	MEMBR	NO	0
209	IM	true	UPI00029C6B22	Methionine import ATP-binding protein MetN OS=Cronobacter sakazakii OX=28141 GN=metN PE=3 SV=1	11	37.7	5.8	96.1	2	10.2	5.51	209	A0A2S9UEG5	MEMBR	C	IM	MEMBR	NO	0
346	IM	true	UPI00020F1689	L-cystine ABC transporter ATP-binding protein YecC OS=Cronobacter sakazakii OX=28141 GN=yecC PE=3 SV=1	13	27.5	9.2	41.2	1	5.6	8.17	346	A0A2S9UFW7	MEMBR	C	IM	MEMBR	NO	0
328	IM	true	UPI000283FBFA	DUF883 domain-containing protein OS=Cronobacter muytjensii OX=413501 GN=AUN14_18630 PE=3 SV=1	7	11.8	10.2	46.8	1	10.2	3.93	328	A0A2T7ALM8	MEMBR	C	N	MEMBR	NO	1
177	IM	true	UPI000D4FFFBE	NADH-quinone oxidoreductase OS=Cronobacter muytjensii OX=413501 GN=AUN14_16380 PE=3 SV=1	12	100.5	5.9	121.5	3	4.2	6.07	177	A0A2T7APV4	MEMBR (GO)	C	MULTI	MEMBR (GO)	NO	0
85	IM	true	UPI000283FA5C	Elongation factor 4 OS=Cronobacter muytjensii OX=413501 GN=lepA PE=3 SV=1	9	66.4	5.2	259.5	8	16.4	4.19	85	A0A2T7AQ86	MEMBR	C	IM	MEMBR	NO	0
361	IM	true	UPI000283FF3E	Lipopolysaccharide export system ATP-binding protein LptB OS=Cronobacter muytjensii OX=413501 GN=AUN14_11310 PE=3 SV=1	3	26.8	5.6	39.1	1	8.3	4.78	361	A0A2T7ASV2	MEMBR	C	MULTI	MEMBR	NO	0
354	IM	true	UPI00057674D7	ECA polysaccharide chain length modulation protein OS=Cronobacter muytjensii OX=413501 GN=wzzE PE=3 SV=1	9	39.6	8.7	39.7	2	9.5	4.28	354	A0A2T7AT16	MEMBR	PP	IM	MEMBR	NO	2
345	OM	true	UPI000283F31B	Phospholipid-binding lipoprotein MlaA OS=Cronobacter muytjensii OX=413501 GN=AUN14_09220 PE=3 SV=1	8	28	4.8	41.8	2	13.1	6.44	345	A0A2T7AU27	MEMBR (GO)	EC	OM	MEMBR	LIPO(Sec/SPII)	0
290	IM	true	UPI000948D735	Lipoprotein-releasing system ATP-binding protein LolD OS=Cronobacter muytjensii OX=413501 GN=lolD PE=3 SV=1	10	25.4	6.4	56.4	2	12	4.48	290	A0A2T7AWI0	MEMBR	C	IM	MEMBR	NO	0
266	C	true	UPI00094900FB	Trehalose-6-phosphate synthase OS=Cronobacter muytjensii OX=413501 GN=AUN14_04185 PE=3 SV=1	10	53.7	5.9	63.7	3	5.7	3.95	266	A0A2T7AXW8	MEMBR (GO)	C	MULTI	MEMBR (GO)	NO	1
225	IM	true	UPI000283FC52	Protein QmcA OS=Cronobacter muytjensii OX=413501 GN=AUN14_01160 PE=3 SV=1	10	33.8	5.5	90.6	3	11.5	5.37	225	A0A2T7AZ58	MEMBR (GO)	IM	C	MEMBR	NO	1
263	IM	true	UPI00029BD023	ATP synthase gamma chain OS=Cronobacter turicensis OX=413502 GN=atpG PE=3 SV=1	5	31.4	8.9	64.4	3	13.9	4.25	263	A0A2T7B152	MEMBR	PP	MULTI	MEMBR	NO	0
188	IM	true	UPI00029C1349	Cell division inhibitor MinD OS=Cronobacter universalis NCTC 9529 OX=1074000 GN=minD_1 PE=3 SV=1	3	29.6	5.2	109.9	3	15.2	5.39	188	A0A376EK93	MEMBR	C	MULTI	MEMBR	NO	0
257	IM	true	UPI00029C1445	Maltose/maltodextrin import ATP-binding protein MalK OS=Cronobacter universalis NCTC 9529 OX=1074000 GN=malK_3 PE=3 SV=1	8	40.7	6.6	70.2	2	8.9	7.37	257	A0A376EXN3	MEMBR	C	IM	MEMBR	NO	0
138	IM	true	UPI00029BC2DC	Protein HflK OS=Cronobacter universalis NCTC 9529 OX=1074000 GN=hflK PE=3 SV=1	6	45.1	5.8	167.8	4	12.8	5.34	138	A0A376EYI6	MEMBR	OM	C	MEMBR	NO	1
63	MEMBR	true	UPI00015B9EB3	DNA topoisomerase 4 subunit A OS=Cronobacter sakazakii OX=28141 GN=parC PE=3 SV=1	3	84	6.3	310.5	12	22.4	6.04	63	A0A384ES34	MEMBR	C	MULTI	MEMBR	NO	0
417	IM	true	UPI000A1F6A88	DNA translocase FtsK OS=Cronobacter sakazakii OX=28141 GN=DC438_14075 PE=3 SV=1	8	150.6	5	27.7	1	0.9	3.73	417	A0A3Q9CH72	MEMBR	PP	IM	MEMBR	NO	5
330	MEMBR	true	UPI00020F1E96	Dihydroorotate dehydrogenase (quinone) OS=Cronobacter sakazakii OX=28141 GN=pyrD PE=3 SV=1	7	36.7	8.5	46.7	2	5.7	7.28	330	A0A3S9J1H9	MEMBR	C	IM	MEMBR	NO	0
69	IM	true	UPI0005190431	MexE family multidrug efflux RND transporter periplasmic adaptor subunit OS=Cronobacter malonaticus OX=413503 GN=C3E80_01115 PE=3 SV=1	4	42.7	6.7	296.9	6	26.2	5.12	69	A0A423Y4H9	MEMBR (GO)	OM	IM	MEMBR	LIPO(Sec/SPII)	0
391	MEMBR	true	UPI0009BB7D13	Type IV secretion system DNA-binding domain-containing protein OS=Cronobacter sakazakii OX=28141 GN=FZH93_01415 PE=4 SV=1	1	81.2	5.5	31.6	1	1.8	7.88	391	A0A6L3PY24	N	OM	IM	MEMBR	NO	2
278	IM	true	UPI0002B29603	UDP-N-acetylglucosamine--N-acetylmuramyl-(pentapeptide) pyrophosphoryl-undecaprenol N-acetylglucosamine transferase OS=Cronobacter sakazakii OX=28141 GN=murG PE=3 SV=1	1	37.9	9.9	60.3	3	11.8	6.9	278	A0A6L3QSX3	MEMBR	C	IM	MEMBR	NO	0
175	PP	true	UPI00020F2429	Secretion protein HlyD OS=Cronobacter sakazakii OX=28141 GN=hlyD PE=4 SV=1	1	36.5	6.9	122.2	3	12.3	4.88	175	A0A6L3QX20	N	OM	IM	MEMBR	NO	1
397	IM	true	UPI00015BAE15	ATP synthase subunit b OS=Cronobacter condimenti 1330 OX=1073999 GN=atpF PE=3 SV=1	3	17.3	6.4	31.1	1	9.6	6.91	397	K8A2E6	MEMBR	C	IM	MEMBR	NO	1
132	MEMBR	true	UPI00015BA494	Major outer membrane lipoprotein Lpp OS=Cronobacter condimenti 1330 OX=1073999 GN=lpp PE=3 SV=1	1	8.4	9.4	175	3	33.3	2.12	132	K8A2K3	EC	PP	OM	MEMBR	LIPO(Sec/SPII)	0
495	MEMBR	true	UPI000162E262	Glycosyl transferase, group 2 family protein OS=Cronobacter sakazakii 701 OX=1208663 GN=BN129_1802 PE=4 SV=1	1	37.3	8.9	15.5	1	3.1	1.27	495	K8CE83	MEMBR (GO)	OM	IM	MEMBR	NO	1
265	IM	true	UPI0003D27411	Cytochrome d ubiquinol oxidase subunit III OS=Cronobacter malonaticus OX=413503 GN=P262_05314 PE=4 SV=1	5	15.3	5.9	64	2	20.9	6.55	265	V5U3Q0	MEMBR (GO)	PP	IM	MEMBR	NO	1
19	IM	true	UPI00029BD191	ATP synthase subunit beta OS=Cronobacter malonaticus OX=413503 GN=atpD PE=3 SV=1	2	49	4.9	679.3	16	50.4	3.96	19	V5U509	MEMBR	C	MULTI	MEMBR	NO	0
402	N	true	UPI00039E4DE0	DNA repair protein RadA OS=Cronobacter dublinensis subsp. dublinensis LMG 23823 OX=1159554 GN=radA PE=3 SV=1	12	49.4	6.8	30.6	1	2.6	8.9	402	A0A0K2NYY5	N	C	IM	More attention needed	NO	0
246	N	true	UPI0003A29217	APH domain-containing protein OS=Cronobacter dublinensis subsp. dublinensis LMG 23823 OX=1159554 GN=AFK67_07275 PE=4 SV=1	9	34.3	6.3	76.7	3	10.8	5.93	246	A0A0K2P0H1	N	C	IM	More attention needed	NO	0
285	C	true	UPI00015B9C1C	RNA-binding protein Hfq OS=Cronobacter dublinensis subsp. dublinensis LMG 23823 OX=1159554 GN=hfq PE=3 SV=1	4	11.1	7	57.4	1	12.7	5.88	285	A0A0K2P6C6	N	PP	C	More attention needed	NO	0
486	N	true	UPI0003A8828C	Site-specific DNA-methyltransferase (adenine-specific) OS=Cronobacter dublinensis subsp. dublinensis LMG 23823 OX=1159554 GN=AFK67_19075 PE=3 SV=1	10	31.7	7.1	16.5	1	3.3	1.25	486	A0A0K2P6R1	N	OM	C	More attention needed	NO	0
450	N	true	UPI0002E3811C	Diguanylate phosphodiesterase OS=Cronobacter sakazakii OX=28141 GN=FZI41_21205 PE=4 SV=1	8	44.9	4.8	21.7	1	4	5.54	450	A0A222ZDH0	N	C	IM	More attention needed	NO	0
383	N	true	UPI00025F66F0	Guanosine-5'-triphosphate,3'-diphosphate pyrophosphatase OS=Cronobacter sakazakii OX=28141 GN=gppA PE=3 SV=1	5	54.2	6	33	3	7.9	7.56	383	A0A2S9U9Q0	N	IM	C	More attention needed	NO	0
389	IM	true	UPI00015BA70C	ABC transporter ATP-binding protein OS=Cronobacter sakazakii OX=28141 GN=FZI36_16310 PE=4 SV=1	11	34.8	8.5	32.1	2	5.5	6.35	389	A0A2S9UEA7	N	C	IM	More attention needed	NO	0
435	C	true	UPI00015BA18D	DNA topoisomerase 1 OS=Cronobacter sakazakii OX=28141 GN=topA PE=3 SV=1	7	97.1	8.3	24.1	1	1.4	4.23	435	A0A2S9UGY2	N	PP	C	More attention needed	NO	0
420	IM	true	UPI000576271D	Lysophospholipase L2 OS=Cronobacter muytjensii OX=413501 GN=AUN14_13245 PE=4 SV=1	9	38	6.2	27.4	3	10.6	6.13	420	A0A2T7ARQ8	N	C	IM	More attention needed	NO	0
472	IM	true	UPI000283F300	Oligopeptide ABC transporter ATP-binding protein OppF OS=Cronobacter muytjensii OX=413501 GN=AUN14_09465 PE=4 SV=1	7	37.2	7.6	19.2	1	3.6	4.83	472	A0A2T7ATN6	N	C	IM	More attention needed	NO	0
336	IM	true	UPI000283F18B	Peptide ABC transporter ATP-binding protein SapF OS=Cronobacter muytjensii OX=413501 GN=AUN14_09715 PE=4 SV=1	8	30.5	9.7	44.5	1	3.7	4.67	336	A0A2T7ATS0	N	C	IM	More attention needed	NO	0
262	C	true	UPI0003A7D91E	Iron-sulfur cluster carrier protein OS=Cronobacter muytjensii OX=413501 GN=AUN14_07085 PE=3 SV=1	9	39.7	5.8	64.4	1	4.3	1.2	262	A0A2T7AVC6	N	C	IM	More attention needed	NO	0
66	IM	true	UPI000948A65E	NAD(P)/FAD-dependent oxidoreductase OS=Cronobacter muytjensii OX=413501 GN=AUN14_05845 PE=4 SV=1	4	47.3	9.2	299.1	8	27.9	3.99	66	A0A2T7AWN0	N	C	IM	More attention needed	NO	0
480	N	true	UPI000948FBCF	TIGR01777 family protein OS=Cronobacter turicensis OX=413502 GN=BS411_21000 PE=3 SV=1	8	32.6	6.8	17.5	1	3.7	0.29	480	A0A2T7AWX3	N	C	IM	More attention needed	NO	0
457	N	true	UPI0002D74B03	SDR family NAD(P)-dependent oxidoreductase OS=Cronobacter turicensis OX=413502 GN=BS411_16845 PE=4 SV=1	10	26	6.1	20.7	1	4.8	5.81	457	A0A2T7B1R0	N	IM	C	More attention needed	NO	0
223	C	true	UPI00029C422C	Single-stranded DNA-binding protein OS=Cronobacter turicensis OX=413502 GN=BS411_14655 PE=3 SV=1	6	19.3	5.4	91.4	3	19.4	5.48	223	A0A2T7B387	N	EC	C	More attention needed	NO	0
502	N	true	UPI00029C5240	EAL domain OS=Cronobacter universalis NCTC 9529 OX=1074000 GN=NCTC9529_00946 PE=4 SV=1	7	46.5	5.7	14.3	1	2.7	2.89	502	A0A376E3D3	N	IM	C	More attention needed	NO	0
324	C	true	UPI000577E63C	Formate-dependent phosphoribosylglycinamide formyltransferase OS=Cronobacter universalis NCTC 9529 OX=1074000 GN=purT PE=3 SV=1	8	41.9	5	47.7	2	6.4	8.61	324	A0A376ELS2	N	C	IM	More attention needed	NO	0
247	N	true	UPI000576C41C	Uncharacterized conserved protein OS=Cronobacter universalis NCTC 9529 OX=1074000 GN=NCTC9529_03057 PE=4 SV=1	9	97.2	6.2	74.6	3	4.3	3.66	247	A0A376ET60	N	IM	C	More attention needed	NO	0
309	N	true	UPI000A1EE23C	Methyltransferase domain-containing protein OS=Cronobacter sakazakii OX=28141 GN=DC438_08555 PE=4 SV=1	2	125	5.4	52	2	2.1	3.59	309	A0A3S9IYT5	N	C	IM	More attention needed	NO	0
37	N	true	UPI00020F2D16	Formate dehydrogenase subunit alpha OS=Cronobacter sakazakii OX=28141 GN=FZH93_02205 PE=3 SV=1	1	79.1	5.9	420.8	14	31.3	4.96	37	A0A6L3QVI6	N	PP	C	More attention needed	NO	0
249	N	true	UPI00130FF8B6	SDR family oxidoreductase OS=Cronobacter sakazakii OX=28141 GN=FZI41_15080 PE=4 SV=1	3	28	9.4	73.7	1	8.6	9.68	249	A0A7V7PW65	N	IM	C	More attention needed	NO	0
210	N	true	UPI00029C65CB	HAMP domain-containing protein OS=Cronobacter sakazakii OX=28141 GN=FZI36_22195 PE=4 SV=1	4	53.1	4.8	95.8	2	4.5	2.59	210	A0A7V7R9I5	N	C	IM	More attention needed	NO	1
444	IM	true	UPI00029C475E	NADH-quinone oxidoreductase subunit B OS=Cronobacter sakazakii OX=28141 GN=FZI36_18105 PE=4 SV=1	2	25.6	6	22.6	1	6.2	9.9	444	A0A7V7RAZ2	N	C	IM	More attention needed	NO	0
55	N	true	UPI00029C2D16	Formate dehydrogenase H OS=Cronobacter dublinensis 1210 OX=1208656 GN=BN134_2880 PE=3 SV=1	1	79	5.8	354.7	12	23.5	5.18	55	K8AN73	N	PP	C	More attention needed	NO	0
54	N	true	UPI00029C296A	Formate dehydrogenase H OS=Cronobacter sakazakii 696 OX=1208664 GN=BN128_671 PE=3 SV=1	1	81.5	5.5	358.2	14	27.3	5.02	54	K8D249	N	PP	C	More attention needed	SP(Sec/SPI) < 0.9	0
28	N	true	UPI00025F6BFD	Acetolactate synthase, catabolic OS=Cronobacter sakazakii 696 OX=1208664 GN=BN128_1911 PE=3 SV=1	1	60.2	5.6	497.8	15	41.9	5.09	28	K8D586	N	IM	C	More attention needed	NO	0
109	N	true	UPI00015BA1E0	Enoyl-[acyl-carrier-protein] reductase [NADH] OS=Cronobacter malonaticus OX=413503 GN=C3E80_16900 PE=3 SV=1	2	28	5.4	208.9	8	35.9	4.86	109	V5TYK1	N	C	IM	More attention needed	NO	0
453	IM	true	UPI00015BA814	Succinate dehydrogenase iron-sulfur subunit OS=Cronobacter malonaticus OX=413503 GN=sdhB PE=3 SV=1	4	26.7	6.8	21.3	1	5	7.03	453	V5U222	N	C	IM	More attention needed	NO	0
111	N	true	UPI00015BAAA9	ADP-L-glycero-D-manno-heptose-6-epimerase OS=Cronobacter malonaticus OX=413503 GN=hldD PE=3 SV=1	1	34.9	4.8	195.9	8	31.6	5.36	111	V5U4A7	N	OM	C	More attention needed	NO	0
258	C	true	UPI00015B9C1D	GTPase HflX OS=Cronobacter sakazakii OX=28141 GN=hflX PE=3 SV=1	7	48	5.6	69.8	3	8.2	5.54	258	A0A0D3MBN0	C	C	C	C	NO	0
440	C	true	UPI0003A39E34	Chromosomal replication initiator protein DnaA OS=Cronobacter dublinensis subsp. dublinensis LMG 23823 OX=1159554 GN=dnaA PE=3 SV=1	12	51.8	8.6	23.2	1	5	8.37	440	A0A0K2NWX1	C	C	C	C	NO	0
318	C	true	UPI00039DAF9A	Molecular chaperone OS=Cronobacter dublinensis subsp. dublinensis LMG 23823 OX=1159554 GN=AFK67_00510 PE=3 SV=1	11	95.2	5.3	49.1	3	4.7	6.39	318	A0A0K2NX62	N	C	C	C	NO	0
305	C	true	UPI0003A800E6	DNA helicase OS=Cronobacter dublinensis subsp. dublinensis LMG 23823 OX=1159554 GN=uvrD PE=3 SV=1	7	81.7	6	52.6	2	3.5	4.24	305	A0A0K2NXC4	C (GO)	C	C	C	NO	0
284	IM	true	UPI00039B4F32	Protoheme IX biogenesis protein OS=Cronobacter dublinensis subsp. dublinensis LMG 23823 OX=1159554 GN=AFK67_01325 PE=4 SV=1	6	45.2	8.6	57.8	2	4.5	4.93	284	A0A0K2NXH4	MEMBR	IM	IM	IM	NO	2
161	C	true	UPI00015BA692	50S ribosomal protein L13 OS=Cronobacter dublinensis subsp. dublinensis LMG 23823 OX=1159554 GN=rplM PE=3 SV=1	2	16.1	9.8	138	5	43.7	4.7	161	A0A0K2NXW9	C (GO)	C	C	C	NO	0
60	IM	true	UPI00015BA646	ATP-dependent zinc metalloprotease FtsH OS=Cronobacter dublinensis subsp. dublinensis LMG 23823 OX=1159554 GN=hflB PE=3 SV=1	3	70.8	5.9	332.5	10	23.3	5.08	60	A0A0K2NXZ2	MEMBR	IM	IM	IM	SP(Sec/SPI) < 0.9	2
302	C	true	UPI000519A92F	Acetolactate synthase OS=Cronobacter dublinensis subsp. dublinensis LMG 23823 OX=1159554 GN=AFK67_03590 PE=3 SV=1	8	62.7	5.6	53.5	1	2.3	7.04	302	A0A0K2NYH3	N	C	C	C	NO	0
287	C	true	UPI000173AB69	Ribosomal RNA large subunit methyltransferase E OS=Cronobacter dublinensis subsp. dublinensis LMG 23823 OX=1159554 GN=rrmJ PE=3 SV=1	3	23.3	9.3	57	2	11.5	3.63	287	A0A0K2NYI4	C	C	C	C	NO	0
348	C	true	UPI00015BA7F8	Acetolactate synthase OS=Cronobacter dublinensis subsp. dublinensis LMG 23823 OX=1159554 GN=ilvH PE=3 SV=1	4	18	6.8	40.9	1	11.7	5.03	348	A0A0K2NYK5	N	C	C	C	NO	0
466	IM	true	UPI0003A6216F	Peptidoglycan D,D-transpeptidase FtsI OS=Cronobacter dublinensis subsp. dublinensis LMG 23823 OX=1159554 GN=ftsI PE=3 SV=1	8	64	9.6	19.7	1	1.7	8.57	466	A0A0K2NYL0	IM (GO)	OM	IM	IM	NO	1
497	C	true	UPI0003A51A7E	2-isopropylmalate synthase OS=Cronobacter dublinensis subsp. dublinensis LMG 23823 OX=1159554 GN=leuA PE=3 SV=1	12	57.5	5.5	15.1	1	2.9	6.45	497	A0A0K2NYP5	N	C	C	C	NO	0
449	OM	true	UPI0005774B06	Outer membrane lipoprotein RcsF OS=Cronobacter dublinensis subsp. dublinensis LMG 23823 OX=1159554 GN=rcsF PE=3 SV=1	5	14.2	9.4	21.8	1	10.4	8.37	449	A0A0K2NYZ0	OM	PP	OM	OM	LIPO(Sec/SPII)	0
315	IM	true	UPI000519444E	Ubiquinol oxidase subunit 2 OS=Cronobacter dublinensis subsp. dublinensis LMG 23823 OX=1159554 GN=AFK67_05045 PE=3 SV=1	9	34.8	7.8	49.8	1	5.1	5.35	315	A0A0K2NZG0	MEMBR	IM	IM	IM	LIPO(Sec/SPII)	3
92	C	true	UPI0005188646	Glutamate 5-kinase OS=Cronobacter dublinensis subsp. dublinensis LMG 23823 OX=1159554 GN=proB PE=3 SV=1	7	39.3	6.2	248.3	6	22.9	4.04	92	A0A0K2NZL5	C	C	C	C	NO	0
447	C	true	UPI00031CADC2	Negative modulator of initiation of replication OS=Cronobacter dublinensis subsp. dublinensis LMG 23823 OX=1159554 GN=seqA PE=3 SV=1	13	20.2	6.3	22.1	1	5.5	2.8	447	A0A0K2NZV6	C	C	C	C	TAT < 0.9	0
239	IM	true	UPI000517C7BF	Cytochrome bo(3) ubiquinol oxidase subunit 1 OS=Cronobacter dublinensis subsp. dublinensis LMG 23823 OX=1159554 GN=AFK67_05040 PE=3 SV=1	10	74.5	6.4	81.9	3	7.8	7.18	239	A0A0K2P015	MEMBR	IM	IM	IM	NO	14
96	C	true	UPI0003A6E27B	ATP-dependent RNA helicase RhlE OS=Cronobacter dublinensis subsp. dublinensis LMG 23823 OX=1159554 GN=rhlE PE=3 SV=1	10	51.1	10.1	243.4	10	26.9	4.92	96	A0A0K2P0A4	C	C	C	C	NO	0
187	C	true	UPI00039B3728	30S ribosomal protein S1 OS=Cronobacter dublinensis subsp. dublinensis LMG 23823 OX=1159554 GN=rpsA PE=3 SV=1	6	61.1	4.9	110.6	5	14.5	6.9	187	A0A0K2P0J1	C (GO)	C	C	C	NO	0
288	C	true	UPI0003A0543A	Phenylalanine--tRNA ligase beta subunit OS=Cronobacter dublinensis subsp. dublinensis LMG 23823 OX=1159554 GN=pheT PE=3 SV=1	12	86.3	5.1	56.5	2	3.3	6.82	288	A0A0K2P157	C	C	C	C	NO	0
392	N	true	UPI0003A72A98	Carbamoyltransferase HypF OS=Cronobacter dublinensis subsp. dublinensis LMG 23823 OX=1159554 GN=AFK67_08865 PE=3 SV=1	9	80.1	7.1	31.5	2	3.3	5.74	392	A0A0K2P1I0	N	C	N	N	NO	0
492	C	true	UPI00039EFD0C	2-dehydro-3-deoxyphosphooctonate aldolase OS=Cronobacter dublinensis subsp. dublinensis LMG 23823 OX=1159554 GN=kdsA PE=3 SV=1	10	30.8	5.4	15.8	1	2.8	5.22	492	A0A0K2P2L3	C	C	C	C	NO	0
358	C	true	UPI00039A4D34	RNA chaperone ProQ OS=Cronobacter dublinensis subsp. dublinensis LMG 23823 OX=1159554 GN=proQ PE=3 SV=1	12	25.5	9.7	39.3	1	4.4	6.94	358	A0A0K2P2V3	C	C	C	C	NO	0
507	PP	true	UPI0003AA8073	Peptide ABC transporter substrate-binding protein OS=Cronobacter dublinensis subsp. dublinensis LMG 23823 OX=1159554 GN=AFK67_11035 PE=3 SV=1	12	61.4	6.2	13.7	1	1.7	8.75	507	A0A0K2P380	PP	PP	PP	PP	SP(Sec/SPI)	0
483	C	true	UPI0005186DEE	Chemotaxis protein methyltransferase OS=Cronobacter dublinensis subsp. dublinensis LMG 23823 OX=1159554 GN=AFK67_12430 PE=4 SV=1	9	32.9	9.3	17.1	1	3.1	3.46	483	A0A0K2P389	N	C	C	C	NO	0
316	C	true	UPI0002EE0045	L-serine dehydratase OS=Cronobacter dublinensis subsp. dublinensis LMG 23823 OX=1159554 GN=AFK67_11710 PE=3 SV=1	12	48.8	5.4	49.5	2	4.6	8.03	316	A0A0K2P3I1	N	C	C	C	NO	0
455	IM	true	UPI0005189CE5	Nucleoside permease OS=Cronobacter dublinensis subsp. dublinensis LMG 23823 OX=1159554 GN=AFK67_14645 PE=3 SV=1	8	42.7	8.8	20.9	1	1.8	4.75	455	A0A0K2P4G9	MEMBR	IM	IM	IM	NO	9
227	C	true	UPI00051865C4	Pseudouridine synthase OS=Cronobacter dublinensis subsp. dublinensis LMG 23823 OX=1159554 GN=rluD PE=3 SV=1	7	36.9	6.3	90.4	1	4.3	6.7	227	A0A0K2P4Y4	N	C	C	C	NO	0
196	C	true	UPI0003A702DD	Chaperone protein ClpB OS=Cronobacter dublinensis subsp. dublinensis LMG 23823 OX=1159554 GN=clpB PE=3 SV=1	12	95.1	5.4	105.5	5	9	5.51	196	A0A0K2P4Z7	C	C	C	C	NO	0
386	C	true	UPI00039FFA99	4-hydroxy-3-methylbut-2-en-1-yl diphosphate synthase (flavodoxin) OS=Cronobacter dublinensis subsp. dublinensis LMG 23823 OX=1159554 GN=ispG PE=3 SV=1	8	40.7	6.1	32.5	1	3	6.87	386	A0A0K2P5C4	N	C	C	C	NO	0
395	C	true	UPI0003A2BACA	Sulfate adenylyltransferase subunit 2 OS=Cronobacter dublinensis subsp. dublinensis LMG 23823 OX=1159554 GN=cysD PE=3 SV=1	5	35.1	6.8	31.3	1	3.6	3.25	395	A0A0K2P5D8	N	C	C	C	NO	0
464	C	true	UPI0005196FAF	Amino-acid acetyltransferase OS=Cronobacter dublinensis subsp. dublinensis LMG 23823 OX=1159554 GN=argA PE=3 SV=1	14	49.3	6.3	19.8	1	3.8	4.58	464	A0A0K2P5J2	C	C	C	C	NO	0
369	C	true	UPI0005774C1B	Sulfite reductase [NADPH] hemoprotein beta-component OS=Cronobacter dublinensis subsp. dublinensis LMG 23823 OX=1159554 GN=cysI PE=3 SV=1	15	63.9	6.8	36.3	1	3	7.24	369	A0A0K2P607	N	C	C	C	NO	0
313	OM	true	UPI00039E6FC8	Translocation and assembly module TamB OS=Cronobacter dublinensis subsp. dublinensis LMG 23823 OX=1159554 GN=AFK67_17855 PE=4 SV=1	13	136.4	5.4	50.2	1	1.3	7.05	313	A0A0K2P667	MEMBR	OM	OM	OM	NO	1
264	PP	true	UPI000519D5B6	Biosynthetic arginine decarboxylase OS=Cronobacter dublinensis subsp. dublinensis LMG 23823 OX=1159554 GN=speA PE=3 SV=1	11	73.8	4.9	64.2	2	4.6	4.53	264	A0A0K2P6A2	N	PP	PP	PP	NO	0
120	C	true	UPI00015B9DC5	50S ribosomal protein L14 OS=Cronobacter dublinensis subsp. dublinensis LMG 23823 OX=1159554 GN=rplN PE=3 SV=1	1	13.5	10.4	187.4	3	37.4	3.9	120	A0A0K2P6L0	C (GO)	C	C	C	NO	0
415	C	true	UPI000005A7F1	30S ribosomal protein S19 OS=Cronobacter dublinensis subsp. dublinensis LMG 23823 OX=1159554 GN=rpsS PE=3 SV=1	2	10.4	10.5	27.7	1	8.7	0.81	415	A0A0K2P6Q9	C (GO)	C	C	C	NO	0
183	C	true	UPI0003A8BFA4	Glycogen synthase OS=Cronobacter dublinensis subsp. dublinensis LMG 23823 OX=1159554 GN=glgA PE=3 SV=1	4	52.6	6.3	115.1	4	13.4	5.09	183	A0A0K2P6Z2	N	C	C	C	NO	0
311	C	true	UPI00020F2D8D	50S ribosomal protein L28 OS=Cronobacter dublinensis subsp. dublinensis LMG 23823 OX=1159554 GN=rpmB PE=3 SV=1	3	9	11.4	51.5	2	23.1	4.03	311	A0A0K2P7D3	C (GO)	C	C	C	NO	0
280	N	true	UPI00039F25D9	Bifunctional uridylyltransferase/uridylyl-removing enzyme OS=Cronobacter dublinensis subsp. dublinensis LMG 23823 OX=1159554 GN=glnD PE=3 SV=1	15	102.8	6.2	59.7	4	4.6	3.27	280	A0A0K2P7N1	N	C	MULTI	N	NO	0
430	OM	true	UPI000518E0EE	Porin OS=Cronobacter dublinensis subsp. dublinensis LMG 23823 OX=1159554 GN=AFK67_02425 PE=3 SV=1	15	55.2	5.3	25.4	2	6.1	4.87	430	A0A0K2P7Q3	MEMBR	OM	OM	OM	SP(Sec/SPI)	0
399	OM	true	UPI0005770448	Outer membrane lipoprotein Blc OS=Cronobacter dublinensis subsp. dublinensis LMG 23823 OX=1159554 GN=AFK67_18150 PE=3 SV=1	11	20	9.3	30.8	2	10.7	5.1	399	A0A0K2P7Z0	OM	PP	OM	OM	LIPO(Sec/SPII)	0
506	C	true	UPI000575FAB4	Cytosine-specific methyltransferase OS=Cronobacter dublinensis subsp. dublinensis LMG 23823 OX=1159554 GN=AFK67_12875 PE=3 SV=1	12	52	9.5	13.8	1	1.9	4.89	506	A0A0K2P7Z8	N	C	C	C	NO	0
319	N	true	UPI0003A260C9	Probable GTP-binding protein EngB OS=Cronobacter dublinensis subsp. dublinensis LMG 23823 OX=1159554 GN=engB PE=3 SV=1	12	24.6	6.8	48.9	2	11.3	4.21	319	A0A0K2P853	N	C	N	N	NO	0
491	N	true	UPI0005194AE5	Transposase OS=Cronobacter dublinensis subsp. dublinensis LMG 23823 OX=1159554 GN=AFK67_21060 PE=4 SV=1	1	7.6	9.9	16	1	10.3	3	491	A0A0K2P898	N	PP	N	N	NO	0
237	C	true	UPI0005191EDD	Dihydrolipoyl dehydrogenase OS=Cronobacter dublinensis subsp. dublinensis LMG 23823 OX=1159554 GN=AFK67_03780 PE=3 SV=1	7	50.6	5.8	84.5	3	9.9	6.11	237	A0A0K2P8C0	N	C	C	C	NO	0
33	C	true	UPI00015BA640	Translation initiation factor IF-2 OS=Cronobacter sakazakii OX=28141 GN=infB PE=3 SV=1	9	98.6	5.8	460.1	16	21	4.69	33	A0A2S9U7U7	C	C	C	C	NO	0
267	C	true	UPI0001722D4B	Polyribonucleotide nucleotidyltransferase OS=Cronobacter sakazakii OX=28141 GN=pnp PE=3 SV=1	7	76.9	5.2	63.5	1	2.5	6.13	267	A0A2S9U7Z3	C	C	C	C	NO	0
350	C	true	UPI00025F6E1C	Arabinose 5-phosphate isomerase OS=Cronobacter sakazakii OX=28141 GN=kdsD PE=3 SV=1	6	35.1	5.9	40.6	1	4.9	8.28	350	A0A2S9U846	N	C	C	C	NO	0
123	C	true	UPI00015BA449	Formate hydrogenlyase regulator HycA OS=Cronobacter sakazakii OX=28141 GN=hycA PE=4 SV=1	2	17.4	6	183	4	29.2	4.24	123	A0A2S9U898	N	C	C	C	NO	0
446	C	true	UPI00025F64D8	Probable phosphatase AGJ02_10135 OS=Cronobacter sakazakii OX=28141 GN=DC438_13520 PE=3 SV=1	4	26.6	5.8	22.5	1	5.7	4.92	446	A0A2S9U8N3	N	C	C	C	NO	0
10	C	true	UPI000170CCC4	DNA-directed RNA polymerase subunit beta OS=Cronobacter sakazakii OX=28141 GN=rpoB PE=3 SV=1	1	150.4	5.1	1090.2	40	34.2	4.57	10	A0A2S9U8Q2	N	C	C	C	NO	0
321	C	true	UPI0009BB34D8	Purine nucleoside phosphoramidase OS=Cronobacter sakazakii OX=28141 GN=DC438_13195 PE=4 SV=1	9	13.1	5.7	48.4	1	10.9	4.11	321	A0A2S9U8U4	N	C	C	C	NO	0
211	EC	true	UPI00029C3DAE	Flagellar hook-associated protein 1 OS=Cronobacter sakazakii OX=28141 GN=flgK PE=3 SV=1	5	58.5	4.7	95.4	5	12.5	6.26	211	A0A2S9U8V4	EC	EC	EC	EC	SP(Sec/SPI) < 0.9	0
207	C	true	UPI00020F2EE5	3-oxoacyl-[acyl-carrier-protein] synthase 2 OS=Cronobacter sakazakii OX=28141 GN=fabF PE=3 SV=1	5	42.9	5.7	98.4	4	18.4	5.05	207	A0A2S9U8V5	N	C	C	C	NO	0
243	C	true	UPI00015BA3B2	Adenylosuccinate lyase OS=Cronobacter sakazakii OX=28141 GN=purB PE=3 SV=1	10	51.6	5.7	79.1	2	5.3	4.94	243	A0A2S9U8X4	N	C	C	C	NO	0
198	C	true	UPI00020F3331	UPF0229 protein AUN10_16025 OS=Cronobacter sakazakii OX=28141 GN=DC438_12905 PE=3 SV=1	6	49.5	6.9	103	5	10.8	2.74	198	A0A2S9U932	N	C	C	C	NO	0
93	C	true	UPI00025F6BA9	Phosphoenolpyruvate synthase OS=Cronobacter sakazakii OX=28141 GN=DC438_12585 PE=3 SV=1	6	87.2	5	247.7	7	12.5	6.23	93	A0A2S9U982	N	C	C	C	NO	0
403	N	true	UPI00029BD9C0	Fructosamine kinase family protein OS=Cronobacter sakazakii OX=28141 GN=FZH93_02575 PE=3 SV=1	8	32.1	5	30.3	3	12.6	3.37	403	A0A2S9U9B2	N	C	N	N	NO	0
295	C	true	UPI00015B9F6E	Exopolyphosphatase OS=Cronobacter sakazakii OX=28141 GN=ppx PE=3 SV=1	10	58	6	54.9	3	6	3.39	295	A0A2S9U9E6	MEMBR	C	C	C	NO	0
142	C	true	UPI00015B9DF4	CDP-diacylglycerol--serine O-phosphatidyltransferase OS=Cronobacter sakazakii OX=28141 GN=pssA PE=3 SV=1	3	52.3	9.2	162.9	7	23.7	5.53	142	A0A2S9U9P5	N	C	C	C	NO	0
340	IM	true	UPI00015BA9B0	Probable protein kinase UbiB OS=Cronobacter sakazakii OX=28141 GN=ubiB PE=3 SV=1	10	63.3	7.7	42.8	1	1.8	7.53	340	A0A2S9U9T0	MEMBR	IM	IM	IM	NO	2
503	C	true	UPI00015BA9A8	NAD(P)H-flavin reductase OS=Cronobacter sakazakii OX=28141 GN=fre PE=4 SV=1	9	26.3	5	14.2	1	3.9	2.99	503	A0A2S9U9V6	N	C	C	C	NO	0
374	N	true	UPI00015B9D44	Transcriptional regulator LrhA OS=Cronobacter sakazakii OX=28141 GN=lrhA PE=3 SV=1	10	34.7	5.2	35.1	1	3.9	8.75	374	A0A2S9UAF9	N	C	MULTI	N	NO	0
137	C	true	UPI00015B9D48	NADH-quinone oxidoreductase subunit C/D OS=Cronobacter sakazakii OX=28141 GN=nuoC PE=3 SV=1	8	69.2	6	170.7	7	15.9	4.76	137	A0A2S9UAG0	MEMBR	C	C	C	NO	0
119	C	true	UPI00015B9D3D	Acetate kinase OS=Cronobacter sakazakii OX=28141 GN=ackA PE=3 SV=1	5	43.2	5.9	189.7	9	39.2	6.27	119	A0A2S9UAH1	C	C	C	C	NO	0
12	C	true	UPI00020F2F57	Phosphate acetyltransferase OS=Cronobacter sakazakii OX=28141 GN=pta PE=3 SV=1	2	77	5.4	1022.8	26	38.6	3.28	12	A0A2S9UAI7	C	C	C	C	NO	0
299	C	true	UPI00015B9E9F	Beta-ketoacyl-ACP synthase I OS=Cronobacter sakazakii OX=28141 GN=fabB PE=3 SV=1	3	42.5	5.3	54.1	2	6.9	6.88	299	A0A2S9UAL0	N	C	C	C	NO	0
500	C	true	UPI00029C465E	Chorismate synthase OS=Cronobacter sakazakii OX=28141 GN=aroC PE=3 SV=1	5	39.1	6	14.5	1	2.8	2.17	500	A0A2S9UAP5	N	C	C	C	NO	0
206	OM	true	UPI000518D7B0	Long-chain fatty acid transport protein OS=Cronobacter sakazakii OX=28141 GN=fadL PE=3 SV=1	6	49.2	5	99.1	2	7.1	6.18	206	A0A2S9UAU0	N	OM	OM	OM	SP(Sec/SPI)	0
71	C	true	UPI00015B9EF8	UvrABC system protein A OS=Cronobacter sakazakii OX=28141 GN=uvrA PE=3 SV=1	5	103.9	6.2	293.1	10	14.7	4.8	71	A0A2S9UAY1	C	C	C	C	NO	0
433	C	true	UPI00015B9D0F	AraC family transcriptional regulator OS=Cronobacter sakazakii OX=28141 GN=DC438_03690 PE=4 SV=1	4	33.3	8.5	24.7	1	4	7.53	433	A0A2S9UBD7	N	C	C	C	NO	0
250	C	true	UPI00015B9D91	Citrate (pro-3S)-lyase subunit beta OS=Cronobacter sakazakii OX=28141 GN=citE PE=3 SV=1	1	31.8	5.3	73.6	3	15.1	6.48	250	A0A2S9UBH8	C	C	C	C	NO	0
94	OM	true	UPI00025F6DBE	Outer membrane channel protein TolC OS=Cronobacter sakazakii OX=28141 GN=tolC PE=3 SV=1	4	53.4	5.5	247.7	9	28.3	5	94	A0A2S9UBK9	OM (GO)	OM	OM	OM	SP(Sec/SPI)	0
286	C	true	UPI00020F21DF	DNA topoisomerase 4 subunit B OS=Cronobacter sakazakii OX=28141 GN=parE PE=3 SV=1	8	70	5.7	57.2	4	7.5	4.42	286	A0A2S9UBL8	N	C	C	C	NO	0
317	C	true	UPI00015B9BC5	Phosphoenolpyruvate--protein phosphotransferase OS=Cronobacter sakazakii OX=28141 GN=ptsP PE=3 SV=1	11	83.7	5.5	49.1	1	1.5	5.84	317	A0A2S9UBW2	C	C	C	C	NO	0
409	IM	true	UPI00025F65C9	Bifunctional protein Aas OS=Cronobacter sakazakii OX=28141 GN=aas PE=3 SV=1	14	79.9	9.4	29.3	1	1.4	5.28	409	A0A2S9UBW7	MEMBR	IM	IM	IM	NO	0
202	C	true	UPI00015B9C36	GTP diphosphokinase OS=Cronobacter sakazakii OX=28141 GN=relA PE=3 SV=1	9	84.1	6.2	100.8	3	4.7	5.31	202	A0A2S9UBZ0	N	C	C	C	NO	0
488	C	true	UPI00020F3192	DNA mismatch repair protein MutS OS=Cronobacter sakazakii OX=28141 GN=mutS PE=3 SV=1	11	95	5.5	16.2	2	3.2	6.09	488	A0A2S9UC22	N	C	C	C	NO	0
147	C	true	UPI00048ED6C1	Bifunctional protein GlmU OS=Cronobacter sakazakii OX=28141 GN=glmU PE=3 SV=1	6	49.1	6.1	157.5	4	14	5.1	147	A0A2S9UCE1	C	C	C	C	NO	0
57	C	true	UPI00029BDF3D	Glycerol kinase OS=Cronobacter sakazakii OX=28141 GN=glpK PE=3 SV=1	3	56.4	5.6	352.2	13	31.7	4.73	57	A0A2S9UCM1	N	C	C	C	NO	0
292	C	true	UPI00029BB2F2	Phospho-2-dehydro-3-deoxyheptonate aldolase OS=Cronobacter sakazakii OX=28141 GN=aroF PE=3 SV=1	10	38.8	5.8	55.6	1	4.2	8.07	292	A0A2S9UCR9	N	C	C	C	NO	0
195	C	true	UPI00015BA5B5	ATP-dependent endonuclease OS=Cronobacter sakazakii OX=28141 GN=FZI36_09105 PE=4 SV=1	3	63.5	9.3	106.1	3	8	6.01	195	A0A2S9UDE9	N	C	C	C	NO	0
169	C	true	UPI00020F3534	Phosphoserine aminotransferase OS=Cronobacter sakazakii OX=28141 GN=serC PE=3 SV=1	5	39.6	5.2	126	4	14.4	5.86	169	A0A2S9UDH4	C	C	C	C	NO	0
380	C	true	UPI00029BBDB5	Aminotransferase OS=Cronobacter sakazakii OX=28141 GN=DC438_13910 PE=3 SV=1	10	43.4	5.6	33.5	2	5.3	6.51	380	A0A2S9UDJ3	N	C	C	C	NO	0
160	C	true	UPI00015BA7B0	UDP-N-acetylmuramate--L-alanine ligase OS=Cronobacter sakazakii OX=28141 GN=murC PE=3 SV=1	6	52.8	5.7	139.8	4	11.7	5.87	160	A0A2S9UE59	C	C	C	C	NO	0
205	C	true	UPI00029C69E5	Catabolite repressor/activator OS=Cronobacter sakazakii OX=28141 GN=cra PE=4 SV=1	6	38	6.7	99.5	4	16.2	6.31	205	A0A2S9UE66	N	C	C	C	NO	0
134	C	true	UPI00020F1A59	Glutamate-1-semialdehyde 2,1-aminomutase OS=Cronobacter sakazakii OX=28141 GN=hemL PE=3 SV=1	7	45.4	5	172.5	6	21.4	5.3	134	A0A2S9UED2	C	C	C	C	NO	0
390	OM	true	UPI00015BA676	Outer membrane protein assembly factor BamA OS=Cronobacter sakazakii OX=28141 GN=bamA PE=3 SV=1	10	89	5.2	32	2	3.4	8.03	390	A0A2S9UEE1	OM	OM	OM	OM	SP(Sec/SPI)	0
479	PP	true	UPI00020F1A54	Periplasmic serine endoprotease DegP-like OS=Cronobacter sakazakii OX=28141 GN=degP PE=3 SV=1	11	49.1	8.3	17.7	1	3.6	7.67	479	A0A2S9UEE7	PP	PP	PP	PP	SP(Sec/SPI)	0
400	C	true	UPI0003A2F871	DNA polymerase III subunit alpha OS=Cronobacter sakazakii OX=28141 GN=dnaE PE=4 SV=1	7	130.1	5.2	30.8	2	1.6	5.48	400	A0A2S9UEG7	C	C	C	C	NO	0
253	C	true	UPI00029BF2FA	ABC-F family ATPase OS=Cronobacter sakazakii OX=28141 GN=FZI36_08845 PE=4 SV=1	8	59.6	5	72.8	2	6	6.59	253	A0A2S9UEL8	N	C	C	C	NO	0
512	C	true	UPI00015BA7D9	Dihydrolipoyllysine-residue succinyltransferase component of 2-oxoglutarate dehydrogenase complex OS=Cronobacter sakazakii OX=28141 GN=odhB PE=3 SV=1	12	44.3	5.6	13.3	1	2	4.27	512	A0A2S9UEW8	N	C	C	C	NO	0
306	OM	true	UPI00020F2F36	LPS-assembly lipoprotein LptE OS=Cronobacter sakazakii OX=28141 GN=lptE PE=3 SV=1	3	21.6	8	52.6	1	9.6	5.61	306	A0A2S9UF21	N	OM	OM	OM	LIPO(Sec/SPII)	1
208	C	true	UPI00015BA9C1	Glutamine synthetase OS=Cronobacter sakazakii OX=28141 GN=glnA PE=3 SV=1	1	51.8	5.3	96.1	3	12.2	5.96	208	A0A2S9UGP4	C	C	C	C	NO	0
226	IM	true	UPI00029C020E	3-deoxy-D-manno-octulosonic acid transferase OS=Cronobacter sakazakii OX=28141 GN=DC438_00615 PE=3 SV=1	5	47.6	9.5	90.5	2	6.1	5.33	226	A0A2S9UGP7	IM	IM	C	IM	NO	0
475	C	true	UPI00015BA191	GTP cyclohydrolase-2 OS=Cronobacter sakazakii OX=28141 GN=ribA PE=3 SV=1	10	21.7	5.5	18.6	1	4.1	2.4	475	A0A2S9UH27	N	C	C	C	NO	0
469	IM	true	UPI00015BA253	NAD(P) transhydrogenase subunit beta OS=Cronobacter sakazakii OX=28141 GN=pntB PE=3 SV=1	6	48.7	5.8	19.5	2	6.1	7.02	469	A0A2S9UHM0	MEMBR	IM	IM	IM	NO	9
329	IM	true	UPI00029C0619	NAD(P) transhydrogenase subunit alpha OS=Cronobacter sakazakii OX=28141 GN=pntA PE=3 SV=1	16	54.3	5.6	46.8	2	4.1	4.77	329	A0A2S9UHN0	N	IM	IM	IM	NO	5
118	C	true	UPI00029C4298	KR domain-containing protein OS=Cronobacter sakazakii OX=28141 GN=DC438_11575 PE=4 SV=1	7	35.9	9.2	190.2	5	20.7	4.33	118	A0A2S9UHU7	MEMBR (GO)	C	C	C	SP(Sec/SPI) < 0.9	1
333	IM	true	UPI00015BA798	Sec translocon accessory complex subunit YajC OS=Cronobacter sakazakii OX=28141 GN=yajC PE=3 SV=1	8	11.8	9.6	45.5	1	11.8	2.52	333	A0A2S9UIL0	MEMBR	IM	IM	IM	NO	1
59	IM	true	UPI00020F2B1D	Protein translocase subunit SecD OS=Cronobacter sakazakii OX=28141 GN=secD PE=3 SV=1	6	66.6	7.7	348.9	13	23.7	5.04	59	A0A2S9UIL6	MEMBR	IM	IM	IM	NO	6
272	FLAG	true	UPI000283F6C2	Flagellar hook protein FlgE OS=Cronobacter muytjensii OX=413501 GN=flgE PE=3 SV=1	9	42.5	4.6	61.9	1	4.4	5.73	272	A0A2T7AJ89	FLAG	EC	EC	FLAG	NO	0
256	IM	true	UPI0009488B50	Methyl-accepting chemotaxis protein OS=Cronobacter muytjensii OX=413501 GN=AUN14_19815 PE=4 SV=1	13	59.3	4.9	70.9	2	5.6	7.38	256	A0A2T7AJS3	MEMBR (GO)	IM	IM	IM	NO	2
159	C	true	UPI00094908D7	Acetyltransferase component of pyruvate dehydrogenase complex OS=Cronobacter muytjensii OX=413501 GN=aceF PE=3 SV=1	13	66.4	5.1	140.6	4	7.9	5.46	159	A0A2T7AJZ4	N	C	C	C	NO	0
84	C	true	UPI000283FA38	Pyruvate kinase OS=Cronobacter muytjensii OX=413501 GN=pyk PE=3 SV=1	7	51.4	6	263.5	9	28.1	5.35	84	A0A2T7AKP2	N	C	C	C	NO	0
17	C	true	UPI0003AA220A	Elongation factor G OS=Cronobacter muytjensii OX=413501 GN=fusA PE=3 SV=1	4	77.6	5.2	728	22	46.9	4.11	17	A0A2T7ALA2	C	C	C	C	NO	0
393	C	true	UPI000283F4E0	Protein FdhE homolog OS=Cronobacter muytjensii OX=413501 GN=fdhE PE=3 SV=1	9	34.4	5.3	31.5	1	3.9	6.13	393	A0A2T7ALZ5	C	C	C	C	NO	0
366	C	true	UPI00028407CC	Replication-associated recombination protein A OS=Cronobacter muytjensii OX=413501 GN=AUN14_17705 PE=3 SV=1	13	49.7	6.1	37.4	1	3.1	5.57	366	A0A2T7AMI1	N	C	C	C	NO	0
460	C	true	UPI00028407D2	30S ribosomal protein S12 methylthiotransferase accessory factor YcaO OS=Cronobacter muytjensii OX=413501 GN=AUN14_17735 PE=4 SV=1	4	65.4	4.5	20.5	2	5.3	6.1	460	A0A2T7AMI8	C (GO)	C	C	C	NO	0
501	C	true	UPI000283F24E	Chromosome partition protein MukF OS=Cronobacter muytjensii OX=413501 GN=mukF PE=3 SV=1	10	50.6	4.7	14.3	1	3.2	8.12	501	A0A2T7AMJ4	C	C	C	C	NO	0
477	N	true	UPI0003A1715F	Aminopeptidase N OS=Cronobacter muytjensii OX=413501 GN=AUN14_17885 PE=3 SV=1	13	98.8	5.3	18.5	1	0.8	1.62	477	A0A2T7AMK4	N	C	MULTI	N	NO	0
176	C	true	UPI00094906D2	ATP-binding protein Uup OS=Cronobacter muytjensii OX=413501 GN=uup PE=3 SV=1	1	71.4	5.4	121.8	3	6.5	5.41	176	A0A2T7AML4	C	C	C	C	NO	0
116	C	true	UPI000948ED07	Asparagine--tRNA ligase OS=Cronobacter muytjensii OX=413501 GN=asnS PE=3 SV=1	11	52.5	5.1	193.2	7	17.6	3.5	116	A0A2T7AMP0	C	C	C	C	NO	0
487	IM	true	UPI000948F027	Macrolide transporter subunit MacA OS=Cronobacter muytjensii OX=413501 GN=AUN14_17085 PE=3 SV=1	12	40.6	9.2	16.4	1	3.2	8.58	487	A0A2T7ANK9	MEMBR (GO)	IM	IM	IM	NO	1
273	C	true	UPI0009491F60	Probable alpha-L-glutamate ligase OS=Cronobacter muytjensii OX=413501 GN=rimK PE=3 SV=1	7	32.6	7.1	61.9	2	7.7	6.58	273	A0A2T7ANL2	C (GO)	C	C	C	NO	0
337	C	true	UPI0009490E94	Thymidylate synthase OS=Cronobacter muytjensii OX=413501 GN=thyA PE=3 SV=1	10	30.5	5.9	44.4	2	8	4.36	337	A0A2T7APD0	C	C	C	C	NO	0
294	N	true	UPI000283F1A6	NADH-quinone oxidoreductase subunit F OS=Cronobacter muytjensii OX=413501 GN=AUN14_16375 PE=3 SV=1	6	49.1	6.6	55.1	1	3.6	4.98	294	A0A2T7APS7	N	C	MULTI	N	NO	0
489	C	true	UPI000283F1AC	Pyridoxal phosphate-dependent aminotransferase OS=Cronobacter muytjensii OX=413501 GN=AUN14_16340 PE=4 SV=1	13	45.3	5.7	16.1	1	7.4	6.08	489	A0A2T7APV6	N	C	C	C	NO	0
125	C	true	UPI00028403AD	Cysteine desulfurase IscS OS=Cronobacter muytjensii OX=413501 GN=iscS PE=3 SV=1	5	45	5.9	179.5	6	23.3	5.13	125	A0A2T7AQB1	C	C	C	C	NO	0
192	C	true	UPI000283F8EF	Dual-specificity RNA methyltransferase RlmN OS=Cronobacter muytjensii OX=413501 GN=rlmN PE=3 SV=1	7	43.3	6.6	107.9	2	4.9	2.65	192	A0A2T7AQB5	C	C	C	C	NO	0
41	C	true	UPI000283F952	ATP-dependent Clp protease ATP-binding subunit ClpX OS=Cronobacter muytjensii OX=413501 GN=clpX PE=3 SV=1	3	46.3	5.2	403.2	11	34.4	4.73	41	A0A2T7AQC4	N	C	C	C	NO	0
173	C	true	UPI0009489278	Peptidase B OS=Cronobacter muytjensii OX=413501 GN=pepB PE=3 SV=1	9	46.4	5.8	122.9	5	15.2	5.33	173	A0A2T7AQE1	C	C	C	C	NO	0
359	C	true	UPI0003A6E2ED	Transcription antitermination protein NusB OS=Cronobacter muytjensii OX=413501 GN=nusB PE=3 SV=1	4	15.8	6.3	39.1	1	7.9	4.68	359	A0A2T7AQF7	N	C	C	C	NO	0
181	C	true	UPI000283FAB7	50S ribosomal protein L10 OS=Cronobacter muytjensii OX=413501 GN=rplJ PE=3 SV=1	3	17.7	9	116.1	4	30.9	5.78	181	A0A2T7AQN2	C (GO)	C	C	C	NO	0
342	IM	true	UPI0003A1C349	TerC family protein OS=Cronobacter muytjensii OX=413501 GN=AUN14_14690 PE=3 SV=1	12	56.9	5	42.6	1	2.1	4.92	342	A0A2T7AQR2	MEMBR (GO)	IM	IM	IM	NO	7
357	IM	true	UPI000283F8C5	PTS mannose/fructose/sorbose transporter subunit IIC OS=Cronobacter muytjensii OX=413501 GN=AUN14_14680 PE=4 SV=1	2	27.5	4.7	39.5	1	7.1	4.5	357	A0A2T7AQS6	MEMBR	IM	IM	IM	NO	6
376	C	true	UPI000283F31E	Sigma factor-binding protein Crl OS=Cronobacter muytjensii OX=413501 GN=crl PE=3 SV=1	11	15.3	5.8	34.7	1	7	5.54	376	A0A2T7AR26	C	C	C	C	NO	0
461	C	true	UPI000948B262	RNA polymerase-associated protein RapA OS=Cronobacter muytjensii OX=413501 GN=rapA PE=3 SV=1	13	109.7	5.1	20.4	2	2.5	5.91	461	A0A2T7AR71	N	C	C	C	NO	0
136	C	true	UPI000284071B	Chaperone protein DnaJ OS=Cronobacter muytjensii OX=413501 GN=dnaJ PE=3 SV=1	7	41.2	8	171.8	6	18.7	3.54	136	A0A2T7ARB2	C	C	C	C	NO	0
233	C	true	UPI000948EEFB	Ribosomal RNA small subunit methyltransferase C OS=Cronobacter muytjensii OX=413501 GN=rsmC PE=3 SV=1	11	37.4	5.6	87.1	2	7.9	5.8	233	A0A2T7ARG4	C	C	C	C	NO	0
405	C	true	UPI000948DA8E	Ubiquinone/menaquinone biosynthesis C-methyltransferase UbiE OS=Cronobacter muytjensii OX=413501 GN=ubiE PE=3 SV=1	3	28.1	8.4	30.1	1	2.8	4.97	405	A0A2T7ARN6	N	C	C	C	NO	0
367	C	true	UPI00039D4747	5-methyltetrahydropteroyltriglutamate--homocysteine methyltransferase OS=Cronobacter muytjensii OX=413501 GN=metE PE=3 SV=1	9	84.5	5.5	36.9	3	5.6	2.75	367	A0A2T7ARP4	N	C	C	C	NO	0
241	C	true	UPI0003A00FB7	Diaminopimelate epimerase OS=Cronobacter muytjensii OX=413501 GN=dapF PE=3 SV=1	10	30.2	5.9	80.7	1	6.2	8.4	241	A0A2T7ARQ5	C	C	C	C	NO	0
458	IM	true	UPI000949147B	1-acyl-sn-glycerol-3-phosphate acyltransferase OS=Cronobacter muytjensii OX=413501 GN=AUN14_12880 PE=3 SV=1	12	27.4	9.8	20.6	1	4.9	3.88	458	A0A2T7ARU2	MEMBR (GO)	IM	IM	IM	LIPO(Sec/SPII) < 0.9	1
396	IM	true	UPI000283FC99	Proline/glycine betaine transporter ProP OS=Cronobacter muytjensii OX=413501 GN=AUN14_12265 PE=3 SV=1	13	55.1	7.7	31.1	1	3.4	3.97	396	A0A2T7AS68	MEMBR	IM	IM	IM	NO	12
482	C	true	UPI000283FE24	Fe-S cluster assembly ATPase SufC OS=Cronobacter muytjensii OX=413501 GN=AUN14_12425 PE=3 SV=1	6	27.7	4.7	17.2	1	4	7.66	482	A0A2T7AS97	N	C	C	C	NO	0
456	N	true	UPI000283FD93	Gluconokinase OS=Cronobacter muytjensii OX=413501 GN=AUN14_11735 PE=3 SV=1	4	19.7	6.6	20.9	1	5.1	6.29	456	A0A2T7ASG1	N	C	N	N	NO	0
478	C	true	UPI00015BAA14	Tryptophan--tRNA ligase OS=Cronobacter muytjensii OX=413501 GN=trpS PE=3 SV=1	5	37.3	6.2	18.2	1	3	4.41	478	A0A2T7ASG3	C	C	C	C	NO	0
505	IM	true	UPI0001B7EB2B	Cell division ATP-binding protein FtsE OS=Cronobacter muytjensii OX=413501 GN=ftsE PE=3 SV=1	6	24.3	9.6	13.9	2	22.1	6.18	505	A0A2T7ASJ6	IM	C	IM	IM	NO	0
327	IM	true	UPI000948AD2B	Cell division protein FtsX OS=Cronobacter muytjensii OX=413501 GN=AUN14_11865 PE=3 SV=1	8	38.5	9.1	47.2	1	3.7	4.53	327	A0A2T7ASQ8	MEMBR	IM	IM	IM	NO	4
291	C	true	UPI0003A8E5AB	UDP-N-acetylglucosamine 1-carboxyvinyltransferase OS=Cronobacter muytjensii OX=413501 GN=murA PE=3 SV=1	8	44.7	5.6	56	2	6.4	6.43	291	A0A2T7ASV9	C	C	C	C	NO	0
308	C	true	UPI0003A73AE3	Bifunctional NADP-dependent 3-hydroxy acid dehydrogenase/3-hydroxypropionate dehydrogenase YdfG OS=Cronobacter muytjensii OX=413501 GN=AUN14_10235 PE=3 SV=1	9	26.9	6.1	52.2	3	13.7	4.14	308	A0A2T7AT93	N	C	C	C	NO	0
297	C	true	UPI0003A59122	2-hydroxyacid dehydrogenase OS=Cronobacter muytjensii OX=413501 GN=AUN14_10600 PE=3 SV=1	9	36.8	5.5	54.3	1	4	7.58	297	A0A2T7ATJ2	N	C	C	C	NO	0
485	IM	true	UPI0009490DDA	YdbH family protein OS=Cronobacter muytjensii OX=413501 GN=AUN14_10595 PE=4 SV=1	1	96.7	8.5	16.8	1	0.9	1.1	485	A0A2T7ATL3	N	IM	IM	IM	NO	1
279	C	true	UPI00094909C8	YciK family oxidoreductase OS=Cronobacter muytjensii OX=413501 GN=AUN14_09585 PE=4 SV=1	13	27.9	6.5	60.1	1	5.1	6.92	279	A0A2T7ATQ5	N	C	C	C	NO	0
238	C	true	UPI000283F467	UTP--glucose-1-phosphate uridylyltransferase OS=Cronobacter muytjensii OX=413501 GN=galU PE=3 SV=1	4	32.8	5.2	84.2	3	11.6	6.63	238	A0A2T7ATS1	N	C	C	C	NO	0
164	C	true	UPI0009489586	Alanine transaminase OS=Cronobacter muytjensii OX=413501 GN=AUN14_09070 PE=4 SV=1	5	46.2	7.7	132.6	4	14.8	5.15	164	A0A2T7AU07	N	C	C	C	NO	0
441	C	true	UPI000283F621	Acetyltransferase AUN14_08875 OS=Cronobacter muytjensii OX=413501 GN=AUN14_08875 PE=3 SV=1	10	16.3	5	23.1	1	6.4	7.18	441	A0A2T7AU22	N	C	C	C	NO	0
381	C	true	UPI000283F6B0	RNA polymerase sigma factor RpoD OS=Cronobacter muytjensii OX=413501 GN=rpoD PE=3 SV=1	7	70.3	4.7	33.2	1	2.6	7.82	381	A0A2T7AU69	C	C	C	C	NO	0
301	C	true	UPI0009489DC1	Inorganic triphosphatase OS=Cronobacter muytjensii OX=413501 GN=AUN14_08685 PE=4 SV=1	11	48.8	6.2	53.5	3	6.9	7.13	301	A0A2T7AU85	N	C	C	C	NO	0
45	C	true	UPI0003AA7D53	ATP synthase subunit alpha OS=Cronobacter muytjensii OX=413501 GN=atpA PE=3 SV=1	5	55.3	5.8	399.8	13	30	5.13	45	A0A2T7AUG1	MEMBR	C	C	C	NO	0
303	C	true	UPI000283F201	Type VI secretion system contractile sheath large subunit OS=Cronobacter muytjensii OX=413501 GN=tssC PE=4 SV=1	9	56.7	5.3	52.9	2	6.2	1.83	303	A0A2T7AUL8	N	C	C	C	NO	0
356	C	true	UPI000283F1F1	Heat shock chaperone IbpB OS=Cronobacter muytjensii OX=413501 GN=AUN14_08195 PE=3 SV=1	9	18.5	5.1	39.5	3	17.2	3.62	356	A0A2T7AUM5	N	C	C	C	NO	0
432	C	true	UPI0005762E7B	Ribosome maturation factor RimM OS=Cronobacter muytjensii OX=413501 GN=rimM PE=3 SV=1	7	20.5	4.5	24.9	1	9.3	1.37	432	A0A2T7AV45	C	C	C	C	NO	0
363	IM	true	UPI000283FBDB	DUF21 domain-containing protein OS=Cronobacter muytjensii OX=413501 GN=AUN14_07225 PE=3 SV=1	10	48.1	6.2	38.2	2	7.2	6.45	363	A0A2T7AV52	MEMBR	IM	IM	IM	NO	4
419	C	true	UPI0009489875	Hydroxyacylglutathione hydrolase OS=Cronobacter turicensis OX=413502 GN=gloB PE=3 SV=1	7	28.7	5.1	27.5	1	6	5.73	419	A0A2T7AVG0	N	C	C	C	NO	0
95	C	true	UPI00028401F9	ATP-dependent 6-phosphofructokinase OS=Cronobacter muytjensii OX=413501 GN=pfkA PE=3 SV=1	3	35	5.9	245.2	8	26.2	4.67	95	A0A2T7AVN5	C	C	C	C	NO	0
498	C	true	UPI000D4FFE7F	GNAT family N-acetyltransferase OS=Cronobacter muytjensii OX=413501 GN=AUN14_06700 PE=4 SV=1	12	36.9	5.7	15	1	3	6.44	498	A0A2T7AVU3	N	C	C	C	NO	0
300	C	true	UPI000948B871	DeoR/GlpR transcriptional regulator OS=Cronobacter muytjensii OX=413501 GN=AUN14_06720 PE=4 SV=1	13	29	5.9	54.1	1	4.5	7.51	300	A0A2T7AVU5	N	C	C	C	NO	0
219	C	true	UPI000948EB3A	Stress response kinase A OS=Cronobacter muytjensii OX=413501 GN=srkA PE=3 SV=1	13	38.2	4.9	93	2	7.9	4.55	219	A0A2T7AVW7	C	C	C	C	NO	0
439	C	true	UPI000948AE08	tRNA/rRNA methyltransferase OS=Cronobacter turicensis OX=413502 GN=BS411_21175 PE=4 SV=1	9	38.2	9	23.5	1	3.1	2.63	439	A0A2T7AW79	N	C	C	C	NO	0
51	C	true	UPI0003A0B857	PrkA family serine protein kinase OS=Cronobacter muytjensii OX=413501 GN=AUN14_05530 PE=4 SV=1	4	74.4	5.7	379.3	16	34.6	5.28	51	A0A2T7AWE8	N	C	C	C	NO	0
448	IM	true	UPI0003AA3ECD	EIICB-Glc OS=Cronobacter muytjensii OX=413501 GN=AUN14_05885 PE=4 SV=1	8	50.6	8.7	22.1	1	2.7	6.77	448	A0A2T7AWJ2	MEMBR	IM	IM	IM	NO	10
412	C	true	UPI000283F6E5	UPF0227 protein AUN14_05850 OS=Cronobacter muytjensii OX=413501 GN=AUN14_05850 PE=3 SV=1	6	21.2	6.1	28.3	1	9.4	7.81	412	A0A2T7AWM8	N	C	C	C	NO	0
49	C	true	UPI000948DBA6	Amidophosphoribosyltransferase OS=Cronobacter turicensis OX=413502 GN=purF PE=3 SV=1	3	56.5	5.6	383	11	26.7	4.36	49	A0A2T7AWX4	N	C	C	C	NO	0
474	C	true	UPI000283FF54	Phosphoglucosamine mutase OS=Cronobacter muytjensii OX=413501 GN=glmM PE=3 SV=1	11	47.7	5.8	18.6	1	1.8	3.3	474	A0A2T7AWX5	N	C	C	C	NO	0
382	C	true	UPI00039BF7B0	ATP-dependent RNA helicase DeaD OS=Cronobacter muytjensii OX=413501 GN=deaD PE=3 SV=1	10	71.4	8.7	33.2	1	2.2	3.8	382	A0A2T7AWY5	C	C	C	C	NO	0
158	C	true	UPI000283FF57	Transcription termination/antitermination protein NusA OS=Cronobacter muytjensii OX=413501 GN=nusA PE=3 SV=1	8	55	4.6	141.3	4	9.5	4.1	158	A0A2T7AX33	C	C	C	C	NO	0
437	C	true	UPI000284021B	Arginine deiminase OS=Cronobacter muytjensii OX=413501 GN=arcA PE=3 SV=1	15	45.5	5.6	23.9	1	4.7	5.75	437	A0A2T7AX61	C	C	C	C	NO	0
379	PP	true	UPI0002D91EA8	Formate dehydrogenase-N subunit alpha OS=Cronobacter turicensis OX=413502 GN=fdnG PE=3 SV=1	8	112.3	7.1	33.8	1	1.6	7.89	379	A0A2T7AXE3	PP	PP	PP	PP	TAT	1
5	EC	true	UPI000948D691	Flagellin OS=Cronobacter muytjensii OX=413501 GN=AUN14_03990 PE=3 SV=1	9	29.1	5	1518.8	10	48	3.78	5	A0A2T7AXR3	EC	EC	EC	EC	NO	0
355	FLAG	true	UPI000283FECF	Flagellar motor switch protein FliM OS=Cronobacter muytjensii OX=413501 GN=AUN14_03900 PE=3 SV=1	7	37.9	5.4	39.5	1	3.3	6.04	355	A0A2T7AXR6	FLAG	C	IM	FLAG	NO	0
240	FLAG	true	UPI0003A7317A	Flagellar motor switch protein FliG OS=Cronobacter muytjensii OX=413501 GN=AUN14_03930 PE=3 SV=1	7	37.7	4.8	81.1	2	7.1	7.22	240	A0A2T7AXS9	FLAG	C	MULTI	FLAG	NO	0
304	C	true	UPI0009490713	UvrABC system protein C OS=Cronobacter muytjensii OX=413501 GN=uvrC PE=3 SV=1	11	68.4	9.1	52.9	1	2.3	8.17	304	A0A2T7AXU8	C	C	C	C	NO	0
352	IM	true	UPI000283F642	NCS2 family permease OS=Cronobacter muytjensii OX=413501 GN=AUN14_02670 PE=4 SV=1	11	45.6	6.9	40.2	1	4.5	3.95	352	A0A2T7AYB7	MEMBR	IM	IM	IM	NO	12
360	C	true	UPI0009490587	Replicative DNA helicase OS=Cronobacter muytjensii OX=413501 GN=AUN14_02575 PE=3 SV=1	4	52.5	4.9	39.1	2	4.5	4.28	360	A0A2T7AYF4	N	C	C	C	NO	0
463	C	true	UPI000283F350	Protein HflC OS=Cronobacter muytjensii OX=413501 GN=AUN14_02955 PE=3 SV=1	6	37.5	6	19.9	1	5.1	0.3	463	A0A2T7AYH6	MEMBR (GO)	C	C	C	NO	1
218	C	true	UPI000283F338	50S ribosomal protein L9 OS=Cronobacter muytjensii OX=413501 GN=rplI PE=3 SV=1	4	15.7	5.7	93	1	10.1	4.61	218	A0A2T7AYI8	C (GO)	C	C	C	NO	0
157	C	true	UPI00094918C0	23S rRNA (guanosine-2'-O-)-methyltransferase RlmB OS=Cronobacter muytjensii OX=413501 GN=rlmB PE=3 SV=1	2	26.3	6.2	141.6	3	21	5.72	157	A0A2T7AYL8	C	C	C	C	NO	0
416	C	true	UPI00029BE3B4	EEP domain-containing protein OS=Cronobacter turicensis OX=413502 GN=BS411_20090 PE=4 SV=1	10	28.7	7	27.7	1	2.8	3.16	416	A0A2T7AYU8	N	C	C	C	NO	0
282	C	true	UPI000283FAE1	Inosine/guanosine kinase OS=Cronobacter muytjensii OX=413501 GN=AUN14_01100 PE=4 SV=1	8	48.4	5.6	59.1	2	6	4.82	282	A0A2T7AZ11	N	C	C	C	NO	0
426	IM	true	UPI0003A5BE0D	Peptidoglycan D,D-transpeptidase MrdA OS=Cronobacter muytjensii OX=413501 GN=mrdA PE=3 SV=1	9	71	9.1	26.1	1	2.5	5.89	426	A0A2T7AZ88	IM	PP	IM	IM	NO	1
270	C	true	UPI0003A2D08D	tRNA-2-methylthio-N(6)-dimethylallyladenosine synthase OS=Cronobacter muytjensii OX=413501 GN=miaB PE=3 SV=1	7	53.5	5.3	62.4	4	11.4	5.46	270	A0A2T7AZD5	C	C	C	C	NO	0
377	C	true	UPI000948BB2E	DUF1722 domain-containing protein OS=Cronobacter muytjensii OX=413501 GN=AUN14_01780 PE=4 SV=1	12	36.7	9	34.7	1	3.1	2.76	377	A0A2T7AZE1	N	C	C	C	NO	0
320	C	true	UPI0003AB3DE4	Citrate synthase OS=Cronobacter muytjensii OX=413501 GN=gltA PE=3 SV=1	7	48.2	5.9	48.4	3	9.6	3.47	320	A0A2T7AZF2	C (GO)	C	C	C	NO	0
510	IM	true	UPI00029C19D4	Cytochrome d ubiquinol oxidase subunit II OS=Cronobacter muytjensii OX=413501 GN=cydB PE=3 SV=1	11	42.2	8.4	13.5	1	2.9	3.54	510	A0A2T7AZG3	MEMBR	IM	IM	IM	NO	8
353	C	true	UPI000948C21D	Cof-type HAD-IIB family hydrolase OS=Cronobacter muytjensii OX=413501 GN=AUN14_02045 PE=4 SV=1	14	30	5.2	40	1	3.7	3.42	353	A0A2T7AZI1	N	C	C	C	NO	0
130	C	true	UPI0008FC0802	PhoH family protein OS=Cronobacter muytjensii OX=413501 GN=AUN14_01600 PE=3 SV=1	6	40.5	6.1	175.2	4	14.2	5.23	130	A0A2T7AZQ1	N	C	C	C	NO	0
344	C	true	UPI000948A145	Alanine--tRNA ligase OS=Cronobacter turicensis OX=413502 GN=alaS PE=3 SV=1	11	96.2	5.4	41.9	1	1.5	7.22	344	A0A2T7AZT1	C	C	C	C	NO	0
20	C	true	UPI000948F3B4	Ribonuclease R OS=Cronobacter turicensis OX=413502 GN=rnr PE=3 SV=1	7	93.6	8.3	647	22	28.9	3.7	20	A0A2T7B046	C	C	C	C	NO	0
214	C	true	UPI0009488C24	Adenosine deaminase OS=Cronobacter muytjensii OX=413501 GN=add PE=3 SV=1	6	36	5.3	94.5	2	8.7	4.97	214	A0A2T7B093	N	C	C	C	NO	0
38	OM	true	UPI000948CCAB	Porin OmpC OS=Cronobacter turicensis OX=413502 GN=BS411_18865 PE=3 SV=1	2	41.3	4.5	408.5	11	41.2	3.04	38	A0A2T7B0Q0	MEMBR	OM	OM	OM	SP(Sec/SPI)	0
372	IM	true	UPI00029BEC49	NADH-quinone oxidoreductase subunit A OS=Cronobacter turicensis OX=413502 GN=nuoA PE=3 SV=1	6	16.7	9.2	35.4	1	8.1	4.37	372	A0A2T7B0U0	MEMBR	IM	IM	IM	NO	3
442	C	true	UPI00094908C6	ATP synthase subunit delta OS=Cronobacter turicensis OX=413502 GN=atpH PE=3 SV=1	3	19.3	5.2	22.8	1	6.2	5.94	442	A0A2T7B166	MEMBR	C	C	C	NO	0
163	C	true	UPI000948AE8E	Glutamine--fructose-6-phosphate aminotransferase [isomerizing] OS=Cronobacter turicensis OX=413502 GN=glmS PE=3 SV=1	9	66.4	5.5	135.7	5	14.1	5.7	163	A0A2T7B1C4	C	C	C	C	NO	0
193	C	true	UPI0002FCE96D	Nif3-like dinuclear metal center hexameric protein OS=Cronobacter turicensis OX=413502 GN=BS411_16140 PE=3 SV=1	7	27.2	5.2	106.6	2	13.8	7.03	193	A0A2T7B2A7	N	C	C	C	NO	0
494	C	true	UPI0009489AE2	DNA mismatch repair protein MutL OS=Cronobacter turicensis OX=413502 GN=mutL PE=3 SV=1	11	69.7	6.5	15.6	1	1.4	2.13	494	A0A2T7B366	N	C	C	C	NO	0
428	N	true	UPI0009491CF0	Lipoprotein OS=Cronobacter turicensis OX=413502 GN=BS411_13245 PE=4 SV=1	9	19.5	7	25.9	1	11.4	6.53	428	A0A2T7B3E0	N	PP	N	N	LIPO(Sec/SPII)	0
462	IM	true	UPI0005A53A89	Formate transporter FocA OS=Cronobacter turicensis OX=413502 GN=BS411_13400 PE=3 SV=1	6	30.9	7.1	20.1	2	8.1	5.24	462	A0A2T7B3G6	MEMBR	IM	IM	IM	NO	6
82	C	true	UPI000948F65E	ATP-dependent RNA helicase RhlB OS=Cronobacter turicensis OX=413502 GN=rhlB PE=3 SV=1	1	47	6.7	274.6	12	38	5.02	82	A0A2T7B4I6	C	C	C	C	NO	0
468	C	true	UPI0009490BCB	HTH-type transcriptional regulator CysB OS=Cronobacter turicensis OX=413502 GN=BS411_11740 PE=3 SV=1	4	36.1	6.6	19.5	2	6.8	3.59	468	A0A2T7B599	N	C	C	C	NO	0
269	N	true	UPI0009491860	Virulence factor SrfB OS=Cronobacter turicensis OX=413502 GN=BS411_09980 PE=4 SV=1	13	110.5	5.5	63.2	2	2.3	7.82	269	A0A2T7B5F4	N	C	N	N	NO	0
89	IM	true	UPI0009491B50	Efflux pump membrane transporter OS=Cronobacter turicensis OX=413502 GN=BS411_08795 PE=3 SV=1	4	113.5	5.7	250.3	10	15.7	4.89	89	A0A2T7B6H4	MEMBR	IM	IM	IM	NO	11
467	C	true	UPI000948BC5D	Ribosomal RNA large subunit methyltransferase M OS=Cronobacter turicensis OX=413502 GN=rlmM PE=3 SV=1	11	41.8	7	19.6	2	4.9	7	467	A0A2T7B6S1	C	C	C	C	NO	0
438	C	true	UPI00029C7AD4	Soluble pyridine nucleotide transhydrogenase OS=Cronobacter turicensis OX=413502 GN=sthA PE=3 SV=1	9	51.4	6.1	23.8	2	4.3	7.43	438	A0A2T7B7Z9	C	C	C	C	NO	0
424	C	true	UPI000948A117	Cell division protein ZapD OS=Cronobacter turicensis OX=413502 GN=zapD PE=3 SV=1	7	28.8	6.1	27.1	1	4.5	4	424	A0A2T7B898	C	C	C	C	NO	0
401	C	true	UPI00029C5CA4	3-isopropylmalate dehydratase large subunit OS=Cronobacter turicensis OX=413502 GN=leuC PE=3 SV=1	7	49.7	6.2	30.6	1	3.2	0.03	401	A0A2T7B8E1	N	C	C	C	NO	0
459	C	true	UPI000948B142	Molecular chaperone HscC OS=Cronobacter turicensis OX=413502 GN=BS411_03880 PE=3 SV=1	10	62.3	5	20.6	1	2.1	9.15	459	A0A2T7B9A6	N	C	C	C	NO	0
373	IM	true	UPI00029BB072	Protein-export membrane protein SecG OS=Cronobacter turicensis OX=413502 GN=BS411_02075 PE=3 SV=1	3	11.4	8.1	35.2	1	16.4	6.25	373	A0A2T7B9E3	MEMBR	IM	IM	IM	NO	2
349	C	true	UPI00094915DB	Bifunctional aspartokinase/homoserine dehydrogenase OS=Cronobacter turicensis OX=413502 GN=BS411_03160 PE=3 SV=1	2	89	5.6	40.7	3	6.5	5.62	349	A0A2T7BA60	N	C	C	C	NO	0
508	IM	true	UPI00029C3102	Phosphate transporter OS=Cronobacter turicensis OX=413502 GN=BS411_00795 PE=3 SV=1	6	53.7	9.6	13.7	1	3.6	8.79	508	A0A2T7BAN4	MEMBR	IM	IM	IM	NO	10
326	C	true	UPI0002DB789C	DNA-binding transcriptional regulator NtrC OS=Cronobacter turicensis OX=413502 GN=ntrC PE=4 SV=1	8	52.3	6	47.5	2	4.7	5.1	326	A0A2T7BB56	C	C	C	C	NO	0
365	C	true	UPI0009488D73	Coproporphyrinogen-III oxidase OS=Cronobacter turicensis OX=413502 GN=hemN PE=3 SV=1	13	52.4	6	37.7	1	3.3	6.41	365	A0A2T7BBA6	C	C	C	C	NO	0
141	C	true	UPI00048C6743	Poly(A) polymerase I OS=Cronobacter sakazakii OX=28141 GN=pcnB PE=3 SV=1	3	54.6	9.6	164	8	20.7	4.51	141	A0A347MKY6	N	C	C	C	NO	0
470	C	true	UPI00029BF19D	ATP-dependent protease ATPase subunit HslU OS=Cronobacter universalis NCTC 9529 OX=1074000 GN=hslU PE=3 SV=1	8	49.7	5.1	19.4	1	3.6	4.2	470	A0A376DWL6	C	C	C	C	NO	0
182	IM	true	UPI000576B666	EIICBA-Mtl OS=Cronobacter universalis NCTC 9529 OX=1074000 GN=mtlA PE=4 SV=1	5	67.8	6.2	115.1	3	6.4	4.71	182	A0A376DWL8	MEMBR	IM	IM	IM	NO	8
429	C	true	UPI00029C72E4	Regulator of ribonuclease activity A OS=Cronobacter universalis NCTC 9529 OX=1074000 GN=rraA PE=3 SV=1	7	17.3	4.1	25.4	1	5.6	3.7	429	A0A376DWV4	C	C	C	C	NO	0
148	C	true	UPI0005777570	Bifunctional aspartokinase/homoserine dehydrogenase OS=Cronobacter universalis NCTC 9529 OX=1074000 GN=metL PE=3 SV=1	9	88.8	5.5	154.5	4	6.4	4.67	148	A0A376DXL9	N	C	C	C	NO	0
98	C	true	UPI00029C1355	Probable cytosol aminopeptidase OS=Cronobacter universalis NCTC 9529 OX=1074000 GN=pepA PE=3 SV=1	3	54.8	6.6	239.3	9	24.3	5.04	98	A0A376DZZ0	C	C	C	C	NO	0
154	IM	true	UPI000577522E	Serine chemoreceptor protein OS=Cronobacter universalis NCTC 9529 OX=1074000 GN=tsr_2 PE=4 SV=1	7	59.5	4.8	146.6	4	10.8	5.84	154	A0A376E1D9	IM	IM	IM	IM	NO	2
140	C	true	UPI00029C6011	Energy-dependent translational throttle protein EttA OS=Cronobacter universalis NCTC 9529 OX=1074000 GN=yjjK PE=3 SV=1	3	62.2	5.5	164	12	30.6	4.65	140	A0A376E1P5	C	C	C	C	NO	0
244	IM	true	UPI00029BB53A	C4-dicarboxylate anaerobic carrier OS=Cronobacter universalis NCTC 9529 OX=1074000 GN=NCTC9529_00520 PE=4 SV=1	6	49.8	7.1	79	2	4.5	3.44	244	A0A376E1V2	MEMBR	IM	IM	IM	NO	9
398	C	true	UPI000577D603	Methionine aminopeptidase OS=Cronobacter universalis NCTC 9529 OX=1074000 GN=map PE=3 SV=1	5	29.4	5.6	31	1	4.2	2.8	398	A0A376E2Y9	N	C	C	C	NO	0
259	C	true	UPI00029C63D9	Acetyl-coenzyme A carboxylase carboxyl transferase subunit alpha OS=Cronobacter universalis NCTC 9529 OX=1074000 GN=accA PE=3 SV=1	4	35.3	5.6	67.9	1	4.1	4.78	259	A0A376E3N9	C	C	C	C	NO	0
314	C	true	UPI00029C7916	Pyruvate formate-lyase-activating enzyme OS=Cronobacter universalis NCTC 9529 OX=1074000 GN=pflA_1 PE=3 SV=1	6	28.2	6	50.1	1	6.5	5.46	314	A0A376EA83	C	C	C	C	NO	0
52	C	true	UPI00029BCB1D	Threonine--tRNA ligase OS=Cronobacter universalis NCTC 9529 OX=1074000 GN=thrS PE=3 SV=1	2	73.9	5.8	378.7	15	23.5	4.98	52	A0A376EAT9	C	C	C	C	NO	0
274	IM	true	UPI00029BE13C	Transporter of cystine tcyP OS=Cronobacter universalis NCTC 9529 OX=1074000 GN=tcyP PE=4 SV=1	7	48.5	9.5	61.7	2	6.3	6.17	274	A0A376EDC5	MEMBR	IM	IM	IM	NO	9
310	IM	true	UPI00029C6F61	Phosphoethanolamine transferase eptA OS=Cronobacter universalis NCTC 9529 OX=1074000 GN=eptA PE=4 SV=1	7	60.7	6.8	51.7	1	2.2	3	310	A0A376EE09	MEMBR	IM	IM	IM	NO	5
375	C	true	UPI00051877A0	Transcriptional regulator kdgR OS=Cronobacter universalis NCTC 9529 OX=1074000 GN=kdgR PE=4 SV=1	9	30.1	5.3	35	2	7.2	8.34	375	A0A376EIX7	N	C	C	C	NO	0
155	C	true	UPI00029BD212	SpoVR family protein OS=Cronobacter universalis NCTC 9529 OX=1074000 GN=NCTC9529_02376 PE=4 SV=1	5	61.9	5.6	144.3	6	13.8	4.62	155	A0A376EL11	N	C	C	C	NO	0
234	C	true	UPI00029BDEFB	3-oxoacyl-[acyl-carrier-protein] reductase FabG OS=Cronobacter universalis NCTC 9529 OX=1074000 GN=fabG_7 PE=4 SV=1	2	26.8	5.5	86.8	3	19	5.66	234	A0A376EL97	N	C	C	C	NO	0
271	C	true	UPI00029C2020	Protein-glutamate methylesterase/protein-glutamine glutaminase OS=Cronobacter universalis NCTC 9529 OX=1074000 GN=cheB PE=3 SV=1	4	37.5	7.9	62	3	13.2	6.92	271	A0A376ELY4	C	C	C	C	NO	0
78	C	true	UPI00029C30EA	Ribonucleoside-diphosphate reductase OS=Cronobacter universalis NCTC 9529 OX=1074000 GN=nrdA PE=3 SV=1	6	85.7	5.7	277.9	8	13.9	5.35	78	A0A376END8	N	C	C	C	NO	0
197	C	true	UPI0005776704	DNA gyrase subunit A OS=Cronobacter universalis NCTC 9529 OX=1074000 GN=gyrA PE=3 SV=1	5	97.2	5	104.1	4	5.2	5.98	197	A0A376EPA3	C	C	C	C	NO	0
307	C	true	UPI00029BEB7D	Inositol-1-monophosphatase OS=Cronobacter universalis NCTC 9529 OX=1074000 GN=suhB PE=3 SV=1	4	29.3	7.8	52.2	3	15	4.9	307	A0A376ES86	N	C	C	C	NO	0
212	C	true	UPI00029BBE06	Autonomous glycyl radical cofactor OS=Cronobacter universalis NCTC 9529 OX=1074000 GN=grcA PE=3 SV=1	3	14.5	5.2	95.1	2	23.6	4.94	212	A0A376ESK4	N	C	C	C	NO	0
70	C	true	UPI00029BD879	Serine hydroxymethyltransferase OS=Cronobacter universalis NCTC 9529 OX=1074000 GN=glyA PE=3 SV=1	8	45.4	6.1	293.3	7	23.5	5.09	70	A0A376ESU6	C	C	C	C	NO	0
74	C	true	UPI00029C7595	GMP synthase [glutamine-hydrolyzing] OS=Cronobacter universalis NCTC 9529 OX=1074000 GN=guaA PE=3 SV=1	3	58.7	5.2	287.9	5	13.9	3.64	74	A0A376ET72	N	C	C	C	NO	0
229	C	true	UPI00029C5B8A	Sulfate adenylyltransferase subunit 1 OS=Cronobacter universalis NCTC 9529 OX=1074000 GN=cysN PE=3 SV=1	6	52.6	5.1	89	7	17.1	4.96	229	A0A376EUT9	N	C	C	C	NO	0
296	C	true	UPI00029C3E4B	Lysine--tRNA ligase OS=Cronobacter universalis NCTC 9529 OX=1074000 GN=lysS PE=3 SV=1	5	57.5	5.1	54.9	4	11.5	5.21	296	A0A376EV87	C	C	C	C	NO	0
384	N	true	UPI00029C1A71	Uncharacterized protein OS=Cronobacter universalis NCTC 9529 OX=1074000 GN=NCTC9529_03355 PE=4 SV=1	6	14.9	8.7	32.9	1	7.9	3.77	384	A0A376EVH5	N	PP	N	N	LIPO(Sec/SPII)	0
124	C	true	UPI00029BA976	CTP synthase OS=Cronobacter universalis NCTC 9529 OX=1074000 GN=pyrG_2 PE=3 SV=1	6	60.3	5.8	181.3	7	13.2	4.63	124	A0A376EVN8	N	C	C	C	NO	1
168	C	true	UPI0005764129	Bifunctional protein HldE OS=Cronobacter universalis NCTC 9529 OX=1074000 GN=hldE PE=3 SV=1	6	50.9	5.1	126.1	6	18.9	5.72	168	A0A376EXL0	N	C	C	C	NO	0
362	C	true	UPI000576A46D	Peptidase PmbA OS=Cronobacter universalis NCTC 9529 OX=1074000 GN=pmbA PE=3 SV=1	3	48.5	5.5	38.3	1	3.8	4.64	362	A0A376EY08	N	C	C	C	NO	0
86	C	true	UPI00029BC27F	DNA-directed RNA polymerase subunit alpha OS=Cronobacter universalis NCTC 9529 OX=1074000 GN=rpoA PE=3 SV=1	2	36.5	5	259.4	6	20.1	4.03	86	A0A376F061	N	C	C	C	NO	0
135	OM	true	UPI00029BAF23	Inner membrane lipoprotein YiaD OS=Cronobacter universalis NCTC 9529 OX=1074000 GN=yiaD PE=4 SV=1	3	22.3	9.9	172.5	4	35.5	6.66	135	A0A376F0U1	OM (GO)	EC	OM	OM	LIPO(Sec/SPII)	3
232	C	true	UPI000576964C	L-threonine 3-dehydrogenase OS=Cronobacter universalis NCTC 9529 OX=1074000 GN=tdh PE=3 SV=1	6	37.2	5.8	87.1	6	21.1	3.61	232	A0A376F2G7	C	C	C	C	NO	0
30	C	true	UPI00029BF62A	50S ribosomal subunit assembly factor BipA OS=Cronobacter universalis NCTC 9529 OX=1074000 GN=typA PE=3 SV=1	4	67.3	5.2	472.8	12	26.4	4.81	30	A0A376F2U9	C	C	IM	C	NO	0
484	IM	true	UPI00048D3280	Glycosyltransferase family 2 protein OS=Cronobacter sakazakii OX=28141 GN=FZI36_07900 PE=4 SV=1	4	34.9	6.8	17.1	1	2.9	7.5	484	A0A384FDI6	N	IM	IM	IM	NO	2
190	C	true	UPI000A1F48C6	Isovaleryl-CoA dehydrogenase OS=Cronobacter sakazakii OX=28141 GN=DC438_03305 PE=3 SV=1	5	60.1	7.7	108.6	6	14.2	5.43	190	A0A3Q9CEC7	N	C	C	C	NO	0
293	C	true	UPI000A1DE720	1,4-dihydroxy-2-naphthoyl-CoA synthase OS=Cronobacter sakazakii OX=28141 GN=menB PE=3 SV=1	3	31.6	6	55.4	3	16.8	5.17	293	A0A3Q9CFF3	N	C	C	C	NO	0
180	C	true	UPI000A1FAFDC	Citrate lyase alpha chain OS=Cronobacter sakazakii OX=28141 GN=citF PE=4 SV=1	2	54	6.4	118.3	6	19	5.85	180	A0A3Q9CFN3	C	C	C	C	NO	0
145	C	true	UPI0007AB9598	EIIAB-Man OS=Cronobacter sakazakii OX=28141 GN=DC438_09220 PE=4 SV=1	6	34.8	5.9	160.6	4	20	6.69	145	A0A3Q9CI06	C	C	C	C	NO	0
72	C	true	UPI000A1DD2FA	Transcription-repair-coupling factor OS=Cronobacter sakazakii OX=28141 GN=mfd PE=3 SV=1	6	130	5.8	291.2	13	11.9	5.11	72	A0A3Q9CI65	C	C	C	C	NO	0
128	C	true	UPI0009B24CAE	ATP-dependent RNA helicase HrpA OS=Cronobacter sakazakii OX=28141 GN=DC438_10735 PE=4 SV=1	7	148.2	7.9	176.7	10	9.8	5.33	128	A0A3Q9CIG5	N	C	C	C	NO	0
165	C	true	UPI000A1F206D	1-deoxy-D-xylulose-5-phosphate synthase OS=Cronobacter sakazakii OX=28141 GN=dxs PE=3 SV=1	4	67.7	6.2	129.7	5	11.8	5.66	165	A0A3Q9CJ06	N	C	C	C	NO	0
25	C	true	UPI0002E98E44	Phosphoenolpyruvate carboxylase OS=Cronobacter sakazakii OX=28141 GN=ppc PE=3 SV=1	3	98.9	5.7	550.8	22	30.6	5.17	25	A0A3Q9CJ56	N	C	C	C	NO	0
189	IM	true	UPI000A1D7176	Penicillin-binding protein 1B OS=Cronobacter sakazakii OX=28141 GN=mrcB PE=3 SV=1	7	93.6	9.1	109.5	2	3.5	7.47	189	A0A3Q9CJ85	MEMBR (GO)	IM	IM	IM	NO	1
251	OM	true	UPI0002B268C7	Nucleoside-specific channel-forming protein Tsx OS=Cronobacter sakazakii OX=28141 GN=DC438_16325 PE=3 SV=1	6	33	5.6	73.2	3	17.8	4.8	251	A0A3Q9CJP6	OM	OM	OM	OM	SP(Sec/SPI)	0
422	C	true	UPI000A1E44AF	Cupin domain-containing protein OS=Cronobacter sakazakii OX=28141 GN=DC438_23350 PE=4 SV=1	9	42.3	4.8	27.1	1	4.8	6.42	422	A0A3Q9CNN0	N	C	C	C	NO	0
370	C	true	UPI00025F65DF	LysR family transcriptional regulator OS=Cronobacter sakazakii OX=28141 GN=DC438_07370 PE=3 SV=1	5	32.1	6.2	35.9	1	2.8	4.62	370	A0A3Q9CHF8	N	C	C	C	NO	0
261	C	true	UPI000A1F38E5	Molybdopterin molybdenumtransferase OS=Cronobacter sakazakii OX=28141 GN=DC438_14375 PE=3 SV=1	4	43.8	5.4	65.9	2	10.5	5.86	261	A0A3Q9CHH8	N	C	C	C	NO	0
341	N	true	UPI000A1EDC69	2-dehydropantoate 2-reductase OS=Cronobacter sakazakii OX=28141 GN=DC438_16255 PE=3 SV=1	4	33.9	6.5	42.8	2	9.9	6.73	341	A0A3Q9CHR9	N	C	N	N	NO	0
191	IM	true	UPI00020F3383	Glycerol-3-phosphate acyltransferase OS=Cronobacter sakazakii OX=28141 GN=plsB PE=3 SV=1	7	91.3	8.8	108.3	7	9.8	3.46	191	A0A3S5HNF3	MEMBR	IM	IM	IM	NO	0
325	C	true	UPI00025F65FD	ATP-dependent dethiobiotin synthetase BioD OS=Cronobacter sakazakii OX=28141 GN=bioD PE=3 SV=1	5	24.6	6.1	47.7	2	11.3	7.09	325	A0A3S5HNP1	C	C	C	C	NO	0
76	C	true	UPI00015BAE70	4-alpha-glucanotransferase OS=Cronobacter sakazakii OX=28141 GN=malQ PE=3 SV=1	5	78.8	8.6	286.8	11	23.8	5.43	76	A0A3S9IV05	N	C	C	C	NO	0
131	C	true	UPI000A1ED2CF	Glycerol-3-phosphate dehydrogenase OS=Cronobacter sakazakii OX=28141 GN=DC438_01530 PE=3 SV=1	5	57	7	175	8	21	5.41	131	A0A3S9IV08	N	C	C	C	NO	0
139	C	true	UPI0004A896EA	Chemotaxis protein CheA OS=Cronobacter sakazakii OX=28141 GN=DC438_08800 PE=4 SV=1	6	72	4.7	164.9	7	18.1	6.04	139	A0A3S9IYT4	C (GO)	C	C	C	NO	0
388	C	true	UPI000A1E0C4F	Threonylcarbamoyl-AMP synthase OS=Cronobacter sakazakii OX=28141 GN=DC438_10045 PE=4 SV=1	7	23.1	5.3	32.1	1	8.3	7.48	388	A0A3S9IZG7	N	C	C	C	NO	0
166	C	true	UPI000A1F828B	Pseudouridine synthase OS=Cronobacter sakazakii OX=28141 GN=DC438_10050 PE=3 SV=1	4	39.2	10.6	127	4	15.7	4.47	166	A0A3S9IZI8	N	C	C	C	NO	0
248	C	true	UPI000A1F64CC	Transcriptional regulatory protein TyrR OS=Cronobacter sakazakii OX=28141 GN=DC438_10560 PE=4 SV=1	8	58.1	6	74	3	5.4	6.11	248	A0A3S9IZR5	N	C	C	C	NO	0
178	EC	true	UPI00025F6DFE	Flagellar hook-filament junction protein FlgL OS=Cronobacter sakazakii OX=28141 GN=flgL PE=4 SV=1	5	34.5	4.7	119.8	4	29.1	6.17	178	A0A3S9J159	EC	EC	EC	EC	NO	0
216	C	true	UPI0004A8CD4B	Ribosomal RNA large subunit methyltransferase K/L OS=Cronobacter sakazakii OX=28141 GN=rlmL PE=3 SV=1	6	79.2	8.7	94.2	5	9.6	4.37	216	A0A3S9J1F1	C	C	C	C	NO	0
236	C	true	UPI00020F2B15	tRNA sulfurtransferase OS=Cronobacter sakazakii OX=28141 GN=thiI PE=3 SV=1	2	54.6	6	85.8	3	7.5	5.99	236	A0A3S9J2R4	C	C	C	C	NO	0
364	C	true	UPI00015B9E0D	Ribosomal RNA small subunit methyltransferase B OS=Cronobacter sakazakii OX=28141 GN=rsmB PE=3 SV=1	5	48.1	7.7	37.7	1	3.5	8.11	364	A0A3S9J5C5	C	C	MULTI	C	NO	0
260	C	true	UPI00015BA7AD	Cell division protein FtsA OS=Cronobacter malonaticus OX=413503 GN=ftsA PE=3 SV=1	4	45.2	5.8	66.8	1	2.4	5.91	260	A0A423XQG7	MEMBR	C	C	C	NO	0
34	C	true	UPI00015BA7AC	Cell division protein FtsZ OS=Cronobacter malonaticus OX=413503 GN=ftsZ PE=3 SV=1	3	40.3	4.6	443	9	31.9	5.51	34	A0A423XQH5	C	C	MULTI	C	NO	0
48	C	true	UPI00015BADA7	DNA gyrase subunit B OS=Cronobacter malonaticus OX=413503 GN=gyrB PE=3 SV=1	2	89.6	5.8	383.4	11	25.1	5.04	48	A0A423XRA2	C	C	C	C	NO	0
122	C	true	UPI00015BA0D5	Glyceraldehyde-3-phosphate dehydrogenase OS=Cronobacter malonaticus OX=413503 GN=C3E80_14105 PE=3 SV=1	3	35.6	6.6	183.3	8	34.7	4.46	122	A0A423XSN6	N	C	C	C	NO	0
170	C	true	UPI0001C0A180	Translation initiation factor IF-3 OS=Cronobacter malonaticus OX=413503 GN=infC PE=3 SV=1	1	20.6	9.5	124.5	3	29.4	5.62	170	A0A423XSQ7	C	C	C	C	NO	0
46	C	true	UPI000F5120B2	Threonine--tRNA ligase OS=Cronobacter malonaticus OX=413503 GN=thrS PE=3 SV=1	2	74	5.8	397.1	16	27.4	4.48	46	A0A423XSS6	C	C	C	C	NO	0
65	OM	true	UPI00029C28F1	Outer membrane lipoprotein SlyB OS=Cronobacter malonaticus OX=413503 GN=slyB PE=4 SV=1	4	15.5	9.4	305.1	6	54.8	5.92	65	A0A423XT30	OM (GO)	EC	OM	OM	LIPO(Sec/SPII)	0
410	C	true	UPI000F4D38DA	Pyridoxine/pyridoxamine 5'-phosphate oxidase OS=Cronobacter malonaticus OX=413503 GN=pdxH PE=3 SV=1	5	25.5	9.5	29.2	1	5.5	5.83	410	A0A423XT50	N	C	C	C	NO	0
254	OM	true	UPI00029C49E4	Outer membrane protein OmpW OS=Cronobacter malonaticus OX=413503 GN=C3E80_17085 PE=4 SV=1	4	23.1	5.1	72.7	1	10.5	6.12	254	A0A423XU73	OM (GO)	OM	OM	OM	SP(Sec/SPI)	0
23	C	true	UPI00015B9E06	30S ribosomal protein S4 OS=Cronobacter malonaticus OX=413503 GN=rpsD PE=3 SV=1	2	23.5	10.1	584.2	9	42.7	2.09	23	A0A423XUL7	C (GO)	C	C	C	NO	0
156	C	true	UPI000F50A13E	Alpha-1,4 glucan phosphorylase OS=Cronobacter malonaticus OX=413503 GN=C3E80_12590 PE=3 SV=1	3	90.7	8.4	142.8	4	7.1	5.53	156	A0A423XV17	N	C	C	C	NO	0
281	C	true	UPI000517FBC1	Ribosomal RNA large subunit methyltransferase J OS=Cronobacter malonaticus OX=413503 GN=rlmJ PE=3 SV=1	3	32	8.9	59.3	2	9.3	7.05	281	A0A423XVB0	N	C	C	C	NO	0
255	N	true	UPI0001B04C2C	RNase adapter protein RapZ OS=Cronobacter malonaticus OX=413503 GN=rapZ PE=3 SV=1	5	32.5	6.5	71.7	2	11.3	6.22	255	A0A423XX86	N	C	MULTI	N	NO	0
152	C	true	UPI00015B9CE6	Protein RecA OS=Cronobacter malonaticus OX=413503 GN=recA PE=3 SV=1	7	38.1	5	151.2	5	19.5	4.28	152	A0A423XYU4	C	C	C	C	NO	0
83	C	true	UPI000517F5D0	Phosphoglycerate kinase OS=Cronobacter malonaticus OX=413503 GN=pgk PE=3 SV=1	3	41.3	5.1	271.4	10	30.2	4.93	83	A0A423XZ72	C	C	C	C	NO	0
151	C	true	UPI000CFAA85F	ATP-dependent RNA helicase SrmB OS=Cronobacter malonaticus OX=413503 GN=srmB PE=3 SV=1	4	49.9	9.3	152.3	5	14.9	6.44	151	A0A423Y1Y3	C	C	C	C	NO	0
58	N	true	UPI00015B9F21	GTPase Der OS=Cronobacter malonaticus OX=413503 GN=der PE=3 SV=1	2	55.1	5.7	350.9	9	24.8	4.88	58	A0A423Y1Y4	N	C	MULTI	N	NO	0
418	C	true	UPI0002FE913F	Methyltransferase domain-containing protein OS=Cronobacter sakazakii OX=28141 GN=FZI41_19075 PE=4 SV=1	4	28.5	6.5	27.5	1	3.9	9.5	418	A0A6L3PA22	N	C	C	C	NO	0
153	PP	true	UPI0009BA0B99	Conjugal transfer protein TraB OS=Cronobacter sakazakii OX=28141 GN=FZH93_01250 PE=4 SV=1	1	44.7	6.9	147.2	8	36	5.45	153	A0A6L3PKB7	N	PP	PP	PP	NO	1
493	IM	true	UPI00020F161C	Acyl-coenzyme A dehydrogenase OS=Cronobacter sakazakii OX=28141 GN=FZH93_22215 PE=3 SV=1	4	89	8.4	15.6	1	2.2	9.8	493	A0A6L3PLK4	N	IM	IM	IM	NO	2
90	C	true	UPI00020F319E	Indolepyruvate decarboxylase OS=Cronobacter sakazakii OX=28141 GN=FZH93_00160 PE=3 SV=1	2	59.5	5.4	249.9	9	22.5	4.77	90	A0A6L3PM28	N	C	C	C	NO	0
194	N	true	UPI0009BBBF85	TraV family lipoprotein OS=Cronobacter sakazakii OX=28141 GN=FZH93_01255 PE=4 SV=1	1	18.3	5.3	106.3	5	48.2	4.37	194	A0A6L3PM93	N	PP	N	N	LIPO(Sec/SPII)	0
8	IM	true	UPI0002B29E8E	Ribonuclease E OS=Cronobacter sakazakii OX=28141 GN=rne PE=3 SV=1	1	117.7	5.5	1203.6	22	29.4	4.9	8	A0A6L3PNM0	IM	IM	C	IM	NO	0
143	N	true	UPI0009BB9548	Uncharacterized protein OS=Cronobacter sakazakii OX=28141 GN=FZH93_01245 PE=4 SV=1	1	29.6	6.5	161.8	2	10.2	6.78	143	A0A6L3PWA3	N	OM	N	N	SP(Sec/SPI)	0
473	IM	true	UPI0009BAAF50	Conjugative transfer protein TraE OS=Cronobacter sakazakii OX=28141 GN=FZH93_01230 PE=4 SV=1	1	13.8	9.2	19	1	9.8	5.54	473	A0A6L3PWC9	N	IM	IM	IM	NO	2
312	C	true	UPI0009B93A78	Uncharacterized protein OS=Cronobacter sakazakii OX=28141 GN=FZH93_01240 PE=4 SV=1	1	24.1	9.4	50.6	2	13.3	6.34	312	A0A6L3PXZ8	N	C	C	C	NO	0
179	IM	true	UPI00020F1A8B	PTS fructose transporter subunit IIBC OS=Cronobacter sakazakii OX=28141 GN=fruA PE=4 SV=1	2	57.4	9.2	118.7	6	13.3	4.74	179	A0A6L3PY93	MEMBR	IM	IM	IM	NO	9
298	IM	true	UPI00020F2421	Anaerobic C4-dicarboxylate transporter OS=Cronobacter sakazakii OX=28141 GN=FZH93_08850 PE=3 SV=1	2	45.5	8.2	54.2	2	4.4	5.76	298	A0A6L3PYN4	MEMBR	IM	IM	IM	NO	11
436	IM	true	UPI00020F1898	Inner membrane protein YejM OS=Cronobacter sakazakii OX=28141 GN=FZH93_18570 PE=4 SV=1	2	67.2	9.1	24	1	1.9	4.52	436	A0A6L3PZJ2	N	IM	IM	IM	NO	5
29	C	true	UPI00020F1C1C	Chromosome partition protein MukB OS=Cronobacter sakazakii OX=28141 GN=mukB PE=3 SV=1	1	168.8	5.3	474.4	18	17.9	5.64	29	A0A6L3PZZ1	C	C	C	C	NO	0
496	C	true	UPI000F5F5516	DUF616 domain-containing protein OS=Cronobacter sakazakii OX=28141 GN=FZH93_14545 PE=4 SV=1	1	31.7	9.2	15.4	1	4.2	2.24	496	A0A6L3Q0G3	N	C	C	C	NO	0
220	C	true	UPI0002B27D94	Pseudouridine synthase OS=Cronobacter sakazakii OX=28141 GN=rluC PE=3 SV=1	1	35.6	9.8	91.9	4	13.2	6.03	220	A0A6L3Q689	N	C	C	C	NO	0
35	C	true	UPI00020F2228	Glycine--tRNA ligase beta subunit OS=Cronobacter sakazakii OX=28141 GN=glyS PE=3 SV=1	2	76.1	5.4	434	13	26.1	6.61	35	A0A6L3Q6I5	C	C	C	C	NO	0
465	N	true	UPI0009BAC513	Conjugal transfer protein TraF OS=Cronobacter sakazakii OX=28141 GN=FZH93_01295 PE=4 SV=1	1	31.5	9.2	19.8	1	2.9	3.16	465	A0A6L3Q8S1	N	PP	N	N	SP(Sec/SPI) < 0.9	0
425	N	true	UPI000A158939	Conjugative relaxase OS=Cronobacter sakazakii OX=28141 GN=FZH93_01410 PE=4 SV=1	1	188.5	6.5	26.3	1	0.6	9.78	425	A0A6L3Q8U1	N	OM	MULTI	N	NO	0
335	C	true	UPI00020F25E9	Methylenetetrahydrofolate reductase OS=Cronobacter sakazakii OX=28141 GN=metF PE=3 SV=1	2	33.6	6.2	44.9	2	11	5.81	335	A0A6L3QFU9	N	C	C	C	NO	0
268	C	true	UPI0002B28F5C	Selenocysteine-specific translation elongation factor OS=Cronobacter sakazakii OX=28141 GN=selB PE=4 SV=1	2	67.7	6.6	63.5	3	7	7.41	268	A0A6L3QRR0	N	C	C	C	NO	0
200	C	true	UPI0003170D78	EAL domain-containing protein OS=Cronobacter sakazakii OX=28141 GN=FZH93_20445 PE=4 SV=1	2	46.4	5.5	100.9	6	18.8	5.56	200	A0A6L3QVH6	N	C	C	C	NO	0
62	C	true	UPI00034C531D	Formate dehydrogenase subunit alpha OS=Cronobacter sakazakii OX=28141 GN=FZH93_02190 PE=3 SV=1	1	79.1	5.6	318.6	13	26.4	5.6	62	A0A6L3QWV9	N	C	C	C	LIPO(Sec/SPII) < 0.9	0
283	N	true	UPI000CF11BB9	Glycosyltransferase family 2 protein OS=Cronobacter sakazakii OX=28141 GN=FZH93_14565 PE=4 SV=1	1	26.3	8.7	58.5	2	8.6	4.68	283	A0A6L3QX55	N	C	N	N	NO	0
77	OM	true	UPI000F5CD58B	Porin OmpF OS=Cronobacter sakazakii OX=28141 GN=ompF PE=3 SV=1	2	39.2	4.9	279.8	6	31.7	5.29	77	A0A6L3QXU3	MEMBR	OM	OM	OM	SP(Sec/SPI)	0
97	C	true	UPI00015B9BCD	NADP-dependent oxaloacetate-decarboxylating malate dehydrogenase OS=Cronobacter sakazakii OX=28141 GN=maeB PE=3 SV=1	1	82.1	5.4	240.1	11	20.7	4.29	97	A0A6L3QZW1	N	C	C	C	NO	0
11	C	true	UPI0001576579	Heat shock survival AAA family ATPase ClpK OS=Cronobacter sakazakii OX=28141 GN=clpK PE=3 SV=1	1	102.4	5.6	1023.6	32	47.8	4.7	11	A0A6L3R6D4	N	C	C	C	NO	0
322	IM	true	UPI00020F34EA	Membrane protein insertase YidC OS=Cronobacter sakazakii OX=28141 GN=yidC PE=3 SV=1	2	61.7	8.7	48.1	2	5.3	7.95	322	A0A6L3R8R3	MEMBR	IM	IM	IM	NO	4
103	C	true	UPI0002B2A127	Anaerobic ribonucleoside-triphosphate reductase OS=Cronobacter sakazakii OX=28141 GN=nrdD PE=4 SV=1	1	79.8	6.8	226.8	11	23.8	4.59	103	A0A6L3RAN6	N	C	C	C	NO	0
351	C	true	UPI00130A1280	Fatty acid oxidation complex subunit alpha OS=Cronobacter sakazakii OX=28141 GN=fadJ PE=3 SV=1	1	77.2	9	40.4	1	2.2	6.23	351	A0A6L3RB48	C	C	C	C	NO	0
102	C	true	UPI0003A3EABD	Formate hydrogenlyase transcriptional activator FlhA OS=Cronobacter sakazakii OX=28141 GN=flhA PE=4 SV=1	1	77.8	5.9	231	10	19.4	5.18	102	A0A6L3RF52	N	C	C	C	NO	0
26	C	true	UPI00020F1A2D	Proline--tRNA ligase OS=Cronobacter sakazakii OX=28141 GN=proS PE=3 SV=1	1	63.5	5.1	528.1	14	38.1	5.19	26	A0A6L3RI67	C	C	C	C	NO	0
114	N	true	UPI00020F3126	Hydrogenase large subunit OS=Cronobacter sakazakii OX=28141 GN=FZH93_02245 PE=4 SV=1	1	64.8	6.1	194.3	6	13.5	4.23	114	A0A6L3RPC6	N	C	MULTI	N	NO	0
4	C	true	UPI00015B9C62	Enolase OS=Cronobacter sakazakii OX=28141 GN=eno PE=3 SV=1	2	45.5	5.2	1559.6	16	47	4.24	4	A0A6L3RZK7	EC	C	C	C	NO	0
217	C	true	UPI00015B9DA2	Signal recognition particle protein OS=Cronobacter sakazakii OX=28141 GN=ffh PE=3 SV=1	4	49.8	9.6	93.5	4	11.5	5.65	217	A0A6L3S7K4	C	C	MULTI	C	NO	0
204	PP	true	UPI00020F3119	Glucans biosynthesis protein G OS=Cronobacter sakazakii OX=28141 GN=mdoG PE=3 SV=1	4	57.9	8.3	100.2	9	26.4	4.72	204	A0A6L3U0Q9	PP	PP	PP	PP	SP(Sec/SPI)	0
2	C	true	UPI000B4B024A	Elongation factor Tu (Fragment) OS=Cronobacter sakazakii OX=28141 GN=tuf PE=4 SV=1	1	42.8	5.3	2762	28	60.3	3.45	2	A0A7V7PTF7	N	C	C	C	NO	0
338	C	true	UPI000CFC4C96	Peptidylprolyl isomerase OS=Cronobacter sakazakii OX=28141 GN=FZI41_07350 PE=4 SV=1	4	22.5	5	43.4	2	12.6	4.23	338	A0A7V7PYH1	N	C	C	C	NO	0
408	N	true	UPI00130BE15B	Uncharacterized protein OS=Cronobacter sakazakii OX=28141 GN=FZH93_06595 PE=4 SV=1	1	11	4.3	29.6	1	9.2	5.22	408	A0A7V7Q939	N	C	N	N	NO	0
222	C	true	UPI00029C5BDB	Alpha-D-glucose phosphate-specific phosphoglucomutase OS=Cronobacter sakazakii OX=28141 GN=FZI36_10670 PE=4 SV=1	3	58.6	5.4	91.6	5	12.6	3.9	222	A0A7V7RDZ7	N	C	C	C	NO	0
80	IM	true	UPI00029C3E38	Cytochrome ubiquinol oxidase subunit I OS=Cronobacter sakazakii OX=28141 GN=cydA PE=4 SV=1	2	58.1	6.7	275.6	11	27.2	4.48	80	A0A7V7REG8	N	IM	IM	IM	NO	9
81	OM	true	UPI00029C612C	LPS assembly protein LptD OS=Cronobacter sakazakii OX=28141 GN=lptD PE=4 SV=1	2	89.8	5.3	275.5	7	13.2	5.65	81	A0A7V7RFL2	N	OM	OM	OM	SP(Sec/SPI)	0
368	N	true	UPI00039D37C0	SsrA-binding protein SmpB OS=Cronobacter sakazakii OX=28141 GN=smpB PE=4 SV=1	4	18.3	9.8	36.4	1	16.9	4.27	368	A0A7V7UQG5	N	C	N	N	NO	0
104	OM	true	UPI00029BFC46	MipA/OmpV family protein OS=Cronobacter sakazakii OX=28141 GN=FZI36_00100 PE=4 SV=1	4	27.6	5.3	216.5	4	25.4	5	104	A0A7V7USJ7	N	OM	OM	OM	SP(Sec/SPI)	0
110	IM	true	UPI00029C1A00	HAMP domain-containing protein OS=Cronobacter sakazakii OX=28141 GN=FZI36_06445 PE=4 SV=1	4	55.7	5.2	197.9	6	18.9	5.27	110	A0A7V7UUY2	N	IM	IM	IM	NO	2
146	C	true	UPI00015BAA5D	Catabolite activator protein OS=Cronobacter sakazakii (strain ATCC BAA-894) OX=290339 GN=ESA_04376 PE=4 SV=1	2	23.7	8.4	157.5	6	29.5	2.99	146	A7ME34	N	C	C	C	NO	0
275	C	true	UPI00015BA562	HTH asnC-type domain-containing protein OS=Cronobacter sakazakii (strain ATCC BAA-894) OX=290339 GN=ESA_02450 PE=4 SV=1	2	20.3	8.9	61.6	2	19.2	4.1	275	A7MES1	N	C	C	C	NO	0
106	C	true	UPI00015BA017	Ribose-phosphate pyrophosphokinase OS=Cronobacter sakazakii (strain ATCC BAA-894) OX=290339 GN=prs PE=3 SV=1	2	34.9	5.1	212.8	7	31.2	4.29	106	A7MKB4	C	C	C	C	NO	0
129	C	true	UPI00015BA305	Tyrosine--tRNA ligase OS=Cronobacter sakazakii (strain ATCC BAA-894) OX=290339 GN=tyrS PE=3 SV=1	2	47.8	5.9	175.8	4	13.1	6.28	129	A7MMK1	C	C	C	C	NO	0
22	C	true	UPI00015B9E08	50S ribosomal protein L17 OS=Cronobacter sakazakii (strain ATCC BAA-894) OX=290339 GN=ESA_00032 PE=3 SV=1	4	12.1	10	596.1	4	28.4	3.43	22	A7MPF9	C (GO)	C	C	C	NO	0
499	C	true	UPI00015B9DCD	50S ribosomal protein L15 OS=Cronobacter sakazakii (strain ATCC BAA-894) OX=290339 GN=ESA_00026 PE=3 SV=1	2	7.7	6.2	14.9	1	16.4	3.37	499	A7MPG9	C (GO)	C	C	C	NO	0
3	OM	true	UPI0001C23DA9	Outer membrane protein A OS=Cronobacter sakazakii OX=28141 GN=ompA PE=3 SV=1	2	37.1	5.2	2407.9	19	54.8	3.94	3	D2X3H0	MEMBR	OM	OM	OM	SP(Sec/SPI)	0
423	C	true	UPI00015B9BC4	RNA pyrophosphohydrolase OS=Cronobacter condimenti 1330 OX=1073999 GN=rppH PE=3 SV=1	2	21	10.2	27.1	1	5.6	9.36	423	K7ZXA5	N	C	C	C	NO	0
331	C	true	UPI00029C5DB9	30S ribosomal protein S17 OS=Cronobacter condimenti 1330 OX=1073999 GN=rpsQ PE=3 SV=1	2	7.9	9.3	46.4	1	27.9	5.17	331	K7ZZD7	C (GO)	C	C	C	NO	0
371	C	true	UPI00015BA7D7	Succinate--CoA ligase [ADP-forming] subunit alpha OS=Cronobacter condimenti 1330 OX=1073999 GN=sucD PE=3 SV=1	3	29.8	5.9	35.4	1	4.2	4.32	371	K8A042	N	C	C	C	NO	0
504	C	true	UPI000005A7FB	50S ribosomal protein L30 OS=Cronobacter condimenti 1330 OX=1073999 GN=rpmD PE=3 SV=1	1	6.5	11	14	1	15.3	2.13	504	K8A070	C (GO)	C	C	C	NO	0
201	C	true	UPI00029C1B42	Phosphoribosylaminoimidazole-succinocarboxamide synthase OS=Cronobacter condimenti 1330 OX=1073999 GN=purC PE=3 SV=1	4	27	4.9	100.8	3	19.4	7.21	201	K8A071	N	C	C	C	NO	0
199	C	true	UPI0001844F3E	30S ribosomal protein S11 OS=Cronobacter condimenti 1330 OX=1073999 GN=rpsK PE=3 SV=1	2	13.8	11.3	102.2	3	16.3	4.34	199	K8A073	C (GO)	C	C	C	NO	0
511	C	true	UPI00015BA006	Uridine kinase OS=Cronobacter condimenti 1330 OX=1073999 GN=udk PE=3 SV=1	2	24.5	7.1	13.4	1	4.2	2.67	511	K8A1L2	C	C	C	C	NO	0
18	C	true	UPI00015BAA90	Transcription termination factor Rho OS=Cronobacter condimenti 1330 OX=1073999 GN=rho PE=3 SV=1	1	47	6.8	707.5	18	47.3	3.97	18	K8A250	N	C	C	C	NO	0
172	C	true	UPI00015BA033	50S ribosomal protein L20 OS=Cronobacter condimenti 1330 OX=1073999 GN=rplT PE=3 SV=1	3	13.5	11.5	124.1	2	15.3	0.76	172	K8A2I3	C (GO)	C	C	C	NO	0
339	IM	true	UPI000003EAF7	ATP synthase subunit c OS=Cronobacter condimenti 1330 OX=1073999 GN=atpE PE=3 SV=1	1	8.3	4.4	43.3	1	11.4	3.77	339	K8A310	MEMBR	IM	IM	IM	NO	2
162	C	true	UPI00015B9DBC	50S ribosomal protein L3 OS=Cronobacter condimenti 1330 OX=1073999 GN=rplC PE=3 SV=1	2	22.2	9.9	137.2	4	25.8	4.89	162	K8A3V8	C (GO)	C	C	C	NO	0
64	C	true	UPI000005A7E8	30S ribosomal protein S7 OS=Cronobacter condimenti 1330 OX=1073999 GN=rpsG PE=3 SV=1	1	17.6	10.3	309.8	9	55.8	4.34	64	K8A470	C (GO)	C	C	C	NO	0
215	C	true	UPI00015BAB96	Glycine--tRNA ligase alpha subunit OS=Cronobacter condimenti 1330 OX=1073999 GN=glyQ PE=3 SV=1	1	34.7	5	94.4	3	15.5	6.45	215	K8A4A1	C	C	C	C	NO	0
184	C	true	UPI000005A7ED	30S ribosomal protein S10 OS=Cronobacter condimenti 1330 OX=1073999 GN=rpsJ PE=3 SV=1	1	11.8	9.9	114.6	3	34	4.92	184	K8A4K1	C (GO)	C	C	C	NO	0
100	C	true	UPI00015BA672	3-hydroxyacyl-[acyl-carrier-protein] dehydratase FabZ OS=Cronobacter condimenti 1330 OX=1073999 GN=fabZ PE=3 SV=1	2	17	6.4	234.3	5	35.1	4.49	100	K8A733	C	C	C	C	NO	0
79	C	true	UPI00015B9DCC	30S ribosomal protein S5 OS=Cronobacter condimenti 1330 OX=1073999 GN=rpsE PE=3 SV=1	2	17.4	10.2	277.5	7	51.2	3.98	79	K8A8L9	C (GO)	C	C	C	NO	0
108	C	true	UPI00029BC5D5	30S ribosomal protein S13 OS=Cronobacter condimenti 1330 OX=1073999 GN=rpsM PE=3 SV=1	2	13.7	10.8	210.8	7	52.5	3.38	108	K8A8M3	C (GO)	C	C	C	NO	0
385	C	true	UPI0001B7EC27	30S ribosomal protein S15 OS=Cronobacter condimenti 1330 OX=1073999 GN=rpsO PE=3 SV=1	2	10.2	10.5	32.7	2	15.7	3.28	385	K8AAI9	C (GO)	C	C	C	NO	0
443	C	true	UPI0001B7EC15	50S ribosomal protein L21 OS=Cronobacter condimenti 1330 OX=1073999 GN=rplU PE=3 SV=1	2	11.5	9.8	22.7	1	11.7	0.04	443	K8AAK3	C (GO)	C	C	C	NO	0
413	C	true	UPI00015B9C17	PTS system, glucose-specific IIA component OS=Cronobacter condimenti 1330 OX=1073999 GN=BN137_1940 PE=4 SV=1	1	17.9	4.8	28.2	1	9	6.15	413	K8AE98	N	C	C	C	NO	0
252	C	true	UPI000005A94A	30S ribosomal protein S18 OS=Cronobacter condimenti 1330 OX=1073999 GN=rpsR PE=3 SV=1	1	9	10.6	73.2	3	37.3	4.57	252	K8AIK6	C (GO)	C	C	C	NO	0
407	C	true	UPI00015BA0F9	DNA-binding protein OS=Cronobacter condimenti 1330 OX=1073999 GN=BN137_3639 PE=3 SV=1	1	15.6	5.4	29.8	1	15.3	3.07	407	K8AJ11	C	C	C	C	NO	0
88	C	true	UPI00029BE645	50S ribosomal protein L4 OS=Cronobacter condimenti 1330 OX=1073999 GN=rplD PE=3 SV=1	2	22	9.8	251.7	5	32.8	3.73	88	K8AK88	C (GO)	C	C	C	NO	0
144	C	true	UPI0000047C5B	30S ribosomal protein S12 OS=Cronobacter condimenti 1330 OX=1073999 GN=rpsL PE=3 SV=1	2	13.7	10.9	161.8	3	16.9	4.72	144	K8AKZ5	C (GO)	C	C	C	NO	0
68	C	true	UPI00015BA809	Biotin carboxylase OS=Cronobacter dublinensis 1210 OX=1208656 GN=BN134_2158 PE=4 SV=1	4	49.3	6.5	297.9	9	29.2	5.47	68	K8AZH6	N	C	C	C	NO	0
394	C	true	UPI000005A948	30S ribosomal protein S6 OS=Cronobacter dublinensis 582 OX=1208661 GN=rpsF PE=3 SV=1	1	15.2	5.2	31.4	1	8.4	4.49	394	K8B013	C (GO)	C	C	C	NO	0
13	C	true	UPI00015B9DC2	30S ribosomal protein S3 OS=Cronobacter dublinensis 582 OX=1208661 GN=rpsC PE=3 SV=1	1	25.9	10.3	898.6	10	45.5	3.39	13	K8B1J8	C (GO)	C	C	C	NO	0
101	C	true	UPI00029C3063	Oxoglutarate dehydrogenase (succinyl-transferring) OS=Cronobacter dublinensis 582 OX=1208661 GN=BN133_4345 PE=4 SV=1	2	105	6.1	232.5	9	10.9	5.26	101	K8B5W0	N	C	C	C	NO	0
105	EC	true	UPI00029BF597	Flagellar hook-associated protein 2 OS=Cronobacter dublinensis 1210 OX=1208656 GN=BN134_4003 PE=3 SV=1	1	49.4	8.7	215.1	5	15.8	4.34	105	K8BB10	EC	EC	EC	EC	NO	0
343	C	true	UPI0001B7E5AA	30S ribosomal protein S8 OS=Cronobacter dublinensis 582 OX=1208661 GN=rpsH PE=3 SV=1	2	14.1	9.4	42.2	1	9.2	4.49	343	K8BK66	C (GO)	C	C	C	NO	0
73	C	true	UPI00020F2D4A	Ornithine decarboxylase OS=Cronobacter sakazakii 701 OX=1208663 GN=BN129_4448 PE=3 SV=1	1	81.9	5.7	289.7	11	22	4.12	73	K8C8Q4	C (GO)	C	C	C	NO	0
289	N	true	UPI00020F310D	Virulence factor MviM OS=Cronobacter sakazakii 701 OX=1208663 GN=BN129_648 PE=4 SV=1	1	34	6.8	56.5	3	15.3	6.55	289	K8CA53	N	C	N	N	NO	0
32	OM	true	UPI00029C71C4	Maltoporin OS=Cronobacter sakazakii 701 OX=1208663 GN=lamB PE=2 SV=1	1	49.4	4.9	461.2	12	35.1	4.36	32	K8CFL0	MEMBR	OM	OM	OM	SP(Sec/SPI)	0
44	N	true	UPI00029C66DC	Small HspC2 heat shock protein OS=Cronobacter sakazakii 701 OX=1208663 GN=BN129_3428 PE=3 SV=1	2	21.5	5.3	401.9	7	42.9	2.86	44	K8CL68	N	PP	N	N	NO	0
431	C	true	UPI00005A9C1C	Universal stress protein G OS=Cronobacter sakazakii 701 OX=1208663 GN=BN129_4360 PE=3 SV=1	1	16.1	6.4	25	1	12.7	6.47	431	K8CLX4	N	C	C	C	NO	0
213	IM	true	UPI00029BA9D0	Methyl-accepting transducer domain-containing protein OS=Cronobacter sakazakii 696 OX=1208664 GN=BN128_830 PE=4 SV=1	1	70.3	6.2	94.7	3	5.1	3.86	213	K8CP74	MEMBR (GO)	IM	IM	IM	NO	0
1	C	true	UPI00015BA0FB	Aldehyde-alcohol dehydrogenase OS=Cronobacter sakazakii 696 OX=1208664 GN=BN128_1192 PE=3 SV=1	1	96.1	6.2	6403.1	58	71.7	4.47	1	K8CQ57	N	C	C	C	NO	0
323	C	true	UPI00029BA54B	Lipoate-protein ligase A OS=Cronobacter sakazakii 701 OX=1208663 GN=lplA PE=3 SV=1	1	37.5	5.7	47.8	2	12.4	7.02	323	K8CRA6	C	C	C	C	NO	0
421	C	true	UPI00029BB5F1	Prophage Lp2 protein 6 OS=Cronobacter sakazakii 701 OX=1208663 GN=BN129_189 PE=4 SV=1	1	41.4	5	27.2	2	8	6.28	421	K8CRI8	N	C	C	C	NO	0
67	C	true	UPI00029C166E	Adenylosuccinate synthetase OS=Cronobacter sakazakii 696 OX=1208664 GN=purA PE=3 SV=1	2	47.3	5.2	298.9	14	41.4	4.22	67	K8CTR3	C	C	C	C	NO	0
231	C	true	UPI00020F2F7A	2,3-bisphosphoglycerate-independent phosphoglycerate mutase OS=Cronobacter sakazakii 701 OX=1208663 GN=gpmI PE=3 SV=1	1	56	5.2	87.9	3	7.8	6.49	231	K8CV29	C (GO)	C	C	C	NO	0
27	OM	true	UPI00015BA69A	Outer membrane protein X OS=Cronobacter sakazakii 696 OX=1208664 GN=BN128_4493 PE=3 SV=1	1	18.2	4.8	499	6	39.4	3.24	27	K8D629	OM	OM	OM	OM	SP(Sec/SPI)	1
481	IM	true	UPI00029BD1DD	Putative membrane protein OS=Cronobacter sakazakii 696 OX=1208664 GN=BN128_164 PE=4 SV=1	1	14.1	10.7	17.4	1	7.2	0.85	481	K8D6L3	MEMBR (GO)	IM	IM	IM	NO	3
171	N	true	UPI00015BAD4B	Uncharacterized protein OS=Cronobacter sakazakii 701 OX=1208663 GN=BN129_3400 PE=4 SV=1	1	17.9	9	124.4	4	30.5	6.09	171	K8CHB4	N	PP	N	N	LIPO(Sec/SPII)	0
24	C	true	UPI00020F2CF9	Alpha-galactosidase OS=Cronobacter sakazakii 701 OX=1208663 GN=BN129_3499 PE=3 SV=1	1	79.6	5.9	565.2	18	38.8	5.14	24	K8CHM5	N	C	C	C	NO	0
185	C	true	UPI00015BAD52	6-phospho-alpha-glucosidase OS=Cronobacter malonaticus OX=413503 GN=C3E80_18950 PE=3 SV=1	1	49.3	5.8	114.5	5	13.6	4.45	185	V5TTE0	MEMBR (GO)	C	C	C	NO	1
452	C	true	UPI0001B7D96C	Type VI secretion system baseplate subunit TssK OS=Cronobacter malonaticus OX=413503 GN=C3E80_18900 PE=4 SV=1	2	50.4	5.8	21.4	1	4.3	5.3	452	V5TTF1	N	C	C	C	NO	0
43	C	true	UPI00015B9DC0	50S ribosomal protein L2 OS=Cronobacter malonaticus OX=413503 GN=rplB PE=3 SV=1	2	27.9	10.8	402.5	9	37.6	4.31	43	V5TTZ1	C (GO)	PP	C	C	NO	0
427	C	true	UPI0002DD4EE9	30S ribosomal protein S14 OS=Cronobacter malonaticus OX=413503 GN=rpsN PE=3 SV=1	2	11.1	11.2	25.9	1	19.8	8.17	427	V5TTZ8	C (GO)	C	C	C	NO	0
242	C	true	UPI00015B9DCA	50S ribosomal protein L6 OS=Cronobacter malonaticus OX=413503 GN=rplF PE=3 SV=1	1	18.9	9.7	79.3	2	13.6	5.83	242	V5TUC6	C (GO)	C	C	C	NO	0
347	C	true	UPI00015BAD56	Small heat shock protein IbpA OS=Cronobacter malonaticus OX=413503 GN=ibpA PE=3 SV=1	4	15.8	5.4	41.2	2	13.8	4.13	347	V5TUY5	C	C	C	C	NO	0
61	C	true	UPI0003D28120	50S ribosomal protein L16 OS=Cronobacter malonaticus OX=413503 GN=rplP PE=3 SV=1	2	13.9	10.6	326	6	48.8	4.3	61	V5TVK4	C (GO)	C	C	C	NO	0
50	C	true	UPI00015B9DC7	50S ribosomal protein L5 OS=Cronobacter malonaticus OX=413503 GN=rplE PE=3 SV=1	1	20.3	9.6	381.4	8	45.3	3.4	50	V5TVK8	C (GO)	C	C	C	NO	0
31	C	true	UPI00015B9F69	Inosine-5'-monophosphate dehydrogenase OS=Cronobacter malonaticus OX=413503 GN=guaB PE=3 SV=1	1	51.9	6.4	465	10	39.5	5.12	31	V5TVU8	N	C	C	C	NO	0
121	C	true	UPI00015B9BDE	60 kDa chaperonin OS=Cronobacter malonaticus OX=413503 GN=groL PE=3 SV=1	1	57.3	4.8	183.6	6	17.2	5.19	121	V5TVY0	C	C	C	C	NO	0
490	C	true	UPI00020F167F	Ribonuclease 3 OS=Cronobacter malonaticus OX=413503 GN=rnc PE=3 SV=1	3	25.5	6.5	16	1	4	2.78	490	V5TW32	C	C	C	C	NO	0
245	C	true	UPI00029C642D	Histidine--tRNA ligase OS=Cronobacter malonaticus OX=413503 GN=hisS PE=3 SV=1	2	47.1	5.3	78.4	4	13.9	6.47	245	V5TW88	C	C	C	C	NO	0
230	C	true	UPI0003A70E36	CitE protein OS=Cronobacter malonaticus OX=413503 GN=P262_00883 PE=4 SV=1	1	43.9	5.3	88	4	12.6	4.41	230	V5TWC3	N	C	C	C	NO	0
445	N	true	UPI0001DB91FD	Carbon storage regulator OS=Cronobacter malonaticus OX=413503 GN=P262_01229 PE=4 SV=1	2	5.5	6.5	22.6	1	24.5	6.71	445	V5TWD9	N	C	N	N	NO	0
56	C	true	UPI00015B9EC5	S-adenosylmethionine synthase OS=Cronobacter malonaticus OX=413503 GN=metK PE=3 SV=1	1	41.9	5.1	353.3	11	30.7	4.45	56	V5TWL4	C	C	C	C	NO	0
334	C	true	UPI0001576F2C	50S ribosomal protein L19 OS=Cronobacter malonaticus OX=413503 GN=rplS PE=3 SV=1	2	13.1	10.6	45.4	2	20	3.94	334	V5TWM2	C (GO)	C	C	C	NO	0
115	C	true	UPI00015B9D81	Phosphofructokinase OS=Cronobacter malonaticus OX=413503 GN=C3E80_04560 PE=3 SV=1	4	33.8	5.6	193.5	7	29.5	3.83	115	V5TX62	N	C	C	C	NO	0
7	EC	true	UPI00015BA220	Flagellar hook-associated protein 2 OS=Cronobacter malonaticus OX=413503 GN=P262_02187 PE=3 SV=1	1	49.4	6.4	1297.7	12	45.6	3.81	7	V5TXP4	EC	EC	EC	EC	NO	0
99	C	true	UPI00029C4B5F	Glucose-6-phosphate 1-dehydrogenase OS=Cronobacter malonaticus OX=413503 GN=zwf PE=3 SV=1	4	55.8	5.7	237.4	9	21.6	5.83	99	V5TZ72	N	C	C	C	NO	0
150	C	true	UPI00015BA2DA	Chemotaxis protein CheW OS=Cronobacter malonaticus OX=413503 GN=C3E80_18110 PE=4 SV=1	4	18.2	4.5	152.5	2	15.6	4.63	150	V5TZH5	N	C	C	C	NO	0
9	C	true	UPI0003D290E1	Ribonuclease E OS=Cronobacter malonaticus OX=413503 GN=rne PE=3 SV=1	1	117.6	5.4	1140.6	21	27.3	4.7	9	V5TZY8	IM	C	C	C	NO	0
149	C	true	UPI00015BA2B3	Chemotaxis protein CheV OS=Cronobacter malonaticus OX=413503 GN=C3E80_14020 PE=4 SV=1	1	35.2	5.2	154.3	4	19.3	7	149	V5U0T5	N	C	C	C	NO	0
228	C	true	UPI00025F6BA0	Pyruvate kinase OS=Cronobacter malonaticus OX=413503 GN=C3E80_14495 PE=3 SV=1	3	50.7	5.8	89.5	7	24.9	5.74	228	V5U126	N	C	C	C	NO	0
47	C	true	UPI00029C2F21	Formate C-acetyltransferase OS=Cronobacter malonaticus OX=413503 GN=pflB PE=3 SV=1	1	85.1	5.8	383.8	17	32.4	4.62	47	V5U1H4	C	C	C	C	NO	0
36	C	true	UPI00015BA567	ATP-dependent Clp protease ATP-binding subunit OS=Cronobacter malonaticus OX=413503 GN=C3E80_02915 PE=3 SV=1	1	84	6	429.4	12	21.4	4.37	36	V5U1J1	N	C	C	C	NO	0
224	OM	true	UPI0003D26A2F	Peptidoglycan-associated protein OS=Cronobacter malonaticus OX=413503 GN=pal PE=3 SV=1	2	19.6	7.8	90.9	3	27.2	6.93	224	V5U208	OM (GO)	PP	OM	OM	LIPO(Sec/SPII)	0
471	N	true	UPI00029C33F9	YbdZ protein OS=Cronobacter malonaticus OX=413503 GN=P262_04083 PE=4 SV=1	1	8.3	5.6	19.2	1	16.4	4.52	471	V5U2A5	N	C	N	N	NO	0
16	C	true	UPI00015BA701	Lon protease OS=Cronobacter malonaticus OX=413503 GN=lon PE=2 SV=1	1	87.4	5.9	786.3	23	36	5.14	16	V5U2M2	C	C	C	C	NO	0
387	C	true	UPI00015BA682	UPF0325 protein C3E80_12025 OS=Cronobacter malonaticus OX=413503 GN=C3E80_12025 PE=3 SV=1	3	15.2	6.7	32.5	1	7.8	1.81	387	V5U2V6	N	C	C	C	NO	0
203	C	true	UPI00015BA7D8	Succinate--CoA ligase [ADP-forming] subunit beta OS=Cronobacter malonaticus OX=413503 GN=sucC PE=3 SV=1	4	41.3	5.5	100.5	3	9.3	4.21	203	V5U304	N	C	C	C	NO	0
414	C	true	UPI00015BA67C	Uridylate kinase OS=Cronobacter malonaticus OX=413503 GN=pyrH PE=3 SV=1	4	26.1	6.8	28	1	4.6	1.58	414	V5U3J2	C	C	C	C	NO	0
39	C	true	UPI00015BA727	Ribonuclease G OS=Cronobacter malonaticus OX=413503 GN=C3E80_10945 PE=3 SV=1	1	55.6	5.7	408.3	10	28	3.87	39	V5U3R3	N	C	C	C	NO	0
276	C	true	UPI00015BA691	30S ribosomal protein S9 OS=Cronobacter malonaticus OX=413503 GN=rpsI PE=3 SV=1	3	15	10.9	61.1	3	23.5	6.13	276	V5U450	C (GO)	C	C	C	NO	0
6	C	true	UPI00020F2627	DNA-directed RNA polymerase subunit beta' OS=Cronobacter malonaticus OX=413503 GN=rpoC PE=3 SV=1	1	154.9	6.5	1390.3	38	40.5	4.36	6	V5U4A6	N	C	C	C	NO	0
476	C	true	UPI0003D24D54	50S ribosomal protein L11 OS=Cronobacter malonaticus OX=413503 GN=rplK PE=3 SV=1	3	11.4	9.1	18.6	1	13.1	7.89	476	V5U4B2	C (GO)	PP	C	C	NO	0
126	C	true	UPI00029C4C13	Bifunctional (P)ppGpp synthetase II/ guanosine-3',5'-bis pyrophosphate 3'-pyrophosphohydrolase OS=Cronobacter malonaticus OX=413503 GN=C3E80_11685 PE=3 SV=1	2	79.6	8.9	178.7	6	9.6	5.02	126	V5U4D8	N	C	C	C	NO	0
14	C	true	UPI00015BA67E	30S ribosomal protein S2 OS=Cronobacter malonaticus OX=413503 GN=rpsB PE=3 SV=1	1	26.8	6.6	897.2	9	48.5	3.81	14	V5U4H3	C (GO)	C	C	C	NO	0
117	C	true	UPI00029BD547	Stringent starvation protein A OS=Cronobacter malonaticus OX=413503 GN=C3E80_10835 PE=3 SV=1	4	24.4	5.1	191.3	5	28.6	4.03	117	V5U4U9	N	C	C	C	NO	0
112	C	true	UPI00015BA987	50S ribosomal protein L1 OS=Cronobacter malonaticus OX=413503 GN=rplA PE=3 SV=1	2	24.7	9.6	195.1	5	29.1	5.01	112	V5U503	C (GO)	C	C	C	NO	0
107	C	true	UPI00029BAB2E	Cell shape-determining protein MreB OS=Cronobacter malonaticus OX=413503 GN=mreB PE=3 SV=1	3	45.6	6.2	212	8	28	3.86	107	V5U5A8	MEMBR	C	C	C	NO	0
411	C	true	UPI00015BAADE	DNA-binding transcriptional regulator OxyR OS=Cronobacter malonaticus OX=413503 GN=C3E80_11145 PE=3 SV=1	5	34.2	5.9	28.7	2	8.2	5.97	411	V5U663	N	C	C	C	NO	0

## Sheet: OM_2
Row	Subcelloc + BLAST	OK	UniParc	Protein	#Alt. Proteins	MW [kDa]	pI	Score	#Peptides	SC [%]	RMS90 [ppm]	Rank	Accession	UniProtKB	CELLO	PSORTb	Subcelloc	SignalP	TMHMM
141	MEMBR	true	UPI0003A6D306	Polyphosphate kinase OS=Cronobacter dublinensis subsp. dublinensis LMG 23823 OX=1159554 GN=ppk PE=3 SV=1	13	80.2	8.6	161.9	7	14.9	2.44	141	A0A0K2P4L0	N	C	IM	More attention needed	NO	0
298	IM	true	UPI000519D1BD	Succinate dehydrogenase flavoprotein subunit OS=Cronobacter dublinensis subsp. dublinensis LMG 23823 OX=1159554 GN=sdhA PE=3 SV=1	10	64.4	5.7	45.4	2	3.9	3.62	298	A0A0K2P040	MEMBR	C	IM	MEMBR	NO	0
224	IM	true	UPI00039C2C84	Sulfate/thiosulfate import ATP-binding protein CysA OS=Cronobacter dublinensis subsp. dublinensis LMG 23823 OX=1159554 GN=cysA PE=3 SV=1	9	41.1	8.8	75	2	6.6	5.32	224	A0A0K2P4E6	MEMBR	C	IM	MEMBR	NO	0
161	MEMBR	true	UPI00020F354A	High frequency lysogenization protein HflD homolog OS=Cronobacter sakazakii OX=28141 GN=hflD PE=3 SV=1	5	22.5	9.4	134.9	2	12	4.61	161	A0A2S9U904	MEMBR	IM	N	MEMBR	NO	0
332	IM	true	UPI00025F6979	UDP-N-acetylglucosamine--N-acetylmuramyl-(pentapeptide) pyrophosphoryl-undecaprenol N-acetylglucosamine transferase OS=Cronobacter sakazakii OX=28141 GN=murG PE=3 SV=1	12	37.9	9.9	35.5	2	9.9	5.58	332	A0A2S9UE76	MEMBR	C	IM	MEMBR	NO	0
269	OM	true	UPI00020F28B5	TraT complement resistance protein OS=Cronobacter sakazakii OX=28141 GN=traT PE=3 SV=1	4	25.7	9.1	53.1	1	7.4	2.45	269	A0A2S9UE87	MEMBR	EC	OM	MEMBR	LIPO(Sec/SPII)	1
238	IM	true	UPI00029C6B22	Methionine import ATP-binding protein MetN OS=Cronobacter sakazakii OX=28141 GN=metN PE=3 SV=1	11	37.7	5.8	66.1	1	5	2.44	238	A0A2S9UEG5	MEMBR	C	IM	MEMBR	NO	0
394	MEMBR	true	UPI00015BA47E	Slp family lipoprotein OS=Cronobacter sakazakii OX=28141 GN=FZH93_16030 PE=4 SV=1	5	21.1	9.4	22.3	1	7.7	4.31	394	A0A2S9UFH9	N	PP	OM	MEMBR	LIPO(Sec/SPII)	0
438	IM	true	UPI000283FBFA	DUF883 domain-containing protein OS=Cronobacter muytjensii OX=413501 GN=AUN14_18630 PE=3 SV=1	7	11.8	10.2	13.8	1	10.2	0.81	438	A0A2T7ALM8	MEMBR	C	N	MEMBR	NO	1
401	IM	true	UPI000283F919	Trk system potassium uptake protein TrkA OS=Cronobacter muytjensii OX=413501 GN=AUN14_16090 PE=4 SV=1	7	50.4	5.5	20.9	1	5.5	6.01	401	A0A2T7AQ12	MEMBR	C	IM	MEMBR	SP(Sec/SPI) < 0.9	0
108	IM	true	UPI000283FA5C	Elongation factor 4 OS=Cronobacter muytjensii OX=413501 GN=lepA PE=3 SV=1	8	66.4	5.2	214.4	6	18.2	2.91	108	A0A2T7AQ86	MEMBR	C	IM	MEMBR	NO	0
190	IM	true	UPI000283F786	Cell division inhibitor MinD OS=Cronobacter muytjensii OX=413501 GN=minD PE=3 SV=1	5	29.6	5.2	100.5	3	17.4	3.93	190	A0A2T7AQT3	MEMBR	C	MULTI	MEMBR	NO	0
207	OM	true	UPI000283F31B	Phospholipid-binding lipoprotein MlaA OS=Cronobacter muytjensii OX=413501 GN=AUN14_09220 PE=3 SV=1	6	28	4.8	85.4	3	16.7	2.11	207	A0A2T7AU27	MEMBR (GO)	EC	OM	MEMBR	LIPO(Sec/SPII)	0
355	IM	true	UPI000948D735	Lipoprotein-releasing system ATP-binding protein LolD OS=Cronobacter muytjensii OX=413501 GN=lolD PE=3 SV=1	10	25.4	6.4	31.5	2	12	3.01	355	A0A2T7AWI0	MEMBR	C	IM	MEMBR	NO	0
386	C	true	UPI00094900FB	Trehalose-6-phosphate synthase OS=Cronobacter muytjensii OX=413501 GN=AUN14_04185 PE=3 SV=1	12	53.7	5.9	24.1	1	3.2	4.61	386	A0A2T7AXW8	MEMBR (GO)	C	MULTI	MEMBR (GO)	NO	1
340	OM	true	UPI0009491C63	Murein transglycosylase B OS=Cronobacter turicensis OX=413502 GN=BS411_19755 PE=4 SV=1	2	39.9	7.8	34.1	2	13.3	6.3	340	A0A2T7AZU2	N	PP	IM	MEMBR	LIPO(Sec/SPII)	0
186	MEMBR	true	UPI000CFD97E1	NADH-quinone oxidoreductase OS=Cronobacter turicensis OX=413502 GN=BS411_19045 PE=3 SV=1	10	100.4	6	102.9	3	5.8	4.23	186	A0A2T7B0V2	MEMBR (GO)	C	MULTI	MEMBR (GO)	NO	0
380	IM	true	UPI00029BD023	ATP synthase gamma chain OS=Cronobacter turicensis OX=413502 GN=atpG PE=3 SV=1	5	31.4	8.9	25.9	1	2.8	4.67	380	A0A2T7B152	MEMBR	PP	MULTI	MEMBR	NO	0
196	MEMBR	true	UPI000948E588	Dihydroorotate dehydrogenase (quinone) OS=Cronobacter turicensis OX=413502 GN=pyrD PE=3 SV=1	8	36.7	8.2	94.7	3	12.5	4.47	196	A0A2T7B3K8	MEMBR	C	IM	MEMBR	NO	0
122	IM	true	UPI00029C1445	Maltose/maltodextrin import ATP-binding protein MalK OS=Cronobacter universalis NCTC 9529 OX=1074000 GN=malK_3 PE=3 SV=1	8	40.7	6.6	184.7	2	8.9	4.69	122	A0A376EXN3	MEMBR	C	IM	MEMBR	NO	0
412	IM	true	UPI00029BC2DC	Protein HflK OS=Cronobacter universalis NCTC 9529 OX=1074000 GN=hflK PE=3 SV=1	8	45.1	5.8	19.2	1	3.1	4.56	412	A0A376EYI6	MEMBR	OM	C	MEMBR	NO	1
339	IM	true	UPI00029BEBB7	Phosphate import ATP-binding protein PstB OS=Cronobacter universalis NCTC 9529 OX=1074000 GN=pstB PE=3 SV=1	4	29.1	6	34.2	2	18.7	4.63	339	A0A376F2D8	MEMBR	C	IM	MEMBR	NO	0
128	MEMBR	true	UPI00015B9EB3	DNA topoisomerase 4 subunit A OS=Cronobacter sakazakii OX=28141 GN=parC PE=3 SV=1	2	84	6.3	179.3	6	13.5	4.25	128	A0A384ES34	MEMBR	C	MULTI	MEMBR	NO	0
28	IM	true	UPI0005190431	MexE family multidrug efflux RND transporter periplasmic adaptor subunit OS=Cronobacter malonaticus OX=413503 GN=C3E80_01115 PE=3 SV=1	4	42.7	6.7	700.5	10	40.1	3.61	28	A0A423Y4H9	MEMBR (GO)	OM	IM	MEMBR	LIPO(Sec/SPII)	0
85	PP	true	UPI00020F2429	Secretion protein HlyD OS=Cronobacter sakazakii OX=28141 GN=hlyD PE=4 SV=1	1	36.5	6.9	282.9	5	26.1	3.67	85	A0A6L3QX20	N	OM	IM	MEMBR	NO	1
151	IM	true	UPI00015B9CF0	Multidrug efflux MFS transporter periplasmic adaptor subunit EmrA OS=Cronobacter sakazakii OX=28141 GN=emrA PE=3 SV=1	3	42.5	7.8	145.3	3	10.5	3.47	151	A0A6L3S668	N	OM	IM	MEMBR	NO	1
433	IM	true	UPI00015BA1C9	Flagellar FliJ protein OS=Cronobacter sakazakii (strain ATCC BAA-894) OX=290339 GN=ESA_01256 PE=3 SV=1	1	18	9.1	14.5	1	9.2	4.26	433	A7MJK2	MEMBR	PP	C	MEMBR	NO	0
93	MEMBR	true	UPI00015BA494	Major outer membrane lipoprotein Lpp OS=Cronobacter condimenti 1330 OX=1073999 GN=lpp PE=3 SV=1	1	8.4	9.4	245.3	3	33.3	1.78	93	K8A2K3	EC	PP	OM	MEMBR	LIPO(Sec/SPII)	0
421	MEMBR	true	UPI00029C6D83	Uncharacterized protein OS=Cronobacter condimenti 1330 OX=1073999 GN=BN137_2993 PE=4 SV=1	1	5.2	9.7	16.7	1	23.4	6.04	421	K8ACY2	MEMBR (GO)	C	N	MEMBR (GO)	NO	1
31	IM	true	UPI00015BAE11	ATP synthase subunit beta OS=Cronobacter dublinensis 582 OX=1208661 GN=atpD PE=3 SV=1	1	50.1	4.9	673.9	15	53.5	2.77	31	K8BLN8	MEMBR	C	MULTI	MEMBR	NO	0
282	N	true	UPI00039E4DE0	DNA repair protein RadA OS=Cronobacter dublinensis subsp. dublinensis LMG 23823 OX=1159554 GN=radA PE=3 SV=1	9	49.4	6.8	48.7	2	7	4.4	282	A0A0K2NYY5	N	C	IM	More attention needed	NO	0
309	N	true	UPI0005180E1B	Spermidine/putrescine ABC transporter ATP-binding protein OS=Cronobacter dublinensis subsp. dublinensis LMG 23823 OX=1159554 GN=AFK67_09480 PE=4 SV=1	13	36.8	7	41.1	1	4.2	4.05	309	A0A0K2P1P5	N	C	IM	More attention needed	NO	0
400	C	true	UPI00015B9C1C	RNA-binding protein Hfq OS=Cronobacter dublinensis subsp. dublinensis LMG 23823 OX=1159554 GN=hfq PE=3 SV=1	4	11.1	7	20.9	1	13.7	4.57	400	A0A0K2P6C6	N	PP	C	More attention needed	NO	0
359	N	true	UPI0002E3811C	Diguanylate phosphodiesterase OS=Cronobacter sakazakii OX=28141 GN=FZI41_21205 PE=4 SV=1	8	44.9	4.8	30.5	2	6.4	2.63	359	A0A222ZDH0	N	C	IM	More attention needed	NO	0
232	N	true	UPI00029C1211	ABC transporter ATP-binding protein OS=Cronobacter sakazakii OX=28141 GN=DC438_01860 PE=4 SV=1	14	71.5	5.7	69.3	1	2.4	4.51	232	A0A2S9UDC5	N	C	IM	More attention needed	NO	0
402	IM	true	UPI00015BA70C	ABC transporter ATP-binding protein OS=Cronobacter sakazakii OX=28141 GN=FZI36_16310 PE=4 SV=1	9	34.8	8.5	20.8	1	5.5	4.28	402	A0A2S9UEA7	N	C	IM	More attention needed	NO	0
329	IM	true	UPI000283F18B	Peptide ABC transporter ATP-binding protein SapF OS=Cronobacter muytjensii OX=413501 GN=AUN14_09715 PE=4 SV=1	8	30.5	9.7	36.3	1	3.7	3.42	329	A0A2T7ATS0	N	C	IM	More attention needed	NO	0
87	C	true	UPI0003A7D91E	Iron-sulfur cluster carrier protein OS=Cronobacter muytjensii OX=413501 GN=AUN14_07085 PE=3 SV=1	7	39.7	5.8	270.2	4	18.4	3.22	87	A0A2T7AVC6	N	C	IM	More attention needed	NO	0
330	N	true	UPI000284034D	ADP-L-glycero-D-manno-heptose-6-epimerase OS=Cronobacter muytjensii OX=413501 GN=hldD PE=3 SV=1	7	34.9	4.8	35.9	2	7.7	3.02	330	A0A2T7AVQ7	N	OM	C	More attention needed	NO	0
61	IM	true	UPI000948A65E	NAD(P)/FAD-dependent oxidoreductase OS=Cronobacter muytjensii OX=413501 GN=AUN14_05845 PE=4 SV=1	5	47.3	9.2	367.2	9	30.6	3.05	61	A0A2T7AWN0	N	C	IM	More attention needed	NO	0
351	N	true	UPI000948FBCF	TIGR01777 family protein OS=Cronobacter turicensis OX=413502 GN=BS411_21000 PE=3 SV=1	8	32.6	6.8	31.8	1	3.7	1.62	351	A0A2T7AWX3	N	C	IM	More attention needed	NO	0
62	N	true	UPI00039B0786	Formate dehydrogenase subunit alpha OS=Cronobacter muytjensii OX=413501 GN=AUN14_00805 PE=3 SV=1	1	79.1	6.2	360.5	8	17.2	3.64	62	A0A2T7B0F4	N	PP	C	More attention needed	NO	0
328	N	true	UPI00029C7243	3-oxoacyl-[acyl-carrier-protein] reductase FabG OS=Cronobacter universalis NCTC 9529 OX=1074000 GN=fabG_8 PE=4 SV=1	5	26	6.1	36.8	1	10.1	4.68	328	A0A376EKP9	N	IM	C	More attention needed	NO	0
383	N	true	UPI000A1D641F	Glutathione S-transferase OS=Cronobacter sakazakii OX=28141 GN=DC438_02495 PE=4 SV=1	5	25.2	9.6	25	2	16.2	3.04	383	A0A3Q9CHF4	N	IM	C	More attention needed	NO	0
325	N	true	UPI000A1EE23C	Methyltransferase domain-containing protein OS=Cronobacter sakazakii OX=28141 GN=DC438_08555 PE=4 SV=1	2	125	5.4	37.1	2	2.2	4.6	325	A0A3S9IYT5	N	C	IM	More attention needed	NO	0
280	IM	true	UPI000A1EB181	Molybdate ABC transporter ATP-binding protein ModF OS=Cronobacter sakazakii OX=28141 GN=DC438_14750 PE=4 SV=1	5	54.2	5.5	49.4	3	8.4	6.26	280	A0A3S9J217	N	C	IM	More attention needed	NO	0
350	C	true	UPI00029C356F	Catalase OS=Cronobacter malonaticus OX=413503 GN=C3E80_14220 PE=3 SV=1	12	83.2	5.7	32.1	1	1.5	4.9	350	A0A423XSQ9	N	PP	C	More attention needed	NO	0
89	N	true	UPI00029BEBBD	Enoyl-[acyl-carrier-protein] reductase [NADH] OS=Cronobacter dublinensis 582 OX=1208661 GN=BN133_1171 PE=3 SV=1	1	27.9	5.4	265.1	4	24.4	3.42	89	K8AW61	N	C	IM	More attention needed	NO	0
182	N	true	UPI00015BA264	APH domain-containing protein OS=Cronobacter sakazakii 701 OX=1208663 GN=BN129_483 PE=4 SV=1	1	34.3	6.5	108.1	4	17.8	3.48	182	K8C9N9	N	C	IM	More attention needed	NO	0
239	N	true	UPI00020F25F6	Protein acetyltransferase OS=Cronobacter sakazakii 701 OX=1208663 GN=BN129_2324 PE=4 SV=1	1	97.2	6.2	64.8	3	5	4.35	239	K8CED8	N	IM	C	More attention needed	NO	0
57	N	true	UPI00029C296A	Formate dehydrogenase H OS=Cronobacter sakazakii 696 OX=1208664 GN=BN128_671 PE=3 SV=1	1	81.5	5.5	393.3	10	19.9	3.39	57	K8D249	N	PP	C	More attention needed	SP(Sec/SPI) < 0.9	0
22	N	true	UPI00025F6BFD	Acetolactate synthase, catabolic OS=Cronobacter sakazakii 696 OX=1208664 GN=BN128_1911 PE=3 SV=1	1	60.2	5.6	927.4	12	26.5	2.83	22	K8D586	N	IM	C	More attention needed	NO	0
362	IM	true	UPI00015BA814	Succinate dehydrogenase iron-sulfur subunit OS=Cronobacter malonaticus OX=413503 GN=sdhB PE=3 SV=1	4	26.7	6.8	29.8	1	5.5	4.41	362	V5U222	N	C	IM	More attention needed	NO	0
212	C	true	UPI0003A39E34	Chromosomal replication initiator protein DnaA OS=Cronobacter dublinensis subsp. dublinensis LMG 23823 OX=1159554 GN=dnaA PE=3 SV=1	12	51.8	8.6	80.9	3	8.2	5.59	212	A0A0K2NWX1	C	C	C	C	NO	0
327	C	true	UPI00039DAF9A	Molecular chaperone OS=Cronobacter dublinensis subsp. dublinensis LMG 23823 OX=1159554 GN=AFK67_00510 PE=3 SV=1	11	95.2	5.3	36.9	2	2.3	3.97	327	A0A0K2NX62	N	C	C	C	NO	0
311	C	true	UPI0003A800E6	DNA helicase OS=Cronobacter dublinensis subsp. dublinensis LMG 23823 OX=1159554 GN=uvrD PE=3 SV=1	7	81.7	6	40.7	1	1.7	3.69	311	A0A0K2NXC4	C (GO)	C	C	C	NO	0
299	IM	true	UPI00039B4F32	Protoheme IX biogenesis protein OS=Cronobacter dublinensis subsp. dublinensis LMG 23823 OX=1159554 GN=AFK67_01325 PE=4 SV=1	6	45.2	8.6	45	2	4.5	3.6	299	A0A0K2NXH4	MEMBR	IM	IM	IM	NO	2
173	N	true	UPI0003A12004	Rhamnulokinase OS=Cronobacter dublinensis subsp. dublinensis LMG 23823 OX=1159554 GN=rhaB PE=3 SV=1	8	53.9	5.4	121.1	1	1.8	8.11	173	A0A0K2NXR7	N	C	N	N	NO	0
119	C	true	UPI00015BA692	50S ribosomal protein L13 OS=Cronobacter dublinensis subsp. dublinensis LMG 23823 OX=1159554 GN=rplM PE=3 SV=1	2	16.1	9.8	192.7	6	43.7	2.65	119	A0A0K2NXW9	C (GO)	C	C	C	NO	0
164	IM	true	UPI00015BA646	ATP-dependent zinc metalloprotease FtsH OS=Cronobacter dublinensis subsp. dublinensis LMG 23823 OX=1159554 GN=hflB PE=3 SV=1	4	70.8	5.9	132.4	8	21	3.66	164	A0A0K2NXZ2	MEMBR	IM	IM	IM	SP(Sec/SPI) < 0.9	2
181	C	true	UPI0002E875A0	Bifunctional aspartokinase/homoserine dehydrogenase OS=Cronobacter dublinensis subsp. dublinensis LMG 23823 OX=1159554 GN=thrA PE=3 SV=1	15	89	5.7	109.2	2	5.1	2.97	181	A0A0K2NYD8	N	C	C	C	NO	0
236	C	true	UPI000519A92F	Acetolactate synthase OS=Cronobacter dublinensis subsp. dublinensis LMG 23823 OX=1159554 GN=AFK67_03590 PE=3 SV=1	6	62.7	5.6	67.2	4	10.5	4.4	236	A0A0K2NYH3	N	C	C	C	NO	0
399	C	true	UPI0003A4BCD6	Riboflavin biosynthesis protein RibD OS=Cronobacter dublinensis subsp. dublinensis LMG 23823 OX=1159554 GN=ribD PE=3 SV=1	11	40	7.2	21.2	1	3.3	3.42	399	A0A0K2NZA6	N	C	C	C	NO	0
185	C	true	UPI00039C16B9	1-deoxy-D-xylulose-5-phosphate synthase OS=Cronobacter dublinensis subsp. dublinensis LMG 23823 OX=1159554 GN=dxs PE=3 SV=1	7	67.9	6.2	103.8	4	8.2	3.78	185	A0A0K2NZF8	N	C	C	C	NO	0
131	C	true	UPI0005188646	Glutamate 5-kinase OS=Cronobacter dublinensis subsp. dublinensis LMG 23823 OX=1159554 GN=proB PE=3 SV=1	7	39.3	6.2	173.8	5	18.3	4.07	131	A0A0K2NZL5	C	C	C	C	NO	0
194	C	true	UPI0003A6E27B	ATP-dependent RNA helicase RhlE OS=Cronobacter dublinensis subsp. dublinensis LMG 23823 OX=1159554 GN=rhlE PE=3 SV=1	11	51.1	10.1	96.2	3	9.6	4.24	194	A0A0K2P0A4	C	C	C	C	NO	0
268	C	true	UPI00039B3728	30S ribosomal protein S1 OS=Cronobacter dublinensis subsp. dublinensis LMG 23823 OX=1159554 GN=rpsA PE=3 SV=1	8	61.1	4.9	53.2	1	2.5	5	268	A0A0K2P0J1	C (GO)	C	C	C	NO	0
220	C	true	UPI00031AD561	Tyrosine--tRNA ligase OS=Cronobacter dublinensis subsp. dublinensis LMG 23823 OX=1159554 GN=tyrS PE=3 SV=1	11	47.2	5.6	76.4	1	3.5	3.62	220	A0A0K2P1H1	C	C	C	C	NO	0
244	C	true	UPI0005193BE6	Tryptophan synthase beta chain OS=Cronobacter dublinensis subsp. dublinensis LMG 23823 OX=1159554 GN=trpB PE=3 SV=1	11	43.2	5.7	63	2	10.6	3.88	244	A0A0K2P2F5	N	C	C	C	NO	0
370	C	true	UPI0003A07D4F	Transcriptional regulatory protein TyrR OS=Cronobacter dublinensis subsp. dublinensis LMG 23823 OX=1159554 GN=AFK67_10635 PE=4 SV=1	16	58.2	6	28.4	1	1.7	3.17	370	A0A0K2P2F8	N	C	C	C	NO	0
149	N	true	UPI00039CEE41	Virulence factor SrfB OS=Cronobacter dublinensis subsp. dublinensis LMG 23823 OX=1159554 GN=AFK67_09605 PE=4 SV=1	10	110.3	5.4	145.8	4	4.8	4.88	149	A0A0K2P2G1	N	C	N	N	NO	0
245	IM	true	UPI000519CDB4	Peptidase OS=Cronobacter dublinensis subsp. dublinensis LMG 23823 OX=1159554 GN=AFK67_10895 PE=3 SV=1	13	39	9.6	62.5	1	5.7	7.48	245	A0A0K2P2K3	IM (GO)	C	IM	IM	NO	2
300	C	true	UPI00039EFD0C	2-dehydro-3-deoxyphosphooctonate aldolase OS=Cronobacter dublinensis subsp. dublinensis LMG 23823 OX=1159554 GN=kdsA PE=3 SV=1	10	30.8	5.4	44.6	1	10.2	2.98	300	A0A0K2P2L3	C	C	C	C	NO	0
398	C	true	UPI00039A4D34	RNA chaperone ProQ OS=Cronobacter dublinensis subsp. dublinensis LMG 23823 OX=1159554 GN=proQ PE=3 SV=1	12	25.5	9.7	21.9	1	4.4	8.72	398	A0A0K2P2V3	C	C	C	C	NO	0
426	C	true	UPI0003A23854	Glucose-6-phosphate 1-dehydrogenase OS=Cronobacter dublinensis subsp. dublinensis LMG 23823 OX=1159554 GN=zwf PE=3 SV=1	9	55.8	5.8	15.5	1	1.8	3	426	A0A0K2P3U2	N	C	C	C	NO	0
360	IM	true	UPI0005189CE5	Nucleoside permease OS=Cronobacter dublinensis subsp. dublinensis LMG 23823 OX=1159554 GN=AFK67_14645 PE=3 SV=1	8	42.7	8.8	30.3	1	3.8	8.31	360	A0A0K2P4G9	MEMBR	IM	IM	IM	NO	9
208	C	true	UPI00039A4D0A	ATP-dependent RNA helicase SrmB OS=Cronobacter dublinensis subsp. dublinensis LMG 23823 OX=1159554 GN=srmB PE=3 SV=1	10	49.9	9.3	82.9	2	5.6	3.69	208	A0A0K2P4X0	C	C	C	C	NO	0
354	C	true	UPI0003A702DD	Chaperone protein ClpB OS=Cronobacter dublinensis subsp. dublinensis LMG 23823 OX=1159554 GN=clpB PE=3 SV=1	13	95.1	5.4	31.6	2	3.9	6.51	354	A0A0K2P4Z7	C	C	C	C	NO	0
343	C	true	UPI0003A87350	GMP synthase [glutamine-hydrolyzing] OS=Cronobacter dublinensis subsp. dublinensis LMG 23823 OX=1159554 GN=guaA PE=3 SV=1	9	58.7	5.2	33.6	3	7.6	6.63	343	A0A0K2P5B3	N	C	C	C	NO	0
365	C	true	UPI0003A2BACA	Sulfate adenylyltransferase subunit 2 OS=Cronobacter dublinensis subsp. dublinensis LMG 23823 OX=1159554 GN=cysD PE=3 SV=1	4	35.1	6.8	28.8	2	10.3	3.72	365	A0A0K2P5D8	N	C	C	C	NO	0
316	C	true	UPI0005196FAF	Amino-acid acetyltransferase OS=Cronobacter dublinensis subsp. dublinensis LMG 23823 OX=1159554 GN=argA PE=3 SV=1	14	49.3	6.3	40.4	1	5.4	9.04	316	A0A0K2P5J2	C	C	C	C	NO	0
253	C	true	UPI000517E32E	Peptidase PmbA OS=Cronobacter dublinensis subsp. dublinensis LMG 23823 OX=1159554 GN=pmbA PE=3 SV=1	12	48.7	5.4	59.4	1	3.6	3.04	253	A0A0K2P653	N	C	C	C	NO	0
169	C	true	UPI00015B9DC5	50S ribosomal protein L14 OS=Cronobacter dublinensis subsp. dublinensis LMG 23823 OX=1159554 GN=rplN PE=3 SV=1	2	13.5	10.4	126	1	16.3	1.55	169	A0A0K2P6L0	C (GO)	C	C	C	NO	0
249	IM	true	UPI0006ACDF40	3-deoxy-D-manno-octulosonic acid transferase OS=Cronobacter dublinensis subsp. dublinensis LMG 23823 OX=1159554 GN=AFK67_20225 PE=3 SV=1	15	49.2	9.5	60.2	1	3.4	6.12	249	A0A0K2P7C8	IM	IM	N	IM	NO	0
264	C	true	UPI00020F2D8D	50S ribosomal protein L28 OS=Cronobacter dublinensis subsp. dublinensis LMG 23823 OX=1159554 GN=rpmB PE=3 SV=1	3	9	11.4	55.6	1	12.8	2.39	264	A0A0K2P7D3	C (GO)	C	C	C	NO	0
261	C	true	UPI0003A4B092	Glycerol-3-phosphate dehydrogenase OS=Cronobacter dublinensis subsp. dublinensis LMG 23823 OX=1159554 GN=glpD PE=3 SV=1	8	56.9	6.6	56.7	2	7.9	2.94	261	A0A0K2P7H5	N	C	C	C	NO	0
265	C	true	UPI000517C126	(P)ppGpp synthetase OS=Cronobacter dublinensis subsp. dublinensis LMG 23823 OX=1159554 GN=AFK67_20310 PE=3 SV=1	10	79.5	8.9	54.8	1	4.1	3.75	265	A0A0K2P7J2	N	C	C	C	NO	0
267	N	true	UPI00039F25D9	Bifunctional uridylyltransferase/uridylyl-removing enzyme OS=Cronobacter dublinensis subsp. dublinensis LMG 23823 OX=1159554 GN=glnD PE=3 SV=1	14	102.8	6.2	53.4	3	3.5	3.58	267	A0A0K2P7N1	N	C	MULTI	N	NO	0
419	OM	true	UPI000518E0EE	Porin OS=Cronobacter dublinensis subsp. dublinensis LMG 23823 OX=1159554 GN=AFK67_02425 PE=3 SV=1	14	55.2	5.3	16.9	1	3.4	2.65	419	A0A0K2P7Q3	MEMBR	OM	OM	OM	SP(Sec/SPI)	0
395	C	true	UPI0006ACFFD0	Replication protein RepA OS=Cronobacter dublinensis subsp. dublinensis LMG 23823 OX=1159554 GN=AFK67_21030 PE=4 SV=1	15	39.5	9.4	22.2	1	4.8	3.21	395	A0A0K2P895	N	C	C	C	NO	0
392	C	true	UPI0005191EDD	Dihydrolipoyl dehydrogenase OS=Cronobacter dublinensis subsp. dublinensis LMG 23823 OX=1159554 GN=AFK67_03780 PE=3 SV=1	7	50.6	5.8	22.6	1	3.4	4	392	A0A0K2P8C0	N	C	C	C	NO	0
276	OM	true	UPI0002F733AB	Aerobactin siderophore receptor IutA OS=Cronobacter sakazakii OX=28141 GN=iutA PE=3 SV=1	12	80.8	5.1	50.3	1	2.6	3.29	276	A0A222ZCU1	OM	OM	OM	OM	SP(Sec/SPI)	0
243	OM	true	UPI0002EDD4C4	Cronobacter plasminogen activator OS=Cronobacter sakazakii OX=28141 GN=cpa PE=3 SV=1	4	35.1	5.6	63.3	2	9	2.98	243	A0A222ZDK3	MEMBR	OM	OM	OM	SP(Sec/SPI)	0
96	C	true	UPI00015BA640	Translation initiation factor IF-2 OS=Cronobacter sakazakii OX=28141 GN=infB PE=3 SV=1	3	98.6	5.8	238.2	14	29.1	3.31	96	A0A2S9U7U7	C	C	C	C	NO	0
428	C	true	UPI00015BA64D	GTPase Obg OS=Cronobacter sakazakii OX=28141 GN=cgtA PE=3 SV=1	12	43.4	4.9	15.1	1	5.9	5.33	428	A0A2S9U7V2	C	C	C	C	NO	0
250	C	true	UPI00020F16BD	Aspartate carbamoyltransferase OS=Cronobacter sakazakii OX=28141 GN=pyrB PE=3 SV=1	10	34.3	5.9	60.2	1	3.2	4.72	250	A0A2S9U832	N	C	C	C	NO	0
372	C	true	UPI00025F6E1C	Arabinose 5-phosphate isomerase OS=Cronobacter sakazakii OX=28141 GN=kdsD PE=3 SV=1	6	35.1	5.9	28.1	1	4.9	3.71	372	A0A2S9U846	N	C	C	C	NO	0
162	C	true	UPI00015BA449	Formate hydrogenlyase regulator HycA OS=Cronobacter sakazakii OX=28141 GN=hycA PE=4 SV=1	2	17.4	6	133.4	3	24	4.18	162	A0A2S9U898	N	C	C	C	NO	0
37	C	true	UPI00029BE4A4	DNA-directed RNA polymerase subunit beta' OS=Cronobacter sakazakii OX=28141 GN=rpoC PE=3 SV=1	4	154.9	6.5	620.5	22	22.7	3.64	37	A0A2S9U8N6	N	C	C	C	NO	0
34	C	true	UPI000170CCC4	DNA-directed RNA polymerase subunit beta OS=Cronobacter sakazakii OX=28141 GN=rpoB PE=3 SV=1	1	150.4	5.1	646.7	19	20.7	2.74	34	A0A2S9U8Q2	N	C	C	C	NO	0
201	C	true	UPI00029BBB79	Pseudouridine synthase OS=Cronobacter sakazakii OX=28141 GN=rluC PE=3 SV=1	5	35.5	9.8	89.1	3	8.8	4.22	201	A0A2S9U8U8	N	C	C	C	NO	0
183	EC	true	UPI00029C3DAE	Flagellar hook-associated protein 1 OS=Cronobacter sakazakii OX=28141 GN=flgK PE=3 SV=1	5	58.5	4.7	107.6	4	10.9	3.98	183	A0A2S9U8V4	EC	EC	EC	EC	SP(Sec/SPI) < 0.9	0
178	C	true	UPI00020F2EE5	3-oxoacyl-[acyl-carrier-protein] synthase 2 OS=Cronobacter sakazakii OX=28141 GN=fabF PE=3 SV=1	5	42.9	5.7	111.5	3	16.5	3.25	178	A0A2S9U8V5	N	C	C	C	NO	0
326	C	true	UPI00020F3331	UPF0229 protein AUN10_16025 OS=Cronobacter sakazakii OX=28141 GN=DC438_12905 PE=3 SV=1	15	49.5	6.9	37	1	2.3	1.66	326	A0A2S9U932	N	C	C	C	NO	0
144	C	true	UPI00025F6BA9	Phosphoenolpyruvate synthase OS=Cronobacter sakazakii OX=28141 GN=DC438_12585 PE=3 SV=1	8	87.2	5	159.2	8	13.6	4.02	144	A0A2S9U982	N	C	C	C	NO	0
254	N	true	UPI00029BD9C0	Fructosamine kinase family protein OS=Cronobacter sakazakii OX=28141 GN=FZH93_02575 PE=3 SV=1	3	32.1	5	58.9	2	11.2	3.3	254	A0A2S9U9B2	N	C	N	N	NO	0
275	C	true	UPI00015B9F6E	Exopolyphosphatase OS=Cronobacter sakazakii OX=28141 GN=ppx PE=3 SV=1	10	58	6	50.7	1	3.1	9.92	275	A0A2S9U9E6	MEMBR	C	C	C	NO	0
274	C	true	UPI00015B9DF4	CDP-diacylglycerol--serine O-phosphatidyltransferase OS=Cronobacter sakazakii OX=28141 GN=pssA PE=3 SV=1	3	52.3	9.2	50.8	3	10.2	4.11	274	A0A2S9U9P5	N	C	C	C	NO	0
374	IM	true	UPI00015BA9B0	Probable protein kinase UbiB OS=Cronobacter sakazakii OX=28141 GN=ubiB PE=3 SV=1	10	63.3	7.7	27.3	1	1.8	3.03	374	A0A2S9U9T0	MEMBR	IM	IM	IM	NO	2
118	C	true	UPI00015B9D48	NADH-quinone oxidoreductase subunit C/D OS=Cronobacter sakazakii OX=28141 GN=nuoC PE=3 SV=1	4	69.2	6	192.8	7	18.1	2.55	118	A0A2S9UAG0	MEMBR	C	C	C	NO	0
175	C	true	UPI00015B9D3D	Acetate kinase OS=Cronobacter sakazakii OX=28141 GN=ackA PE=3 SV=1	5	43.2	5.9	113.8	5	19.5	4.64	175	A0A2S9UAH1	C	C	C	C	NO	0
16	C	true	UPI00020F2F57	Phosphate acetyltransferase OS=Cronobacter sakazakii OX=28141 GN=pta PE=3 SV=1	1	77	5.4	1205	25	40.7	2.53	16	A0A2S9UAI7	C	C	C	C	NO	0
174	OM	true	UPI000518D7B0	Long-chain fatty acid transport protein OS=Cronobacter sakazakii OX=28141 GN=fadL PE=3 SV=1	6	49.2	5	118.7	3	10.4	4.68	174	A0A2S9UAU0	N	OM	OM	OM	SP(Sec/SPI)	0
100	C	true	UPI00015B9EF8	UvrABC system protein A OS=Cronobacter sakazakii OX=28141 GN=uvrA PE=3 SV=1	7	103.9	6.2	227.4	7	11.1	3.56	100	A0A2S9UAY1	C	C	C	C	NO	0
255	N	true	UPI00020F1EA8	Methyl-accepting chemotaxis protein OS=Cronobacter sakazakii OX=28141 GN=FZH93_08905 PE=4 SV=1	4	31.8	8.8	58.4	1	7.4	2.83	255	A0A2S9UB26	N	C	N	N	NO	0
390	C	true	UPI00015B9D0F	AraC family transcriptional regulator OS=Cronobacter sakazakii OX=28141 GN=DC438_03690 PE=4 SV=1	8	33.3	8.5	22.6	1	5.7	5.74	390	A0A2S9UBD7	N	C	C	C	NO	0
231	C	true	UPI00015B9D91	Citrate (pro-3S)-lyase subunit beta OS=Cronobacter sakazakii OX=28141 GN=citE PE=3 SV=1	1	31.8	5.3	70.1	4	26.1	3.96	231	A0A2S9UBH8	C	C	C	C	NO	0
38	OM	true	UPI00025F6DBE	Outer membrane channel protein TolC OS=Cronobacter sakazakii OX=28141 GN=tolC PE=3 SV=1	3	53.4	5.5	570.7	14	45.1	2.7	38	A0A2S9UBK9	OM (GO)	OM	OM	OM	SP(Sec/SPI)	0
112	C	true	UPI00015B9BC5	Phosphoenolpyruvate--protein phosphotransferase OS=Cronobacter sakazakii OX=28141 GN=ptsP PE=3 SV=1	4	83.7	5.5	200.2	6	12.4	3.12	112	A0A2S9UBW2	C	C	C	C	NO	0
217	C	true	UPI00015B9C36	GTP diphosphokinase OS=Cronobacter sakazakii OX=28141 GN=relA PE=3 SV=1	4	84.1	6.2	78.3	4	9.1	5.15	217	A0A2S9UBZ0	N	C	C	C	NO	0
435	IM	true	UPI00015BADAC	Membrane protein insertase YidC OS=Cronobacter sakazakii OX=28141 GN=yidC PE=3 SV=1	9	61.7	8.7	14.5	1	2.4	3.9	435	A0A2S9UCA0	MEMBR	IM	IM	IM	NO	4
111	C	true	UPI00029BDF3D	Glycerol kinase OS=Cronobacter sakazakii OX=28141 GN=glpK PE=3 SV=1	2	56.4	5.6	203.4	10	30.5	2.91	111	A0A2S9UCM1	N	C	C	C	NO	0
252	C	true	UPI00029BAD68	Acetylornithine deacetylase OS=Cronobacter sakazakii OX=28141 GN=argE PE=3 SV=1	8	42.1	5.5	60	2	8.9	3.6	252	A0A2S9UCP5	C	C	C	C	NO	0
215	C	true	UPI00015BAE20	Alpha-1,4 glucan phosphorylase OS=Cronobacter sakazakii OX=28141 GN=glgP PE=3 SV=1	12	93.3	5.5	78.7	1	2.1	3.8	215	A0A2S9UD37	N	C	C	C	NO	0
171	C	true	UPI00015BAE1F	Glycogen synthase OS=Cronobacter sakazakii OX=28141 GN=glgA PE=3 SV=1	1	52.6	6.2	123.8	5	18.2	6.54	171	A0A2S9UD50	N	C	C	C	NO	0
431	C	true	UPI00015BA5B5	ATP-dependent endonuclease OS=Cronobacter sakazakii OX=28141 GN=FZI36_09105 PE=4 SV=1	3	63.5	9.3	14.9	1	3.6	3.71	431	A0A2S9UDE9	N	C	C	C	NO	0
204	C	true	UPI00029C69E5	Catabolite repressor/activator OS=Cronobacter sakazakii OX=28141 GN=cra PE=4 SV=1	6	38	6.7	88.3	4	21.3	3.8	204	A0A2S9UE66	N	C	C	C	NO	0
155	C	true	UPI00020F1A59	Glutamate-1-semialdehyde 2,1-aminomutase OS=Cronobacter sakazakii OX=28141 GN=hemL PE=3 SV=1	8	45.4	5	143.8	4	16.7	2.75	155	A0A2S9UED2	C	C	C	C	NO	0
91	OM	true	UPI00015BA676	Outer membrane protein assembly factor BamA OS=Cronobacter sakazakii OX=28141 GN=bamA PE=3 SV=1	7	89	5.2	251.7	14	23	3.43	91	A0A2S9UEE1	OM	OM	OM	OM	SP(Sec/SPI)	0
377	PP	true	UPI00020F1A54	Periplasmic serine endoprotease DegP-like OS=Cronobacter sakazakii OX=28141 GN=degP PE=3 SV=1	12	49.1	8.3	26.9	1	5.9	5.99	377	A0A2S9UEE7	PP	PP	PP	PP	SP(Sec/SPI)	0
409	C	true	UPI00029BF2FA	ABC-F family ATPase OS=Cronobacter sakazakii OX=28141 GN=FZI36_08845 PE=4 SV=1	9	59.6	5	19.6	1	5.5	5.01	409	A0A2S9UEL8	N	C	C	C	NO	0
214	OM	true	UPI00020F2F36	LPS-assembly lipoprotein LptE OS=Cronobacter sakazakii OX=28141 GN=lptE PE=3 SV=1	3	21.6	8	78.8	1	9.6	2.12	214	A0A2S9UF21	N	OM	OM	OM	LIPO(Sec/SPII)	1
373	C	true	UPI00020F2F73	Putative lipopolysaccharide heptosyltransferase III OS=Cronobacter sakazakii OX=28141 GN=rfaQ PE=4 SV=1	7	40.8	9.6	27.5	1	4.6	4.28	373	A0A2S9UGL5	N	C	C	C	NO	0
165	C	true	UPI00015BA9C1	Glutamine synthetase OS=Cronobacter sakazakii OX=28141 GN=glnA PE=3 SV=1	1	51.8	5.3	131.6	4	19.2	5.29	165	A0A2S9UGP4	C	C	C	C	NO	0
226	N	true	UPI00020F263B	Probable GTP-binding protein EngB OS=Cronobacter sakazakii OX=28141 GN=engB PE=3 SV=1	5	23.3	8.9	73	3	20.4	4.58	226	A0A2S9UGS7	N	C	N	N	NO	0
376	C	true	UPI00015BA191	GTP cyclohydrolase-2 OS=Cronobacter sakazakii OX=28141 GN=ribA PE=3 SV=1	10	21.7	5.5	27.1	1	4.1	3.64	376	A0A2S9UH27	N	C	C	C	NO	0
432	IM	true	UPI00029C0619	NAD(P) transhydrogenase subunit alpha OS=Cronobacter sakazakii OX=28141 GN=pntA PE=3 SV=1	16	54.3	5.6	14.7	1	5.5	5.64	432	A0A2S9UHN0	N	IM	IM	IM	NO	5
124	C	true	UPI00029C4298	KR domain-containing protein OS=Cronobacter sakazakii OX=28141 GN=DC438_11575 PE=4 SV=1	7	35.9	9.2	183	5	24.1	3.62	124	A0A2S9UHU7	MEMBR (GO)	C	C	C	SP(Sec/SPI) < 0.9	1
378	IM	true	UPI00015BA798	Sec translocon accessory complex subunit YajC OS=Cronobacter sakazakii OX=28141 GN=yajC PE=3 SV=1	8	11.8	9.6	26.7	2	20	2.81	378	A0A2S9UIL0	MEMBR	IM	IM	IM	NO	1
195	IM	true	UPI00020F2B1D	Protein translocase subunit SecD OS=Cronobacter sakazakii OX=28141 GN=secD PE=3 SV=1	7	66.6	7.7	95.8	4	8.5	3.97	195	A0A2S9UIL6	MEMBR	IM	IM	IM	NO	6
153	IM	true	UPI0003AB45C4	Penicillin-binding protein 1B OS=Cronobacter muytjensii OX=413501 GN=mrcB PE=3 SV=1	11	94	9.1	144.3	3	4.5	6.37	153	A0A2T7AIU0	MEMBR (GO)	IM	IM	IM	NO	1
346	PP	true	UPI000948F228	Uncharacterized protein OS=Cronobacter muytjensii OX=413501 GN=AUN14_20385 PE=4 SV=1	9	19.5	9.4	33.4	2	16.3	5.76	346	A0A2T7AIV9	N	PP	PP	PP	LIPO(Sec/SPII)	0
283	FLAG	true	UPI000283F6C2	Flagellar hook protein FlgE OS=Cronobacter muytjensii OX=413501 GN=flgE PE=3 SV=1	9	42.5	4.6	48.5	1	3.2	6.81	283	A0A2T7AJ89	FLAG	EC	EC	FLAG	NO	0
437	C	true	UPI0003A7E06C	Erythronate-4-phosphate dehydrogenase OS=Cronobacter muytjensii OX=413501 GN=pdxB PE=3 SV=1	3	41.2	5.5	14	1	1.9	5.9	437	A0A2T7AJG3	C	C	C	C	NO	0
285	C	true	UPI0009488C3F	tRNA/rRNA methyltransferase (Fragment) OS=Cronobacter muytjensii OX=413501 GN=AUN14_20010 PE=4 SV=1	13	27.4	9.5	48.1	2	14.7	8.84	285	A0A2T7AJI6	N	C	C	C	NO	0
218	C	true	UPI0008FBF111	Poly(A) polymerase I OS=Cronobacter muytjensii OX=413501 GN=pcnB PE=3 SV=1	9	54.3	9.6	78	3	7.8	4.66	218	A0A2T7AJW6	N	C	C	C	NO	0
442	C	true	UPI000948AC0F	Glyoxylate/hydroxypyruvate reductase B OS=Cronobacter muytjensii OX=413501 GN=ghrB PE=3 SV=1	11	35.4	5.9	13.1	1	2.5	4.77	442	A0A2T7AKF7	C	C	C	C	NO	0
113	C	true	UPI000283FA38	Pyruvate kinase OS=Cronobacter muytjensii OX=413501 GN=pyk PE=3 SV=1	7	51.4	6	197.9	5	15.8	4.28	113	A0A2T7AKP2	N	C	C	C	NO	0
403	C	true	UPI000283F4E0	Protein FdhE homolog OS=Cronobacter muytjensii OX=413501 GN=fdhE PE=3 SV=1	9	34.4	5.3	20.5	1	3.9	4.44	403	A0A2T7ALZ5	C	C	C	C	NO	0
94	C	true	UPI000948E211	Formate C-acetyltransferase OS=Cronobacter muytjensii OX=413501 GN=pflB PE=3 SV=1	4	85.1	5.7	243.1	10	18.6	2.37	94	A0A2T7AMI5	C	C	C	C	NO	0
358	C	true	UPI0009490062	DNA helicase OS=Cronobacter muytjensii OX=413501 GN=AUN14_18000 PE=3 SV=1	13	77.2	7.1	30.6	1	2.2	4.87	358	A0A2T7AMN9	N	C	C	C	NO	0
408	C	true	UPI000948ED07	Asparagine--tRNA ligase OS=Cronobacter muytjensii OX=413501 GN=asnS PE=3 SV=1	11	52.5	5.1	19.8	1	1.5	2.83	408	A0A2T7AMP0	C	C	C	C	NO	0
166	C	true	UPI0002840680	ATP-dependent Clp protease ATP-binding subunit ClpA OS=Cronobacter muytjensii OX=413501 GN=AUN14_17065 PE=3 SV=1	5	84.1	6	131.3	8	11.8	3.68	166	A0A2T7ANI6	N	C	C	C	NO	0
279	IM	true	UPI000948F027	Macrolide transporter subunit MacA OS=Cronobacter muytjensii OX=413501 GN=AUN14_17085 PE=3 SV=1	12	40.6	9.2	49.7	2	6.8	6.83	279	A0A2T7ANK9	MEMBR (GO)	IM	IM	IM	NO	1
237	C	true	UPI0009491F60	Probable alpha-L-glutamate ligase OS=Cronobacter muytjensii OX=413501 GN=rimK PE=3 SV=1	6	32.6	7.1	66.6	2	9	5.38	237	A0A2T7ANL2	C (GO)	C	C	C	NO	0
289	C	true	UPI000948E73A	Molybdopterin molybdenumtransferase OS=Cronobacter muytjensii OX=413501 GN=AUN14_17365 PE=3 SV=1	14	43.7	5.4	46.8	1	3.2	5.93	289	A0A2T7ANP2	N	C	C	C	NO	0
407	N	true	UPI000948FC77	2-succinyl-5-enolpyruvyl-6-hydroxy-3-cyclohexene-1-carboxylate synthase OS=Cronobacter muytjensii OX=413501 GN=menD PE=3 SV=1	9	60	5.9	19.8	1	5.8	4.57	407	A0A2T7APU2	N	C	N	N	NO	0
223	C	true	UPI000283F1AC	Pyridoxal phosphate-dependent aminotransferase OS=Cronobacter muytjensii OX=413501 GN=AUN14_16340 PE=4 SV=1	13	45.3	5.7	75.1	3	17.6	4.48	223	A0A2T7APV6	N	C	C	C	NO	0
413	C	true	UPI0003A4B8D5	1,4-dihydroxy-2-naphthoyl-CoA synthase OS=Cronobacter muytjensii OX=413501 GN=menB PE=3 SV=1	13	31.7	5.7	18.6	1	2.5	1.74	413	A0A2T7APW5	N	C	C	C	NO	0
379	C	true	UPI000283F91F	50S ribosomal protein L6 OS=Cronobacter muytjensii OX=413501 GN=rplF PE=3 SV=1	5	18.9	9.7	25.9	1	6.2	5.41	379	A0A2T7AQ35	C (GO)	C	C	C	NO	0
225	OM	true	UPI0009490805	Outer membrane protein assembly factor BamB OS=Cronobacter muytjensii OX=413501 GN=bamB PE=3 SV=1	4	42.1	4.9	74.6	2	6.4	3.82	225	A0A2T7AQB2	OM	OM	OM	OM	LIPO(Sec/SPII)	0
80	C	true	UPI000283F952	ATP-dependent Clp protease ATP-binding subunit ClpX OS=Cronobacter muytjensii OX=413501 GN=clpX PE=3 SV=1	4	46.3	5.2	303	13	46.2	3.25	80	A0A2T7AQC4	N	C	C	C	NO	0
307	C	true	UPI000283F8EC	Histidine--tRNA ligase OS=Cronobacter muytjensii OX=413501 GN=hisS PE=3 SV=1	11	47.1	5.5	41.9	1	3.3	4.25	307	A0A2T7AQD5	C	C	C	C	NO	0
33	C	true	UPI000948E49E	Lon protease OS=Cronobacter muytjensii OX=413501 GN=lon PE=2 SV=1	3	87.4	5.8	660	16	26.5	3.38	33	A0A2T7AQD6	C	C	C	C	NO	0
296	C	true	UPI000283FAB7	50S ribosomal protein L10 OS=Cronobacter muytjensii OX=413501 GN=rplJ PE=3 SV=1	4	17.7	9	45.4	1	9.7	4.21	296	A0A2T7AQN2	C (GO)	C	C	C	NO	0
393	C	true	UPI00039C3B3E	Ribosomal RNA small subunit methyltransferase H OS=Cronobacter muytjensii OX=413501 GN=rsmH PE=3 SV=1	9	34.6	6.6	22.4	1	3.8	3.33	393	A0A2T7AR50	C	C	C	C	NO	0
318	C	true	UPI000948B262	RNA polymerase-associated protein RapA OS=Cronobacter muytjensii OX=413501 GN=rapA PE=3 SV=1	13	109.7	5.1	39.8	2	2.4	7.89	318	A0A2T7AR71	N	C	C	C	NO	0
64	C	true	UPI000284071B	Chaperone protein DnaJ OS=Cronobacter muytjensii OX=413501 GN=dnaJ PE=3 SV=1	7	41.2	8	355.2	9	28.2	1.76	64	A0A2T7ARB2	C	C	C	C	NO	0
321	C	true	UPI000948EEFB	Ribosomal RNA small subunit methyltransferase C OS=Cronobacter muytjensii OX=413501 GN=rsmC PE=3 SV=1	11	37.4	5.6	37.5	2	9.1	4.77	321	A0A2T7ARG4	C	C	C	C	NO	0
288	C	true	UPI000948DA8E	Ubiquinone/menaquinone biosynthesis C-methyltransferase UbiE OS=Cronobacter muytjensii OX=413501 GN=ubiE PE=3 SV=1	3	28.1	8.4	47.3	2	11.2	3.88	288	A0A2T7ARN6	N	C	C	C	NO	0
48	C	true	UPI0002840323	Phosphoglycerate kinase OS=Cronobacter muytjensii OX=413501 GN=pgk PE=3 SV=1	7	41.3	5.1	433.6	8	31.3	3.81	48	A0A2T7ARW2	C	C	C	C	NO	0
193	C	true	UPI000283FF02	CTP synthase OS=Cronobacter muytjensii OX=413501 GN=pyrG PE=3 SV=1	8	60.3	5.8	96.3	5	13.6	5.25	193	A0A2T7ARZ1	N	C	C	C	NO	1
302	N	true	UPI000283FD93	Gluconokinase OS=Cronobacter muytjensii OX=413501 GN=AUN14_11735 PE=3 SV=1	4	19.7	6.6	43.9	2	12	2.61	302	A0A2T7ASG1	N	C	N	N	NO	0
319	C	true	UPI000948C50F	Ribosomal RNA large subunit methyltransferase J OS=Cronobacter muytjensii OX=413501 GN=rlmJ PE=3 SV=1	9	32	8.6	39.1	1	5.4	5.5	319	A0A2T7ASL0	N	C	C	C	NO	0
425	N	true	UPI0003A5631C	Cellulose synthase operon protein YhjQ OS=Cronobacter muytjensii OX=413501 GN=yhjQ PE=4 SV=1	9	27	6	15.6	1	6.1	7.94	425	A0A2T7ASN1	N	C	N	N	NO	0
146	C	true	UPI000283FC48	Ribonuclease G OS=Cronobacter muytjensii OX=413501 GN=AUN14_11115 PE=3 SV=1	6	55.5	5.8	152.6	5	16.4	3.99	146	A0A2T7ASS3	N	C	C	C	NO	0
102	C	true	UPI000283FC3C	Biotin carboxylase OS=Cronobacter muytjensii OX=413501 GN=accC PE=4 SV=1	6	49.3	6.7	218.4	7	19.4	2.83	102	A0A2T7ASS4	N	C	C	C	NO	0
414	C	true	UPI0003A8E5AB	UDP-N-acetylglucosamine 1-carboxyvinyltransferase OS=Cronobacter muytjensii OX=413501 GN=murA PE=3 SV=1	8	44.7	5.6	18.5	1	2.9	3.86	414	A0A2T7ASV9	C	C	C	C	NO	0
81	N	true	UPI0005771DC0	Serine-type D-Ala-D-Ala carboxypeptidase OS=Cronobacter muytjensii OX=413501 GN=AUN14_11415 PE=3 SV=1	9	51.8	9.2	298.4	3	11.9	3.18	81	A0A2T7ASX6	N	OM	MULTI	N	SP(Sec/SPI)	0
364	N	true	UPI000283FDC8	Malate dehydrogenase OS=Cronobacter muytjensii OX=413501 GN=mdh PE=3 SV=1	9	32.4	5.3	29.1	1	3.5	7.3	364	A0A2T7ASY6	N	C	MULTI	N	SP(Sec/SPI) < 0.9	0
216	C	true	UPI000948D554	ATP-dependent RNA helicase HrpA OS=Cronobacter muytjensii OX=413501 GN=AUN14_10570 PE=4 SV=1	13	148	8.3	78.4	3	3	4.28	216	A0A2T7ATE7	N	C	C	C	NO	0
179	C	true	UPI00039F2F4F	Pseudouridine synthase OS=Cronobacter muytjensii OX=413501 GN=AUN14_09575 PE=3 SV=1	12	40.6	10.9	111	2	8.7	2.82	179	A0A2T7ATP8	N	C	C	C	NO	0
110	C	true	UPI0009489586	Alanine transaminase OS=Cronobacter muytjensii OX=413501 GN=AUN14_09070 PE=4 SV=1	5	46.2	7.7	210.8	5	21.5	2.93	110	A0A2T7AU07	N	C	C	C	NO	0
320	C	true	UPI0003AA7D53	ATP synthase subunit alpha OS=Cronobacter muytjensii OX=413501 GN=atpA PE=3 SV=1	6	55.3	5.8	38.5	1	1.8	4.06	320	A0A2T7AUG1	MEMBR	C	C	C	NO	0
305	OM	true	UPI000283FA71	Outer membrane protein assembly factor BamD OS=Cronobacter muytjensii OX=413501 GN=bamD PE=3 SV=1	11	27.6	7.7	42.6	1	5.3	6.12	305	A0A2T7AV88	OM	PP	OM	OM	LIPO(Sec/SPII)	0
382	IM	true	UPI000284047C	Galactose/methyl galactoside import ATP-binding protein MglA OS=Cronobacter muytjensii OX=413501 GN=AUN14_06950 PE=3 SV=1	8	56.5	7.2	25.4	1	2.6	1.62	382	A0A2T7AV97	IM	C	IM	IM	NO	0
440	C	true	UPI0009489875	Hydroxyacylglutathione hydrolase OS=Cronobacter turicensis OX=413502 GN=gloB PE=3 SV=1	7	28.7	5.1	13.3	1	6	3.43	440	A0A2T7AVG0	N	C	C	C	NO	0
371	C	true	UPI000D4FFE7F	GNAT family N-acetyltransferase OS=Cronobacter muytjensii OX=413501 GN=AUN14_06700 PE=4 SV=1	12	36.9	5.7	28.1	1	4.6	6.34	371	A0A2T7AVU3	N	C	C	C	NO	0
338	N	true	UPI000948C139	sn-glycerol-3-phosphate ABC transporter ATP-binding protein UgpC OS=Cronobacter turicensis OX=413502 GN=BS411_21400 PE=4 SV=1	12	41.4	5.5	34.2	1	5.1	4.76	338	A0A2T7AW54	N	C	MULTI	N	NO	0
304	C	true	UPI00029C3F44	Two-component system response regulator GlrR OS=Cronobacter turicensis OX=413502 GN=BS411_21320 PE=4 SV=1	7	49.2	6.1	43.2	2	5.6	4.45	304	A0A2T7AWC8	N	C	C	C	NO	0
69	C	true	UPI0003A0B857	PrkA family serine protein kinase OS=Cronobacter muytjensii OX=413501 GN=AUN14_05530 PE=4 SV=1	3	74.4	5.7	330.1	11	22.4	4.15	69	A0A2T7AWE8	N	C	C	C	NO	0
40	C	true	UPI000948DBA6	Amidophosphoribosyltransferase OS=Cronobacter turicensis OX=413502 GN=purF PE=3 SV=1	3	56.5	5.6	530.3	14	35.4	2.9	40	A0A2T7AWX4	N	C	C	C	NO	0
347	C	true	UPI000283FF54	Phosphoglucosamine mutase OS=Cronobacter muytjensii OX=413501 GN=glmM PE=3 SV=1	11	47.7	5.8	32.7	1	1.8	9.38	347	A0A2T7AWX5	N	C	C	C	NO	0
258	C	true	UPI000948AEF4	ParA family protein OS=Cronobacter muytjensii OX=413501 GN=AUN14_05415 PE=4 SV=1	12	44.4	5.5	57.4	1	2.5	5.6	258	A0A2T7AWX8	N	C	C	C	NO	0
375	C	true	UPI000949162D	Carbamate kinase OS=Cronobacter muytjensii OX=413501 GN=arcC PE=3 SV=1	12	32.2	5.5	27.3	1	3.6	3.7	375	A0A2T7AX67	N	C	C	C	NO	0
341	PP	true	UPI0002D91EA8	Formate dehydrogenase-N subunit alpha OS=Cronobacter turicensis OX=413502 GN=fdnG PE=3 SV=1	8	112.3	7.1	33.8	2	3.6	7.2	341	A0A2T7AXE3	PP	PP	PP	PP	TAT	1
313	IM	true	UPI00094907D6	EIICBA-Mtl OS=Cronobacter turicensis OX=413502 GN=BS411_20785 PE=4 SV=1	9	67.9	6.1	40.7	1	1.6	7	313	A0A2T7AXG9	MEMBR	IM	IM	IM	NO	8
18	EC	true	UPI000948D691	Flagellin OS=Cronobacter muytjensii OX=413501 GN=AUN14_03990 PE=3 SV=1	9	29.1	5	1103	10	51.3	1.67	18	A0A2T7AXR3	EC	EC	EC	EC	NO	0
167	IM	true	UPI000948D836	Glycerol-3-phosphate acyltransferase OS=Cronobacter turicensis OX=413502 GN=plsB PE=3 SV=1	6	91.3	9	127.1	6	7.2	3.5	167	A0A2T7AY12	MEMBR	IM	IM	IM	NO	0
348	IM	true	UPI000283F642	NCS2 family permease OS=Cronobacter muytjensii OX=413501 GN=AUN14_02670 PE=4 SV=1	10	45.6	6.9	32.7	1	7.8	5.02	348	A0A2T7AYB7	MEMBR	IM	IM	IM	NO	12
286	C	true	UPI000283F350	Protein HflC OS=Cronobacter muytjensii OX=413501 GN=AUN14_02955 PE=3 SV=1	6	37.5	6	48	1	5.1	2.12	286	A0A2T7AYH6	MEMBR (GO)	C	C	C	NO	1
170	C	true	UPI000283F4BB	60 kDa chaperonin OS=Cronobacter muytjensii OX=413501 GN=groL PE=3 SV=1	2	57.3	4.8	126	3	10.8	3.85	170	A0A2T7AYJ0	C	C	C	C	NO	0
115	C	true	UPI00094918C0	23S rRNA (guanosine-2'-O-)-methyltransferase RlmB OS=Cronobacter muytjensii OX=413501 GN=rlmB PE=3 SV=1	1	26.3	6.2	194.2	6	43.2	3.13	115	A0A2T7AYL8	C	C	C	C	NO	0
384	IM	true	UPI0003A5BE0D	Peptidoglycan D,D-transpeptidase MrdA OS=Cronobacter muytjensii OX=413501 GN=mrdA PE=3 SV=1	9	71	9.1	25	1	2.5	1.82	384	A0A2T7AZ88	IM	PP	IM	IM	NO	1
368	C	true	UPI000283FF73	Asparagine synthase (glutamine-hydrolyzing) OS=Cronobacter muytjensii OX=413501 GN=asnB PE=3 SV=1	10	62.4	5.4	28.6	1	2.5	0.35	368	A0A2T7AZA6	N	C	C	C	NO	0
271	C	true	UPI0009489EF4	Alpha-D-glucose phosphate-specific phosphoglucomutase OS=Cronobacter muytjensii OX=413501 GN=AUN14_01730 PE=3 SV=1	5	58.4	5.4	52.5	1	2.7	4.52	271	A0A2T7AZC9	N	C	C	C	NO	0
198	C	true	UPI0003A2D08D	tRNA-2-methylthio-N(6)-dimethylallyladenosine synthase OS=Cronobacter muytjensii OX=413501 GN=miaB PE=3 SV=1	4	53.5	5.3	93	4	15.2	3.95	198	A0A2T7AZD5	C	C	C	C	NO	0
251	C	true	UPI00028400EE	Oxoglutarate dehydrogenase (succinyl-transferring) OS=Cronobacter muytjensii OX=413501 GN=AUN14_01860 PE=4 SV=1	5	105	6.1	60.1	2	4.1	6.02	251	A0A2T7AZG7	N	C	C	C	NO	0
352	C	true	UPI0002840503	DNA protection during starvation protein OS=Cronobacter muytjensii OX=413501 GN=dps PE=3 SV=1	7	18.6	5.3	31.8	1	7.8	6.58	352	A0A2T7AZQ6	C	C	C	C	NO	0
44	C	true	UPI000948F3B4	Ribonuclease R OS=Cronobacter turicensis OX=413502 GN=rnr PE=3 SV=1	6	93.6	8.3	460.9	15	26.6	3.6	44	A0A2T7B046	C	C	C	C	NO	0
314	IM	true	UPI0003A96A94	Methyl-accepting chemotaxis protein OS=Cronobacter muytjensii OX=413501 GN=AUN14_00175 PE=4 SV=1	6	55.6	5.1	40.7	1	2.1	5.09	314	A0A2T7B069	MEMBR (GO)	IM	IM	IM	NO	2
388	C	true	UPI0009488C24	Adenosine deaminase OS=Cronobacter muytjensii OX=413501 GN=add PE=3 SV=1	9	36	5.3	23.2	1	6.6	4.15	388	A0A2T7B093	N	C	C	C	NO	0
200	C	true	UPI000283FEB6	Universal stress protein UspE OS=Cronobacter muytjensii OX=413501 GN=AUN14_00365 PE=4 SV=1	6	35.9	5.1	91.8	1	6.3	6.11	200	A0A2T7B098	N	C	C	C	NO	0
158	N	true	UPI0009488D17	Hydrogenase large subunit OS=Cronobacter muytjensii OX=413501 GN=hycE PE=4 SV=1	9	64.7	6.1	138.3	6	14.2	3.76	158	A0A2T7B0M2	N	C	MULTI	N	NO	0
19	OM	true	UPI000948CCAB	Porin OmpC OS=Cronobacter turicensis OX=413502 GN=BS411_18865 PE=3 SV=1	2	41.3	4.5	1052.4	14	55.9	1.63	19	A0A2T7B0Q0	MEMBR	OM	OM	OM	SP(Sec/SPI)	0
209	C	true	UPI000948AE8E	Glutamine--fructose-6-phosphate aminotransferase [isomerizing] OS=Cronobacter turicensis OX=413502 GN=glmS PE=3 SV=1	9	66.4	5.5	81.7	3	10	5.57	209	A0A2T7B1C4	C	C	C	C	NO	0
389	C	true	UPI000948A77A	UPF0265 protein BS411_17745 OS=Cronobacter turicensis OX=413502 GN=BS411_17745 PE=3 SV=1	6	13.2	8.8	22.6	1	11.6	2.28	389	A0A2T7B1H6	N	C	C	C	NO	0
257	FLAG	true	UPI0002D803CA	Flagellar motor switch protein FliG OS=Cronobacter turicensis OX=413502 GN=BS411_16670 PE=3 SV=1	6	37.7	4.8	58.1	2	7.4	2.83	257	A0A2T7B1N3	FLAG	C	MULTI	FLAG	NO	0
157	C	true	UPI0002FCE96D	Nif3-like dinuclear metal center hexameric protein OS=Cronobacter turicensis OX=413502 GN=BS411_16140 PE=3 SV=1	7	27.2	5.2	140.8	3	21.5	1.64	157	A0A2T7B2A7	N	C	C	C	NO	0
405	C	true	UPI0009489AE2	DNA mismatch repair protein MutL OS=Cronobacter turicensis OX=413502 GN=mutL PE=3 SV=1	8	69.7	6.5	20.2	1	5.2	1.65	405	A0A2T7B366	N	C	C	C	NO	0
202	OM	true	UPI0005180A81	Outer membrane lipoprotein Blc OS=Cronobacter turicensis OX=413502 GN=BS411_14430 PE=3 SV=1	5	20	9.6	88.7	5	48.6	4.28	202	A0A2T7B399	OM	PP	OM	OM	LIPO(Sec/SPII)	0
272	C	true	UPI000948A371	ATP-binding protein Uup OS=Cronobacter turicensis OX=413502 GN=uup PE=3 SV=1	6	71.6	5.3	52.4	2	5.2	3.55	272	A0A2T7B3L1	C	C	C	C	NO	0
247	N	true	UPI000948EBB6	Gfo/Idh/MocA family oxidoreductase OS=Cronobacter turicensis OX=413502 GN=BS411_14040 PE=4 SV=1	8	33.9	6.8	61	2	14	3.8	247	A0A2T7B3V4	N	C	N	N	NO	0
142	C	true	UPI000948F65E	ATP-dependent RNA helicase RhlB OS=Cronobacter turicensis OX=413502 GN=rhlB PE=3 SV=1	2	47	6.7	161.3	6	29.7	3.38	142	A0A2T7B4I6	C	C	C	C	NO	0
295	C	true	UPI000948E39E	Inosine/guanosine kinase OS=Cronobacter turicensis OX=413502 GN=BS411_08685 PE=4 SV=1	6	48.4	5.7	45.7	3	10.8	4.9	295	A0A2T7B6D6	N	C	C	C	NO	0
136	C	true	UPI00029BF9EB	Bifunctional protein HldE OS=Cronobacter turicensis OX=413502 GN=hldE PE=3 SV=1	8	50.9	5.1	167.1	6	18.7	4.17	136	A0A2T7B774	N	C	C	C	NO	0
363	C	true	UPI000948CDC1	GTPase OS=Cronobacter turicensis OX=413502 GN=BS411_07735 PE=3 SV=1	10	35.5	4.7	29.7	1	6.5	3.15	363	A0A2T7B7A7	N	C	C	C	NO	0
317	C	true	UPI0009490170	4-hydroxy-tetrahydrodipicolinate reductase OS=Cronobacter turicensis OX=413502 GN=dapB PE=3 SV=1	11	28.5	5.4	40.1	1	4	2.23	317	A0A2T7B8G7	C	C	C	C	NO	0
259	C	true	UPI000949068D	Signal recognition particle protein OS=Cronobacter turicensis OX=413502 GN=ffh PE=3 SV=1	7	49.7	9.6	57.3	3	6.6	3.51	259	A0A2T7B8Y6	C	C	IM	C	NO	0
396	C	true	UPI000948A320	tRNA sulfurtransferase OS=Cronobacter turicensis OX=413502 GN=thiI PE=3 SV=1	6	54.7	6.1	22.2	1	5	6.13	396	A0A2T7B998	C	C	C	C	NO	0
334	C	true	UPI000948B142	Molecular chaperone HscC OS=Cronobacter turicensis OX=413502 GN=BS411_03880 PE=3 SV=1	9	62.3	5	35.4	1	3	5.05	334	A0A2T7B9A6	N	C	C	C	NO	0
336	IM	true	UPI00029BB072	Protein-export membrane protein SecG OS=Cronobacter turicensis OX=413502 GN=BS411_02075 PE=3 SV=1	3	11.4	8.1	35.1	1	16.4	3.72	336	A0A2T7B9E3	MEMBR	IM	IM	IM	NO	2
241	OM	true	UPI000948CFB8	Autotransporter outer membrane beta-barrel domain-containing protein OS=Cronobacter turicensis OX=413502 GN=BS411_02825 PE=4 SV=1	9	105.7	4.6	63.4	1	2.9	8.66	241	A0A2T7B9U1	OM (GO)	EC	MULTI	OM (GO)	SP(Sec/SPI)	0
333	C	true	UPI000948FC98	Threonine synthase OS=Cronobacter turicensis OX=413502 GN=BS411_03170 PE=3 SV=1	8	47.2	5.1	35.5	1	3.7	2.69	333	A0A2T7B9Z0	N	C	C	C	NO	0
411	IM	true	UPI0005A557F6	Cell division protein FtsX OS=Cronobacter turicensis OX=413502 GN=BS411_00600 PE=3 SV=1	9	39	8.9	19.4	1	2.8	4.82	411	A0A2T7BAH2	MEMBR	IM	IM	IM	NO	4
441	OM	true	UPI000949069B	Cellulose biosynthesis protein BcsC OS=Cronobacter turicensis OX=413502 GN=BS411_00915 PE=4 SV=1	1	127.7	6.6	13.1	1	0.9	3.11	441	A0A2T7BAM8	OM (GO)	OM	MULTI	OM	SP(Sec/SPI)	0
312	C	true	UPI00020F168A	UvrABC system protein C OS=Cronobacter sakazakii OX=28141 GN=uvrC PE=3 SV=1	6	68.4	9.1	40.7	1	2.8	6.69	312	A0A347M4Q6	C	C	C	C	NO	0
213	PP	true	UPI000B9467D0	Glucans biosynthesis protein G OS=Cronobacter sakazakii OX=28141 GN=mdoG PE=3 SV=1	8	57.9	8.3	79.7	5	13.7	3.99	213	A0A347M8L7	PP	PP	PP	PP	SP(Sec/SPI)	0
221	C	true	UPI00057670D6	SelB translation factor OS=Cronobacter universalis NCTC 9529 OX=1074000 GN=selB PE=4 SV=1	3	67.9	6.8	76.1	3	9.6	4.28	221	A0A376DXW8	C (GO)	C	C	C	NO	0
54	C	true	UPI00029C1355	Probable cytosol aminopeptidase OS=Cronobacter universalis NCTC 9529 OX=1074000 GN=pepA PE=3 SV=1	3	54.8	6.6	403	12	35.2	3.49	54	A0A376DZZ0	C	C	C	C	NO	0
137	C	true	UPI00029C6011	Energy-dependent translational throttle protein EttA OS=Cronobacter universalis NCTC 9529 OX=1074000 GN=yjjK PE=3 SV=1	3	62.2	5.5	166.5	7	20.5	3.54	137	A0A376E1P5	C	C	C	C	NO	0
72	C	true	UPI000577D663	Proline--tRNA ligase OS=Cronobacter universalis NCTC 9529 OX=1074000 GN=proS PE=3 SV=1	4	63.4	5.1	324.6	10	21.2	3.45	72	A0A376E267	C	C	C	C	NO	0
337	OM	true	UPI000576561D	Ferric hydroxamate uptake OS=Cronobacter universalis NCTC 9529 OX=1074000 GN=fhuA_1 PE=3 SV=1	8	80.8	5.6	34.5	1	2.1	3.39	337	A0A376E3G6	OM	OM	OM	OM	SP(Sec/SPI) < 0.9	1
410	N	true	UPI00057606B5	Uncharacterized ABC transporter ATP-binding protein YbhF OS=Cronobacter universalis NCTC 9529 OX=1074000 GN=ybhF PE=4 SV=1	14	62.8	5.3	19.5	1	2.3	9.59	410	A0A376E710	N	C	MULTI	N	NO	0
9	OM	true	UPI00029C0B35	Outer membrane protein A OS=Cronobacter universalis NCTC 9529 OX=1074000 GN=ompA PE=3 SV=1	3	38.4	5	2512.1	25	74.3	3.71	9	A0A376E8V6	MEMBR	OM	OM	OM	SP(Sec/SPI)	0
322	C	true	UPI00029C7916	Pyruvate formate-lyase-activating enzyme OS=Cronobacter universalis NCTC 9529 OX=1074000 GN=pflA_1 PE=3 SV=1	6	28.2	6	37.5	2	11	3.25	322	A0A376EA83	C	C	C	C	NO	0
294	C	true	UPI00029BA1F6	Putative phosphoenolpyruvate synthase regulatory protein OS=Cronobacter universalis NCTC 9529 OX=1074000 GN=ydiA PE=3 SV=1	1	31.4	6.3	45.9	1	5.4	6.63	294	A0A376EAZ8	N	C	C	C	NO	0
184	C	true	UPI0005779538	Glyceraldehyde-3-phosphate dehydrogenase OS=Cronobacter universalis NCTC 9529 OX=1074000 GN=gapA PE=3 SV=1	7	35.6	6.3	104	5	22.7	3.63	184	A0A376EC73	N	C	C	C	NO	0
416	C	true	UPI0006AC0D17	L-lactate dehydrogenase OS=Cronobacter universalis NCTC 9529 OX=1074000 GN=ldhA_1 PE=3 SV=1	1	33.8	5.6	17.7	1	3.2	1.52	416	A0A376EG47	C	C	C	C	NO	0
293	C	true	UPI00029C50E0	Cys regulon transcriptional activator OS=Cronobacter universalis NCTC 9529 OX=1074000 GN=cysB PE=3 SV=1	3	36.1	6.6	46.5	4	23.8	4.99	293	A0A376EJ11	N	C	C	C	NO	0
415	C	true	UPI00029C2206	Holliday junction ATP-dependent DNA helicase RuvB OS=Cronobacter universalis NCTC 9529 OX=1074000 GN=ruvB PE=3 SV=1	7	37.3	5.3	17.9	1	4.2	3.62	415	A0A376EKW2	N	C	C	C	NO	0
205	C	true	UPI00029BDEFB	3-oxoacyl-[acyl-carrier-protein] reductase FabG OS=Cronobacter universalis NCTC 9529 OX=1074000 GN=fabG_7 PE=4 SV=1	5	26.8	5.5	88.1	2	12.6	3.62	205	A0A376EL97	N	C	C	C	NO	0
277	C	true	UPI00029C2020	Protein-glutamate methylesterase/protein-glutamine glutaminase OS=Cronobacter universalis NCTC 9529 OX=1074000 GN=cheB PE=3 SV=1	4	37.5	7.9	50.2	1	5.2	4.88	277	A0A376ELY4	C	C	C	C	NO	0
187	IM	true	UPI000E088064	Methyl-accepting chemotaxis protein 3 OS=Cronobacter universalis NCTC 9529 OX=1074000 GN=mcp3 PE=4 SV=1	2	71.2	6.4	102.8	4	6.3	4.49	187	A0A376ERP6	MEMBR (GO)	IM	IM	IM	NO	0
266	C	true	UPI00029BEB7D	Inositol-1-monophosphatase OS=Cronobacter universalis NCTC 9529 OX=1074000 GN=suhB PE=3 SV=1	4	29.3	7.8	54.7	2	8.2	3.62	266	A0A376ES86	N	C	C	C	NO	0
292	C	true	UPI00029BBE06	Autonomous glycyl radical cofactor OS=Cronobacter universalis NCTC 9529 OX=1074000 GN=grcA PE=3 SV=1	3	14.5	5.2	46.5	3	33.9	3.9	292	A0A376ESK4	N	C	C	C	NO	0
41	C	true	UPI00029BD879	Serine hydroxymethyltransferase OS=Cronobacter universalis NCTC 9529 OX=1074000 GN=glyA PE=3 SV=1	7	45.4	6.1	518.5	11	37.2	2.82	41	A0A376ESU6	C	C	C	C	NO	0
150	C	true	UPI00029C5B8A	Sulfate adenylyltransferase subunit 1 OS=Cronobacter universalis NCTC 9529 OX=1074000 GN=cysN PE=3 SV=1	5	52.6	5.1	145.5	8	25.9	3.41	150	A0A376EUT9	N	C	C	C	NO	0
278	C	true	UPI0005770A7C	Ribosomal RNA large subunit methyltransferase M OS=Cronobacter universalis NCTC 9529 OX=1074000 GN=rlmM PE=3 SV=1	8	41.8	7	49.8	2	5.7	5.62	278	A0A376EVV8	C	C	C	C	NO	0
324	IM	true	UPI00029BD9C3	1-acyl-sn-glycerol-3-phosphate acyltransferase OS=Cronobacter universalis NCTC 9529 OX=1074000 GN=plsC PE=3 SV=1	8	27.4	9.8	37.3	1	4.5	4.94	324	A0A376EWR6	MEMBR (GO)	IM	IM	IM	LIPO(Sec/SPII) < 0.9	1
154	C	true	UPI00029BC27F	DNA-directed RNA polymerase subunit alpha OS=Cronobacter universalis NCTC 9529 OX=1074000 GN=rpoA PE=3 SV=1	3	36.5	5	144.2	5	22.5	3.99	154	A0A376F061	N	C	C	C	NO	0
160	OM	true	UPI00029BAF23	Inner membrane lipoprotein YiaD OS=Cronobacter universalis NCTC 9529 OX=1074000 GN=yiaD PE=4 SV=1	3	22.3	9.9	135.8	2	17.7	4.99	160	A0A376F0U1	OM (GO)	EC	OM	OM	LIPO(Sec/SPII)	3
63	C	true	UPI00029BF62A	50S ribosomal subunit assembly factor BipA OS=Cronobacter universalis NCTC 9529 OX=1074000 GN=typA PE=3 SV=1	4	67.3	5.2	358.8	13	26	3.21	63	A0A376F2U9	C	C	IM	C	NO	0
424	N	true	UPI00029C3868	N-acetyltransferase domain-containing protein OS=Cronobacter universalis NCTC 9529 OX=1074000 GN=NCTC9529_04122 PE=4 SV=1	1	19.9	6.3	15.7	1	7.4	0.46	424	A0A376KRY3	N	C	N	N	NO	0
134	C	true	UPI000A1F48C6	Isovaleryl-CoA dehydrogenase OS=Cronobacter sakazakii OX=28141 GN=DC438_03305 PE=3 SV=1	5	60.1	7.7	169.9	7	20	2.76	134	A0A3Q9CEC7	N	C	C	C	NO	0
230	C	true	UPI000A1E6D67	Alpha-1,4 glucan phosphorylase OS=Cronobacter sakazakii OX=28141 GN=DC438_01555 PE=3 SV=1	6	90.6	8	70.6	4	7.8	2.99	230	A0A3Q9CEY9	N	C	C	C	NO	0
227	C	true	UPI0007AB9598	EIIAB-Man OS=Cronobacter sakazakii OX=28141 GN=DC438_09220 PE=4 SV=1	5	34.8	5.9	71.5	4	18.4	6.05	227	A0A3Q9CI06	C	C	C	C	NO	0
147	C	true	UPI000A1DD2FA	Transcription-repair-coupling factor OS=Cronobacter sakazakii OX=28141 GN=mfd PE=3 SV=1	6	130	5.8	148.1	7	7.7	5.45	147	A0A3Q9CI65	C	C	C	C	NO	0
70	C	true	UPI0002E98E44	Phosphoenolpyruvate carboxylase OS=Cronobacter sakazakii OX=28141 GN=ppc PE=3 SV=1	5	98.9	5.7	328.8	13	21.1	3.3	70	A0A3Q9CJ56	N	C	C	C	NO	0
107	OM	true	UPI0002B268C7	Nucleoside-specific channel-forming protein Tsx OS=Cronobacter sakazakii OX=28141 GN=DC438_16325 PE=3 SV=1	6	33	5.6	214.7	6	37.7	3.04	107	A0A3Q9CJP6	OM	OM	OM	OM	SP(Sec/SPI)	0
443	N	true	UPI00000BADC2	DUF3330 domain-containing protein OS=Cronobacter sakazakii OX=28141 GN=DC438_22640 PE=4 SV=1	2	11.4	5.3	13	1	4.7	4.14	443	A0A3Q9CK10	N	PP	N	N	TAT < 0.9	0
303	N	true	UPI000A1EDC69	2-dehydropantoate 2-reductase OS=Cronobacter sakazakii OX=28141 GN=DC438_16255 PE=3 SV=1	3	33.9	6.5	43.4	4	21.4	5.82	303	A0A3Q9CHR9	N	C	N	N	NO	0
344	C	true	UPI000A1F2CF4	Stress response kinase A OS=Cronobacter sakazakii OX=28141 GN=srkA PE=3 SV=1	3	38.3	4.9	33.4	1	5.2	9.52	344	A0A3S5HNB2	C	C	C	C	NO	0
270	OM	true	UPI000A1F4BA7	Cellulose biosynthesis protein BcsC OS=Cronobacter sakazakii OX=28141 GN=DC438_01140 PE=4 SV=1	6	127.7	6.2	53	2	2.1	5.38	270	A0A3S5HND6	OM (GO)	OM	MULTI	OM	SP(Sec/SPI)	0
129	C	true	UPI000A1DCA17	Peptidase B OS=Cronobacter sakazakii OX=28141 GN=pepB PE=3 SV=1	3	46.4	5.8	177.8	6	25.5	3.25	129	A0A3S5HNJ0	C	C	C	C	NO	0
172	C	true	UPI000A1EBAFE	Ribonucleoside-diphosphate reductase OS=Cronobacter sakazakii OX=28141 GN=DC438_07130 PE=3 SV=1	6	85.7	5.7	123	6	11	2.95	172	A0A3S5HNK2	N	C	C	C	NO	0
233	C	true	UPI00025F65FD	ATP-dependent dethiobiotin synthetase BioD OS=Cronobacter sakazakii OX=28141 GN=bioD PE=3 SV=1	5	24.6	6.1	68.6	1	6.1	3.63	233	A0A3S5HNP1	C	C	C	C	NO	0
109	C	true	UPI00015BAE70	4-alpha-glucanotransferase OS=Cronobacter sakazakii OX=28141 GN=malQ PE=3 SV=1	5	78.8	8.6	211.5	7	17	2.99	109	A0A3S9IV05	N	C	C	C	NO	0
132	C	true	UPI0004A896EA	Chemotaxis protein CheA OS=Cronobacter sakazakii OX=28141 GN=DC438_08800 PE=4 SV=1	7	72	4.7	173.7	4	10.9	3.87	132	A0A3S9IYT4	C (GO)	C	C	C	NO	0
406	C	true	UPI0003A32848	Molecular chaperone HscC OS=Cronobacter sakazakii OX=28141 GN=DC438_08935 PE=3 SV=1	6	62.1	5.5	20.1	1	2.7	7.41	406	A0A3S9IYW3	N	C	C	C	NO	0
86	C	true	UPI000A1DD5ED	HDOD domain-containing protein OS=Cronobacter sakazakii OX=28141 GN=DC438_11395 PE=4 SV=1	3	46.3	5.4	275.5	8	33.7	2.93	86	A0A3S9J064	N	C	C	C	NO	0
116	C	true	UPI00015BA7AD	Cell division protein FtsA OS=Cronobacter malonaticus OX=413503 GN=ftsA PE=3 SV=1	3	45.2	5.8	193.4	5	33	5.32	116	A0A423XQG7	MEMBR	C	C	C	NO	0
133	C	true	UPI00015BA7AC	Cell division protein FtsZ OS=Cronobacter malonaticus OX=413503 GN=ftsZ PE=3 SV=1	3	40.3	4.6	173.1	6	25.3	4.07	133	A0A423XQH5	C	C	MULTI	C	NO	0
76	C	true	UPI00015BADA7	DNA gyrase subunit B OS=Cronobacter malonaticus OX=413503 GN=gyrB PE=3 SV=1	2	89.6	5.8	304.8	11	25	3.15	76	A0A423XRA2	C	C	C	C	NO	0
189	OM	true	UPI00029BFD3C	MipA/OmpV family protein OS=Cronobacter malonaticus OX=413503 GN=C3E80_14095 PE=3 SV=1	7	27.7	5.2	101.6	4	27.4	2.5	189	A0A423XSL6	OM (GO)	OM	OM	OM	SP(Sec/SPI)	0
101	C	true	UPI0001C0A180	Translation initiation factor IF-3 OS=Cronobacter malonaticus OX=413503 GN=infC PE=3 SV=1	1	20.6	9.5	221.1	4	32.2	3.9	101	A0A423XSQ7	C	C	C	C	NO	0
36	OM	true	UPI00029C28F1	Outer membrane lipoprotein SlyB OS=Cronobacter malonaticus OX=413503 GN=slyB PE=4 SV=1	3	15.5	9.4	622.7	7	70.3	2.7	36	A0A423XT30	OM (GO)	EC	OM	OM	LIPO(Sec/SPII)	0
1	C	true	UPI000517E1ED	Aldehyde-alcohol dehydrogenase OS=Cronobacter malonaticus OX=413503 GN=C3E80_17185 PE=3 SV=1	2	96	6.3	10191.4	58	73.8	2.32	1	A0A423XUC6	N	C	C	C	NO	0
27	C	true	UPI00015B9E06	30S ribosomal protein S4 OS=Cronobacter malonaticus OX=413503 GN=rpsD PE=3 SV=1	2	23.5	10.1	760.3	13	52.4	2.1	27	A0A423XUL7	C (GO)	C	C	C	NO	0
120	C	true	UPI000BEAC6AD	Glycine--tRNA ligase beta subunit OS=Cronobacter malonaticus OX=413503 GN=glyS PE=3 SV=1	6	76.1	5.4	191.7	7	16.3	3.18	120	A0A423XW77	C	C	C	C	NO	0
127	N	true	UPI0001B04C2C	RNase adapter protein RapZ OS=Cronobacter malonaticus OX=413503 GN=rapZ PE=3 SV=1	4	32.5	6.5	179.6	5	28.5	3.25	127	A0A423XX86	N	C	MULTI	N	NO	0
423	N	true	UPI000F4F23DF	Uncharacterized protein OS=Cronobacter malonaticus OX=413503 GN=C3E80_09110 PE=4 SV=1	6	66.5	4.8	15.9	1	1.3	5.19	423	A0A423XY75	N	C	N	N	NO	0
143	C	true	UPI00015B9CE6	Protein RecA OS=Cronobacter malonaticus OX=413503 GN=recA PE=3 SV=1	7	38.1	5	160.8	7	31.6	2.74	143	A0A423XYU4	C	C	C	C	NO	0
246	C	true	UPI0005192641	LysR family transcriptional regulator OS=Cronobacter malonaticus OX=413503 GN=C3E80_04535 PE=3 SV=1	4	32.1	6.2	62.3	3	14.2	3.79	246	A0A423Y105	N	C	C	C	NO	0
67	OM	true	UPI00015B9FB7	Outer membrane protein assembly factor BamC OS=Cronobacter malonaticus OX=413503 GN=bamC PE=3 SV=1	4	37.1	5.8	341.6	7	34.6	3.11	67	A0A423Y1N0	OM	OM	OM	OM	LIPO(Sec/SPII)	0
263	C	true	UPI00029BED15	Phosphoribosylaminoimidazole-succinocarboxamide synthase OS=Cronobacter malonaticus OX=413503 GN=purC PE=3 SV=1	4	27	4.9	55.8	1	6.3	3.01	263	A0A423Y1Q3	N	C	C	C	NO	0
88	N	true	UPI00015B9F21	GTPase Der OS=Cronobacter malonaticus OX=413503 GN=der PE=3 SV=1	2	55.1	5.7	266.7	6	22.2	2.87	88	A0A423Y1Y4	N	C	MULTI	N	NO	0
79	C	true	UPI00015BABD4	Alpha-galactosidase OS=Cronobacter sakazakii OX=28141 GN=FZI41_18465 PE=3 SV=1	2	79.6	6	303.3	12	25.6	3	79	A0A6L3P9H1	N	C	C	C	NO	0
56	PP	true	UPI0009BA0B99	Conjugal transfer protein TraB OS=Cronobacter sakazakii OX=28141 GN=FZH93_01250 PE=4 SV=1	1	44.7	6.9	395	6	29.5	2.71	56	A0A6L3PKB7	N	PP	PP	PP	NO	1
49	C	true	UPI00020F319E	Indolepyruvate decarboxylase OS=Cronobacter sakazakii OX=28141 GN=FZH93_00160 PE=3 SV=1	1	59.5	5.4	433	11	33.2	3.3	49	A0A6L3PM28	N	C	C	C	NO	0
222	N	true	UPI0009BBBF85	TraV family lipoprotein OS=Cronobacter sakazakii OX=28141 GN=FZH93_01255 PE=4 SV=1	1	18.3	5.3	75.3	2	17.1	2.87	222	A0A6L3PM93	N	PP	N	N	LIPO(Sec/SPII)	0
180	C	true	UPI00020F208C	Citrate lyase alpha chain OS=Cronobacter sakazakii OX=28141 GN=citF PE=4 SV=1	1	54.1	6.4	110.7	5	18.8	3.3	180	A0A6L3PSC3	C	C	C	C	NO	0
188	C	true	UPI00020F204B	Soluble pyridine nucleotide transhydrogenase OS=Cronobacter sakazakii OX=28141 GN=sthA PE=3 SV=1	2	51.4	6	101.9	3	13.7	1.95	188	A0A6L3PT49	C	C	C	C	NO	0
45	N	true	UPI0009BB9548	Uncharacterized protein OS=Cronobacter sakazakii OX=28141 GN=FZH93_01245 PE=4 SV=1	1	29.6	6.5	458.8	10	54.5	3.08	45	A0A6L3PWA3	N	OM	N	N	SP(Sec/SPI)	0
273	IM	true	UPI00020F1A8B	PTS fructose transporter subunit IIBC OS=Cronobacter sakazakii OX=28141 GN=fruA PE=4 SV=1	2	57.4	9.2	51.5	2	7.3	3.79	273	A0A6L3PY93	MEMBR	IM	IM	IM	NO	9
55	C	true	UPI00020F1C1C	Chromosome partition protein MukB OS=Cronobacter sakazakii OX=28141 GN=mukB PE=3 SV=1	1	168.8	5.3	399.7	15	16.9	3.68	55	A0A6L3PZZ1	C	C	C	C	NO	0
168	N	true	UPI0003F6BF95	Carbamoyltransferase HypF OS=Cronobacter sakazakii OX=28141 GN=hypF PE=3 SV=1	1	79.6	7.6	126.1	6	13	3.45	168	A0A6L3Q4U2	N	C	N	N	NO	0
177	C	true	UPI00020F1C3A	Bifunctional protein GlmU OS=Cronobacter sakazakii OX=28141 GN=glmU PE=3 SV=1	3	49.1	6	112.1	3	11.8	4.43	177	A0A6L3Q7Y9	C	C	C	C	NO	0
430	N	true	UPI0009BAC513	Conjugal transfer protein TraF OS=Cronobacter sakazakii OX=28141 GN=FZH93_01295 PE=4 SV=1	1	31.5	9.2	14.9	1	2.9	8.91	430	A0A6L3Q8S1	N	PP	N	N	SP(Sec/SPI) < 0.9	0
82	C	true	UPI00020F2845	Bifunctional aspartokinase/homoserine dehydrogenase OS=Cronobacter sakazakii OX=28141 GN=FZH93_18440 PE=3 SV=1	1	88.8	5.4	295.9	9	13	3.89	82	A0A6L3QFT8	N	C	C	C	NO	0
191	C	true	UPI00020F1E93	Ribosomal RNA large subunit methyltransferase K/L OS=Cronobacter sakazakii OX=28141 GN=rlmKL PE=3 SV=1	1	79.3	8.7	97.8	4	8.8	4.08	191	A0A6L3QJM4	C	C	C	C	NO	0
228	C	true	UPI0002B2669E	Cupin domain-containing protein OS=Cronobacter sakazakii OX=28141 GN=FZH93_21715 PE=4 SV=1	2	42.3	4.9	71.1	1	7.5	0.82	228	A0A6L3QMB8	N	C	C	C	NO	0
20	C	true	UPI00130CE924	Elongation factor G OS=Cronobacter sakazakii OX=28141 GN=fusA PE=3 SV=1	3	77.6	5.3	1015.7	21	46	2.58	20	A0A6L3QNU4	C	C	C	C	NO	0
385	C	true	UPI000978CD6F	Transcriptional regulatory protein RcsB OS=Cronobacter sakazakii OX=28141 GN=rcsB PE=3 SV=1	3	23.6	6.8	24.2	2	17.1	4.47	385	A0A6L3QT42	N	C	C	C	NO	0
46	C	true	UPI00034C531D	Formate dehydrogenase subunit alpha OS=Cronobacter sakazakii OX=28141 GN=FZH93_02190 PE=3 SV=1	1	79.1	5.6	456.9	12	26.2	3.31	46	A0A6L3QWV9	N	C	C	C	LIPO(Sec/SPII) < 0.9	0
262	N	true	UPI000CF11BB9	Glycosyltransferase family 2 protein OS=Cronobacter sakazakii OX=28141 GN=FZH93_14565 PE=4 SV=1	1	26.3	8.7	56.3	3	14.9	6.49	262	A0A6L3QX55	N	C	N	N	NO	0
71	OM	true	UPI000F5CD58B	Porin OmpF OS=Cronobacter sakazakii OX=28141 GN=ompF PE=3 SV=1	2	39.2	4.9	328.3	9	40.5	2.19	71	A0A6L3QXU3	MEMBR	OM	OM	OM	SP(Sec/SPI)	0
199	C	true	UPI00015B9BCD	NADP-dependent oxaloacetate-decarboxylating malate dehydrogenase OS=Cronobacter sakazakii OX=28141 GN=maeB PE=3 SV=1	4	82.1	5.4	92.3	3	6.5	2.88	199	A0A6L3QZW1	N	C	C	C	NO	0
210	C	true	UPI00020F16B8	Arginine deiminase OS=Cronobacter sakazakii OX=28141 GN=arcA PE=3 SV=1	2	45.5	5.4	81.1	4	18	3.42	210	A0A6L3R5N6	C	C	C	C	NO	0
369	N	true	UPI0009BB49B5	TraC family protein OS=Cronobacter sakazakii OX=28141 GN=FZH93_01260 PE=4 SV=1	1	96.1	5.6	28.5	1	2.2	1.84	369	A0A6L3R6A0	N	IM	MULTI	N	NO	0
23	C	true	UPI0001576579	Heat shock survival AAA family ATPase ClpK OS=Cronobacter sakazakii OX=28141 GN=clpK PE=3 SV=1	1	102.4	5.6	925.4	28	45.2	3.22	23	A0A6L3R6D4	N	C	C	C	NO	0
83	C	true	UPI0002B2A127	Anaerobic ribonucleoside-triphosphate reductase OS=Cronobacter sakazakii OX=28141 GN=nrdD PE=4 SV=1	1	79.8	6.8	287.9	12	28.7	3.14	83	A0A6L3RAN6	N	C	C	C	NO	0
84	C	true	UPI0003A3EABD	Formate hydrogenlyase transcriptional activator FlhA OS=Cronobacter sakazakii OX=28141 GN=flhA PE=4 SV=1	1	77.8	5.9	287.7	10	24.2	3.3	84	A0A6L3RF52	N	C	C	C	NO	0
104	C	true	UPI00020F23CB	SpoVR family protein OS=Cronobacter sakazakii OX=28141 GN=FZH93_16100 PE=4 SV=1	2	60.9	5.7	218.2	5	18.2	3.07	104	A0A6L3RIA8	N	C	C	C	NO	0
429	C	true	UPI000CF04866	Uncharacterized protein OS=Cronobacter sakazakii OX=28141 GN=FZH93_22310 PE=4 SV=1	1	17.5	10	15	1	6.4	2.29	429	A0A6L3RQF4	N	C	C	C	NO	0
26	C	true	UPI00015B9C62	Enolase OS=Cronobacter sakazakii OX=28141 GN=eno PE=3 SV=1	2	45.5	5.2	778.4	10	39.6	2.38	26	A0A6L3RZK7	EC	C	C	C	NO	0
125	N	true	UPI00015BA5BE	Lipoprotein OS=Cronobacter sakazakii OX=28141 GN=FZI41_16515 PE=4 SV=1	3	19.6	8.4	181.9	5	44	2.96	125	A0A6L3TMI5	N	OM	N	N	LIPO(Sec/SPII)	0
361	OM	true	UPI0010171113	Porin OS=Cronobacter sakazakii OX=28141 GN=FZI41_16795 PE=3 SV=1	3	40.1	4.8	30.2	1	3	1.04	361	A0A6L3U7E1	MEMBR	OM	OM	OM	SP(Sec/SPI)	1
121	C	true	UPI0015D8F31B	L-threonine 3-dehydrogenase OS=Cronobacter sakazakii OX=28141 GN=tdh PE=3 SV=1	3	37.2	5.9	190.3	5	28.7	3.1	121	A0A7D6BI18	C	C	C	C	NO	0
6	C	true	UPI000B4B024A	Elongation factor Tu (Fragment) OS=Cronobacter sakazakii OX=28141 GN=tuf PE=4 SV=1	3	42.8	5.3	3354.8	30	73.6	2.09	6	A0A7V7PTF7	N	C	C	C	NO	0
391	C	true	UPI000CFC4C96	Peptidylprolyl isomerase OS=Cronobacter sakazakii OX=28141 GN=FZI41_07350 PE=4 SV=1	6	22.5	5	22.6	1	6.3	5.4	391	A0A7V7PYH1	N	C	C	C	NO	0
60	IM	true	UPI00029C3E38	Cytochrome ubiquinol oxidase subunit I OS=Cronobacter sakazakii OX=28141 GN=cydA PE=4 SV=1	2	58.1	6.7	367.7	9	22	3.08	60	A0A7V7REG8	N	IM	IM	IM	NO	9
197	C	true	UPI00029C31C6	IscS subfamily cysteine desulfurase OS=Cronobacter sakazakii OX=28141 GN=FZI36_05635 PE=4 SV=1	2	45.1	5.8	93.8	4	11.4	4.25	197	A0A7V7RFE7	N	C	C	C	NO	0
68	OM	true	UPI00029C612C	LPS assembly protein LptD OS=Cronobacter sakazakii OX=28141 GN=lptD PE=4 SV=1	2	89.8	5.3	336.1	7	13.2	2.71	68	A0A7V7RFL2	N	OM	OM	OM	SP(Sec/SPI)	0
366	N	true	UPI00029C3188	LPS export ABC transporter ATP-binding protein OS=Cronobacter sakazakii OX=28141 GN=lptB PE=4 SV=1	2	26.9	5.8	28.7	2	17	5.8	366	A0A7V7UQE6	N	C	MULTI	N	NO	0
306	N	true	UPI00039D37C0	SsrA-binding protein SmpB OS=Cronobacter sakazakii OX=28141 GN=smpB PE=4 SV=1	3	18.3	9.8	42.4	2	21.9	1.55	306	A0A7V7UQG5	N	C	N	N	NO	0
126	EC	true	UPI00029BEDB2	Flagellar hook-filament junction protein FlgL OS=Cronobacter sakazakii OX=28141 GN=flgL PE=4 SV=1	2	34.5	4.8	180	6	37.2	3.33	126	A0A7V7URZ2	N	EC	EC	EC	NO	0
98	C	true	UPI00015BAA5D	Catabolite activator protein OS=Cronobacter sakazakii (strain ATCC BAA-894) OX=290339 GN=ESA_04376 PE=4 SV=1	2	23.7	8.4	228	7	37.1	3.1	98	A7ME34	N	C	C	C	NO	0
420	C	true	UPI00015BA562	HTH asnC-type domain-containing protein OS=Cronobacter sakazakii (strain ATCC BAA-894) OX=290339 GN=ESA_02450 PE=4 SV=1	3	20.3	8.9	16.8	1	4.5	5.53	420	A7MES1	N	C	C	C	NO	0
78	C	true	UPI00015BA017	Ribose-phosphate pyrophosphokinase OS=Cronobacter sakazakii (strain ATCC BAA-894) OX=290339 GN=prs PE=3 SV=1	2	34.9	5.1	303.7	9	42.1	3.22	78	A7MKB4	C	C	C	C	NO	0
219	C	true	UPI00015B9E08	50S ribosomal protein L17 OS=Cronobacter sakazakii (strain ATCC BAA-894) OX=290339 GN=ESA_00032 PE=3 SV=1	4	12.1	10	76.9	3	39.4	1.11	219	A7MPF9	C (GO)	C	C	C	NO	0
206	C	true	UPI00015B9DCD	50S ribosomal protein L15 OS=Cronobacter sakazakii (strain ATCC BAA-894) OX=290339 GN=ESA_00026 PE=3 SV=1	2	7.7	6.2	87.3	3	53.4	3.4	206	A7MPG9	C (GO)	C	C	C	NO	0
418	N	true	UPI000162E265	Glycosyl transferase OS=Cronobacter sakazakii OX=28141 GN=wehG PE=4 SV=1	1	32.8	7.6	17	1	8.6	5.92	418	A9Y3G3	N	C	N	N	NO	0
5	OM	true	UPI0001C23DA9	Outer membrane protein A OS=Cronobacter sakazakii OX=28141 GN=ompA PE=3 SV=1	2	37.1	5.2	3650.9	28	83.6	3.83	5	D2X3H0	MEMBR	OM	OM	OM	SP(Sec/SPI)	0
7	C	true	UPI0001FC6A30	Elongation factor Tu OS=Cronobacter turicensis (strain DSM 18703 / CCUG 55852 / LMG 23827 / z3032) OX=693216 GN=tuf1;tuf2 PE=3 SV=1	1	43.2	5.3	3059.9	29	70.1	2.24	7	F0UZS5	C	C	C	C	NO	0
427	C	true	UPI00015B9BC4	RNA pyrophosphohydrolase OS=Cronobacter condimenti 1330 OX=1073999 GN=rppH PE=3 SV=1	2	21	10.2	15.3	1	5.1	0.85	427	K7ZXA5	N	C	C	C	NO	0
287	C	true	UPI00029C5DB9	30S ribosomal protein S17 OS=Cronobacter condimenti 1330 OX=1073999 GN=rpsQ PE=3 SV=1	2	7.9	9.3	47.9	1	27.9	3.57	287	K7ZZD7	C (GO)	C	C	C	NO	0
342	C	true	UPI00029BDF08	30S ribosomal protein S8 OS=Cronobacter condimenti 1330 OX=1073999 GN=rpsH PE=3 SV=1	3	14.1	9.4	33.7	1	9.2	0.2	342	K7ZZE1	C (GO)	C	C	C	NO	0
106	C	true	UPI0001844F3E	30S ribosomal protein S11 OS=Cronobacter condimenti 1330 OX=1073999 GN=rpsK PE=3 SV=1	2	13.8	11.3	216.7	5	37.2	3.52	106	K8A073	C (GO)	C	C	C	NO	0
30	C	true	UPI00015BAA90	Transcription termination factor Rho OS=Cronobacter condimenti 1330 OX=1073999 GN=rho PE=3 SV=1	1	47	6.8	675.1	15	42.2	2.68	30	K8A250	N	C	C	C	NO	0
417	C	true	UPI00015BA033	50S ribosomal protein L20 OS=Cronobacter condimenti 1330 OX=1073999 GN=rplT PE=3 SV=1	2	13.5	11.5	17.5	1	16.1	6.52	417	K8A2I3	C (GO)	C	C	C	NO	0
356	IM	true	UPI000003EAF7	ATP synthase subunit c OS=Cronobacter condimenti 1330 OX=1073999 GN=atpE PE=3 SV=1	1	8.3	4.4	31.2	1	11.4	4.03	356	K8A310	MEMBR	IM	IM	IM	NO	2
103	C	true	UPI00015B9DBC	50S ribosomal protein L3 OS=Cronobacter condimenti 1330 OX=1073999 GN=rplC PE=3 SV=1	2	22.2	9.9	218.3	5	32.1	4.2	103	K8A3V8	C (GO)	C	C	C	NO	0
117	C	true	UPI000003EAE2	50S ribosomal protein L22 OS=Cronobacter condimenti 1330 OX=1073999 GN=rplV PE=3 SV=1	2	12.2	10.2	192.8	5	50.9	3.68	117	K8A3W1	C (GO)	C	C	C	NO	0
52	C	true	UPI000005A7E8	30S ribosomal protein S7 OS=Cronobacter condimenti 1330 OX=1073999 GN=rpsG PE=3 SV=1	1	17.6	10.3	408.9	12	59	3.29	52	K8A470	C (GO)	C	C	C	NO	0
349	C	true	UPI00015BA251	Fumarate and nitrate reduction regulatory protein OS=Cronobacter condimenti 1330 OX=1073999 GN=BN137_4267 PE=4 SV=1	3	28	7	32.6	1	4	6.99	349	K8A471	N	C	C	C	NO	0
139	C	true	UPI00015BAB96	Glycine--tRNA ligase alpha subunit OS=Cronobacter condimenti 1330 OX=1073999 GN=glyQ PE=3 SV=1	1	34.7	5	163.9	3	15.2	4.26	139	K8A4A1	C	C	C	C	NO	0
291	C	true	UPI000005A7ED	30S ribosomal protein S10 OS=Cronobacter condimenti 1330 OX=1073999 GN=rpsJ PE=3 SV=1	1	11.8	9.9	46.6	2	23.3	4.12	291	K8A4K1	C (GO)	C	C	C	NO	0
138	C	true	UPI00015BA672	3-hydroxyacyl-[acyl-carrier-protein] dehydratase FabZ OS=Cronobacter condimenti 1330 OX=1073999 GN=fabZ PE=3 SV=1	1	17	6.4	165.8	6	38.4	2.33	138	K8A733	C	C	C	C	NO	0
95	C	true	UPI00015B9DCC	30S ribosomal protein S5 OS=Cronobacter condimenti 1330 OX=1073999 GN=rpsE PE=3 SV=1	2	17.4	10.2	239.3	6	47	2.11	95	K8A8L9	C (GO)	C	C	C	NO	0
148	C	true	UPI00029BC5D5	30S ribosomal protein S13 OS=Cronobacter condimenti 1330 OX=1073999 GN=rpsM PE=3 SV=1	2	13.7	10.8	147.2	5	50.8	3.2	148	K8A8M3	C (GO)	C	C	C	NO	0
310	C	true	UPI0001B7EC27	30S ribosomal protein S15 OS=Cronobacter condimenti 1330 OX=1073999 GN=rpsO PE=3 SV=1	2	10.2	10.5	40.8	3	42.7	4.81	310	K8AAI9	C (GO)	C	C	C	NO	0
203	C	true	UPI0001B7EC15	50S ribosomal protein L21 OS=Cronobacter condimenti 1330 OX=1073999 GN=rplU PE=3 SV=1	1	11.5	9.8	88.6	4	52.4	3.45	203	K8AAK3	C (GO)	C	C	C	NO	0
240	C	true	UPI00029BA54E	UDP-N-acetylmuramate--L-alanine ligase OS=Cronobacter dublinensis 1210 OX=1208656 GN=murC PE=3 SV=1	1	52.8	5.7	64.3	3	8.4	3.99	240	K8AFP9	C	C	C	C	NO	0
315	C	true	UPI00015B9DC4	50S ribosomal protein L29 OS=Cronobacter condimenti 1330 OX=1073999 GN=rpmC PE=3 SV=1	1	7.3	10	40.5	1	22.2	2.5	315	K8AFX3	C (GO)	C	C	C	NO	0
234	C	true	UPI000005A94A	30S ribosomal protein S18 OS=Cronobacter condimenti 1330 OX=1073999 GN=rpsR PE=3 SV=1	1	9	10.6	67.4	2	37.3	3.12	234	K8AIK6	C (GO)	C	C	C	NO	0
59	C	true	UPI00029BE645	50S ribosomal protein L4 OS=Cronobacter condimenti 1330 OX=1073999 GN=rplD PE=3 SV=1	2	22	9.8	384.7	7	32.8	2.21	59	K8AK88	C (GO)	C	C	C	NO	0
163	C	true	UPI0000047C5B	30S ribosomal protein S12 OS=Cronobacter condimenti 1330 OX=1073999 GN=rpsL PE=3 SV=1	2	13.7	10.9	133.4	3	16.9	3.77	163	K8AKZ5	C (GO)	C	C	C	NO	0
260	C	true	UPI000005A948	30S ribosomal protein S6 OS=Cronobacter dublinensis 582 OX=1208661 GN=rpsF PE=3 SV=1	1	15.2	5.2	56.9	1	17.6	3.22	260	K8B013	C (GO)	C	C	C	NO	0
15	C	true	UPI00015B9DC2	30S ribosomal protein S3 OS=Cronobacter dublinensis 582 OX=1208661 GN=rpsC PE=3 SV=1	1	25.9	10.3	1282.6	13	51.9	2.45	15	K8B1J8	C (GO)	C	C	C	NO	0
58	EC	true	UPI00029BF597	Flagellar hook-associated protein 2 OS=Cronobacter dublinensis 1210 OX=1208656 GN=BN134_4003 PE=3 SV=1	1	49.4	8.7	388	4	13.7	2.82	58	K8BB10	EC	EC	EC	EC	NO	0
176	C	true	UPI00020F2D4A	Ornithine decarboxylase OS=Cronobacter sakazakii 701 OX=1208663 GN=BN129_4448 PE=3 SV=1	1	81.9	5.7	112.2	3	11.4	3.81	176	K8C8Q4	C (GO)	C	C	C	NO	0
50	IM	true	UPI00015BA665	Efflux pump membrane transporter OS=Cronobacter sakazakii 701 OX=1208663 GN=BN129_4232 PE=3 SV=1	2	113.4	5.7	425.5	13	20	3.22	50	K8C9A4	MEMBR	IM	IM	IM	NO	11
97	OM	true	UPI00015BA142	Outer membrane protein W OS=Cronobacter sakazakii 701 OX=1208663 GN=BN129_1396 PE=4 SV=1	2	23.2	5.3	237	4	37.1	3.46	97	K8CC70	OM (GO)	OM	OM	OM	SP(Sec/SPI)	0
21	OM	true	UPI00029C71C4	Maltoporin OS=Cronobacter sakazakii 701 OX=1208663 GN=lamB PE=2 SV=1	1	49.4	4.9	1002.6	19	47.2	2.29	21	K8CFL0	MEMBR	OM	OM	OM	SP(Sec/SPI)	0
281	C	true	UPI00029C2883	Putative vimentin OS=Cronobacter sakazakii 701 OX=1208663 GN=BN129_2751 PE=4 SV=1	1	87.6	5.8	49.1	1	1.5	3.74	281	K8CGM9	MEMBR	C	C	C	NO	0
140	N	true	UPI00029C66DC	Small HspC2 heat shock protein OS=Cronobacter sakazakii 701 OX=1208663 GN=BN129_3428 PE=3 SV=1	2	21.5	5.3	162.4	4	27.5	3.16	140	K8CL68	N	PP	N	N	NO	0
152	C	true	UPI00020F3335	CTP synthase (glutamine hydrolyzing) OS=Cronobacter sakazakii 701 OX=1208663 GN=BN129_741 PE=3 SV=1	1	25.7	4.9	145.3	5	45.5	4.94	152	K8CNY7	N	C	C	C	NO	0
256	C	true	UPI00029BA54B	Lipoate-protein ligase A OS=Cronobacter sakazakii 701 OX=1208663 GN=lplA PE=3 SV=1	1	37.5	5.7	58.2	2	12.4	4.91	256	K8CRA6	C	C	C	C	NO	0
422	C	true	UPI00029BB5F1	Prophage Lp2 protein 6 OS=Cronobacter sakazakii 701 OX=1208663 GN=BN129_189 PE=4 SV=1	1	41.4	5	16.1	1	4.4	3.74	422	K8CRI8	N	C	C	C	NO	0
65	C	true	UPI00015B9C50	50S ribosomal protein L9 OS=Cronobacter sakazakii 696 OX=1208664 GN=rplI PE=3 SV=1	1	15.7	5.7	353.9	10	65.8	2.77	65	K8CTD6	C (GO)	C	C	C	NO	0
323	C	true	UPI00020F2023	Adenylate cyclase OS=Cronobacter sakazakii 701 OX=1208663 GN=BN129_2507 PE=4 SV=1	1	49	6.1	37.4	2	8.5	4.84	323	K8CTH3	N	C	C	C	NO	0
39	C	true	UPI00029C166E	Adenylosuccinate synthetase OS=Cronobacter sakazakii 696 OX=1208664 GN=purA PE=3 SV=1	2	47.3	5.2	565.6	16	44.4	2.74	39	K8CTR3	C	C	C	C	NO	0
434	C	true	UPI00029BAAE8	Uncharacterized protein OS=Cronobacter sakazakii 701 OX=1208663 GN=BN129_3411 PE=4 SV=1	1	18.7	8.9	14.5	1	9.8	7.4	434	K8D1T4	N	C	C	C	NO	0
10	OM	true	UPI00015BA69A	Outer membrane protein X OS=Cronobacter sakazakii 696 OX=1208664 GN=BN128_4493 PE=3 SV=1	1	18.2	4.8	1640.4	10	65.9	2.87	10	K8D629	OM	OM	OM	OM	SP(Sec/SPI)	1
[truncated: 35 more rows]

## Sheet: OM_3
Row	Subcelloc + BLAST	OK	UniParc	Protein	#Alt. Proteins	MW [kDa]	pI	Score	#Peptides	SC [%]	RMS90 [ppm]	Rank	Accession	UniProtKB	CELLO	PSORTb	Subcelloc	SignalP	TMHMM
[truncated: 314 more rows]

[truncated: 11 more sheets: IM_1, IM_2, IM_3, PP_1, PP_2, PP_3, 1st. isolation, 2nd. isolation, 3rd. isolation, Summary data, Explanatory notes]
