# Supplementary material for: Membrane Proteins and Proteomics of Cronobacter sakazakii Cells: Reliable Method for Identification and Subcellular Localization
Source: Appl Environ Microbiol. 2022 Apr 18;88(9):e02508-21. doi: 10.1128/aem.02508-21 (PMC9088360; doi:10.1128/aem.02508-21)
Supplement: Supplemental file 3 — Data Set S2. Download aem.02508-21-s0003.xlsx, XLSX file, 0.6 MB [file aem.02508-21-s0003.xlsx]

## Sheet: C. sakazakii BAA-894
Entry	Protein names	UniProtKB	CELLO	PSORTb	Subcelloc + BLAST	SignalP	TMHMM
A7ME20	Uncharacterized protein	N	IM	C	N	NO	0
A7ME21	Uncharacterized protein	N	C	IM	N	NO	0
A7ME22	Glutathione-regulated potassium-efflux system ancillary protein KefG (Putative quinone oxidoreductase KefG) (EC 1.6.5.2)	IM	C	C	C	NO	0
A7ME23	Glutathione-regulated potassium-efflux system protein KefB (K(+)/H(+) antiporter)	IM	IM	IM	IM	NO	12
A7ME24	Uncharacterized protein	N	C	N	N	NO	0
A7ME25	Uncharacterized protein	MEMBR (GO)	IM	N	MEMBR	NO	2
A7ME26	Peptidyl-prolyl cis-trans isomerase (EC 5.2.1.8)	N	C	C	C	NO	0
A7ME27	Protein SlyX	N	C	N	N	NO	0
A7ME28	Peptidyl-prolyl cis-trans isomerase (EC 5.2.1.8)	N	PP	PP	PP	SP(Sec/SPI)	0
A7ME29	Uncharacterized protein	N	C	N	N	NO	0
A7ME30	Fido domain-containing protein	N	C	C	C	NO	0
A7ME31	Glutamine amidotransferase type-1 domain-containing protein	N	C	C	C	NO	0
A7ME32	Acetylornithine/succinyldiaminopimelate aminotransferase (ACOAT) (DapATase) (Succinyldiaminopimelate transferase) (EC 2.6.1.11) (EC 2.6.1.17)	C	C	C	C	NO	0
A7ME33	FUSC-like domain-containing protein	MEMBR (GO)	IM	IM	IM	NO	9
A7ME34	Uncharacterized protein	N	C	C	C	NO	0
A7ME35	Uncharacterized protein	N	C	C	C	NO	0
A7ME36	Ribulose-phosphate 3-epimerase (EC 5.1.3.1)	N	C	C	C	NO	0
A7ME37	Phosphoglycolate phosphatase (PGP) (PGPase) (EC 3.1.3.18)	N	C	C	C	NO	0
A7ME38	Tryptophan--tRNA ligase (EC 6.1.1.2) (Tryptophanyl-tRNA synthetase) (TrpRS)	C	C	C	C	NO	0
A7ME39	Uncharacterized protein	N	C	N	N	NO	0
A7ME40	Uncharacterized protein	N	PP	N	N	LIPO(Sec/SPII)	0
A7ME41	HTH gntR-type domain-containing protein	N	C	C	C	NO	0
A7ME42	PfkB domain-containing protein	N	C	N	N	NO	0
A7ME43	Acylphosphatase (EC 3.6.1.7) (Acylphosphate phosphohydrolase)	N	C	C	C	NO	0
A7ME44	Ribosomal RNA large subunit methyltransferase I (EC 2.1.1.191) (23S rRNA m5C1962 methyltransferase) (rRNA (cytosine-C(5)-)-methyltransferase RlmI)	C	C	C	C	NO	0
A7ME45	Heat shock protein HspQ	C	C	N	C	NO	0
A7ME46	CoA_binding domain-containing protein	N	C	N	N	NO	0
A7ME47	Methylglyoxal synthase (MGS) (EC 4.2.3.3)	N	C	C	C	NO	0
A7ME48	Uncharacterized protein	N	IM	IM	IM	NO	1
A7ME49	Uncharacterized protein	N	C	N	N	NO	0
A7ME50	HTH tetR-type domain-containing protein	N	C	C	C	NO	0
A7ME51	Uncharacterized protein	N	C	N	N	NO	1
A7ME52	Pyrimidine monooxygenase RutA (EC 1.14.99.46)	N	PP	C	N	NO	0
A7ME53	Peroxyureidoacrylate/ureidoacrylate amidohydrolase RutB (EC 3.5.1.110) (Ureidoacrylate amidohydrolase)	N	C	C	C	NO	0
A7ME54	Putative aminoacrylate peracid reductase RutC (EC 1.-.-.-)	N	C	C	C	NO	0
A7ME55	Uncharacterized protein	OM	OM	OM	OM	SP(Sec/SPI) < 0.9	0
A7ME56	Uncharacterized protein	PP	IM	PP	PP	SP(Sec/SPI) < 0.9	1
A7ME57	Fimbrial domain-containing protein	FLAG (GO)	PP	EC	FLAG	SP(Sec/SPI) < 0.9	0
A7ME58	Uncharacterized protein	N	C	C	C	TAT < 0.9	0
A7ME59	PhoH domain-containing protein	N	C	C	C	NO	0
A7ME60	Deferrochelatase/peroxidase (EC 1.11.1.-)	PP	PP	PP	PP	TAT	0
A7ME61	Uncharacterized protein	N	PP	N	N	NO	0
A7ME62	Uncharacterized protein	N	C	N	N	NO	0
A7ME63	Uncharacterized protein	N	EC	N	N	NO	0
A7ME64	Uncharacterized protein	N	OM	N	N	NO	0
A7ME65	Uncharacterized protein	N	EC	EC	EC	NO	0
A7ME66	Uncharacterized protein	N	C	N	N	NO	0
A7ME67	Uncharacterized protein	N	C	C	C	NO	0
A7ME68	Uncharacterized protein	N	OM	N	N	NO	0
A7ME69	UPF0312 protein ESA_02291	PP	PP	N	PP	SP(Sec/SPI)	0
A7ME70	UPF0176 protein ESA_02292	N	C	C	C	NO	0
A7ME71	Lipid A biosynthesis lauroyltransferase (EC 2.3.1.241) (Kdo(2)-lipid IV(A) lauroyltransferase)	IM	IM	IM	IM	NO	1
A7ME72	Uncharacterized protein	N	C	C	C	NO	0
A7ME73	Uncharacterized protein	MEMBR (GO)	IM	IM	IM	LIPO(Sec/SPII)	2
A7ME74	Glucans biosynthesis glucosyltransferase H (EC 2.4.1.-)	IM	IM	IM	IM	NO	6
A7ME75	Glucans biosynthesis protein G	PP	PP	PP	PP	SP(Sec/SPI)	1
A7ME76	HTH-type transcriptional regulator MalT (ATP-dependent transcriptional activator MalT)	N	IM	IM	IM	NO	0
A7ME77	Alpha-1,4 glucan phosphorylase (EC 2.4.1.1)	N	C	C	C	NO	0
A7ME78	4-alpha-glucanotransferase (EC 2.4.1.25) (Amylomaltase) (Disproportionating enzyme)	N	C	C	C	NO	0
A7ME79	CSD_1 domain-containing protein	C	C	C	C	NO	0
A7ME80	Fe/S biogenesis protein NfuA	N	C	C	C	NO	0
A7ME81	Pribosyltran domain-containing protein	N	IM	C	N	NO	0
A7ME82	Uncharacterized protein	N	PP	PP	PP	SP(Sec/SPI) < 0.9	1
A7ME83	N-acetyltransferase domain-containing protein	N	C	N	N	NO	0
A7ME84	Uncharacterized protein	N	C	C	C	NO	0
A7ME85	Uncharacterized protein	N	C	C	C	NO	0
A7ME86	HTH lacI-type domain-containing protein	N	C	C	C	NO	0
A7ME87	Uncharacterized protein	N	C	N	N	NO	0
A7ME88	Gluconokinase (EC 2.7.1.12)	N	C	N	N	NO	0
A7ME89	PanD regulatory factor	N	C	C	C	NO	0
A7ME90	Uncharacterized protein	N	EC	N	N	SP(Sec/SPI)	0
A7ME91	Uncharacterized protein	IM (GO)	IM	IM	IM	NO	8
A7ME92	DUF3382 domain-containing protein	IM (GO)	IM	IM	IM	NO	10
A7ME93	ABC transporter domain-containing protein	N	IM	MULTI	N	NO	0
A7ME94	High-affinity branched-chain amino acid transport ATP-binding protein	N	C	IM	IM	NO	0
A7ME95	Pyruvate kinase (EC 2.7.1.40)	N	C	C	C	NO	0
A7ME96	Uncharacterized protein	N	C	C	C	NO	0
A7ME97	Glucose-6-phosphate 1-dehydrogenase (G6PD) (EC 1.1.1.49)	N	C	C	C	NO	0
A7ME98	Phosphogluconate dehydratase (EC 4.2.1.12)	N	C	C	C	NO	0
A7ME99	Uncharacterized protein	N	C	C	C	NO	0
A7MEA0	Formate-dependent phosphoribosylglycinamide formyltransferase (5'-phosphoribosylglycinamide transformylase 2) (Formate-dependent GAR transformylase) (EC 2.1.2.-) (GAR transformylase 2) (GART 2) (Non-folate glycinamide ribonucleotide transformylase) (Phosphoribosylglycinamide formyltransferase 2)	N	C	IM	C	NO	0
A7MEA1	Crossover junction endodeoxyribonuclease RuvC (EC 3.1.22.4) (Holliday junction nuclease RuvC) (Holliday junction resolvase RuvC)	N	C	C	C	NO	0
A7MEA2	Holliday junction ATP-dependent DNA helicase RuvA (EC 3.6.4.12)	N	C	C	C	NO	0
A7MEA3	Holliday junction ATP-dependent DNA helicase RuvB (EC 3.6.4.12)	N	C	C	C	NO	0
A7MEA4	Uncharacterized protein	MEMBR	IM	IM	IM	NO	7
A7MEA5	Zinc import ATP-binding protein ZnuC (EC 3.6.3.-)	IM	C	IM	IM	NO	0
A7MEA6	Uncharacterized protein	N	PP	PP	PP	SP(Sec/SPI)	1
A7MEA7	LysM domain-containing protein	N	OM	N	N	NO	0
A7MEA8	Lipid A biosynthesis myristoyltransferase (EC 2.3.1.243) (Kdo(2)-lauroyl-lipid IV(A) myristoyltransferase)	IM	IM	IM	IM	NO	1
A7MEA9	Uncharacterized protein	N	PP	N	N	NO	0
A7MEB0	tRNA U34 carboxymethyltransferase (EC 2.5.1.-)	N	C	C	C	NO	0
A7MEB1	Carboxy-S-adenosyl-L-methionine synthase (Cx-SAM synthase) (EC 2.1.3.-)	N	C	C	C	NO	0
A7MEB2	Uncharacterized protein	MEMBR (GO)	IM	IM	IM	NO	3
A7MEB3	Uncharacterized protein	N	C	C	C	NO	0
A7MEB4	Isochorismatase domain-containing protein	N	C	C	C	NO	0
A7MEB5	Uncharacterized protein	N	C	N	N	NO	0
A7MEB6	Aspartate--tRNA ligase (EC 6.1.1.12) (Aspartyl-tRNA synthetase) (AspRS)	C	C	C	C	NO	0
A7MEB7	Nudix hydrolase domain-containing protein	N	C	C	C	NO	0
A7MEB8	Probable transcriptional regulatory protein ESA_01378	C	C	C	C	NO	0
A7MEB9	HTH_46 domain-containing protein	N	C	N	N	NO	0
A7MEC0	Arginine--tRNA ligase (EC 6.1.1.19) (Arginyl-tRNA synthetase) (ArgRS)	C	C	C	C	NO	0
A7MEC1	Uncharacterized protein	N	C	C	C	NO	0
A7MEC2	Polyketide_cyc domain-containing protein	N	C	N	N	NO	0
A7MEC3	PKS_ER domain-containing protein	N	C	C	C	NO	0
A7MEC4	Aminotran_1_2 domain-containing protein	N	C	IM	N	NO	0
A7MEC5	CutC domain-containing protein	N	C	C	C	NO	0
A7MEC6	Uncharacterized protein	N	C	N	N	NO	0
A7MEC7	Uncharacterized protein	N	C	C	C	NO	0
A7MEC8	J domain-containing protein	MEMBR (GO)	C	IM	MEMBR	NO	5
A7MEC9	Chemotaxis protein methyltransferase (EC 2.1.1.80)	N	C	C	C	NO	0
A7MED0	Protein-glutamate methylesterase/protein-glutamine glutaminase (EC 3.1.1.61) (EC 3.5.1.44)	C	C	C	C	NO	0
A7MED1	Response regulatory domain-containing protein	N	C	C	C	NO	0
A7MED2	Protein phosphatase CheZ (EC 3.1.3.-) (Chemotaxis protein CheZ)	C	C	C	C	NO	0
A7MED3	Flagellar biosynthetic protein FlhB	MEMBR	IM	IM	IM	NO	3
A7MED4	Flagellar biosynthesis protein FlhA	MEMBR	IM	IM	IM	NO	7
A7MED5	Uncharacterized protein	N	PP	N	N	SP(Sec/SPI)	0
A7MED6	Uncharacterized protein	MEMBR (GO)	IM	IM	IM	NO	12
A7MED7	Uncharacterized protein	N	C	C	C	NO	0
A7MED8	Uncharacterized protein	C (GO)	C	C	C	NO	0
A7MED9	CheW-like domain-containing protein	N	C	C	C	NO	0
A7MEE0	SCPU domain-containing protein	N	EC	EC	EC	SP(Sec/SPI)	1
A7MEE1	SCPU domain-containing protein	N	EC	IM	N	SP(Sec/SPI) < 0.9	0
A7MEE2	PapD_N domain-containing protein	OM (GO)	PP	N	MEMBR	SP(Sec/SPI) < 0.9	1
A7MEE3	Uncharacterized protein	OM	OM	OM	OM	SP(Sec/SPI)	0
A7MEE4	Uncharacterized protein	FLAG (GO)	EC	EC	FLAG	SP(Sec/SPI)	0
A7MEE5	Uncharacterized protein	MEMBR (GO)	IM	IM	IM	NO	2
A7MEE6	Uncharacterized protein	N	C	N	N	NO	0
A7MEE7	Uncharacterized protein	IM (GO)	IM	IM	IM	NO	10
A7MEE8	Trehalose 6-phosphate phosphatase (EC 3.1.3.12)	N	C	C	C	NO	0
A7MEE9	Trehalose-6-phosphate synthase (TPS) (EC 2.4.1.15) (Alpha,alpha-trehalose-phosphate synthase [UDP-forming]) (Osmoregulatory trehalose synthesis protein A) (OtsA) (UDP-glucose-glucosephosphate glucosyltransferase)	N	C	MULTI	C	NO	1
A7MEF0	Universal stress protein	C	C	C	C	NO	0
A7MEF1	Flagellar transcriptional regulator FlhD	C	C	C	C	NO	0
A7MEF2	Flagellar transcriptional regulator FlhC	C	C	C	C	NO	0
A7MEF3	MotA_ExbB domain-containing protein	MEMBR (GO)	IM	IM	IM	NO	4
A7MEF4	OmpA-like domain-containing protein	MEMBR (GO)	PP	IM	IM	NO	1
A7MEF5	HTH araC/xylS-type domain-containing protein	C	C	C	C	NO	0
A7MEF6	Anaerobic C4-dicarboxylate transporter	IM	IM	IM	IM	NO	9
A7MEF7	Ferritin (EC 1.16.3.2)	C	PP	C	C	NO	0
A7MEF8	Uncharacterized protein	N	C	N	N	NO	0
A7MEF9	L-arabinose-binding periplasmic protein (ABP)	PP	PP	PP	PP	SP(Sec/SPI)	0
A7MEG0	Uncharacterized protein	N	C	C	C	NO	0
A7MEG1	Arabinose import ATP-binding protein AraG (EC 7.5.2.12)	IM	C	IM	IM	NO	0
A7MEG2	30S ribosomal protein S16	C (GO)	C	C	C	NO	0
A7MEG3	Ribosome maturation factor RimM	C	C	C	C	NO	0
A7MEG4	tRNA (guanine-N(1)-)-methyltransferase (EC 2.1.1.228) (M1G-methyltransferase) (tRNA [GM37] methyltransferase)	C	C	C	C	NO	0
A7MEG5	50S ribosomal protein L19	C (GO)	C	C	C	NO	0
A7MEG6	Uncharacterized protein	N	PP	N	N	NO	0
A7MEG7	Uncharacterized protein	MEMBR (GO)	IM	IM	IM	NO	2
A7MEG8	Uncharacterized protein	MEMBR (GO)	IM	IM	IM	NO	6
A7MEG9	Uncharacterized protein	N	C	C	C	NO	0
A7MEH0	Uncharacterized protein	N	C	N	N	NO	0
A7MEH1	Uncharacterized protein	N	C	C	C	NO	0
A7MEH2	EH_Signature domain-containing protein	N	C	N	N	NO	0
A7MEH3	OmpA-like domain-containing protein	MEMBR (GO)	C	C	C	NO	1
A7MEH4	Uncharacterized protein	MEMBR (GO)	IM	IM	IM	NO	3
A7MEH5	HTH marR-type domain-containing protein	N	C	C	C	NO	0
A7MEH6	MFS domain-containing protein	IM (GO)	IM	IM	IM	NO	11
A7MEH7	OpuAC domain-containing protein	N	PP	PP	PP	SP(Sec/SPI)	0
A7MEH8	ABC transmembrane type-1 domain-containing protein	MEMBR	IM	IM	IM	NO	6
A7MEH9	Uncharacterized protein	MEMBR (GO)	C	IM	IM	NO	0
A7MEI0	Ribonucleoside-diphosphate reductase subunit beta (EC 1.17.4.1)	N	C	N	N	NO	0
A7MEI1	N-acetyltransferase domain-containing protein	N	C	C	C	NO	0
A7MEI2	UPF0482 protein ESA_01750	N	PP	N	N	SP(Sec/SPI)	0
A7MEI3	UPF0060 membrane protein ESA_01751	IM	IM	IM	IM	NO	4
A7MEI4	MR_MLE domain-containing protein	N	C	C	C	NO	0
A7MEI5	MFS domain-containing protein	IM (GO)	IM	IM	IM	SP(Sec/SPI) < 0.9	9
A7MEI6	Uncharacterized protein	N	C	C	C	NO	0
A7MEI7	Uncharacterized protein	N	C	N	N	NO	0
A7MEI8	Uncharacterized protein	N	OM	N	N	SP(Sec/SPI) < 0.9	0
A7MEI9	HTH cro/C1-type domain-containing protein	N	PP	C	N	NO	0
A7MEJ0	DUF3656 domain-containing protein	N	C	C	C	NO	0
A7MEJ1	Peptidase_S24 domain-containing protein	N	C	C	C	NO	0
A7MEJ2	UmuC domain-containing protein	N	C	C	C	NO	0
A7MEJ3	ASCH domain-containing protein	N	C	C	C	NO	0
A7MEJ4	Spermidine export protein MdtJ	IM	IM	IM	IM	NO	4
A7MEJ5	Spermidine export protein MdtI	IM	IM	IM	IM	NO	4
A7MEJ6	Serine protease (EC 3.4.21.-)	N	PP	N	N	SP(Sec/SPI)	0
A7MEJ7	Uncharacterized protein	MEMBR (GO)	C	N	MEMBR	NO	1
A7MEJ8	FMN-dependent NADH-azoreductase (EC 1.7.1.17) (Azo-dye reductase) (FMN-dependent NADH-azo compound oxidoreductase)	N	C	C	C	NO	0
A7MEJ9	Uncharacterized protein	N	C	C	C	NO	0
A7MEK0	Y1_Tnp domain-containing protein	N	C	N	N	NO	0
A7MEK1	Uncharacterized protein	N	C	IM	N	NO	0
A7MEK2	Uncharacterized protein	OM	OM	OM	OM	LIPO(Sec/SPII)	0
A7MEK3	HlyD_D23 domain-containing protein	MEMBR (GO)	OM	IM	MEMBR	NO	1
A7MEK4	Uncharacterized protein	IM (GO)	IM	IM	IM	NO	14
A7MEK5	HTH marR-type domain-containing protein	N	C	C	C	TAT < 0.9	0
A7MEK6	N-acetyltransferase domain-containing protein	N	PP	N	N	NO	0
A7MEK7	Uncharacterized protein	N	PP	C	N	NO	0
A7MEK8	Uncharacterized protein	N	C	N	N	NO	0
A7MEK9	Uncharacterized protein	IM	IM	IM	IM	NO	9
A7MEL0	Uncharacterized protein	MEMBR (GO)	IM	IM	IM	NO	8
A7MEL1	Uncharacterized protein	IM	C	PP	IM	NO	1
A7MEL2	Uncharacterized protein	N	C	C	C	NO	0
A7MEL3	Lipid A biosynthesis palmitoleoyltransferase (EC 2.3.1.242) (Kdo(2)-lipid IV(A) palmitoleoyltransferase)	IM	IM	IM	IM	NO	1
A7MEL4	Uncharacterized protein	MEMBR (GO)	PP	IM	MEMBR	NO	2
A7MEL5	S-adenosylmethionine:tRNA ribosyltransferase-isomerase (EC 2.4.99.17) (Queuosine biosynthesis protein QueA)	C	C	C	C	NO	0
A7MEL6	Uncharacterized protein	N	C	C	C	NO	0
A7MEL7	Uncharacterized protein	MEMBR (GO)	PP	IM	MEMBR	LIPO(Sec/SPII) < 0.9	1
A7MEL8	Uncharacterized protein	MEMBR (GO)	IM	IM	IM	NO	27
A7MEL9	Aamy domain-containing protein	C (GO)	C	C	C	NO	0
A7MEM0	AA_permease domain-containing protein	MEMBR (GO)	IM	IM	IM	NO	12
A7MEM1	Branched-chain amino acid transport system carrier protein	IM	IM	IM	IM	NO	12
A7MEM2	Cytochrome c domain-containing protein	N	PP	PP	PP	SP(Sec/SPI)	0
A7MEM3	tRNA(Ile)-lysidine synthase (EC 6.3.4.19) (tRNA(Ile)-2-lysyl-cytidine synthase) (tRNA(Ile)-lysidine synthetase)	C	C	C	C	NO	0
A7MEM4	VOC domain-containing protein	N	C	C	C	NO	0
A7MEM5	OKR_DC_1 domain-containing protein	C (GO)	C	C	C	NO	0
A7MEM6	PKD domain-containing protein	N	PP	N	N	SP(Sec/SPI)	0
A7MEM7	Acetyl-coenzyme A carboxylase carboxyl transferase subunit alpha (ACCase subunit alpha) (Acetyl-CoA carboxylase carboxyltransferase subunit alpha) (EC 2.1.3.15)	C	C	C	C	NO	0
A7MEM8	Uncharacterized protein	N	C	N	N	NO	0
A7MEM9	Uncharacterized protein	OM (GO)	OM	OM	OM	SP(Sec/SPI)	0
A7MEN0	Sigma factor-binding protein Crl	C	C	C	C	NO	0
A7MEN1	UPF0255 protein ESA_03114	N	C	N	N	NO	0
A7MEN2	Xanthine phosphoribosyltransferase (EC 2.4.2.22) (Xanthine-guanine phosphoribosyltransferase) (XGPRT)	IM	C	C	C	NO	0
A7MEN3	M20_dimer domain-containing protein	N	C	C	C	NO	0
A7MEN4	DNA polymerase IV (Pol IV) (EC 2.7.7.7)	C	C	C	C	NO	0
A7MEN5	Uncharacterized protein	N	C	N	N	NO	0
A7MEN6	Uncharacterized protein	N	C	N	N	NO	0
A7MEN7	Uncharacterized protein	N	PP	N	N	NO	0
A7MEN8	Uncharacterized protein	N	EC	N	N	NO	0
A7MEN9	Uncharacterized protein	N	C	N	N	NO	0
A7MEP0	Uncharacterized protein	N	C	N	N	NO	0
A7MEP1	Uncharacterized protein	N	C	N	N	NO	0
A7MEP2	Uncharacterized protein	N	C	N	N	NO	0
A7MEP3	Uncharacterized protein	N	C	N	N	NO	0
A7MEP4	Uncharacterized protein	N	C	N	N	NO	0
A7MEP5	Uncharacterized protein	N	C	N	N	NO	0
A7MEP6	ASCH domain-containing protein	N	C	C	C	NO	0
A7MEP7	Uncharacterized protein	N	C	N	N	NO	0
A7MEP8	Uncharacterized protein	N	IM	IM	IM	NO	2
A7MEP9	Uncharacterized protein	N	C	N	N	NO	0
A7MEQ0	Uncharacterized protein	N	OM	N	N	NO	0
A7MEQ1	Uncharacterized protein	N	C	N	N	NO	0
A7MEQ2	Uncharacterized protein	N	OM	OM	OM	NO	0
A7MEQ3	Uncharacterized protein	N	C	N	N	NO	0
A7MEQ4	Uncharacterized protein	N	PP	C	N	NO	0
A7MEQ5	Rap1a domain-containing protein	N	C	N	N	SP(Sec/SPI)	0
A7MEQ6	Translation initiation factor IF-1	C	C	C	C	NO	0
A7MEQ7	Uncharacterized protein	N	C	C	C	NO	0
A7MEQ8	ATP-dependent Clp protease adapter protein ClpS	N	C	C	C	NO	0
A7MEQ9	CSD_1 domain-containing protein	C	C	C	C	NO	0
A7MER0	Macrolide export ATP-binding/permease protein MacB (EC 3.6.3.-)	IM	IM	IM	IM	NO	4
A7MER1	HlyD_D23 domain-containing protein	MEMBR (GO)	C	IM	IM	NO	1
A7MER2	Uncharacterized protein	N	C	N	N	NO	0
A7MER3	Toprim domain-containing protein	N	C	C	C	NO	0
A7MER4	Uncharacterized protein	MEMBR (GO)	IM	IM	IM	NO	9
A7MER5	Hydroxylamine reductase (EC 1.7.99.1) (Hybrid-cluster protein) (HCP) (Prismane protein)	C	C	MULTI	C	NO	0
A7MER6	Uncharacterized protein	N	C	N	N	NO	0
A7MER7	Serine--tRNA ligase (EC 6.1.1.11) (Seryl-tRNA synthetase) (SerRS) (Seryl-tRNA(Ser/Sec) synthetase)	C	C	C	C	NO	0
A7MER8	AAA domain-containing protein	N	C	C	C	NO	0
A7MER9	Outer-membrane lipoprotein carrier protein	PP	PP	PP	PP	SP(Sec/SPI)	0
A7MES0	FtsK domain-containing protein	IM (GO)	IM	IM	IM	NO	5
A7MES1	HTH asnC-type domain-containing protein	N	C	C	C	NO	0
A7MES2	Thioredoxin reductase (EC 1.8.1.9)	C (GO)	C	MULTI	C	NO	0
A7MES3	Uncharacterized protein	MEMBR (GO)	IM	IM	IM	NO	6
A7MES4	Uncharacterized protein	MEMBR (GO)	IM	IM	IM	NO	6
A7MES5	Leucyl/phenylalanyl-tRNA--protein transferase (EC 2.3.2.6) (L/F-transferase) (Leucyltransferase) (Phenyalanyltransferase)	C	C	C	C	NO	0
A7MES6	Uncharacterized protein	N	C	N	N	NO	0
A7MES7	3-phosphoshikimate 1-carboxyvinyltransferase (EC 2.5.1.19) (5-enolpyruvylshikimate-3-phosphate synthase) (EPSP synthase) (EPSPS)	C	PP	N	C	NO	0
A7MES8	Phosphoserine aminotransferase (EC 2.6.1.52) (Phosphohydroxythreonine aminotransferase) (PSAT)	C	C	C	C	NO	0
A7MES9	Uncharacterized protein	MEMBR (GO)	C	C	C	NO	3
A7MET0	YcaO domain-containing protein	N	C	C	C	NO	0
A7MET1	Uncharacterized protein	MEMBR (GO)	IM	IM	IM	NO	6
A7MET2	Uncharacterized protein	C (GO)	C	C	C	NO	0
A7MET3	Uncharacterized protein	N	IM	IM	IM	NO	0
A7MET4	Pyruvate formate-lyase-activating enzyme (EC 1.97.1.4)	C	C	C	C	NO	0
A7MET5	Uncharacterized MFS-type transporter ESA_02445	IM	IM	IM	IM	NO	12
A7MET6	UPF0434 protein ESA_02427	N	C	N	N	NO	0
A7MET7	Uncharacterized protein	N	C	C	C	NO	0
A7MET8	Tetraacyldisaccharide 4'-kinase (EC 2.7.1.130) (Lipid A 4'-kinase)	N	IM	N	IM	NO	1
A7MET9	Lipid A export ATP-binding/permease protein MsbA (EC 7.5.2.6)	IM	IM	IM	IM	NO	4
A7MEU0	Lactamase_B domain-containing protein	MEMBR (GO)	IM	IM	IM	NO	8
A7MEU1	Integration host factor subunit beta (IHF-beta)	N	C	C	C	NO	0
A7MEU2	30S ribosomal protein S1	C (GO)	C	C	C	NO	0
A7MEU3	Cytidylate kinase (CK) (EC 2.7.4.25) (Cytidine monophosphate kinase) (CMP kinase)	C	C	C	C	NO	0
A7MEU4	Chromosome partition protein MukE	C	C	C	C	NO	0
A7MEU5	Chromosome partition protein MukF	C	C	C	C	NO	0
A7MEU6	tRNA 5-carboxymethoxyuridine methyltransferase (EC 2.1.1.-) (cmo5U methyltransferase)	N	C	C	C	NO	0
A7MEU7	DUF218 domain-containing protein	MEMBR (GO)	PP	IM	IM	NO	1
A7MEU8	APH domain-containing protein	N	C	IM	N	NO	0
A7MEU9	Uncharacterized protein	N	IM	N	N	NO	0
A7MEV0	HTH asnC-type domain-containing protein	N	C	C	C	NO	0
A7MEV1	3-deoxy-manno-octulosonate cytidylyltransferase (EC 2.7.7.38) (CMP-2-keto-3-deoxyoctulosonic acid synthase) (CKS) (CMP-KDO synthase)	C	C	C	C	NO	0
A7MEV2	Asparagine--tRNA ligase (EC 6.1.1.22) (Asparaginyl-tRNA synthetase) (AsnRS)	C	C	C	C	NO	0
A7MEV3	Uncharacterized protein	N	C	N	N	NO	0
A7MEV4	Uncharacterized protein	OM	OM	OM	OM	SP(Sec/SPI)	1
A7MEV5	Aminotransferase (EC 2.6.1.-)	N	C	C	C	NO	0
A7MEV6	Lactamase_B domain-containing protein	N	C	C	C	NO	0
A7MEV7	Uncharacterized protein	MEMBR (GO)	IM	MULTI	OM	TAT < 0.9	1
A7MEV8	Uncharacterized protein	N	PP	N	N	NO	0
A7MEV9	Chromosome partition protein MukB (Structural maintenance of chromosome-related protein)	C	C	C	C	NO	0
A7MEW0	Dihydroorotate dehydrogenase (quinone) (EC 1.3.5.2) (DHOdehase) (DHOD) (DHODase) (Dihydroorotate oxidase)	MEMBR	C	IM	MEMBR	NO	0
A7MEW1	FMN_red domain-containing protein	N	C	N	N	NO	0
A7MEW2	PBPb domain-containing protein	MEMBR (GO)	PP	N	PP	SP(Sec/SPI)	0
A7MEW3	Alkanesulfonate monooxygenase (EC 1.14.14.5) (FMNH2-dependent aliphatic sulfonate monooxygenase)	N	C	C	C	NO	0
A7MEW4	ABC transmembrane type-1 domain-containing protein	MEMBR	IM	IM	IM	NO	6
A7MEW5	Aliphatic sulfonates import ATP-binding protein SsuB (EC 3.6.3.-)	IM	C	IM	IM	NO	0
A7MEW6	Uncharacterized protein	N	C	MULTI	N	NO	0
A7MEW7	Uncharacterized protein	N	C	N	N	NO	0
A7MEW8	Nicotinate phosphoribosyltransferase (NAPRTase) (EC 6.3.4.21)	N	C	C	C	NO	0
A7MEW9	Endopeptidase La (EC 3.4.21.53)	N	C	C	C	NO	0
A7MEX0	3-hydroxydecanoyl-[acyl-carrier-protein] dehydratase (EC 4.2.1.59) (3-hydroxyacyl-[acyl-carrier-protein] dehydratase FabA) (Beta-hydroxydecanoyl thioester dehydrase) (Trans-2-decenoyl-[acyl-carrier-protein] isomerase) (EC 5.3.3.14)	C	C	C	C	NO	0
A7MEX1	ABC_trans_aux domain-containing protein	N	PP	N	N	LIPO(Sec/SPII)	0
A7MEX2	Uncharacterized protein	MEMBR (GO)	OM	N	IM	NO	1
A7MEX3	Uncharacterized protein	MEMBR (GO)	IM	IM	IM	NO	8
A7MEX4	Uncharacterized protein	C (GO)	C	C	C	NO	0
A7MEX5	Ribosomal RNA large subunit methyltransferase K/L [Includes: 23S rRNA m2G2445 methyltransferase (EC 2.1.1.173) (rRNA (guanine-N(2)-)-methyltransferase RlmL); 23S rRNA m7G2069 methyltransferase (EC 2.1.1.264) (rRNA (guanine-N(7)-)-methyltransferase RlmK)]	C	C	C	C	NO	0
A7MEX6	Uncharacterized protein	N	PP	N	N	NO	0
A7MEX7	Cell division protein ZapC	C	C	PP	C	NO	0
A7MEX8	DUF1471 domain-containing protein	N	PP	N	N	SP(Sec/SPI)	0
A7MEX9	Glycos_trans_3N domain-containing protein	N	C	C	C	NO	0
A7MEY0	Fimbrial domain-containing protein	FLAG (GO)	EC	EC	FLAG	SP(Sec/SPI) < 0.9	0
A7MEY1	Uncharacterized protein	PP	PP	PP	PP	SP(Sec/SPI)	0
A7MEY2	Uncharacterized protein	OM	OM	OM	OM	NO	0
A7MEY3	Fimbrial domain-containing protein	FLAG (GO)	EC	N	FLAG	SP(Sec/SPI) < 0.9	2
A7MEY4	Fimbrial domain-containing protein	FLAG (GO)	EC	N	FLAG	SP(Sec/SPI)	0
A7MEY5	EamA domain-containing protein	MEMBR (GO)	IM	IM	IM	NO	10
A7MEY6	DNA protection during starvation protein (EC 1.16.-.-)	C	C	C	C	NO	0
A7MEY7	Uncharacterized protein	MEMBR (GO)	PP	PP	PP	SP(Sec/SPI)	0
A7MEY8	ABC transmembrane type-1 domain-containing protein	MEMBR	IM	IM	IM	NO	3
A7MEY9	ABC transporter domain-containing protein	N	C	IM	IM	NO	0
A7MEZ0	Uncharacterized protein	MEMBR (GO)	IM	IM	IM	SP(Sec/SPI) < 0.9	11
A7MEZ1	Ribosomal RNA large subunit methyltransferase F (EC 2.1.1.181) (23S rRNA mA1618 methyltransferase) (rRNA adenine N-6-methyltransferase)	C	C	C	C	NO	0
A7MEZ2	Flavin_Reduct domain-containing protein	N	C	N	N	NO	0
A7MEZ3	DksA C4-type domain-containing protein	N	PP	N	N	NO	0
A7MEZ4	Uncharacterized protein	N	C	C	C	NO	0
A7MEZ5	Uncharacterized protein	N	PP	N	PP	SP(Sec/SPI)	1
A7MEZ6	Uncharacterized protein	OM	OM	OM	OM	LIPO(Sec/SPII)	0
A7MEZ7	MFS domain-containing protein	IM (GO)	IM	IM	IM	NO	13
A7MEZ8	HlyD_D23 domain-containing protein	MEMBR (GO)	OM	IM	MEMBR	NO	1
A7MEZ9	CitMHS domain-containing protein	MEMBR (GO)	IM	IM	IM	NO	9
A7MF00	HTH dtxR-type domain-containing protein	N	C	C	C	NO	0
A7MF01	Uncharacterized protein	N	C	N	N	NO	0
A7MF02	Sulfatase domain-containing protein	MEMBR (GO)	IM	IM	IM	NO	4
A7MF03	OMP_b-brl domain-containing protein	OM (GO)	OM	OM	OM	SP(Sec/SPI)	1
A7MF04	Uncharacterized protein	N	C	IM	IM	NO	0
A7MF05	Uncharacterized protein	N	PP	N	N	NO	0
A7MF06	Molybdopterin molybdenumtransferase (EC 2.10.1.1)	N	C	C	C	NO	0
A7MF07	ThiF domain-containing protein	N	C	C	C	NO	1
A7MF08	HTH lacI-type domain-containing protein	N	C	C	C	NO	0
A7MF09	MFS domain-containing protein	IM (GO)	IM	IM	IM	NO	10
A7MF10	Uncharacterized protein	N	C	N	N	NO	0
A7MF11	Uncharacterized protein	N	C	N	N	NO	1
A7MF12	Uncharacterized protein	N	C	IM	N	NO	0
A7MF13	Haemagg_act domain-containing protein	N	EC	OM	N	SP(Sec/SPI) < 0.9	0
A7MF14	acidPPc domain-containing protein	IM (GO)	IM	IM	IM	NO	4
A7MF15	HTH deoR-type domain-containing protein	N	C	C	C	NO	0
A7MF16	PBP5_C domain-containing protein	N	PP	IM	IM	SP(Sec/SPI)	0
A7MF17	Uncharacterized protein	N	C	C	C	NO	0
A7MF18	GSDH domain-containing protein	N	PP	N	N	NO	0
A7MF19	Ribosomal protein S12 methylthiotransferase RimO (S12 MTTase) (S12 methylthiotransferase) (EC 2.8.4.4) (Ribosomal protein S12 (aspartate-C(3))-methylthiotransferase) (Ribosome maturation factor RimO)	C	C	C	C	NO	0
A7MF20	ABC transmembrane type-1 domain-containing protein	MEMBR	IM	IM	IM	NO	6
A7MF21	ABC transmembrane type-1 domain-containing protein	MEMBR	IM	IM	IM	NO	6
A7MF22	SBP_bac_5 domain-containing protein	N	PP	PP	PP	SP(Sec/SPI) < 0.9	0
A7MF23	Putative transport protein ESA_02488	MEMBR	IM	IM	IM	NO	9
A7MF24	Uncharacterized protein	N	C	N	N	NO	0
A7MF25	Uncharacterized protein	MEMBR (GO)	IM	IM	IM	NO	3
A7MF26	HTH tetR-type domain-containing protein	N	C	C	C	NO	0
A7MF27	MFS domain-containing protein	IM (GO)	IM	IM	IM	NO	12
A7MF28	Flagellin	EC	EC	EC	EC	NO	0
A7MF29	Uncharacterized protein	N	C	C	C	NO	0
A7MF30	MFS domain-containing protein	IM (GO)	IM	IM	IM	NO	12
A7MF31	acidPPc domain-containing protein	MEMBR (GO)	IM	IM	IM	NO	6
A7MF32	Uncharacterized protein	MEMBR (GO)	IM	IM	IM	NO	4
A7MF33	ABC transmembrane type-1 domain-containing protein	MEMBR	IM	IM	IM	NO	6
A7MF34	ABC transmembrane type-1 domain-containing protein	MEMBR	IM	IM	IM	NO	6
A7MF35	Spermidine/putrescine import ATP-binding protein PotA (EC 7.6.2.11)	N	C	IM	IM	NO	0
A7MF36	Putrescine-binding periplasmic protein	PP	PP	PP	PP	SP(Sec/SPI) < 0.9	0
A7MF37	Uncharacterized protein	N	C	N	N	NO	0
A7MF38	ATP-grasp domain-containing protein	N	C	C	C	NO	0
A7MF39	Nitroreductase domain-containing protein	N	C	N	N	NO	0
A7MF40	Uncharacterized protein	MEMBR (GO)	IM	IM	IM	NO	3
A7MF41	DUF3828 domain-containing protein	N	OM	N	N	LIPO(Sec/SPII)	0
A7MF42	ABC transporter domain-containing protein	N	C	IM	IM	NO	0
A7MF43	Uncharacterized protein	OM (GO)	PP	PP	PP	SP(Sec/SPI)	0
A7MF44	ABC transmembrane type-1 domain-containing protein	MEMBR	IM	IM	IM	NO	5
A7MF45	ABC transmembrane type-1 domain-containing protein	MEMBR	IM	IM	IM	NO	5
A7MF46	Uncharacterized protein	N	C	N	N	NO	0
A7MF47	Uncharacterized protein	OM (GO)	PP	PP	PP	SP(Sec/SPI)	0
A7MF48	23S rRNA (uracil(747)-C(5))-methyltransferase RlmC (EC 2.1.1.189) (23S rRNA(m5U747)-methyltransferase)	N	C	C	C	NO	0
A7MF49	Uncharacterized protein	N	C	C	C	NO	0
A7MF50	Uncharacterized protein	N	C	IM	IM	NO	0
A7MF51	Beta_elim_lyase domain-containing protein	N	C	C	C	NO	0
A7MF52	Epimerase domain-containing protein	N	C	C	C	NO	0
A7MF53	N-acetylmuramoyl-L-alanine amidase domain-containing protein	N	PP	MULTI	N	LIPO(Sec/SPII)	0
A7MF54	UPF0145 protein ESA_02470	N	C	N	N	NO	0
A7MF55	Pyruvate kinase (EC 2.7.1.40)	N	C	C	C	NO	0
A7MF56	LPP domain-containing protein	OM (GO)	PP	OM	OM	LIPO(Sec/SPII)	0
A7MF57	LysM domain-containing protein	N	PP	IM	MEMBR	SP(Sec/SPI)	0
A7MF58	Cysteine desulfuration protein SufE	C	C	C	C	NO	0
A7MF59	Cysteine desulfurase (EC 2.8.1.7) (Selenocysteine beta-lyase) (SCL) (Selenocysteine lyase) (EC 4.4.1.16) (Selenocysteine reductase)	C	C	C	C	NO	0
A7MF60	Uncharacterized protein	N	C	C	C	NO	0
A7MF61	ABC transporter domain-containing protein	N	C	C	C	NO	0
A7MF62	Uncharacterized protein	N	EC	N	N	NO	0
A7MF63	Fe-S_biosyn domain-containing protein	N	PP	C	C	NO	0
A7MF64	Uncharacterized protein	N	PP	PP	PP	SP(Sec/SPI)	1
A7MF65	Gln-synt_C domain-containing protein	N	C	C	C	NO	0
A7MF66	Glutamine amidotransferase type-1 domain-containing protein	N	C	C	C	NO	0
A7MF67	HTH cro/C1-type domain-containing protein	N	C	C	C	NO	0
A7MF68	Uncharacterized protein	N	C	N	N	NO	0
A7MF69	Aldedh domain-containing protein	N	C	C	C	NO	0
A7MF70	DAO domain-containing protein	N	C	C	C	NO	0
A7MF71	Autotransporter domain-containing protein	MEMBR (GO)	EC	OM	MEMBR	SP(Sec/SPI) < 0.9	1
A7MF72	Uncharacterized protein	N	C	C	C	NO	0
A7MF73	Hydrogenase maturation factor HypA	N	C	C	C	NO	0
A7MF74	cobW domain-containing protein	N	C	C	C	NO	0
A7MF75	Uncharacterized protein	N	C	C	C	NO	0
A7MF76	Hydrogenase maturation factor	N	C	C	C	NO	0
A7MF77	Uncharacterized protein	N	C	C	C	NO	0
A7MF78	Sigma-54 factor interaction domain-containing protein	N	C	C	C	NO	0
A7MF79	AA_permease domain-containing protein	MEMBR (GO)	IM	IM	IM	NO	12
A7MF80	Uncharacterized protein	N	PP	N	N	NO	0
A7MF81	Surface composition regulator	N	C	N	N	NO	0
A7MF82	Uncharacterized protein	N	C	N	N	NO	0
A7MF83	Uncharacterized protein	N	C	N	N	NO	0
A7MF84	Oxidored_q6 domain-containing protein	N	C	IM	N	NO	0
A7MF85	Uncharacterized protein	MEMBR (GO)	C	C	C	NO	0
A7MF86	Uncharacterized protein	N	C	MULTI	N	NO	0
A7MF87	Uncharacterized protein	MEMBR (GO)	IM	IM	IM	LIPO(Sec/SPII) < 0.9	8
A7MF88	Proton_antipo_M domain-containing protein	MEMBR	IM	IM	IM	NO	13
A7MF89	Uncharacterized protein	N	PP	N	N	NO	0
A7MF90	Uncharacterized protein	N	C	C	C	NO	0
A7MF91	GFA domain-containing protein	N	C	N	N	NO	0
A7MF92	Uncharacterized protein	C (GO)	C	N	C	NO	0
A7MF93	Uncharacterized protein	N	C	N	N	NO	0
A7MF94	MFS domain-containing protein	IM (GO)	IM	IM	IM	NO	12
A7MF95	HTH lysR-type domain-containing protein	N	C	C	C	NO	0
A7MF96	Nickel/cobalt efflux system	IM (GO)	IM	IM	IM	NO	8
A7MF97	Carbamoyltransferase HypF (EC 6.2.-.-)	N	C	N	N	NO	0
A7MF98	4Fe-4S Mo/W bis-MGD-type domain-containing protein	N	PP	C	N	NO	0
A7MF99	Uncharacterized protein	N	C	C	C	NO	0
A7MFA0	Uncharacterized protein	N	PP	IM	MEMBR	NO	0
A7MFA1	Uncharacterized protein	N	C	C	C	NO	0
A7MFA2	Uncharacterized protein	N	C	C	C	NO	0
A7MFA3	Uncharacterized protein	N	PP	N	N	SP(Sec/SPI) < 0.9	1
A7MFA4	AAA_28 domain-containing protein	N	C	N	N	NO	0
A7MFA5	Uncharacterized protein	IM (GO)	IM	IM	IM	NO	12
A7MFA6	HTH-type transcriptional regulator BetI	N	C	N	N	NO	0
A7MFA7	NAD/NADP-dependent betaine aldehyde dehydrogenase (BADH) (EC 1.2.1.8)	N	C	C	C	NO	0
A7MFA8	Oxygen-dependent choline dehydrogenase (CDH) (CHD) (EC 1.1.99.1) (Betaine aldehyde dehydrogenase) (BADH) (EC 1.2.1.8)	N	C	IM	IM	NO	0
A7MFA9	Imm52 domain-containing protein	N	C	C	C	NO	0
A7MFB0	Uncharacterized protein	N	C	C	C	NO	0
A7MFB1	Uncharacterized protein	N	C	C	C	NO	0
A7MFB2	Uncharacterized protein	N	C	C	C	NO	0
A7MFB3	Uncharacterized protein	N	C	N	N	NO	0
A7MFB4	Uncharacterized protein	N	C	C	C	NO	0
A7MFB5	Uncharacterized protein	N	C	N	N	LIPO(Sec/SPII)	0
A7MFB6	Uncharacterized protein	N	C	C	C	NO	0
A7MFB7	Uncharacterized protein	N	C	C	C	NO	0
A7MFB8	Uncharacterized protein	N	C	C	C	NO	0
A7MFB9	Permease IIC component	IM (GO)	IM	IM	IM	NO	10
A7MFC0	Uncharacterized protein	N	C	C	C	NO	0
A7MFC1	HTH lacI-type domain-containing protein	N	C	C	C	NO	0
A7MFC2	Uncharacterized protein	N	C	C	C	NO	0
A7MFC3	Multidrug resistance protein MdtK (Multidrug-efflux transporter)	IM	IM	IM	IM	NO	12
A7MFC4	Uncharacterized protein	N	C	N	N	NO	0
A7MFC5	Uncharacterized protein	N	C	N	N	NO	0
A7MFC6	Ribonuclease T (EC 3.1.13.-) (Exoribonuclease T) (RNase T)	N	C	C	C	NO	0
A7MFC7	Glutaredoxin	N	C	N	N	NO	0
A7MFC8	Uncharacterized protein	N	C	N	N	NO	0
A7MFC9	Uncharacterized protein	MEMBR (GO)	IM	IM	IM	NO	1
A7MFD0	NLPC_P60 domain-containing protein	N	EC	C	N	NO	0
A7MFD1	MFS domain-containing protein	IM (GO)	IM	IM	IM	NO	12
A7MFD2	Uncharacterized protein	MEMBR (GO)	C	IM	IM	NO	1
A7MFD3	HTH-type transcriptional repressor PurR (Pur regulon repressor) (Purine nucleotide synthesis repressor)	N	C	C	C	NO	0
A7MFD4	HTH lysR-type domain-containing protein	N	C	C	C	NO	0
A7MFD5	Bcr/CflA family efflux transporter	IM	IM	IM	IM	NO	12
A7MFD6	Uncharacterized protein	IM (GO)	IM	IM	IM	NO	12
A7MFD7	Superoxide dismutase [Cu-Zn] (EC 1.15.1.1)	N	PP	PP	PP	SP(Sec/SPI)	0
A7MFD8	Aldo_ket_red domain-containing protein	N	C	C	C	NO	0
A7MFD9	Uncharacterized protein	N	C	N	N	NO	0
A7MFE0	Uncharacterized protein	MEMBR (GO)	IM	IM	IM	NO	5
A7MFE1	HTH tetR-type domain-containing protein	N	C	C	C	NO	0
A7MFE2	Oxidored_FMN domain-containing protein	N	C	C	C	NO	0
A7MFE3	Lactoylglutathione lyase (EC 4.4.1.5) (Glyoxalase I)	N	C	C	C	NO	0
A7MFE4	CSD_1 domain-containing protein	C	C	C	C	NO	0
A7MFE5	Epoxyqueuosine reductase QueH (EC 1.17.99.6) (Queuosine biosynthesis protein QueH)	N	C	C	C	NO	0
A7MFE6	Uncharacterized protein	MEMBR (GO)	PP	IM	MEMBR	NO	2
A7MFE7	Uncharacterized protein	MEMBR (GO)	IM	IM	IM	NO	2
A7MFE8	APH domain-containing protein	N	C	N	N	NO	0
A7MFE9	Uncharacterized protein	N	PP	N	N	NO	0
A7MFF0	Uncharacterized protein	N	PP	PP	PP	NO	0
A7MFF1	Uncharacterized protein	N	C	C	C	NO	0
A7MFF2	Uncharacterized protein	N	C	C	C	NO	0
A7MFF3	Uncharacterized protein	N	C	N	N	NO	0
A7MFF4	Uncharacterized protein	N	C	C	C	NO	0
A7MFF5	Uncharacterized protein	N	C	N	N	SP(Sec/SPI) < 0.9	0
A7MFF6	Uncharacterized protein	N	C	N	N	NO	0
A7MFF7	Uncharacterized protein	N	C	N	N	NO	0
A7MFF8	Uncharacterized protein	N	PP	N	N	NO	0
A7MFF9	Uncharacterized protein	N	C	C	C	NO	0
A7MFG0	1-deoxy-D-xylulose-5-phosphate synthase (EC 2.2.1.7) (1-deoxyxylulose-5-phosphate synthase) (DXP synthase) (DXPS)	N	C	C	C	NO	0
A7MFG1	Aldo_ket_red domain-containing protein	N	C	C	C	NO	0
A7MFG2	Phosphatidylglycerophosphatase A (EC 3.1.3.27) (Phosphatidylglycerolphosphate phosphatase A)	IM	IM	IM	IM	NO	2
A7MFG3	Thiamine-monophosphate kinase (TMP kinase) (Thiamine-phosphate kinase) (EC 2.7.4.16)	N	C	C	C	NO	0
A7MFG4	Transcription antitermination protein NusB (Antitermination factor NusB)	N	C	C	C	NO	0
A7MFG5	6,7-dimethyl-8-ribityllumazine synthase (DMRL synthase) (LS) (Lumazine synthase) (EC 2.5.1.78)	N	C	C	C	NO	0
A7MFG6	Riboflavin biosynthesis protein RibD [Includes: Diaminohydroxyphosphoribosylaminopyrimidine deaminase (DRAP deaminase) (EC 3.5.4.26) (Riboflavin-specific deaminase); 5-amino-6-(5-phosphoribosylamino)uracil reductase (EC 1.1.1.193) (HTP reductase)]	N	C	C	C	NO	0
A7MFG7	Uncharacterized protein	MEMBR (GO)	IM	IM	IM	NO	3
A7MFG8	Protoheme IX farnesyltransferase (EC 2.5.1.141) (Heme B farnesyltransferase) (Heme O synthase)	IM	IM	IM	IM	NO	9
A7MFG9	MFS domain-containing protein	IM (GO)	IM	IM	IM	NO	12
A7MFH0	UPF0234 protein ESA_02876	N	C	C	C	NO	0
A7MFH1	2-dehydropantoate 2-reductase (EC 1.1.1.169) (Ketopantoate reductase)	N	C	N	N	NO	0
A7MFH2	DJ-1_PfpI domain-containing protein	N	C	N	N	NO	0
A7MFH3	tRNA sulfurtransferase (EC 2.8.1.4) (Sulfur carrier protein ThiS sulfurtransferase) (Thiamine biosynthesis protein ThiI) (tRNA 4-thiouridine synthase)	C	C	C	C	NO	0
A7MFH4	Exodeoxyribonuclease 7 small subunit (EC 3.1.11.6) (Exodeoxyribonuclease VII small subunit) (Exonuclease VII small subunit)	C	C	C	C	NO	0
A7MFH5	Uncharacterized protein	N	C	C	C	NO	0
A7MFH6	Uncharacterized protein	N	PP	N	N	LIPO(Sec/SPII)	0
A7MFH7	MFS domain-containing protein	IM (GO)	IM	IM	IM	NO	14
A7MFH8	J domain-containing protein	MEMBR (GO)	IM	IM	IM	NO	4
A7MFH9	Uncharacterized protein	N	C	C	C	NO	0
A7MFI0	Ubiquinol oxidase subunit 2	MEMBR	IM	IM	IM	LIPO(Sec/SPII)	3
A7MFI1	COX1 domain-containing protein	MEMBR (GO)	IM	IM	IM	NO	14
A7MFI2	COX3 domain-containing protein	MEMBR	IM	IM	IM	NO	5
A7MFI3	Uncharacterized protein	N	PP	IM	MEMBR	SP(Sec/SPI) < 0.9	1
A7MFI4	Peptidylprolyl isomerase (EC 5.2.1.8)	MEMBR (GO)	PP	IM	IM	NO	1
A7MFI5	Uncharacterized protein	N	C	C	C	NO	0
A7MFI6	Lon protease (EC 3.4.21.53) (ATP-dependent protease La)	C	C	C	C	NO	0
A7MFI7	ATP-dependent Clp protease ATP-binding subunit ClpX	N	C	C	C	NO	0
A7MFI8	ATP-dependent Clp protease proteolytic subunit (EC 3.4.21.92) (Endopeptidase Clp)	C	C	C	C	NO	0
A7MFI9	Trigger factor (TF) (EC 5.2.1.8) (PPIase)	C	C	C	C	NO	0
A7MFJ0	Uncharacterized protein	MEMBR (GO)	C	N	MEMBR	NO	1
A7MFJ1	Uncharacterized protein	N	C	N	N	NO	0
A7MFJ2	HTH asnC-type domain-containing protein	N	C	C	C	NO	0
A7MFJ3	PALP domain-containing protein	N	C	C	C	NO	0
A7MFJ4	Uncharacterized protein	N	PP	N	N	LIPO(Sec/SPII)	0
A7MFJ5	Uncharacterized protein	N	OM	MULTI	N	SP(Sec/SPI)	0
A7MFJ6	HMP-PP phosphatase (EC 3.6.1.-)	N	C	C	C	NO	0
A7MFJ7	Uncharacterized protein	N	C	C	C	NO	0
A7MFJ8	7-cyano-7-deazaguanine synthase (EC 6.3.4.20) (7-cyano-7-carbaguanine synthase) (PreQ(0) synthase) (Queuosine biosynthesis protein QueC)	N	C	N	N	NO	0
A7MFJ9	Lactamase_B domain-containing protein	N	C	C	C	NO	0
A7MFK0	Uncharacterized protein	N	C	C	C	NO	0
A7MFK1	Uncharacterized protein	N	PP	PP	PP	LIPO(Sec/SPII)	0
A7MFK2	Uncharacterized protein	N	PP	C	C	NO	0
A7MFK3	Ammonium transporter	MEMBR	IM	IM	IM	SP(Sec/SPI) < 0.9	12
A7MFK4	Uncharacterized protein	N	C	IM	C	NO	0
A7MFK5	Uncharacterized protein	MEMBR (GO)	IM	IM	IM	NO	5
A7MFK6	Uncharacterized protein	MEMBR (GO)	IM	IM	IM	NO	4
A7MFK7	Uncharacterized protein	N	C	N	N	NO	0
A7MFK8	CRISPR-associated endonuclease Cas1 (EC 3.1.-.-)	N	C	C	C	NO	0
A7MFK9	Uncharacterized protein	N	C	N	N	NO	0
A7MFL0	Uncharacterized protein	N	C	N	N	NO	0
A7MFL1	Uncharacterized protein	N	C	C	C	NO	0
A7MFL2	Uncharacterized protein	N	C	C	C	NO	0
A7MFL3	Uncharacterized protein	N	C	N	N	NO	0
A7MFL4	Uncharacterized protein	N	C	IM	N	NO	0
A7MFL5	DNA_binding_1 domain-containing protein	N	C	N	N	NO	0
A7MFL6	Uncharacterized protein	MEMBR (GO)	C	IM	MEMBR	NO	1
A7MFL7	Uncharacterized protein	N	C	N	N	NO	0
A7MFL8	Uncharacterized protein	N	C	N	N	NO	0
A7MFL9	Uncharacterized protein	N	C	N	N	NO	0
A7MFM0	Uncharacterized protein	N	C	N	N	SP(Sec/SPI) < 0.9	0
A7MFM1	DUF3828 domain-containing protein	N	PP	MULTI	N	SP(Sec/SPI)	0
A7MFM2	Uncharacterized protein	N	C	N	N	NO	0
A7MFM3	Fe2OG dioxygenase domain-containing protein	N	C	C	C	NO	0
A7MFM4	Lipoprotein	N	PP	IM	MEMBR	SP(Sec/SPI)	0
A7MFM5	ABC transporter domain-containing protein	IM (GO)	C	IM	IM	NO	0
A7MFM6	ABC transmembrane type-1 domain-containing protein	MEMBR	IM	IM	IM	NO	5
A7MFM7	EAL domain-containing protein	MEMBR (GO)	IM	IM	IM	NO	2
A7MFM8	N-acetyltransferase domain-containing protein	N	C	N	N	NO	0
A7MFM9	Uncharacterized protein	MEMBR (GO)	IM	IM	IM	NO	6
A7MFN0	HTH gntR-type domain-containing protein	N	C	C	C	NO	0
A7MFN1	Efflux pump membrane transporter	IM	IM	IM	IM	NO	11
A7MFN2	Uncharacterized protein	N	C	N	N	NO	0
A7MFN3	Uncharacterized protein	N	C	N	N	NO	0
A7MFN4	Mac domain-containing protein	N	C	C	C	NO	0
A7MFN5	Uncharacterized protein	MEMBR (GO)	IM	IM	IM	NO	2
A7MFN6	50S ribosomal protein L36 2	C (GO)	C	N	C	NO	0
A7MFN7	50S ribosomal protein L31 type B	C (GO)	C	C	C	NO	0
A7MFN8	Uncharacterized protein	MEMBR (GO)	IM	IM	IM	NO	1
A7MFN9	Flagellar basal-body rod protein FlgG (Distal rod protein)	FLAG	EC	EC	FLAG	NO	0
A7MFP0	Flagellar basal body protein	FLAG	PP	PP	FLAG	NO	0
A7MFP1	Flagellar hook protein FlgE	FLAG	EC	EC	FLAG	NO	0
A7MFP2	Basal-body rod modification protein FlgD	N	EC	EC	EC	NO	0
A7MFP3	Flagellar basal-body rod protein FlgC	FLAG	PP	PP	FLAG	NO	0
A7MFP4	Flagellar basal body rod protein FlgB	FLAG	PP	PP	FLAG	NO	0
A7MFP5	Flagella basal body P-ring formation protein FlgA	PP	PP	PP	PP	SP(Sec/SPI)	0
A7MFP6	Ribonuclease E (RNase E) (EC 3.1.26.12)	IM	C	C	C	NO	0
A7MFP7	HTH lysR-type domain-containing protein	N	C	C	C	NO	0
A7MFP8	MFS domain-containing protein	IM (GO)	IM	IM	IM	NO	12
A7MFP9	Flagellin_D0/D1 domain-containing protein	N	EC	EC	EC	NO	0
A7MFQ0	Flagellar hook-associated protein 1 (HAP1)	EC	EC	EC	EC	SP(Sec/SPI) < 0.9	0
A7MFQ1	LYZ2 domain-containing protein	N	PP	PP	PP	NO	0
A7MFQ2	Flagellar P-ring protein (Basal body P-ring protein)	FLAG	PP	PP	FLAG	SP(Sec/SPI)	0
A7MFQ3	Flagellar L-ring protein (Basal body L-ring protein)	FLAG	EC	OM	FLAG	LIPO(Sec/SPII)	0
A7MFQ4	3-oxoacyl-[acyl-carrier-protein] synthase 3 (EC 2.3.1.180) (3-oxoacyl-[acyl-carrier-protein] synthase III) (Beta-ketoacyl-ACP synthase III) (KAS III)	C	C	C	C	NO	0
A7MFQ5	Phosphate acyltransferase (EC 2.3.1.274) (Acyl-ACP phosphotransacylase) (Acyl-[acyl-carrier-protein]--phosphate acyltransferase) (Phosphate-acyl-ACP acyltransferase)	C	IM	IM	IM	NO	0
A7MFQ6	50S ribosomal protein L32	C (GO)	C	C	C	NO	0
A7MFQ7	Uncharacterized protein	N	C	C	C	NO	0
A7MFQ8	7-methyl-GTP pyrophosphatase (m(7)GTP pyrophosphatase) (EC 3.6.1.-)	C	C	C	C	NO	0
A7MFQ9	Uncharacterized protein	N	PP	N	N	LIPO(Sec/SPII)	0
A7MFR0	Pseudouridine synthase (EC 5.4.99.-)	N	C	C	C	NO	0
A7MFR1	Thymidylate kinase (EC 2.7.4.9) (dTMP kinase)	N	C	C	C	NO	0
A7MFR2	Endolytic murein transglycosylase (EC 4.2.2.-) (Peptidoglycan polymerization terminase)	IM (GO)	PP	MULTI	IM	NO	1
A7MFR3	Uncharacterized protein	N	C	C	C	NO	0
A7MFR4	3-oxoacyl-[acyl-carrier-protein] synthase 2 (EC 2.3.1.179)	N	C	C	C	NO	0
A7MFR5	Uncharacterized protein	N	C	N	N	NO	0
A7MFR6	Acyl carrier protein (ACP)	C	C	C	C	NO	0
A7MFR7	Uncharacterized protein	N	C	C	C	NO	0
A7MFR8	Malonyl CoA-acyl carrier protein transacylase (EC 2.3.1.39)	N	C	C	C	NO	0
A7MFR9	Penicillin-binding protein activator LpoB (PBP activator LpoB)	OM (GO)	PP	N	OM	LIPO(Sec/SPII)	0
A7MFS0	Uncharacterized protein	N	PP	N	N	LIPO(Sec/SPII)	0
A7MFS1	HIT domain-containing protein	N	C	C	C	NO	0
A7MFS2	Uncharacterized protein	OM	OM	OM	OM	SP(Sec/SPI)	0
A7MFS3	Uncharacterized protein	IM (GO)	IM	IM	IM	NO	10
A7MFS4	Uncharacterized protein	N	C	C	C	NO	0
A7MFS5	DNApol3-delta_C domain-containing protein	N	C	C	C	NO	0
A7MFS6	DUF1471 domain-containing protein	N	PP	N	N	SP(Sec/SPI)	0
A7MFS7	HTH tetR-type domain-containing protein	N	C	C	C	NO	0
A7MFS8	Rick_17kDa_Anti domain-containing protein	OM (GO)	PP	N	OM	SP(Sec/SPI) < 0.9	1
A7MFS9	Pyr_redox_2 domain-containing protein	N	C	IM	IM	NO	0
A7MFT0	UPF0227 protein ESA_02236	N	C	C	C	NO	0
A7MFT1	Beta-hexosaminidase (EC 3.2.1.52) (Beta-N-acetylhexosaminidase) (N-acetyl-beta-glucosaminidase)	C	C	C	C	NO	0
A7MFT2	Thiamine kinase (EC 2.7.1.89)	N	IM	N	N	NO	0
A7MFT3	Putrescine-binding periplasmic protein	PP	PP	PP	PP	SP(Sec/SPI)	0
A7MFT4	NAD-dependent protein deacylase (EC 3.5.1.-) (Regulatory protein SIR2 homolog)	C	C	C	C	NO	0
A7MFT5	N-acetyl-D-glucosamine kinase (EC 2.7.1.59) (GlcNAc kinase)	N	C	IM	N	NO	0
A7MFT6	Uncharacterized protein	IM (GO)	IM	IM	IM	NO	4
A7MFT7	Lipoprotein-releasing system ATP-binding protein LolD (EC 3.6.3.-)	IM	C	IM	IM	NO	0
A7MFT8	Uncharacterized protein	IM (GO)	IM	IM	IM	NO	4
A7MFT9	Transcription-repair-coupling factor (TRCF) (EC 3.6.4.-)	C	C	C	C	NO	0
A7MFU0	LysM domain-containing protein	N	PP	N	PP	SP(Sec/SPI)	1
A7MFU1	Uncharacterized protein	MEMBR (GO)	IM	IM	IM	NO	2
A7MFU2	JmjC domain-containing protein	N	C	C	C	NO	0
A7MFU3	Peptidase T (EC 3.4.11.4) (Aminotripeptidase) (Tripeptidase) (Tripeptide aminopeptidase)	C	C	C	C	NO	0
A7MFU4	Uncharacterized protein	N	C	N	N	NO	0
A7MFU5	Spermidine/putrescine import ATP-binding protein PotA (EC 7.6.2.11)	IM	C	IM	IM	NO	0
A7MFU6	ABC transmembrane type-1 domain-containing protein	MEMBR	IM	IM	IM	NO	6
A7MFU7	ABC transmembrane type-1 domain-containing protein	MEMBR	IM	IM	IM	NO	6
A7MFU8	Isocitrate dehydrogenase [NADP] (EC 1.1.1.42)	N	C	C	C	NO	0
A7MFU9	Pseudouridine synthase (EC 5.4.99.-)	N	C	C	C	NO	0
A7MFV0	Phosphatase NudJ (EC 3.6.1.-)	N	C	C	C	NO	0
A7MFV1	Methyl-accepting transducer domain-containing protein	MEMBR (GO)	IM	IM	IM	NO	2
A7MFV2	tRNA-specific 2-thiouridylase MnmA (EC 2.8.1.13)	C	C	C	C	NO	0
A7MFV3	High frequency lysogenization protein HflD homolog	IM	IM	N	IM	NO	0
A7MFV4	Adenylosuccinate lyase (ASL) (EC 4.3.2.2) (Adenylosuccinase)	N	C	C	C	NO	0
A7MFV5	Uncharacterized protein	N	C	C	C	NO	0
A7MFV6	Abhydrolase_3 domain-containing protein	N	C	C	C	NO	0
A7MFV7	HTH lysR-type domain-containing protein	N	C	C	C	NO	0
A7MFV8	Uncharacterized protein	MEMBR (GO)	PP	N	MEMBR	NO	1
A7MFV9	Uncharacterized protein	N	PP	N	N	NO	0
A7MFW0	Uncharacterized protein	N	C	N	N	NO	0
A7MFW1	SmpA_OmlA domain-containing protein	OM (GO)	IM	IM	IM	LIPO(Sec/SPII)	1
A7MFW2	Uncharacterized protein	N	PP	N	N	NO	0
A7MFW3	DNA helicase (EC 3.6.4.12)	N	C	C	C	NO	0
A7MFW4	Cell division inhibitor SulA	N	PP	IM	MEMBR	NO	0
A7MFW5	OmpA-like domain-containing protein	OM (GO)	OM	OM	OM	SP(Sec/SPI)	0
A7MFW6	Macrodomain Ter protein	C	C	C	C	NO	0
A7MFW7	Uncharacterized protein	MEMBR (GO)	IM	IM	IM	NO	3
A7MFW8	FUSC-like domain-containing protein	MEMBR (GO)	IM	IM	IM	NO	10
A7MFW9	Uncharacterized protein	N	C	C	C	NO	0
A7MFX0	ImpA_N domain-containing protein	N	C	C	C	NO	0
A7MFX1	HTH lysR-type domain-containing protein	N	C	C	C	NO	0
A7MFX2	Uncharacterized protein	MEMBR (GO)	C	C	C	NO	1
A7MFX3	SBP_bac_5 domain-containing protein	N	PP	PP	PP	SP(Sec/SPI) < 0.9	1
A7MFX4	Uncharacterized protein	MEMBR (GO)	IM	IM	IM	NO	7
A7MFX5	Sulfurtransferase (EC 2.8.1.-)	N	C	C	C	NO	0
A7MFX6	GPW_gp25 domain-containing protein	N	C	N	N	NO	0
A7MFX7	Probable malonic semialdehyde reductase RutE (EC 1.1.1.298)	N	PP	N	N	NO	0
A7MFX8	FMN reductase (NADH) RutF (EC 1.5.1.42) (FMN reductase) (NADH-flavin reductase RutF) (NADH:flavin oxidoreductase)	N	PP	N	N	NO	0
A7MFX9	Uncharacterized protein	MEMBR (GO)	IM	IM	IM	NO	11
A7MFY0	Putative aminoacrylate hydrolase RutD (EC 3.5.1.-) (Aminohydrolase)	N	C	IM	N	NO	1
A7MFY1	Uncharacterized protein	N	C	N	N	NO	0
A7MFY2	NAD(P)H dehydrogenase (quinone) (EC 1.6.5.2) (NAD(P)H:quinone oxidoreductase) (NQO)	N	EC	N	N	NO	0
A7MFY3	Uncharacterized protein	N	C	N	N	NO	0
A7MFY4	Lactamase_B domain-containing protein	N	PP	N	N	SP(Sec/SPI)	0
A7MFY5	Uncharacterized protein	MEMBR (GO)	IM	IM	IM	NO	9
A7MFY6	Uncharacterized protein	N	PP	N	N	LIPO(Sec/SPII)	0
A7MFY7	Sodium/proline symporter (Proline permease)	IM	IM	IM	IM	NO	12
A7MFY8	Uncharacterized protein	N	PP	PP	PP	SP(Sec/SPI)	0
A7MFY9	Uncharacterized protein	N	C	N	N	NO	0
A7MFZ0	Uncharacterized protein	N	IM	IM	IM	NO	7
A7MFZ1	Bifunctional protein PutA [Includes: Proline dehydrogenase (EC 1.5.5.2) (Proline oxidase); Delta-1-pyrroline-5-carboxylate dehydrogenase (P5C dehydrogenase) (EC 1.2.1.88) (L-glutamate gamma-semialdehyde dehydrogenase)]	N	C	C	C	NO	0
A7MFZ2	Uncharacterized protein	N	C	C	C	NO	0
A7MFZ3	Uncharacterized protein	N	C	C	C	NO	0
A7MFZ4	Uncharacterized protein	N	PP	N	N	NO	0
A7MFZ5	Uncharacterized protein	MEMBR (GO)	IM	IM	IM	NO	1
A7MFZ6	Resolvase/invertase-type recombinase catalytic domain-containing protein	N	C	C	C	NO	0
A7MFZ7	POLIIIAc domain-containing protein	N	C	C	C	NO	0
A7MFZ8	Glyoxylate/hydroxypyruvate reductase A (EC 1.1.1.79) (EC 1.1.1.81) (2-ketoacid reductase)	C	C	C	C	NO	0
A7MFZ9	Fimbrial domain-containing protein	FLAG (GO)	EC	EC	FLAG	SP(Sec/SPI)	0
A7MG00	Uncharacterized protein	N	PP	N	N	SP(Sec/SPI)	0
A7MG01	Uncharacterized protein	N	EC	N	N	NO	0
A7MG02	Uncharacterized protein	N	C	C	C	NO	0
A7MG03	Uncharacterized protein	N	C	N	N	NO	0
A7MG04	Uncharacterized protein	N	C	N	N	NO	0
A7MG05	Uncharacterized protein	MEMBR (GO)	IM	IM	IM	NO	4
A7MG06	Uncharacterized protein	MEMBR (GO)	C	N	MEMBR	NO	2
A7MG07	Uncharacterized protein	N	C	IM	N	NO	0
A7MG08	Uncharacterized protein	N	OM	N	N	NO	0
A7MG09	Uncharacterized protein	N	C	C	C	NO	0
A7MG10	Uncharacterized protein	N	C	N	N	NO	0
A7MG11	Uncharacterized protein	N	C	C	C	NO	0
A7MG12	Uncharacterized protein	N	C	C	C	NO	0
A7MG13	EAL domain-containing protein	N	C	C	C	NO	0
A7MG14	Uncharacterized protein	N	C	N	N	NO	0
A7MG15	Uncharacterized protein	N	C	N	N	NO	1
A7MG16	Uncharacterized protein	N	OM	N	N	NO	0
A7MG17	Lysozyme (EC 3.2.1.17)	N	C	N	N	NO	0
A7MG18	Fibronectin type-III domain-containing protein	N	OM	MULTI	N	NO	0
A7MG19	Uncharacterized protein	N	EC	N	N	NO	0
A7MG20	O-acetyl-ADP-ribose deacetylase (EC 3.1.1.106) (Regulator of RNase III activity)	N	PP	N	N	NO	0
A7MG21	Uncharacterized protein	MEMBR (GO)	IM	IM	IM	NO	5
A7MG22	Uncharacterized protein	N	C	IM	N	NO	0
A7MG23	Uncharacterized protein	N	C	N	N	NO	0
A7MG24	Glucans biosynthesis protein C (EC 2.1.-.-)	MEMBR	IM	IM	IM	NO	10
A7MG25	Uncharacterized protein	N	C	N	N	NO	0
A7MG26	Uncharacterized protein	N	C	N	N	NO	1
A7MG27	Cardiolipin synthase C (CL synthase) (EC 2.7.8.-)	N	C	IM	N	NO	0
A7MG28	Uncharacterized protein	MEMBR (GO)	C	N	MEMBR	NO	2
A7MG29	Uncharacterized protein	N	C	N	N	LIPO(Sec/SPII)	0
A7MG30	Dihydroorotase (DHOase) (EC 3.5.2.3)	N	C	C	C	NO	0
A7MG31	Multidrug resistance protein MdtH	IM	IM	IM	IM	NO	10
A7MG32	GST N-terminal domain-containing protein	N	C	C	C	NO	0
A7MG33	Uncharacterized protein	N	C	N	N	NO	0
A7MG34	Uncharacterized protein	N	C	N	N	NO	0
A7MG35	N-methyl-L-tryptophan oxidase (MTOX) (EC 1.5.3.-)	N	C	C	C	NO	0
A7MG36	Ni_hydr_CYTB domain-containing protein	MEMBR (GO)	IM	IM	IM	NO	4
A7MG37	Probable lipid II flippase MurJ	IM	IM	IM	IM	NO	13
A7MG38	FlgM domain-containing protein	N	PP	MULTI	N	NO	0
A7MG39	Uncharacterized protein	N	PP	C	C	NO	0
A7MG40	GFO_IDH_MocA domain-containing protein	N	C	N	N	NO	0
A7MG41	UPF0502 protein ESA_02280	N	C	N	N	NO	0
A7MG42	N-acetyltransferase domain-containing protein	N	C	C	C	NO	0
A7MG43	Uncharacterized protein	N	EC	IM	N	NO	0
A7MG44	Uncharacterized protein	N	PP	N	N	NO	0
A7MG45	DhaK domain-containing protein	N	C	N	N	NO	0
A7MG46	Uncharacterized protein	MEMBR (GO)	IM	IM	IM	NO	4
A7MG47	Uncharacterized protein	N	IM	IM	IM	NO	6
A7MG48	Uncharacterized protein	N	IM	IM	IM	NO	6
A7MG49	Probable cytosol aminopeptidase (EC 3.4.11.1) (Leucine aminopeptidase) (LAP) (EC 3.4.11.10) (Leucyl aminopeptidase)	C	C	C	C	NO	0
A7MG50	Uncharacterized protein	MEMBR (GO)	OM	N	MEMBR	NO	1
A7MG51	Uncharacterized protein	N	C	C	C	NO	0
A7MG52	HNHc domain-containing protein	N	C	C	C	NO	0
A7MG53	Uncharacterized protein	N	C	N	N	NO	0
A7MG54	PKS_ER domain-containing protein	N	C	C	C	NO	0
A7MG55	Uncharacterized protein	MEMBR (GO)	PP	IM	MEMBR	NO	3
A7MG56	Uncharacterized protein	N	C	N	N	NO	0
A7MG57	HTH gntR-type domain-containing protein	N	C	C	C	NO	0
A7MG58	Uncharacterized protein	MEMBR (GO)	IM	N	IM	NO	3
A7MG59	Uncharacterized protein	MEMBR (GO)	IM	IM	IM	NO	4
A7MG60	Uncharacterized protein	N	C	C	C	NO	0
A7MG61	Uncharacterized protein	N	C	N	N	NO	0
A7MG62	Uncharacterized protein	N	C	N	N	NO	0
A7MG63	Uncharacterized protein	N	C	N	N	NO	0
A7MG64	PTS EIIB type-1 domain-containing protein	N	C	IM	N	NO	0
A7MG65	Beta-galactosidase (Beta-gal) (EC 3.2.1.23)	N	C	C	C	NO	0
A7MG66	Arabinogalactan endo-beta-1,4-galactanase (EC 3.2.1.89)	N	PP	N	N	SP(Sec/SPI)	1
A7MG67	ABC transmembrane type-1 domain-containing protein	MEMBR	IM	IM	IM	NO	6
A7MG68	ABC transmembrane type-1 domain-containing protein	MEMBR	IM	IM	IM	NO	8
A7MG69	Maltodextrin-binding protein	PP	PP	MULTI	PP	SP(Sec/SPI)	0
A7MG70	ABC transporter domain-containing protein	N	C	IM	N	NO	0
A7MG71	Endoribonuclease SymE (EC 3.1.-.-)	C	PP	N	C	NO	0
A7MG72	Uncharacterized protein	IM (GO)	IM	IM	IM	NO	10
A7MG73	HTH lacI-type domain-containing protein	N	C	C	C	NO	0
A7MG74	Uncharacterized protein	N	C	N	N	LIPO(Sec/SPII)	0
A7MG75	Uncharacterized protein	MEMBR (GO)	IM	IM	IM	NO	10
A7MG76	Biotin_lipoyl_2 domain-containing protein	MEMBR (GO)	PP	IM	MEMBR	NO	1
A7MG77	HTH marR-type domain-containing protein	N	C	C	C	NO	0
A7MG78	HTH lacI-type domain-containing protein	N	OM	C	N	NO	0
A7MG79	Uncharacterized protein	OM	OM	OM	OM	NO	0
A7MG80	Uncharacterized protein	N	C	N	N	NO	0
A7MG81	Uncharacterized protein	MEMBR (GO)	C	C	C	SP(Sec/SPI) < 0.9	2
A7MG82	Uncharacterized protein	MEMBR (GO)	IM	IM	IM	NO	2
A7MG83	Uncharacterized protein	MEMBR (GO)	IM	IM	IM	NO	8
A7MG84	Autotransporter domain-containing protein	OM (GO)	EC	MULTI	OM	SP(Sec/SPI)	0
A7MG85	Amidohydro_3 domain-containing protein	N	C	C	C	NO	0
A7MG86	Uncharacterized protein	MEMBR (GO)	IM	IM	IM	NO	12
A7MG87	Uncharacterized protein	N	C	C	C	NO	0
A7MG88	ThrE domain-containing protein	MEMBR (GO)	IM	IM	IM	NO	4
A7MG89	UPF0442 protein ESA_03393	MEMBR	IM	IM	IM	NO	4
A7MG90	HTH marR-type domain-containing protein	N	C	C	C	NO	0
A7MG91	Uncharacterized protein	N	C	C	C	NO	0
A7MG92	Primosomal protein 1 (Primosomal protein I)	N	PP	N	N	NO	0
A7MG93	AAA domain-containing protein	N	C	C	C	NO	0
A7MG94	Sulfatase domain-containing protein	MEMBR (GO)	OM	IM	IM	NO	4
A7MG95	GGDEF domain-containing protein	N	C	IM	N	NO	0
A7MG96	Uncharacterized protein	MEMBR (GO)	IM	IM	IM	NO	3
A7MG97	GGDEF domain-containing protein	MEMBR (GO)	IM	IM	IM	NO	5
A7MG98	Uncharacterized protein	N	C	C	C	NO	0
A7MG99	Permease IIC component	IM (GO)	IM	IM	IM	NO	12
A7MGA0	tRNA_edit domain-containing protein	N	C	C	C	NO	0
A7MGA1	HTH luxR-type domain-containing protein	N	C	C	C	NO	0
A7MGA2	HTH luxR-type domain-containing protein	N	C	N	N	NO	0
A7MGA3	Peptide chain release factor 3 (RF-3)	C	C	C	C	NO	0
A7MGA4	Uncharacterized protein	N	C	C	C	NO	0
A7MGA5	[Ribosomal protein S18]-alanine N-acetyltransferase (EC 2.3.1.266)	C	C	C	C	NO	0
A7MGA6	DNA polymerase III subunit psi	N	C	N	N	NO	0
A7MGA7	Ribosomal RNA small subunit methyltransferase C (EC 2.1.1.172) (16S rRNA m2G1207 methyltransferase) (rRNA (guanine-N(2)-)-methyltransferase RsmC)	C	C	C	C	NO	0
A7MGA8	Phosphopentomutase (EC 5.4.2.7) (Phosphodeoxyribomutase)	C	C	C	C	NO	0
A7MGA9	Thymidine phosphorylase (EC 2.4.2.4) (TdRPase)	N	C	C	C	NO	0
A7MGB0	Deoxyribose-phosphate aldolase (DERA) (EC 4.1.2.4) (2-deoxy-D-ribose 5-phosphate aldolase) (Phosphodeoxyriboaldolase) (Deoxyriboaldolase)	C	C	C	C	NO	0
A7MGB1	Nucleoside permease	MEMBR (GO)	IM	IM	IM	NO	8
A7MGB2	Uncharacterized protein	N	C	C	C	NO	0
A7MGB3	PNPLA domain-containing protein	N	PP	N	N	NO	0
A7MGB4	Uncharacterized protein	N	C	N	N	NO	0
A7MGB5	UPF0391 membrane protein ESA_03375	MEMBR	IM	IM	IM	NO	2
A7MGB6	Uncharacterized protein	N	PP	PP	PP	SP(Sec/SPI)	0
A7MGB7	Uncharacterized protein	MEMBR (GO)	IM	IM	IM	NO	5
A7MGB8	Nudix hydrolase domain-containing protein	N	C	C	C	NO	0
A7MGB9	Uncharacterized protein	N	OM	IM	IM	NO	1
A7MGC0	Uncharacterized protein	N	C	N	N	NO	0
A7MGC1	Uncharacterized protein	N	PP	IM	MEMBR	NO	1
A7MGC2	Uncharacterized protein	N	PP	N	N	NO	1
A7MGC3	Heat shock protein 15	N	C	C	C	NO	0
A7MGC4	Uncharacterized protein	N	C	C	C	NO	0
A7MGC5	Phosphoenolpyruvate carboxykinase (ATP) (PCK) (PEP carboxykinase) (PEPCK) (EC 4.1.1.49)	C	C	C	C	NO	0
A7MGC6	Uncharacterized protein	N	C	N	N	NO	0
A7MGC7	Uncharacterized protein	N	C	C	C	NO	0
A7MGC8	Uncharacterized protein	MEMBR (GO)	IM	IM	IM	NO	2
A7MGC9	Uncharacterized protein	N	C	N	N	NO	0
A7MGD0	Uncharacterized protein	MEMBR (GO)	IM	IM	IM	NO	11
A7MGD1	33 kDa chaperonin (Heat shock protein 33 homolog) (HSP33)	C	C	C	C	NO	0
A7MGD2	Pimeloyl-[acyl-carrier protein] methyl ester esterase (EC 3.1.1.85) (Biotin synthesis protein BioH) (Carboxylesterase BioH)	C	C	C	C	NO	0
A7MGD3	DUF1471 domain-containing protein	N	PP	N	N	SP(Sec/SPI)	0
A7MGD4	Probable [Fe-S]-dependent transcriptional repressor	N	C	N	N	NO	0
A7MGD5	FeoA domain-containing protein	N	C	N	N	NO	0
A7MGD6	Uncharacterized protein	N	C	N	N	NO	0
A7MGD7	S1 motif domain-containing protein	N	C	C	C	NO	0
A7MGD8	Ferrous iron transport protein B	IM	IM	IM	IM	NO	10
A7MGD9	Transcription elongation factor GreB (Transcript cleavage factor GreB)	N	C	C	C	NO	0
A7MGE0	Glycogen synthase (EC 2.4.1.21) (Starch [bacterial glycogen] synthase)	N	C	C	C	NO	0
A7MGE1	Uncharacterized protein	MEMBR (GO)	IM	IM	IM	SP(Sec/SPI) < 0.9	4
A7MGE2	GGDEF domain-containing protein	MEMBR (GO)	IM	IM	IM	NO	1
A7MGE3	Glycerol-3-phosphate dehydrogenase (EC 1.1.5.3)	N	C	C	C	NO	0
A7MGE4	Thiosulfate sulfurtransferase GlpE (EC 2.8.1.1)	C	C	C	C	NO	0
A7MGE5	Rhomboid protease GlpG homolog	IM	IM	IM	IM	NO	6
A7MGE6	Alpha-1,4 glucan phosphorylase (EC 2.4.1.1)	N	C	C	C	NO	0
A7MGE7	HTH deoR-type domain-containing protein	N	C	C	C	NO	0
A7MGE8	UPF0056 inner membrane protein	IM	IM	IM	IM	NO	6
A7MGE9	Uncharacterized protein	MEMBR (GO)	IM	IM	IM	NO	11
A7MGF0	Aspartate-semialdehyde dehydrogenase (ASA dehydrogenase) (ASADH) (EC 1.2.1.11) (Aspartate-beta-semialdehyde dehydrogenase)	N	C	C	C	NO	0
A7MGF1	1,4-alpha-glucan branching enzyme GlgB (EC 2.4.1.18) (1,4-alpha-D-glucan:1,4-alpha-D-glucan 6-glucosyl-transferase) (Alpha-(1->4)-glucan branching enzyme) (Glycogen branching enzyme) (BE)	N	C	C	C	NO	0
A7MGF2	Fido domain-containing protein	N	C	C	C	NO	0
A7MGF3	Glycogen debranching enzyme (EC 3.2.1.196) (Limit dextrin alpha-1,6-maltotetraose-hydrolase)	N	C	C	C	NO	0
A7MGF4	Glucose-1-phosphate adenylyltransferase (EC 2.7.7.27) (ADP-glucose pyrophosphorylase) (ADPGlc PPase) (ADP-glucose synthase)	N	C	C	C	NO	0
A7MGF5	Uncharacterized protein	N	C	N	N	NO	0
A7MGF6	Uncharacterized protein	N	PP	PP	PP	SP(Sec/SPI) < 0.9	1
A7MGF7	Antitoxin	N	C	N	N	NO	0
A7MGF8	ABC transmembrane type-1 domain-containing protein	MEMBR	IM	IM	IM	NO	6
A7MGF9	sn-glycerol-3-phosphate transport system permease protein UgpE	MEMBR	IM	IM	IM	NO	6
A7MGG0	sn-glycerol-3-phosphate import ATP-binding protein UgpC (EC 7.6.2.10)	IM	C	IM	IM	NO	0
A7MGG1	Fido domain-containing protein	N	C	N	N	NO	0
A7MGG2	GP-PDE domain-containing protein	N	C	C	C	NO	0
A7MGG3	Uncharacterized protein	N	EC	N	N	SP(Sec/SPI)	0
A7MGG4	Anti-adapter protein IraM	C	OM	N	C	NO	0
A7MGG5	Uncharacterized protein	N	C	N	N	NO	0
A7MGG6	Uncharacterized protein	MEMBR (GO)	C	IM	MEMBR	NO	2
A7MGG7	Uncharacterized protein	N	C	N	N	NO	0
A7MGG8	Uncharacterized protein	N	C	N	N	NO	0
A7MGG9	Uncharacterized protein	N	C	N	N	LIPO(Sec/SPII) < 0.9	0
A7MGH0	EAL domain-containing protein	N	C	IM	N	NO	0
A7MGH1	Uncharacterized protein	MEMBR (GO)	C	N	MEMBR	NO	2
A7MGH2	HTH lacI-type domain-containing protein	N	C	C	C	NO	0
A7MGH3	Uncharacterized protein	N	C	C	C	NO	0
A7MGH4	UPF0283 membrane protein ESA_01653	IM	C	IM	IM	NO	2
A7MGH5	Uncharacterized protein	N	C	C	C	NO	0
A7MGH6	Thiol peroxidase (Tpx) (EC 1.11.1.15) (Peroxiredoxin tpx) (Prx) (Thioredoxin peroxidase)	N	C	PP	N	NO	0
A7MGH7	Dipeptide epimerase (EC 5.1.1.-)	N	C	C	C	NO	0
A7MGH8	Peptidase_M14 domain-containing protein	N	PP	C	C	NO	0
A7MGH9	SBP_bac_5 domain-containing protein	N	PP	PP	PP	SP(Sec/SPI)	0
A7MGI0	LprI domain-containing protein	N	PP	N	N	SP(Sec/SPI)	0
A7MGI1	gp37_C domain-containing protein	N	EC	EC	EC	NO	0
A7MGI2	Uncharacterized protein	MEMBR (GO)	C	N	MEMBR	NO	1
A7MGI3	Uncharacterized protein	N	C	C	C	NO	0
A7MGI4	Uncharacterized protein	N	C	N	N	NO	0
A7MGI5	Uncharacterized protein	N	PP	PP	PP	NO	0
A7MGI6	Uncharacterized protein	N	C	C	C	NO	0
A7MGI7	Uncharacterized protein	N	C	C	C	NO	0
A7MGI8	ABC transporter domain-containing protein	N	C	IM	N	NO	0
A7MGI9	Uncharacterized protein	N	C	N	N	NO	0
A7MGJ0	Uncharacterized protein	C (GO)	C	N	C	NO	0
A7MGJ1	Uncharacterized protein	N	C	N	N	NO	0
A7MGJ2	Uncharacterized protein	N	PP	N	N	LIPO(Sec/SPII)	0
A7MGJ3	Uncharacterized protein	N	C	C	C	NO	0
A7MGJ4	Uncharacterized protein	MEMBR (GO)	C	N	MEMBR	LIPO(Sec/SPII) < 0.9	1
A7MGJ5	Uncharacterized protein	MEMBR (GO)	IM	IM	IM	NO	2
A7MGJ6	Uncharacterized protein	N	C	IM	N	NO	0
A7MGJ7	Uncharacterized protein	N	C	N	N	NO	0
A7MGJ8	Uncharacterized protein	N	C	N	N	NO	0
A7MGJ9	Uncharacterized protein	N	C	N	N	LIPO(Sec/SPII) < 0.9	0
A7MGK0	Uncharacterized protein	MEMBR (GO)	C	N	IM	NO	2
A7MGK1	Lysozyme (EC 3.2.1.17)	N	PP	N	N	SP(Sec/SPI) < 0.9	0
A7MGK2	Uncharacterized protein	MEMBR (GO)	PP	N	MEMBR	NO	1
A7MGK3	Uncharacterized protein	N	C	N	N	NO	0
A7MGK4	Crossover junction endodeoxyribonuclease rusA (EC 3.1.22.4)	N	C	C	C	NO	0
A7MGK5	Uncharacterized protein	N	C	N	N	NO	0
A7MGK6	Uncharacterized protein	N	C	C	C	NO	0
A7MGK7	Uncharacterized protein	N	C	C	C	NO	0
A7MGK8	Uncharacterized protein	N	C	N	N	NO	0
A7MGK9	Uncharacterized protein	N	C	N	N	NO	0
A7MGL0	ATPase_AAA_core domain-containing protein	N	C	C	C	NO	0
A7MGL1	HTH cro/C1-type domain-containing protein	N	OM	N	N	TAT < 0.9	0
A7MGL2	Uncharacterized protein	N	C	C	C	NO	0
A7MGL3	Uncharacterized protein	N	C	N	N	NO	0
A7MGL4	Uncharacterized protein	N	C	N	N	NO	0
A7MGL5	ABC transmembrane type-1 domain-containing protein	MEMBR	IM	IM	IM	NO	5
A7MGL6	Sigma-54 factor interaction domain-containing protein	N	C	C	C	NO	0
A7MGL7	Uncharacterized protein	N	C	IM	C	NO	0
A7MGL8	Uncharacterized protein	MEMBR (GO)	C	IM	IM	NO	1
A7MGL9	PspC domain-containing protein	MEMBR (GO)	C	N	MEMBR	NO	1
A7MGM0	Uncharacterized protein	N	C	N	N	NO	0
A7MGM1	SBP_bac_5 domain-containing protein	N	PP	PP	PP	SP(Sec/SPI)	0
A7MGM2	Aamy domain-containing protein	N	C	EC	N	NO	0
A7MGM3	HTH gntR-type domain-containing protein	N	C	C	C	NO	0
A7MGM4	AA_permease domain-containing protein	MEMBR (GO)	IM	IM	IM	NO	12
A7MGM5	Uncharacterized protein	MEMBR (GO)	IM	IM	IM	NO	12
A7MGM6	Uncharacterized protein	N	C	N	N	NO	0
A7MGM7	Uncharacterized protein	MEMBR (GO)	IM	IM	IM	NO	4
A7MGM8	N-acetylmuramoyl-L-alanine amidase domain-containing protein	N	C	C	C	NO	0
A7MGM9	Aconitate hydratase B (EC 4.2.1.3) (EC 4.2.1.99) (2-methylisocitrate dehydratase)	N	C	C	C	NO	0
A7MGN0	Uncharacterized protein	N	PP	PP	PP	SP(Sec/SPI) < 0.9	0
A7MGN1	Uncharacterized protein	N	PP	N	N	SP(Sec/SPI)	0
A7MGN2	TraT complement resistance protein	OM	EC	OM	OM	LIPO(Sec/SPII)	1
A7MGN3	Dihydrolipoyl dehydrogenase (EC 1.8.1.4)	N	C	C	C	NO	0
A7MGN4	Uncharacterized protein	N	C	N	N	NO	0
A7MGN5	Acetyltransferase component of pyruvate dehydrogenase complex (EC 2.3.1.12)	N	C	C	C	NO	0
A7MGN6	Pyruvate dehydrogenase E1 component (EC 1.2.4.1)	N	C	C	C	NO	0
A7MGN7	Uncharacterized protein	OM (GO)	IM	IM	IM	NO	5
A7MGN8	Uncharacterized protein	N	PP	PP	PP	TAT	0
A7MGN9	Uncharacterized protein	N	PP	N	N	LIPO(Sec/SPII) < 0.9	0
A7MGP0	Uncharacterized protein	N	IM	IM	IM	NO	0
A7MGP1	Polyamine aminopropyltransferase (Putrescine aminopropyltransferase) (PAPT) (Spermidine synthase) (SPDS) (SPDSY) (EC 2.5.1.16)	C	C	C	C	NO	0
A7MGP2	S-adenosylmethionine decarboxylase proenzyme (AdoMetDC) (SAMDC) (EC 4.1.1.50) [Cleaved into: S-adenosylmethionine decarboxylase beta chain; S-adenosylmethionine decarboxylase alpha chain]	N	C	C	C	NO	0
A7MGP3	UPF0231 protein ESA_03214	N	C	N	N	NO	0
A7MGP4	Uncharacterized protein	N	PP	N	N	SP(Sec/SPI)	0
A7MGP5	HPPK domain-containing protein	N	C	C	C	NO	0
A7MGP6	3-methyl-2-oxobutanoate hydroxymethyltransferase (EC 2.1.2.11) (Ketopantoate hydroxymethyltransferase) (KPHMT)	C	C	C	C	NO	0
A7MGP7	Pantothenate synthetase (PS) (EC 6.3.2.1) (Pantoate--beta-alanine ligase) (Pantoate-activating enzyme)	C	C	C	C	NO	0
A7MGP8	Aspartate 1-decarboxylase (EC 4.1.1.11) (Aspartate alpha-decarboxylase) [Cleaved into: Aspartate 1-decarboxylase beta chain; Aspartate 1-decarboxylase alpha chain]	C	C	N	C	NO	0
A7MGP9	NodB homology domain-containing protein	N	OM	N	N	SP(Sec/SPI)	0
A7MGQ0	Transport permease protein	IM	IM	IM	IM	NO	6
A7MGQ1	ABC transporter domain-containing protein	N	C	IM	IM	NO	0
A7MGQ2	Carbonic anhydrase (EC 4.2.1.1) (Carbonate dehydratase)	N	C	C	C	NO	0
A7MGQ3	Hypoxanthine phosphoribosyltransferase (EC 2.4.2.8)	C	C	C	C	NO	0
A7MGQ4	Penicillin-binding protein 1B (PBP-1b) (PBP1b) (Murein polymerase)	MEMBR (GO)	IM	IM	IM	NO	1
A7MGQ5	Uncharacterized protein	N	IM	IM	IM	NO	0
A7MGQ6	RNA 2',3'-cyclic phosphodiesterase (RNA 2',3'-CPDase) (EC 3.1.4.58)	N	PP	N	N	NO	0
A7MGQ7	Sugar fermentation stimulation protein homolog	N	C	C	C	NO	0
A7MGQ8	RNA polymerase-binding transcription factor DksA	C	C	C	C	NO	0
A7MGQ9	Glutamyl-Q tRNA(Asp) synthetase (Glu-Q-RSs) (EC 6.1.1.-)	N	C	C	C	NO	0
A7MGR0	Uncharacterized protein	N	C	C	C	NO	0
A7MGR1	PolyA_pol_arg_C domain-containing protein	N	PP	C	N	NO	0
A7MGR2	Uncharacterized protein	MEMBR (GO)	IM	IM	IM	NO	7
A7MGR3	Iron-sulfur cluster insertion protein ErpA	N	EC	C	C	NO	0
A7MGR4	H(+)/Cl(-) exchange transporter ClcA	IM	IM	IM	IM	NO	11
A7MGR5	Glutamate-1-semialdehyde 2,1-aminomutase (GSA) (EC 5.4.3.8) (Glutamate-1-semialdehyde aminotransferase) (GSA-AT)	C	C	C	C	NO	0
A7MGR6	Uncharacterized protein	IM (GO)	IM	IM	IM	NO	16
A7MGR7	Fe/B12 periplasmic-binding domain-containing protein	N	IM	PP	MEMBR	TAT	0
A7MGR8	ABC transporter domain-containing protein	N	IM	IM	IM	NO	0
A7MGR9	Uncharacterized protein	OM	OM	OM	OM	SP(Sec/SPI) < 0.9	1
A7MGS0	Bifunctional uridylyltransferase/uridylyl-removing enzyme (UTase/UR) (Bifunctional [protein-PII] modification enzyme) (Bifunctional nitrogen sensor protein) [Includes: [Protein-PII] uridylyltransferase (PII uridylyltransferase) (UTase) (EC 2.7.7.59); [Protein-PII]-UMP uridylyl-removing enzyme (UR) (EC 3.1.4.-)]	N	C	MULTI	N	NO	0
A7MGS1	2,3,4,5-tetrahydropyridine-2,6-dicarboxylate N-succinyltransferase (EC 2.3.1.117) (Tetrahydrodipicolinate N-succinyltransferase) (THDP succinyltransferase) (THP succinyltransferase) (Tetrahydropicolinate succinylase)	C	C	C	C	NO	0
A7MGS2	UPF0325 protein ESA_03178	N	C	C	C	NO	0
A7MGS3	Periplasmic serine endoprotease DegP-like (EC 3.4.21.107)	PP	PP	PP	PP	SP(Sec/SPI)	0
A7MGS4	Deoxyguanosinetriphosphate triphosphohydrolase (dGTP triphosphohydrolase) (dGTPase) (EC 3.1.5.1)	N	C	C	C	NO	0
A7MGS5	5'-methylthioadenosine/S-adenosylhomocysteine nucleosidase (MTA/SAH nucleosidase) (MTAN) (EC 3.2.2.9) (5'-deoxyadenosine nucleosidase) (DOA nucleosidase) (dAdo nucleosidase) (EC 3.2.2.-) (5'-methylthioadenosine nucleosidase) (MTA nucleosidase) (S-adenosylhomocysteine nucleosidase) (AdoHcy nucleosidase) (SAH nucleosidase) (SRH nucleosidase)	N	C	N	N	NO	0
A7MGS6	Vitamin B12-binding protein	PP	PP	PP	PP	SP(Sec/SPI) < 0.9	1
A7MGS7	Ditrans,polycis-undecaprenyl-diphosphate synthase ((2E,6E)-farnesyl-diphosphate specific) (EC 2.5.1.31) (Ditrans,polycis-undecaprenylcistransferase) (Undecaprenyl diphosphate synthase) (UDS) (Undecaprenyl pyrophosphate synthase) (UPP synthase)	N	C	C	C	NO	0
A7MGS8	1-deoxy-D-xylulose 5-phosphate reductoisomerase (DXP reductoisomerase) (EC 1.1.1.267) (1-deoxyxylulose-5-phosphate reductoisomerase) (2-C-methyl-D-erythritol 4-phosphate synthase)	N	C	C	C	LIPO(Sec/SPII)	0
A7MGS9	Ribosome-recycling factor (RRF) (Ribosome-releasing factor)	C	C	C	C	NO	0
A7MGT0	Uridylate kinase (UK) (EC 2.7.4.22) (Uridine monophosphate kinase) (UMP kinase) (UMPK)	C	C	C	C	NO	0
A7MGT1	Elongation factor Ts (EF-Ts)	C	C	C	C	NO	0
A7MGT2	30S ribosomal protein S2	C (GO)	C	C	C	NO	0
A7MGT3	Methionine aminopeptidase (MAP) (MetAP) (EC 3.4.11.18) (Peptidase M)	N	C	C	C	NO	0
A7MGT4	Uncharacterized protein	N	PP	N	N	NO	0
A7MGT5	UDP-3-O-(3-hydroxymyristoyl)glucosamine N-acyltransferase (UDP-3-O-(3-OHC14)-GlcN N-acyltransferase) (EC 2.3.1.191) (UDP-3-O-(3-hydroxytetradecanoyl)glucosamine N-acyltransferase)	N	C	C	C	NO	0
A7MGT6	Uncharacterized protein	N	PP	PP	PP	SP(Sec/SPI) < 0.9	0
A7MGT7	Outer membrane protein assembly factor BamA	OM	OM	OM	OM	SP(Sec/SPI)	0
A7MGT8	Zinc metalloprotease (EC 3.4.24.-)	IM (GO)	IM	IM	IM	NO	4
A7MGT9	Phosphatidate cytidylyltransferase (EC 2.7.7.41)	MEMBR (GO)	IM	IM	IM	NO	8
A7MGU0	Inosine-5'-monophosphate dehydrogenase (IMP dehydrogenase) (IMPD) (IMPDH) (EC 1.1.1.205)	N	C	C	C	NO	0
A7MGU1	GMP synthase [glutamine-hydrolyzing] (EC 6.3.5.2) (GMP synthetase) (Glutamine amidotransferase)	N	C	C	C	NO	0
A7MGU2	Uncharacterized protein	N	C	N	N	NO	0
A7MGU3	Uncharacterized protein	MEMBR (GO)	C	IM	MEMBR	NO	1
A7MGU4	EAL domain-containing protein	MEMBR (GO)	IM	IM	IM	NO	8
A7MGU5	TPR_21 domain-containing protein	MEMBR (GO)	PP	N	MEMBR	NO	1
A7MGU6	Outer membrane protein assembly factor BamB	OM	OM	OM	OM	LIPO(Sec/SPII)	0
A7MGU7	GTPase Der (GTP-binding protein EngA)	N	C	MULTI	N	NO	0
A7MGU8	Uncharacterized protein	N	C	N	N	NO	0
A7MGU9	Uncharacterized protein	N	C	N	N	NO	0
A7MGV0	Uncharacterized protein	N	EC	EC	EC	NO	0
A7MGV1	Exodeoxyribonuclease 7 large subunit (EC 3.1.11.6) (Exodeoxyribonuclease VII large subunit) (Exonuclease VII large subunit)	C	IM	C	C	NO	0
A7MGV2	Nucleoside diphosphate kinase (NDK) (NDP kinase) (EC 2.7.4.6) (Nucleoside-2-P kinase)	C	C	C	C	NO	0
A7MGV3	Dual-specificity RNA methyltransferase RlmN (EC 2.1.1.192) (23S rRNA (adenine(2503)-C(2))-methyltransferase) (23S rRNA m2A2503 methyltransferase) (Ribosomal RNA large subunit methyltransferase N) (tRNA (adenine(37)-C(2))-methyltransferase) (tRNA m2A37 methyltransferase)	C	C	C	C	NO	0
A7MGV4	Uncharacterized protein	N	C	N	N	NO	0
A7MGV5	Uncharacterized protein	N	C	N	N	NO	0
A7MGV6	Cytoskeleton protein RodZ	IM	EC	N	IM	NO	1
A7MGV7	4-hydroxy-3-methylbut-2-en-1-yl diphosphate synthase (flavodoxin) (EC 1.17.7.3) (1-hydroxy-2-methyl-2-(E)-butenyl 4-diphosphate synthase)	N	C	C	C	NO	0
A7MGV8	Histidine--tRNA ligase (EC 6.1.1.21) (Histidyl-tRNA synthetase) (HisRS)	C	C	C	C	NO	0
A7MGV9	Uncharacterized protein	N	C	C	C	NO	0
A7MGW0	Sulfurtransferase	N	C	PP	C	NO	0
A7MGW1	Glyco_hydro_4C domain-containing protein	N	C	C	C	NO	0
A7MGW2	Uncharacterized protein	IM (GO)	IM	IM	IM	NO	10
A7MGW3	Alpha-2-macroglobulin	IM (GO)	PP	MULTI	IM	LIPO(Sec/SPII)	0
A7MGW4	Uncharacterized protein	N	IM	MULTI	IM	NO	1
A7MGW5	Uncharacterized protein	N	C	N	N	NO	0
A7MGW6	Chaperone protein HscA (Hsc66)	N	C	C	C	NO	0
A7MGW7	2Fe-2S ferredoxin-type domain-containing protein	N	C	C	C	NO	0
A7MGW8	Uncharacterized protein	N	C	N	N	NO	0
A7MGW9	Peptidase B (EC 3.4.11.23) (Aminopeptidase B)	C	C	C	C	NO	0
A7MGX0	Uncharacterized protein	N	C	C	C	NO	0
A7MGX1	Peptidase_M48 domain-containing protein	MEMBR (GO)	IM	IM	IM	NO	6
A7MGX2	Peptidase_M48 domain-containing protein	MEMBR (GO)	IM	IM	IM	LIPO(Sec/SPII)	6
A7MGX3	Nickel/cobalt efflux system	IM (GO)	IM	IM	IM	NO	7
A7MGX4	Inositol-1-monophosphatase (EC 3.1.3.25)	N	C	C	C	NO	0
A7MGX5	tRNA (cytidine/uridine-2'-O-)-methyltransferase TrmJ (EC 2.1.1.200) (tRNA (cytidine(32)/uridine(32)-2'-O)-methyltransferase) (tRNA Cm32/Um32 methyltransferase)	C	C	C	C	NO	0
A7MGX6	HTH-type transcriptional regulator IscR	N	OM	C	C	NO	0
A7MGX7	Uncharacterized protein	N	IM	IM	IM	NO	0
A7MGX8	Cysteine desulfurase IscS (EC 2.8.1.7)	C	C	C	C	NO	0
A7MGX9	Iron-sulfur cluster assembly scaffold protein IscU	N	C	C	C	NO	0
A7MGY0	Iron-binding protein IscA (Iron-sulfur cluster assembly protein)	N	PP	C	C	NO	0
A7MGY1	Uncharacterized protein	N	C	N	N	NO	0
A7MGY2	Uncharacterized protein	N	C	C	C	NO	0
A7MGY3	Uncharacterized protein	N	C	IM	C	NO	0
A7MGY4	Flavohemoprotein (Flavohemoglobin) (Hemoglobin-like protein) (Nitric oxide dioxygenase) (NO oxygenase) (NOD) (EC 1.14.12.17)	N	PP	C	C	NO	0
A7MGY5	Serine hydroxymethyltransferase (SHMT) (Serine methylase) (EC 2.1.2.1)	C	C	C	C	NO	0
A7MGY6	HTH merR-type domain-containing protein	N	C	C	C	NO	0
A7MGY7	CMD domain-containing protein	N	C	N	N	NO	0
A7MGY8	MFS_1_like domain-containing protein	MEMBR (GO)	IM	IM	IM	NO	12
A7MGY9	PRD domain-containing protein	N	C	IM	N	NO	0
A7MGZ0	Uncharacterized protein	N	PP	PP	PP	SP(Sec/SPI) < 0.9	0
A7MGZ1	N-acetylmuramic acid 6-phosphate etherase (MurNAc-6-P etherase) (EC 4.2.1.126) (N-acetylmuramic acid 6-phosphate hydrolase) (N-acetylmuramic acid 6-phosphate lyase)	N	C	C	C	NO	0
A7MGZ2	Uncharacterized protein	IM (GO)	IM	IM	IM	NO	9
A7MGZ3	Uncharacterized protein	MEMBR (GO)	IM	IM	IM	NO	1
A7MGZ4	tRNA-specific adenosine deaminase (EC 3.5.4.33)	N	C	C	C	NO	0
A7MGZ5	Membrane-bound lytic murein transglycosylase F (EC 4.2.2.n1) (Murein lyase F)	OM	OM	MULTI	OM	SP(Sec/SPI) < 0.9	1
A7MGZ6	Phosphoribosylformylglycinamidine synthase (FGAM synthase) (FGAMS) (EC 6.3.5.3) (Formylglycinamide ribonucleotide amidotransferase) (FGAR amidotransferase) (FGAR-AT)	C	C	C	C	NO	0
A7MGZ7	Histidine kinase domain-containing protein	MEMBR (GO)	IM	IM	IM	SP(Sec/SPI) < 0.9	1
A7MGZ8	Uncharacterized protein	N	C	N	N	NO	0
A7MGZ9	Signal peptidase I (EC 3.4.21.89)	MEMBR	IM	IM	IM	NO	2
A7MH00	GTPase Era	IM	C	IM	IM	NO	0
A7MH01	DNA repair protein RecO (Recombination protein O)	N	C	C	C	NO	0
A7MH02	Pyridoxine 5'-phosphate synthase (PNP synthase) (EC 2.6.99.2)	C	C	C	C	NO	0
A7MH03	Holo-[acyl-carrier-protein] synthase (Holo-ACP synthase) (EC 2.7.8.7) (4'-phosphopantetheinyl transferase AcpS)	C	C	C	C	NO	0
A7MH04	Uncharacterized protein	N	C	N	N	NO	0
A7MH05	Uncharacterized protein	N	C	IM	N	NO	0
A7MH06	tRNA1(Val) (adenine(37)-N6)-methyltransferase (EC 2.1.1.223) (tRNA m6A37 methyltransferase)	C	C	N	C	NO	0
A7MH07	L-aspartate oxidase (EC 1.4.3.16)	C	C	C	C	NO	0
A7MH08	Uncharacterized protein	N	C	N	N	NO	0
A7MH09	Uncharacterized protein	N	C	C	C	NO	0
A7MH10	Anti-sigma-E factor RseA (Regulator of SigE) (Sigma-E anti-sigma factor RseA) (Sigma-E factor negative regulatory protein)	IM	PP	N	IM	NO	0
A7MH11	Uncharacterized protein	N	OM	PP	PP	SP(Sec/SPI)	0
A7MH12	Uncharacterized protein	MEMBR (GO)	PP	IM	IM	NO	2
A7MH13	Elongation factor 4 (EF-4) (EC 3.6.5.n1) (Ribosomal back-translocase LepA)	IM	C	IM	IM	NO	0
A7MH14	N-acetyltransferase domain-containing protein	N	IM	C	N	NO	0
A7MH15	DTW domain-containing protein	N	PP	N	N	NO	0
A7MH16	Thioredoxin domain-containing protein	N	C	C	C	NO	0
A7MH17	SpoU_sub_bind domain-containing protein	N	C	C	C	NO	0
A7MH18	Uracil-DNA glycosylase (UDG) (EC 3.2.2.27)	C	C	C	C	NO	0
A7MH19	Autonomous glycyl radical cofactor	N	C	C	C	NO	0
A7MH20	ATP-dependent RNA helicase SrmB (EC 3.6.4.13)	C	C	C	C	NO	0
A7MH21	Uncharacterized protein	N	C	N	N	NO	0
A7MH22	NADH-quinone oxidoreductase subunit A (EC 7.1.1.-) (NADH dehydrogenase I subunit A) (NDH-1 subunit A) (NUO1)	IM	IM	IM	IM	NO	3
A7MH23	NADH-quinone oxidoreductase subunit B (EC 7.1.1.-) (NADH dehydrogenase I subunit B) (NDH-1 subunit B)	IM	C	IM	IM	NO	0
A7MH24	NADH-quinone oxidoreductase subunit C/D (EC 7.1.1.-) (NADH dehydrogenase I subunit C/D) (NDH-1 subunit C/D)	IM	C	C	C	NO	0
A7MH25	Uncharacterized protein	N	C	C	C	NO	0
A7MH26	NADH-quinone oxidoreductase subunit F (EC 7.1.1.-)	N	C	MULTI	N	NO	0
A7MH27	NADH-quinone oxidoreductase (EC 7.1.1.-)	MEMBR (GO)	C	MULTI	MEMBR	NO	0
A7MH28	Acetate kinase (EC 2.7.2.1) (Acetokinase)	C	C	C	C	NO	0
A7MH29	UPF0208 membrane protein ESA_00924	IM	IM	IM	IM	NO	2
A7MH30	UPF0304 protein ESA_00925	N	C	C	C	NO	0
A7MH31	Uncharacterized protein	N	C	C	C	NO	0
A7MH32	Uncharacterized protein	MEMBR (GO)	IM	IM	IM	NO	10
A7MH33	5'-deoxynucleotidase ESA_00928 (EC 3.1.3.89) (5'-deoxyribonucleotidase) (Nucleoside 5'-monophosphate phosphohydrolase)	C	C	N	C	NO	0
A7MH34	Aminotran_1_2 domain-containing protein	N	C	C	C	NO	0
A7MH35	HTH lysR-type domain-containing protein	N	C	MULTI	N	NO	0
A7MH36	Uncharacterized protein	N	C	C	C	NO	0
A7MH37	GST N-terminal domain-containing protein	N	IM	C	N	NO	0
A7MH38	Phosphoesterase (EC 3.1.4.-)	N	C	N	N	NO	0
A7MH39	Nudix hydrolase domain-containing protein	N	C	C	C	NO	0
A7MH40	HTH tetR-type domain-containing protein	N	C	C	C	NO	0
A7MH41	HTH araC/xylS-type domain-containing protein	N	C	C	C	NO	0
A7MH42	Uncharacterized protein	MEMBR (GO)	C	IM	IM	NO	2
A7MH43	Phosphate acetyltransferase (EC 2.3.1.8) (Phosphotransacetylase)	C	C	C	C	NO	0
A7MH44	PBPb domain-containing protein	OM (GO)	PP	PP	PP	SP(Sec/SPI)	1
A7MH45	Uncharacterized protein	N	C	C	C	NO	0
A7MH46	ABC transmembrane type-1 domain-containing protein	MEMBR	IM	IM	IM	NO	5
A7MH47	ABC transmembrane type-1 domain-containing protein	MEMBR	IM	IM	IM	NO	3
A7MH48	ABC transporter domain-containing protein	N	C	IM	IM	NO	0
A7MH49	RES domain-containing protein	N	C	C	C	NO	0
A7MH50	Uncharacterized protein	N	PP	N	N	NO	0
A7MH51	Uncharacterized protein	N	C	MULTI	N	NO	0
A7MH52	Acetyl-coenzyme A carboxylase carboxyl transferase subunit beta (ACCase subunit beta) (Acetyl-CoA carboxylase carboxyltransferase subunit beta) (EC 2.1.3.15)	C	C	C	C	NO	0
A7MH53	Dihydrofolate synthase/folylpolyglutamate synthase	N	C	C	C	NO	0
A7MH54	Cell division protein DedD	IM	PP	N	MEMBR	NO	1
A7MH55	Uncharacterized protein	MEMBR (GO)	IM	IM	IM	NO	4
A7MH56	Amidophosphoribosyltransferase (ATase) (EC 2.4.2.14) (Glutamine phosphoribosylpyrophosphate amidotransferase) (GPATase)	N	C	C	C	NO	0
A7MH57	Flavin prenyltransferase UbiX (EC 2.5.1.129)	N	C	C	C	NO	0
A7MH58	PBPb domain-containing protein	OM (GO)	PP	PP	PP	SP(Sec/SPI)	1
A7MH59	tRNA 5-methylaminomethyl-2-thiouridine biosynthesis bifunctional protein MnmC (tRNA mnm(5)s(2)U biosynthesis bifunctional protein) [Includes: tRNA (mnm(5)s(2)U34)-methyltransferase (EC 2.1.1.61); FAD-dependent cmnm(5)s(2)U34 oxidoreductase (EC 1.5.-.-)]	C	PP	C	C	NO	0
A7MH60	PKS_KS domain-containing protein	N	C	C	C	NO	0
A7MH61	Autotransporter domain-containing protein	N	OM	MULTI	N	LIPO(Sec/SPII) < 0.9	0
A7MH62	Flagellar regulator flk (Fluke)	IM	PP	IM	IM	NO	1
A7MH63	Erythronate-4-phosphate dehydrogenase (EC 1.1.1.290)	C	C	C	C	NO	0
A7MH64	Semialdhyde_dh domain-containing protein	N	C	C	C	NO	0
A7MH65	tRNA pseudouridine synthase A (EC 5.4.99.12) (tRNA pseudouridine(38-40) synthase) (tRNA pseudouridylate synthase I) (tRNA-uridine isomerase I)	N	C	N	N	NO	0
A7MH66	Uncharacterized protein	MEMBR (GO)	IM	IM	IM	NO	4
A7MH67	UPF0115 protein ESA_00884	N	C	C	C	NO	0
A7MH68	50S ribosomal protein L3 glutamine methyltransferase (L3 MTase) (EC 2.1.1.298) (N5-glutamine methyltransferase PrmB)	N	C	C	C	NO	0
A7MH69	Uncharacterized protein	MEMBR (GO)	C	N	MEMBR	NO	2
A7MH70	Chorismate synthase (CS) (EC 4.2.3.5) (5-enolpyruvylshikimate-3-phosphate phospholyase)	N	C	C	C	NO	0
A7MH71	Penicillin-insensitive murein endopeptidase (EC 3.4.24.-) (D-alanyl-D-alanine-endopeptidase) (DD-endopeptidase)	PP	PP	PP	PP	SP(Sec/SPI) < 0.9	0
A7MH72	Probable membrane transporter protein	IM	IM	IM	IM	NO	6
A7MH73	Uncharacterized protein	N	C	C	C	NO	0
A7MH74	Uncharacterized protein	N	C	N	N	NO	0
A7MH75	Cytochrome c-type biogenesis protein	MEMBR (GO)	IM	IM	IM	SP(Sec/SPI) < 0.9	2
A7MH76	Uncharacterized protein	MEMBR (GO)	IM	IM	IM	NO	2
A7MH77	Uncharacterized protein	MEMBR (GO)	EC	OM	OM	LIPO(Sec/SPII)	0
A7MH78	Uncharacterized protein	N	OM	OM	OM	SP(Sec/SPI) < 0.9	1
A7MH79	Uncharacterized protein	N	C	N	N	NO	0
A7MH80	3-ketoacyl-CoA thiolase (EC 2.3.1.16) (ACSs) (Acetyl-CoA acyltransferase) (Acyl-CoA ligase) (Beta-ketothiolase) (Fatty acid oxidation complex subunit beta)	C	C	C	C	NO	0
A7MH81	Fatty acid oxidation complex subunit alpha [Includes: Enoyl-CoA hydratase/3-hydroxybutyryl-CoA epimerase (EC 4.2.1.17) (EC 5.1.2.3); 3-hydroxyacyl-CoA dehydrogenase (EC 1.1.1.35)]	C	C	C	C	NO	0
A7MH82	Uncharacterized protein	C (GO)	C	C	C	NO	0
A7MH83	Uncharacterized protein	N	C	N	N	NO	0
A7MH84	Cytochrome c biogenesis ATP-binding export protein CcmA (EC 7.6.2.5) (Heme exporter protein A)	IM	C	IM	IM	NO	0
A7MH85	Heme exporter protein B	IM	IM	IM	IM	NO	6
A7MH86	Heme exporter protein C (Cytochrome c-type biogenesis protein)	IM	IM	IM	IM	LIPO(Sec/SPII) < 0.9	6
A7MH87	Heme exporter protein D	IM	C	IM	IM	NO	1
A7MH88	Cytochrome c-type biogenesis protein CcmE (Cytochrome c maturation protein E) (Heme chaperone CcmE)	IM	PP	N	IM	NO	1
A7MH89	Uncharacterized protein	MEMBR (GO)	IM	IM	IM	NO	15
A7MH90	Thioredoxin domain-containing protein	OM (GO)	PP	IM	IM	SP(Sec/SPI) < 0.9	1
A7MH91	Cell division ATP-binding protein FtsE	IM	C	IM	IM	NO	0
A7MH92	Uncharacterized protein	N	C	C	C	NO	0
A7MH93	Uncharacterized protein	N	IM	C	N	NO	0
A7MH94	Cell division protein FtsX	IM	IM	IM	IM	NO	4
A7MH95	Uncharacterized protein	MEMBR (GO)	IM	IM	IM	NO	11
A7MH96	Peripla_BP_6 domain-containing protein	N	PP	PP	PP	NO	0
A7MH97	RNA polymerase sigma factor RpoH (RNA polymerase sigma-32 factor)	C	C	C	C	NO	0
A7MH98	HTH gntR-type domain-containing protein	N	C	C	C	NO	0
A7MH99	DctM domain-containing protein	MEMBR (GO)	IM	IM	IM	NO	11
A7MHA0	HMA domain-containing protein	MEMBR	IM	IM	IM	NO	4
A7MHA1	Uncharacterized protein	N	C	C	C	NO	0
A7MHA2	Uncharacterized protein	MEMBR (GO)	IM	IM	IM	NO	7
A7MHA3	Uncharacterized protein	MEMBR (GO)	PP	N	MEMBR	NO	1
A7MHA4	Uncharacterized protein	MEMBR (GO)	IM	IM	IM	NO	2
A7MHA5	Ribosomal RNA small subunit methyltransferase D (EC 2.1.1.171)	N	C	N	N	NO	0
A7MHA6	Signal recognition particle receptor FtsY (SRP receptor)	IM	C	MULTI	IM	NO	0
A7MHA7	Probable queuosine precursor transporter (Q precursor transporter)	IM	IM	IM	IM	NO	6
A7MHA8	NLPC_P60 domain-containing protein	N	PP	N	N	SP(Sec/SPI)	0
A7MHA9	Uncharacterized protein	N	C	C	C	NO	0
A7MHB0	Sulfur carrier protein TusA (Sulfur mediator TusA) (Sulfur transfer protein TusA) (tRNA 2-thiouridine synthesizing protein A)	C	C	C	C	NO	0
A7MHB1	Uncharacterized protein	MEMBR (GO)	IM	IM	IM	NO	7
A7MHB2	Uncharacterized MFS-type transporter ESA_04259	IM	IM	IM	IM	NO	12
A7MHB3	Uncharacterized protein	OM (GO)	PP	PP	PP	SP(Sec/SPI)	1
A7MHB4	Uncharacterized protein	MEMBR (GO)	IM	IM	IM	NO	4
A7MHB5	Uncharacterized protein	N	PP	PP	PP	LIPO(Sec/SPII)	0
A7MHB6	Uncharacterized protein	OM (GO)	OM	OM	OM	SP(Sec/SPI)	0
A7MHB7	Uncharacterized protein	N	C	C	C	NO	0
A7MHB8	Sensor protein (EC 2.7.13.3)	IM	C	IM	IM	NO	2
A7MHB9	Uncharacterized protein	N	PP	PP	PP	SP(Sec/SPI)	0
A7MHC0	CopC domain-containing protein	PP (GO)	PP	PP	PP	SP(Sec/SPI)	0
A7MHC1	Gln-synt_C domain-containing protein	N	C	C	C	NO	0
A7MHC2	CopD domain-containing protein	MEMBR (GO)	IM	IM	IM	NO	8
A7MHC3	Sensor protein (EC 2.7.13.3)	IM	IM	IM	IM	NO	2
A7MHC4	Uncharacterized protein	OM	OM	MULTI	OM	LIPO(Sec/SPII)	0
A7MHC5	Uncharacterized protein	N	PP	PP	PP	SP(Sec/SPI)	0
A7MHC6	HlyD_D23 domain-containing protein	MEMBR (GO)	PP	N	MEMBR	NO	1
A7MHC7	Uncharacterized protein	N	C	C	C	NO	0
A7MHC8	Uncharacterized protein	MEMBR (GO)	IM	IM	IM	NO	12
A7MHC9	Uncharacterized protein	N	PP	N	N	SP(Sec/SPI)	0
A7MHD0	Tn7_Tnp_TnsA_N domain-containing protein	N	C	C	C	NO	0
A7MHD1	Uncharacterized protein	N	C	C	C	NO	0
A7MHD2	AAA_15 domain-containing protein	N	C	C	C	NO	0
A7MHD3	DUF305 domain-containing protein	N	PP	PP	PP	NO	0
A7MHD4	Uncharacterized protein	N	PP	PP	PP	SP(Sec/SPI) < 0.9	1
A7MHD5	Uncharacterized protein	MEMBR (GO)	C	IM	MEMBR	NO	1
A7MHD6	Uncharacterized protein	N	C	N	N	NO	0
A7MHD7	Glyco_trans_2-like domain-containing protein	N	C	C	C	NO	0
A7MHD8	6-phosphogluconate dehydrogenase, decarboxylating (EC 1.1.1.44)	N	C	C	C	NO	0
A7MHD9	Wzz domain-containing protein	MEMBR (GO)	IM	IM	IM	NO	2
A7MHE0	Histidine biosynthesis bifunctional protein HisIE [Includes: Phosphoribosyl-AMP cyclohydrolase (PRA-CH) (EC 3.5.4.19); Phosphoribosyl-ATP pyrophosphatase (PRA-PH) (EC 3.6.1.31)]	C	C	C	C	NO	0
A7MHE1	Imidazole glycerol phosphate synthase subunit HisF (EC 4.3.2.10) (IGP synthase cyclase subunit) (IGP synthase subunit HisF) (ImGP synthase subunit HisF) (IGPS subunit HisF)	C	C	C	C	NO	0
A7MHE2	1-(5-phosphoribosyl)-5-[(5-phosphoribosylamino)methylideneamino] imidazole-4-carboxamide isomerase (EC 5.3.1.16) (Phosphoribosylformimino-5-aminoimidazole carboxamide ribotide isomerase)	C	C	C	C	NO	0
A7MHE3	dTDP-glucose 4,6-dehydratase (EC 4.2.1.46)	N	C	C	C	NO	0
A7MHE4	Glucose-1-phosphate thymidylyltransferase (EC 2.7.7.24)	N	OM	C	C	NO	0
A7MHE5	N-acetyltransferase domain-containing protein	N	C	C	C	NO	0
A7MHE6	Uncharacterized protein	N	C	C	C	NO	0
A7MHE7	Uncharacterized protein	N	C	C	C	NO	0
A7MHE8	Uncharacterized protein	MEMBR (GO)	IM	IM	IM	NO	12
A7MHE9	Glyco_trans_2-like domain-containing protein	N	OM	N	N	NO	0
A7MHF0	Uncharacterized protein	MEMBR (GO)	IM	IM	IM	NO	12
A7MHF1	Uncharacterized protein	N	C	C	C	NO	0
A7MHF2	Bac_transf domain-containing protein	MEMBR (GO)	IM	IM	IM	NO	5
A7MHF3	Uncharacterized protein	MEMBR (GO)	IM	IM	IM	NO	12
A7MHF4	PS_pyruv_trans domain-containing protein	N	C	C	C	NO	0
A7MHF5	Uncharacterized protein	N	C	C	C	NO	0
A7MHF6	Uncharacterized protein	N	PP	MULTI	N	TAT	0
A7MHF7	Epimerase domain-containing protein	N	PP	N	N	NO	0
A7MHF8	NTP_transferase domain-containing protein	N	C	C	C	SP(Sec/SPI) < 0.9	0
A7MHF9	Glyco_trans_4-like_N domain-containing protein	N	C	C	C	NO	0
A7MHG0	Uncharacterized protein	MEMBR (GO)	IM	IM	IM	NO	11
A7MHG1	Glyco_trans_2-like domain-containing protein	N	PP	N	N	NO	0
A7MHG2	Uncharacterized protein	N	IM	C	N	NO	0
A7MHG3	GDP-mannose 4,6-dehydratase (EC 4.2.1.47) (GDP-D-mannose dehydratase)	N	C	C	C	NO	0
A7MHG4	GDP-L-fucose synthase (EC 1.1.1.271) (GDP-4-keto-6-deoxy-D-mannose-3,5-epimerase-4-reductase)	N	C	C	C	NO	0
A7MHG5	GDP-mannose mannosyl hydrolase (GDPMH) (EC 3.6.1.-)	N	C	N	N	NO	0
A7MHG6	Uncharacterized protein	N	C	C	C	NO	0
A7MHG7	Uncharacterized protein	N	C	C	C	NO	0
A7MHG8	Uridine kinase (EC 2.7.1.48) (Cytidine monophosphokinase) (Uridine monophosphokinase)	C	C	C	C	NO	0
A7MHG9	dCTP deaminase (EC 3.5.4.13) (Deoxycytidine triphosphate deaminase)	N	C	C	C	NO	0
A7MHH0	Uncharacterized protein	N	PP	N	N	NO	1
A7MHH1	Uncharacterized protein	MEMBR (GO)	IM	IM	IM	NO	7
A7MHH2	Uncharacterized protein	MEMBR (GO)	PP	OM	OM	LIPO(Sec/SPII)	0
A7MHH3	LMWPc domain-containing protein	N	C	C	C	NO	0
A7MHH4	Uncharacterized protein	MEMBR (GO)	OM	IM	IM	NO	2
A7MHH5	Glyco_trans_2-like domain-containing protein	N	C	C	C	NO	0
A7MHH6	Acetyltransferase (EC 2.3.1.-)	C (GO)	C	C	C	NO	0
A7MHH7	Multidrug resistance protein MdtA (Multidrug transporter MdtA)	IM	OM	IM	IM	NO	1
A7MHH8	Uncharacterized protein	N	PP	N	N	NO	0
A7MHH9	Uncharacterized protein	N	C	N	N	NO	0
A7MHI0	HTH cro/C1-type domain-containing protein	N	C	N	N	NO	0
A7MHI1	Uncharacterized protein	N	C	N	N	NO	0
A7MHI2	Uncharacterized protein	N	C	N	N	NO	0
A7MHI3	Uncharacterized protein	MEMBR (GO)	IM	IM	IM	NO	8
A7MHI4	Uncharacterized protein	N	C	N	N	NO	0
A7MHI5	Probable lipid kinase YegS-like (EC 2.7.1.-)	C	C	C	C	NO	0
A7MHI6	Peptidase_U32_C domain-containing protein	N	C	C	C	NO	0
A7MHI7	Uncharacterized protein	N	C	C	C	NO	0
A7MHI8	Uncharacterized protein	MEMBR (GO)	IM	IM	IM	NO	2
A7MHI9	Putative multidrug resistance protein MdtD	IM	IM	IM	IM	NO	14
A7MHJ0	Multidrug resistance protein MdtC (Multidrug transporter MdtC)	IM	IM	IM	IM	NO	10
A7MHJ1	Multidrug resistance protein MdtB (Multidrug transporter MdtB)	IM	IM	IM	IM	NO	11
A7MHJ2	Uncharacterized protein	MEMBR (GO)	EC	IM	MEMBR	NO	2
A7MHJ3	Uncharacterized protein	MEMBR (GO)	IM	IM	IM	NO	4
A7MHJ4	Uncharacterized protein	N	C	IM	N	NO	0
A7MHJ5	Uncharacterized protein	N	PP	N	N	SP(Sec/SPI) < 0.9	0
A7MHJ6	Uncharacterized protein	N	C	IM	N	NO	0
A7MHJ7	Uncharacterized protein	N	PP	N	N	LIPO(Sec/SPII) < 0.9	0
A7MHJ8	Hydroxyethylthiazole kinase (EC 2.7.1.50) (4-methyl-5-beta-hydroxyethylthiazole kinase) (TH kinase) (Thz kinase)	N	C	N	N	NO	0
A7MHJ9	Phos_pyr_kin domain-containing protein	N	C	N	N	NO	0
A7MHK0	Uncharacterized protein	N	OM	N	N	NO	0
A7MHK1	ABC transporter domain-containing protein	N	IM	IM	IM	NO	0
A7MHK2	Uncharacterized protein	N	EC	N	N	NO	0
A7MHK3	Uncharacterized protein	N	PP	N	N	LIPO(Sec/SPII)	0
A7MHK4	Iron-sulfur cluster carrier protein	N	C	IM	C	NO	0
A7MHK5	N-acetyltransferase domain-containing protein	N	C	C	C	NO	0
A7MHK6	GAF domain-containing protein	MEMBR (GO)	IM	IM	IM	NO	6
A7MHK7	Uncharacterized protein	N	C	C	C	NO	0
A7MHK8	Uncharacterized protein	MEMBR (GO)	IM	IM	IM	NO	2
A7MHK9	ABC transmembrane type-1 domain-containing protein	MEMBR	IM	IM	IM	NO	6
A7MHL0	UPF0387 membrane protein YohO	IM	C	IM	IM	NO	1
A7MHL1	Uncharacterized protein	N	C	N	N	NO	0
A7MHL2	HTH merR-type domain-containing protein	N	C	C	C	NO	0
A7MHL3	Methionine--tRNA ligase (EC 6.1.1.10) (Methionyl-tRNA synthetase) (MetRS)	C	C	C	C	NO	0
A7MHL4	HlyD_D23 domain-containing protein	MEMBR (GO)	IM	IM	IM	NO	1
A7MHL5	Uncharacterized protein	MEMBR (GO)	OM	OM	OM	NO	1
A7MHL6	Uncharacterized protein	IM (GO)	IM	IM	IM	NO	4
A7MHL7	Uncharacterized protein	MEMBR (GO)	IM	IM	IM	NO	4
A7MHL8	Uncharacterized protein	MEMBR (GO)	IM	IM	IM	NO	5
A7MHL9	Peptidase_S11 domain-containing protein	N	PP	PP	PP	SP(Sec/SPI)	0
A7MHM0	N-acetyltransferase domain-containing protein	N	C	C	C	NO	0
A7MHM1	Quinone-dependent D-lactate dehydrogenase (EC 1.1.5.12) (D-lactate dehydrogenase) (D-LDH)	IM	C	IM	IM	NO	0
A7MHM2	Fn3_like domain-containing protein	N	PP	PP	PP	NO	0
A7MHM3	OpuAC domain-containing protein	N	PP	IM	PP	SP(Sec/SPI)	0
A7MHM4	ABC transmembrane type-1 domain-containing protein	MEMBR	IM	IM	IM	NO	10
A7MHM5	ABC transporter domain-containing protein	N	C	IM	N	NO	0
A7MHM6	UPF0299 membrane protein ESA_01094	IM	IM	IM	IM	NO	4
A7MHM7	Uncharacterized protein	N	C	N	N	NO	0
A7MHM8	Uncharacterized protein	N	PP	N	N	NO	0
A7MHM9	HTH cro/C1-type domain-containing protein	N	C	C	C	NO	0
A7MHN0	tRNA-dihydrouridine(16) synthase (EC 1.3.1.-) (U16-specific dihydrouridine synthase) (U16-specific Dus) (tRNA-dihydrouridine synthase C)	N	C	C	C	NO	0
A7MHN1	HTH lysR-type domain-containing protein	N	IM	IM	IM	NO	0
A7MHN2	Lactamase_B domain-containing protein	N	PP	N	N	SP(Sec/SPI)	1
A7MHN3	Uncharacterized protein	N	C	C	C	NO	0
A7MHN4	LexA_DNA_bind domain-containing protein	N	C	C	C	NO	0
A7MHN5	Crossover junction endodeoxyribonuclease rusA (EC 3.1.22.4)	N	PP	N	N	NO	0
A7MHN6	ANT domain-containing protein	N	C	N	N	NO	0
A7MHN7	HNHc domain-containing protein	N	C	C	C	NO	0
A7MHN8	Uncharacterized protein	N	PP	C	N	NO	0
A7MHN9	Uncharacterized protein	N	C	C	C	NO	0
A7MHP0	Uncharacterized protein	MEMBR (GO)	PP	IM	MEMBR	NO	3
A7MHP1	Uncharacterized protein	MEMBR (GO)	IM	IM	IM	NO	3
A7MHP2	Uncharacterized protein	N	C	N	N	NO	0
A7MHP3	BRCT domain-containing protein	N	C	C	C	NO	0
A7MHP4	Uncharacterized protein	N	C	N	N	NO	0
A7MHP5	Uncharacterized protein	N	C	N	N	NO	0
A7MHP6	HTH cro/C1-type domain-containing protein	N	C	C	C	NO	0
A7MHP7	Phg_2220_C domain-containing protein	N	PP	N	N	NO	0
A7MHP8	Uncharacterized protein	N	C	N	N	NO	0
A7MHP9	Uncharacterized protein	N	C	N	N	NO	0
A7MHQ0	Uncharacterized protein	N	C	C	C	NO	0
A7MHQ1	Uncharacterized protein	N	C	C	C	NO	0
A7MHQ2	Uncharacterized protein	N	C	N	N	NO	0
A7MHQ3	Uncharacterized protein	N	C	N	N	NO	0
A7MHQ4	Recombination-associated protein RdgC	C	C	C	C	NO	0
A7MHQ5	Uncharacterized protein	N	C	C	C	NO	0
A7MHQ6	Uncharacterized protein	N	C	N	N	NO	0
A7MHQ7	Uncharacterized protein	N	C	N	N	NO	0
A7MHQ8	Uncharacterized protein	N	C	N	N	NO	0
A7MHQ9	Uncharacterized protein	N	C	N	N	NO	0
A7MHR0	Arm-DNA-bind_1 domain-containing protein	N	C	C	C	NO	0
A7MHR1	Uncharacterized protein	N	C	N	N	NO	0
A7MHR2	DUF5051 domain-containing protein	N	C	C	C	NO	0
A7MHR3	Big-1 domain-containing protein	N	EC	EC	EC	NO	0
A7MHR4	Uncharacterized protein	N	EC	OM	N	SP(Sec/SPI) < 0.9	1
A7MHR5	Uncharacterized protein	MEMBR (GO)	C	IM	MEMBR	NO	3
A7MHR6	HTH lysR-type domain-containing protein	N	C	C	C	NO	0
A7MHR7	HTH araC/xylS-type domain-containing protein	N	OM	C	N	NO	0
A7MHR8	Fe2OG dioxygenase domain-containing protein	N	PP	N	N	TAT < 0.9	0
A7MHR9	Uncharacterized protein	MEMBR (GO)	IM	IM	IM	NO	6
A7MHS0	Uncharacterized protein	OM	OM	OM	OM	SP(Sec/SPI)	0
A7MHS1	FAD:protein FMN transferase (EC 2.7.1.180) (Flavin transferase)	IM	PP	PP	PP	NO	0
A7MHS2	STAS domain-containing protein	MEMBR (GO)	IM	IM	IM	NO	10
A7MHS3	MFS domain-containing protein	IM (GO)	IM	IM	IM	NO	12
A7MHS4	Uncharacterized protein	N	OM	N	N	SP(Sec/SPI) < 0.9	0
A7MHS5	CinA-like protein	N	C	C	C	NO	0
A7MHS6	GP-PDE domain-containing protein	N	PP	PP	PP	SP(Sec/SPI)	0
A7MHS7	2Fe-2S ferredoxin-type domain-containing protein	N	C	N	N	NO	0
A7MHS8	Uncharacterized protein	N	C	C	C	NO	0
A7MHS9	Uncharacterized protein	N	C	N	N	NO	0
A7MHT0	Uncharacterized protein	MEMBR (GO)	IM	IM	IM	NO	6
A7MHT1	o-succinylbenzoate synthase (OSB synthase) (OSBS) (EC 4.2.1.113) (4-(2'-carboxyphenyl)-4-oxybutyric acid synthase) (o-succinylbenzoic acid synthase)	N	C	N	N	NO	0
A7MHT2	Uncharacterized protein	MEMBR (GO)	IM	IM	IM	NO	12
A7MHT3	Uncharacterized protein	N	C	C	C	NO	0
A7MHT4	Uncharacterized protein	MEMBR (GO)	IM	IM	IM	NO	4
A7MHT5	Uncharacterized protein	N	PP	PP	PP	SP(Sec/SPI)	0
A7MHT6	Uncharacterized protein	N	C	C	C	NO	0
A7MHT7	Histidine kinase (EC 2.7.13.3)	MEMBR (GO)	IM	IM	IM	NO	2
A7MHT8	NADH-quinone oxidoreductase subunit N (EC 7.1.1.-) (NADH dehydrogenase I subunit N) (NDH-1 subunit N)	IM	IM	IM	IM	NO	14
A7MHT9	Ribonuclease BN (RNase BN) (EC 3.1.-.-) (Ribonuclease Z homolog) (RNase Z homolog)	N	C	C	C	NO	0
A7MHU0	N-acetyltransferase domain-containing protein	N	C	C	C	NO	0
A7MHU1	Uncharacterized protein	N	C	N	N	NO	0
A7MHU2	Isochorismate synthase MenF (EC 5.4.4.2) (Isochorismate mutase)	N	C	C	C	NO	0
A7MHU3	Proton_antipo_M domain-containing protein	MEMBR	IM	IM	IM	NO	12
A7MHU4	2-succinyl-5-enolpyruvyl-6-hydroxy-3-cyclohexene-1-carboxylate synthase (SEPHCHC synthase) (EC 2.2.1.9) (Menaquinone biosynthesis protein MenD)	N	C	N	N	NO	0
A7MHU5	2-succinyl-6-hydroxy-2,4-cyclohexadiene-1-carboxylate synthase (SHCHC synthase) (EC 4.2.99.20)	N	C	N	N	NO	0
A7MHU6	1,4-dihydroxy-2-naphthoyl-CoA synthase (DHNA-CoA synthase) (EC 4.1.3.36)	N	C	C	C	NO	0
A7MHU7	MobB domain-containing protein	N	C	IM	N	NO	0
A7MHU8	Uncharacterized protein	N	PP	N	N	NO	0
A7MHU9	HTH cro/C1-type domain-containing protein	MEMBR (GO)	C	IM	MEMBR	NO	2
A7MHV0	Uncharacterized protein	N	PP	IM	MEMBR	NO	0
A7MHV1	Uncharacterized protein	N	C	C	C	NO	0
A7MHV2	MFS domain-containing protein	MEMBR (GO)	IM	IM	IM	NO	12
A7MHV3	Uncharacterized protein	N	PP	N	N	LIPO(Sec/SPII)	0
A7MHV4	PLD phosphodiesterase domain-containing protein	N	C	C	C	NO	0
A7MHV5	Chaperone protein ClpB	C	C	C	C	NO	0
A7MHV6	Pseudouridine synthase (EC 5.4.99.-)	N	C	C	C	NO	0
A7MHV7	Uncharacterized protein	N	C	N	N	NO	0
A7MHV8	Polyphenol oxidase	N	PP	N	N	LIPO(Sec/SPII)	0
A7MHV9	T-protein	C	C	C	C	NO	0
A7MHW0	Phospho-2-dehydro-3-deoxyheptonate aldolase (EC 2.5.1.54)	N	C	C	C	NO	0
A7MHW1	SGL domain-containing protein	N	C	C	C	NO	0
A7MHW2	Uncharacterized protein	C (GO)	C	C	C	NO	0
A7MHW3	Uncharacterized protein	N	C	C	C	NO	0
A7MHW4	LprI domain-containing protein	N	PP	MULTI	N	SP(Sec/SPI) < 0.9	0
A7MHW5	Outer membrane protein assembly factor BamD	OM	PP	OM	OM	LIPO(Sec/SPII)	0
A7MHW6	Uncharacterized protein	N	C	C	C	NO	0
A7MHW7	Protein GrpE (HSP-70 cofactor)	C	C	C	C	NO	0
A7MHW8	Uncharacterized protein	MEMBR (GO)	IM	IM	IM	NO	3
A7MHW9	Cytochrom_C_asm domain-containing protein	MEMBR (GO)	IM	IM	IM	NO	8
A7MHX0	Uncharacterized protein	N	PP	N	N	NO	1
A7MHX1	Signal recognition particle protein (Fifty-four homolog)	C	C	MULTI	C	NO	0
A7MHX2	NAD kinase (EC 2.7.1.23) (ATP-dependent NAD kinase)	C	C	C	C	NO	0
A7MHX3	Uncharacterized protein	N	C	N	N	NO	0
A7MHX4	Uncharacterized protein	MEMBR (GO)	C	N	MEMBR	NO	0
A7MHX5	Uncharacterized protein	N	PP	N	N	NO	0
A7MHX6	SsrA-binding protein (Small protein B)	C	C	N	C	NO	0
A7MHX7	Polyketide_cyc domain-containing protein	N	C	N	N	NO	0
A7MHX8	Protein RnfH	N	C	C	C	NO	0
A7MHX9	Outer membrane protein assembly factor BamE	OM	PP	OM	OM	LIPO(Sec/SPII)	0
A7MHY0	Uncharacterized protein	N	C	N	N	NO	0
A7MHY1	Uncharacterized protein	N	C	N	N	NO	0
A7MHY2	Uncharacterized protein	N	C	N	N	NO	0
A7MHY3	Uncharacterized protein	N	C	C	C	NO	0
A7MHY4	Ogr_Delta domain-containing protein	N	PP	N	N	NO	0
A7MHY5	HNHc domain-containing protein	N	C	C	C	NO	0
A7MHY6	ATPase_AAA_core domain-containing protein	N	C	C	C	NO	0
A7MHY7	Uncharacterized protein	N	C	N	N	NO	0
A7MHY8	Methylase_S domain-containing protein	N	C	C	C	NO	0
A7MHY9	Uncharacterized protein	N	C	C	C	NO	0
A7MHZ0	DUF4268 domain-containing protein	N	C	C	C	NO	0
A7MHZ1	Type I restriction enzyme R Protein (EC 3.1.21.3)	N	C	C	C	NO	0
A7MHZ2	ATPase_AAA_core domain-containing protein	N	OM	C	N	NO	0
A7MHZ3	Uncharacterized protein	N	C	N	N	NO	0
A7MHZ4	SF3 helicase domain-containing protein	N	PP	N	N	SP(Sec/SPI) < 0.9	0
A7MHZ5	Uncharacterized protein	N	C	N	N	NO	0
A7MHZ6	Uncharacterized protein	N	C	N	N	NO	0
A7MHZ7	Uncharacterized protein	MEMBR (GO)	C	N	MEMBR	NO	1
A7MHZ8	Uncharacterized protein	N	C	N	N	NO	0
A7MHZ9	Uncharacterized protein	N	C	N	N	NO	0
A7MI00	Uncharacterized protein	MEMBR (GO)	IM	IM	IM	NO	2
A7MI01	Methyl-accepting transducer domain-containing protein	MEMBR (GO)	IM	IM	IM	NO	0
A7MI02	Uncharacterized protein	N	PP	N	N	LIPO(Sec/SPII) < 0.9	0
A7MI03	Uncharacterized protein	N	C	N	N	NO	0
A7MI04	Uncharacterized protein	MEMBR (GO)	IM	IM	IM	NO	3
A7MI05	Uncharacterized protein	N	C	N	N	NO	0
A7MI06	Ribonucleoside-diphosphate reductase (EC 1.17.4.1)	N	C	C	C	NO	0
A7MI07	Protein NrdI	N	C	C	C	NO	0
A7MI08	Glutaredoxin domain-containing protein	N	C	N	N	NO	0
A7MI09	Uncharacterized protein	N	C	N	N	NO	0
A7MI10	Uncharacterized protein	MEMBR (GO)	C	N	MEMBR	NO	1
A7MI11	Uncharacterized protein	N	C	N	N	NO	0
A7MI12	L-alanine exporter AlaE	IM	IM	IM	IM	NO	4
A7MI13	Uncharacterized protein	N	C	IM	N	NO	0
A7MI14	Uncharacterized protein	N	C	N	N	NO	0
A7MI15	Ribonuclease HII (RNase HII) (EC 3.1.26.4)	C	C	C	C	NO	0
A7MI16	Lipid-A-disaccharide synthase (EC 2.4.1.182)	N	C	C	C	NO	0
A7MI17	DNA polymerase III subunit alpha (EC 2.7.7.7)	C	C	C	C	NO	0
A7MI18	Acyl-[acyl-carrier-protein]--UDP-N-acetylglucosamine O-acyltransferase (UDP-N-acetylglucosamine acyltransferase) (EC 2.3.1.129)	C	C	C	C	NO	0
A7MI19	3-hydroxyacyl-[acyl-carrier-protein] dehydratase FabZ (EC 4.2.1.59) ((3R)-hydroxymyristoyl-[acyl-carrier-protein] dehydratase) ((3R)-hydroxymyristoyl-ACP dehydrase) (Beta-hydroxyacyl-ACP dehydratase)	C	C	C	C	NO	0
A7MI20	TsaA-like domain-containing protein	N	C	C	C	NO	0
A7MI21	NlpE_C domain-containing protein	N	PP	OM	MEMBR	LIPO(Sec/SPII)	0
A7MI22	Proline--tRNA ligase (EC 6.1.1.15) (Prolyl-tRNA synthetase) (ProRS)	C	C	C	C	NO	0
A7MI23	RF_PROK_I domain-containing protein	N	C	N	N	NO	0
A7MI24	Uncharacterized protein	N	C	IM	N	NO	0
A7MI25	UPF0253 protein ESA_03148	N	C	N	N	NO	0
A7MI26	Uncharacterized protein	N	C	C	C	NO	0
A7MI27	D,D-heptose 1,7-bisphosphate phosphatase (EC 3.1.3.-)	C	C	C	C	NO	0
A7MI28	Methionine import ATP-binding protein MetN (EC 3.6.3.-)	IM	C	IM	IM	NO	0
A7MI29	ABC transmembrane type-1 domain-containing protein	MEMBR	IM	IM	IM	NO	5
A7MI30	Lipoprotein	N	PP	IM	MEMBR	LIPO(Sec/SPII)	0
A7MI32	Outer membrane lipoprotein RcsF	OM	PP	OM	OM	LIPO(Sec/SPII)	0
A7MI33	Uncharacterized protein	MEMBR (GO)	PP	PP	PP	LIPO(Sec/SPII)	0
A7MI34	Ribonuclease H (RNase H) (EC 3.1.26.4)	C	C	N	C	NO	0
A7MI35	Methyltransf_11 domain-containing protein	N	C	C	C	NO	0
A7MI36	Methyltransf_11 domain-containing protein	N	C	N	N	NO	0
A7MI37	Hydroxyacylglutathione hydrolase (EC 3.1.2.6) (Glyoxalase II) (Glx II)	N	C	C	C	NO	0
A7MI38	UPF0294 protein ESA_03130	C	C	N	C	NO	0
A7MI39	HTH lysR-type domain-containing protein	N	C	MULTI	N	NO	0
A7MI40	Aldo_ket_red domain-containing protein	N	IM	C	C	NO	0
A7MI41	YkuD domain-containing protein	N	PP	N	N	LIPO(Sec/SPII) < 0.9	0
A7MI42	CN hydrolase domain-containing protein	N	C	C	C	NO	0
A7MI43	Glutamine amidotransferase type-2 domain-containing protein	N	C	C	C	NO	0
A7MI44	DNA polymerase III subunit epsilon (EC 2.7.7.7)	N	C	C	C	NO	0
A7MI45	Phosphoheptose isomerase (EC 5.3.1.28) (Sedoheptulose 7-phosphate isomerase)	C	C	C	C	NO	0
A7MI46	Uncharacterized protein	MEMBR (GO)	IM	IM	IM	NO	2
A7MI47	Uncharacterized protein	N	PP	N	N	SP(Sec/SPI) < 0.9	0
A7MI48	Uncharacterized protein	N	C	N	N	NO	0
A7MI49	Gamma-glutamyl phosphate reductase (GPR) (EC 1.2.1.41) (Glutamate-5-semialdehyde dehydrogenase) (Glutamyl-gamma-semialdehyde dehydrogenase) (GSA dehydrogenase)	C	C	C	C	NO	0
A7MI50	Uncharacterized protein	N	C	N	N	NO	0
A7MI51	Uncharacterized protein	N	C	C	C	NO	0
A7MI52	Glutamate 5-kinase (EC 2.7.2.11) (Gamma-glutamyl kinase) (GK)	C	C	C	C	NO	0
A7MI53	Phage_integrase domain-containing protein	N	C	C	C	NO	0
A7MI54	Uncharacterized protein	N	C	N	N	NO	0
A7MI55	Uncharacterized protein	N	C	N	N	NO	0
A7MI56	Uncharacterized protein	N	C	N	N	NO	0
A7MI57	Uncharacterized protein	N	C	N	N	NO	0
A7MI58	Uncharacterized protein	N	C	N	N	NO	0
A7MI59	Uncharacterized protein	N	C	N	N	NO	0
A7MI60	Uncharacterized protein	N	PP	N	N	NO	0
A7MI61	Uncharacterized protein	N	C	N	N	NO	0
A7MI62	Uncharacterized protein	N	C	C	C	NO	0
A7MI63	DUF551 domain-containing protein	N	PP	N	N	NO	0
A7MI64	SF4 helicase domain-containing protein	N	C	C	C	NO	0
A7MI65	Uncharacterized protein	N	OM	C	N	NO	0
A7MI66	Uncharacterized protein	N	PP	N	N	NO	0
A7MI67	Uncharacterized protein	N	C	N	N	NO	0
A7MI68	Uncharacterized protein	N	C	N	N	NO	0
A7MI69	HTH cro/C1-type domain-containing protein	N	C	N	N	NO	0
A7MI70	Uncharacterized protein	N	PP	N	N	NO	0
A7MI71	Uncharacterized protein	N	PP	N	N	NO	0
A7MI72	Uncharacterized protein	N	C	C	C	NO	0
A7MI73	Uncharacterized protein	N	C	N	N	NO	0
A7MI74	Uncharacterized protein	N	C	N	N	NO	0
A7MI75	Uncharacterized protein	N	C	N	N	NO	0
A7MI76	Uncharacterized protein	N	C	C	C	NO	0
A7MI77	Uncharacterized protein	N	C	N	N	NO	0
A7MI78	Uncharacterized protein	MEMBR (GO)	PP	N	MEMBR	NO	1
A7MI79	ANT domain-containing protein	N	C	C	C	NO	0
A7MI80	Uncharacterized protein	N	C	N	N	NO	0
A7MI81	Uncharacterized protein	N	C	N	N	NO	1
A7MI82	Lysozyme (EC 3.2.1.17)	N	PP	N	N	SP(Sec/SPI) < 0.9	0
A7MI83	Uncharacterized protein	MEMBR (GO)	IM	IM	IM	NO	2
A7MI84	Uncharacterized protein	MEMBR (GO)	C	N	MEMBR	NO	2
A7MI85	Uncharacterized protein	N	C	N	N	NO	0
A7MI86	Phage_Mu_F domain-containing protein	N	OM	OM	OM	NO	0
A7MI87	Uncharacterized protein	N	C	C	C	NO	0
A7MI88	Uncharacterized protein	N	PP	N	N	NO	0
A7MI89	Uncharacterized protein	N	C	N	N	NO	0
A7MI90	Terminase_6C domain-containing protein	N	C	N	N	NO	0
A7MI91	Uncharacterized protein	N	C	C	C	NO	0
A7MI92	Uncharacterized protein	N	C	N	N	NO	0
A7MI93	Carbamoyl-phosphate synthase small chain (EC 6.3.5.5) (Carbamoyl-phosphate synthetase glutamine chain)	N	C	C	C	NO	0
A7MI94	Uncharacterized protein	IM (GO)	IM	IM	IM	NO	9
A7MI95	Uncharacterized protein	N	C	N	N	NO	0
A7MI96	4-hydroxy-tetrahydrodipicolinate reductase (HTPA reductase) (EC 1.17.1.8)	C	C	C	C	NO	0
A7MI97	Uncharacterized protein	N	C	C	C	NO	0
A7MI98	Alpha-mann_mid domain-containing protein	N	C	C	C	NO	0
A7MI99	Uncharacterized protein	N	OM	OM	OM	SP(Sec/SPI) < 0.9	0
A7MIA0	Glutathione-regulated potassium-efflux system protein KefC (K(+)/H(+) antiporter)	IM	IM	IM	IM	NO	13
A7MIA1	Flavodoxin_2 domain-containing protein	N	C	C	C	NO	0
A7MIA2	Uncharacterized protein	N	C	N	N	NO	0
A7MIA3	Uncharacterized protein	N	EC	N	N	LIPO(Sec/SPII)	0
A7MIA4	Uncharacterized protein	IM (GO)	IM	IM	IM	NO	5
A7MIA5	Uncharacterized protein	N	EC	C	N	LIPO(Sec/SPII)	0
A7MIA6	Carbamoyl-phosphate synthase large chain (EC 6.3.5.5) (Carbamoyl-phosphate synthetase ammonia chain)	N	C	MULTI	N	LIPO(Sec/SPII) < 0.9	0
A7MIA7	Ribosomal RNA small subunit methyltransferase A (EC 2.1.1.182) (16S rRNA (adenine(1518)-N(6)/adenine(1519)-N(6))-dimethyltransferase) (16S rRNA dimethyladenosine transferase) (16S rRNA dimethylase) (S-adenosylmethionine-6-N', N'-adenosyl(rRNA) dimethyltransferase)	C	PP	C	C	NO	0
A7MIA8	Pseudouridine synthase (EC 5.4.99.-)	N	C	C	C	NO	0
A7MIA9	Co-chaperone protein DjlA	IM	PP	MULTI	IM	NO	1
A7MIB0	LPS-assembly protein LptD	OM	OM	OM	OM	SP(Sec/SPI)	0
A7MIB1	Protein ApaG	N	C	N	N	NO	0
A7MIB2	Bis(5'-nucleosyl)-tetraphosphatase, symmetrical (EC 3.6.1.41) (Ap4A hydrolase) (Diadenosine 5',5'''-P1,P4-tetraphosphate pyrophosphohydrolase) (Diadenosine tetraphosphatase)	N	C	C	C	NO	0
A7MIB3	Chaperone SurA (Peptidyl-prolyl cis-trans isomerase SurA) (PPIase SurA) (EC 5.2.1.8) (Rotamase SurA)	PP	PP	PP	PP	SP(Sec/SPI)	0
A7MIB4	Dihydrofolate reductase (EC 1.5.1.3)	N	C	C	C	NO	0
A7MIB5	L-ribulose-5-phosphate 4-epimerase (EC 5.1.3.4) (Phosphoribulose isomerase)	N	C	C	C	NO	0
A7MIB6	HTH araC/xylS-type domain-containing protein	C	C	C	C	NO	0
A7MIB7	Ribulokinase (EC 2.7.1.16)	N	C	C	C	SP(Sec/SPI) < 0.9	0
A7MIB8	Uncharacterized protein	N	C	C	C	NO	0
A7MIB9	L-arabinose isomerase (EC 5.3.1.4)	C (GO)	C	N	C	NO	0
A7MIC0	DNA polymerase (EC 2.7.7.7)	N	C	C	C	NO	0
A7MIC1	RNA polymerase-associated protein RapA (EC 3.6.4.-) (ATP-dependent helicase HepA)	N	C	C	C	NO	0
A7MIC2	Uncharacterized protein	N	C	N	N	NO	0
A7MIC3	ACT domain-containing protein	N	C	C	C	NO	0
A7MIC4	HTH lysR-type domain-containing protein	N	C	C	C	NO	0
A7MIC5	2-isopropylmalate synthase (EC 2.3.3.13) (Alpha-IPM synthase) (Alpha-isopropylmalate synthase)	N	C	C	C	NO	0
A7MIC6	3-isopropylmalate dehydrogenase (EC 1.1.1.85) (3-IPM-DH) (Beta-IPM dehydrogenase) (IMDH)	C	C	C	C	NO	0
A7MIC7	3-isopropylmalate dehydratase large subunit (EC 4.2.1.33) (Alpha-IPM isomerase) (IPMI) (Isopropylmalate isomerase)	N	C	C	C	NO	0
A7MIC8	Acetolactate synthase (EC 2.2.1.6)	N	C	C	C	NO	0
A7MIC9	Peptidase_M23 domain-containing protein	N	OM	OM	OM	SP(Sec/SPI) < 0.9	0
A7MID0	L-threonine 3-dehydrogenase (TDH) (EC 1.1.1.103)	C	C	C	C	NO	0
A7MID1	2,3-bisphosphoglycerate-independent phosphoglycerate mutase (BPG-independent PGAM) (Phosphoglyceromutase) (iPGM) (EC 5.4.2.12)	C (GO)	C	C	C	NO	0
A7MID2	Rhodanese domain-containing protein	MEMBR (GO)	C	N	C	NO	1
A7MID3	Glyco_trans_2-like domain-containing protein	MEMBR (GO)	C	IM	MEMBR	NO	2
A7MID4	Uncharacterized protein	N	PP	N	N	SP(Sec/SPI)	1
A7MID5	Glutaredoxin	C (GO)	C	N	C	NO	0
A7MID6	Protein-export protein SecB	C	C	C	C	NO	0
A7MID7	UDP-N-acetylmuramoyl-tripeptide--D-alanyl-D-alanine ligase (EC 6.3.2.10) (D-alanyl-D-alanine-adding enzyme)	C	C	C	C	NO	0
A7MID8	UDP-N-acetylmuramoyl-L-alanyl-D-glutamate--2,6-diaminopimelate ligase (EC 6.3.2.13) (Meso-A2pm-adding enzyme) (Meso-diaminopimelate-adding enzyme) (UDP-MurNAc-L-Ala-D-Glu:meso-diaminopimelate ligase) (UDP-MurNAc-tripeptide synthetase) (UDP-N-acetylmuramyl-tripeptide synthetase)	C	C	C	C	NO	0
A7MID9	Peptidoglycan D,D-transpeptidase FtsI (EC 3.4.16.4) (Penicillin-binding protein 3) (PBP-3)	IM (GO)	OM	IM	IM	NO	1
A7MIE0	Cell division protein FtsL	IM	C	N	IM	NO	1
A7MIE1	Ribosomal RNA small subunit methyltransferase H (EC 2.1.1.199) (16S rRNA m(4)C1402 methyltransferase) (rRNA (cytosine-N(4)-)-methyltransferase RsmH)	C	C	C	C	NO	0
A7MIE2	Transcriptional regulator MraZ	C	C	C	C	NO	0
A7MIE3	HTH lacI-type domain-containing protein	N	C	C	C	NO	0
A7MIE4	Uncharacterized protein	N	C	N	N	NO	0
A7MIE5	UDP-N-acetylglucosamine--N-acetylmuramyl-(pentapeptide) pyrophosphoryl-undecaprenol N-acetylglucosamine transferase (EC 2.4.1.227) (Undecaprenyl-PP-MurNAc-pentapeptide-UDPGlcNAc GlcNAc transferase)	IM	C	IM	IM	NO	0
A7MIE6	Cell division protein FtsA	IM	C	C	C	NO	0
A7MIE7	Cell division protein FtsQ	IM	PP	N	IM	NO	1
A7MIE8	D-alanine--D-alanine ligase (EC 6.3.2.4) (D-Ala-D-Ala ligase) (D-alanylalanine synthetase)	C	C	C	C	NO	0
A7MIE9	Probable peptidoglycan glycosyltransferase FtsW (PGT) (EC 2.4.1.129) (Cell division protein FtsW) (Cell wall polymerase) (Peptidoglycan polymerase) (PG polymerase)	IM	IM	IM	IM	NO	8
A7MIF0	UDP-N-acetylmuramate--L-alanine ligase (EC 6.3.2.8) (UDP-N-acetylmuramoyl-L-alanine synthetase)	C	C	C	C	NO	0
A7MIF1	UDP-N-acetylmuramoylalanine--D-glutamate ligase (EC 6.3.2.9) (D-glutamic acid-adding enzyme) (UDP-N-acetylmuramoyl-L-alanyl-D-glutamate synthetase)	C	C	MULTI	C	LIPO(Sec/SPII) < 0.9	1
A7MIF2	Phospho-N-acetylmuramoyl-pentapeptide-transferase (EC 2.7.8.13) (UDP-MurNAc-pentapeptide phosphotransferase)	IM	IM	IM	IM	NO	10
A7MIF3	Uncharacterized protein	IM	IM	IM	IM	NO	3
A7MIF4	Uncharacterized protein	N	C	C	C	NO	0
A7MIF5	GMP reductase (EC 1.7.1.7) (Guanosine 5'-monophosphate oxidoreductase) (Guanosine monophosphate reductase)	N	C	C	C	NO	0
A7MIF6	Dephospho-CoA kinase (EC 2.7.1.24) (Dephosphocoenzyme A kinase)	C	C	C	C	NO	0
A7MIF7	Uncharacterized protein	MEMBR (GO)	PP	N	MEMBR	NO	1
A7MIF8	T2SP_E domain-containing protein	N	C	C	C	NO	0
A7MIF9	Uncharacterized protein	N	C	N	N	NO	0
A7MIG0	Cell division protein ZapD (Z ring-associated protein D)	C	C	C	C	NO	0
A7MIG1	Zinc-type alcohol dehydrogenase-like protein	N	C	C	C	NO	0
A7MIG2	HTH cro/C1-type domain-containing protein	N	C	C	C	NO	0
A7MIG3	DNA repair protein RadA	N	C	IM	N	NO	0
A7MIG4	DUF5609 domain-containing protein	N	C	C	C	NO	0
A7MIG5	Uncharacterized protein	MEMBR (GO)	IM	IM	IM	NO	2
A7MIG6	Lipoate-protein ligase A (EC 6.3.1.20) (Lipoate--protein ligase)	C	C	C	C	NO	0
A7MIG7	Purine nucleoside phosphorylase DeoD-type (PNP) (EC 2.4.2.1)	N	C	C	C	NO	0
A7MIG8	Uncharacterized protein	N	C	N	N	NO	0
A7MIG9	Uncharacterized protein	N	C	N	N	NO	0
A7MIH0	Uncharacterized protein	MEMBR (GO)	C	C	C	NO	0
A7MIH1	Glyco_trans_2-like domain-containing protein	N	PP	N	N	NO	0
A7MIH2	Uncharacterized protein	N	C	C	C	NO	0
A7MIH3	ABC transporter domain-containing protein	N	C	IM	IM	NO	0
A7MIH4	Transport permease protein	IM	IM	IM	IM	NO	6
A7MIH5	HTH lysR-type domain-containing protein	N	C	MULTI	N	NO	0
A7MIH6	Trp operon repressor	C	C	C	C	NO	0
A7MIH7	Uncharacterized protein	MEMBR (GO)	PP	PP	PP	SP(Sec/SPI)	0
A7MIH8	Uncharacterized protein	N	C	C	C	NO	0
A7MIH9	Uncharacterized protein	N	C	C	C	NO	0
A7MII0	Uncharacterized protein	MEMBR (GO)	IM	N	MEMBR	NO	2
A7MII1	Uncharacterized protein	N	PP	N	N	NO	0
A7MII2	SLBB domain-containing protein	MEMBR (GO)	PP	PP	PP	LIPO(Sec/SPII) < 0.9	0
A7MII3	Uncharacterized protein	N	IM	C	N	NO	0
A7MII4	Uncharacterized protein	N	C	C	C	NO	0
A7MII5	Uncharacterized protein	MEMBR (GO)	IM	IM	IM	NO	5
A7MII6	Uncharacterized protein	MEMBR (GO)	IM	IM	IM	NO	2
A7MII7	Uncharacterized protein	N	C	C	C	NO	0
A7MII8	Protein CreA (Catabolite regulation protein A)	N	PP	N	N	SP(Sec/SPI)	0
A7MII9	HTH araC/xylS-type domain-containing protein	N	C	C	C	NO	0
A7MIJ0	Probable phosphoglycerate mutase GpmB (EC 5.4.2.-) (PGAM) (Phosphoglyceromutase)	N	C	C	C	NO	1
A7MIJ1	Inosine/xanthosine triphosphatase (ITPase/XTPase) (EC 3.6.1.-) (Non-canonical purine NTP phosphatase) (Non-standard purine NTP phosphatase) (Nucleoside-triphosphate phosphatase) (NTPase)	N	C	N	N	NO	0
A7MIJ2	MoCF_biosynth domain-containing protein	N	C	C	C	NO	0
A7MIJ3	Transaldolase (EC 2.2.1.2)	C	C	C	C	NO	0
A7MIJ4	Uncharacterized protein	IM	IM	IM	IM	NO	9
A7MIJ5	UPF0246 protein ESA_03332	N	C	C	C	NO	0
A7MIJ6	Uncharacterized protein	N	C	C	C	NO	0
A7MIJ7	Homoserine kinase (HK) (HSK) (EC 2.7.1.39)	C	C	C	C	NO	0
A7MIJ8	Bifunctional aspartokinase/homoserine dehydrogenase [Includes: Aspartokinase (EC 2.7.2.4); Homoserine dehydrogenase (EC 1.1.1.3)]	N	C	C	C	NO	0
A7MIJ9	tRNA (cytidine/uridine-2'-O-)-methyltransferase TrmJ (EC 2.1.1.200) (tRNA (cytidine(32)/uridine(32)-2'-O)-methyltransferase) (tRNA Cm32/Um32 methyltransferase)	C	C	C	C	NO	0
A7MIK0	Uncharacterized protein	MEMBR (GO)	IM	IM	IM	NO	3
A7MIK1	HTH lysR-type domain-containing protein	N	C	C	C	NO	0
A7MIK2	Uncharacterized protein	N	C	N	N	SP(Sec/SPI) < 0.9	0
A7MIK3	Chaperone protein DnaJ	C	C	C	C	NO	0
A7MIK4	Uncharacterized protein	MEMBR (GO)	IM	IM	IM	NO	1
A7MIK5	Chaperone protein DnaK (HSP70) (Heat shock 70 kDa protein) (Heat shock protein 70)	N	C	C	C	NO	0
A7MIK6	Uncharacterized protein	MEMBR (GO)	IM	IM	IM	NO	6
A7MIK7	MFS domain-containing protein	IM (GO)	IM	IM	IM	NO	12
A7MIK8	Riboflavin biosynthesis protein [Includes: Riboflavin kinase (EC 2.7.1.26) (Flavokinase); FMN adenylyltransferase (EC 2.7.7.2) (FAD pyrophosphorylase) (FAD synthase)]	N	C	C	C	NO	0
A7MIK9	Uncharacterized protein	C (GO)	PP	C	C	NO	0
A7MIL0	HTH lysR-type domain-containing protein	N	C	C	C	NO	0
A7MIL1	Na(+)/H(+) antiporter NhaA (Sodium/proton antiporter NhaA)	IM	IM	IM	IM	NO	11
A7MIL2	Uncharacterized protein	N	EC	OM	N	NO	0
A7MIL3	Uncharacterized protein	N	C	IM	N	LIPO(Sec/SPII)	0
A7MIL4	Uncharacterized protein	MEMBR (GO)	C	N	MEMBR	NO	1
A7MIL5	PG_binding_3 domain-containing protein	N	C	C	C	NO	0
A7MIL6	Uncharacterized protein	N	C	C	C	NO	0
A7MIL7	tRNA_SAD domain-containing protein	N	C	C	C	NO	0
A7MIL8	HTH lysR-type domain-containing protein	N	C	C	C	NO	0
A7MIL9	IU_nuc_hydro domain-containing protein	N	C	N	N	NO	0
A7MIM0	4-hydroxy-3-methylbut-2-enyl diphosphate reductase (HMBPP reductase) (EC 1.17.7.4)	N	C	C	C	NO	0
A7MIM1	Peptidyl-prolyl cis-trans isomerase (EC 5.2.1.8)	N	C	C	C	NO	0
A7MIM2	Lipoprotein signal peptidase (EC 3.4.23.36) (Prolipoprotein signal peptidase) (Signal peptidase II) (SPase II)	IM	IM	IM	IM	NO	4
A7MIM3	Isoleucine--tRNA ligase (EC 6.1.1.5) (Isoleucyl-tRNA synthetase) (IleRS)	C	C	C	C	NO	0
A7MIM4	Protein-export membrane protein SecG	MEMBR	IM	IM	IM	NO	2
A7MIM5	Phosphoglucosamine mutase (EC 5.4.2.10)	N	C	C	C	NO	0
A7MIM6	Dihydropteroate synthase (DHPS) (EC 2.5.1.15) (Dihydropteroate pyrophosphorylase)	N	C	C	C	NO	0
A7MIM7	ATP-dependent zinc metalloprotease FtsH (EC 3.4.24.-)	IM	IM	IM	IM	SP(Sec/SPI) < 0.9	2
A7MIM8	Ribosomal RNA large subunit methyltransferase E (EC 2.1.1.166) (23S rRNA Um2552 methyltransferase) (rRNA (uridine-2'-O-)-methyltransferase)	C	C	C	C	NO	0
A7MIM9	CRM domain-containing protein	N	C	C	C	NO	0
A7MIN0	Transcription elongation factor GreA (Transcript cleavage factor GreA)	N	C	C	C	NO	0
A7MIN1	Uncharacterized protein	N	IM	N	N	SP(Sec/SPI) < 0.9	2
A7MIN2	Uncharacterized protein	N	C	N	N	NO	0
A7MIN3	ATP-dependent RNA helicase DeaD (EC 3.6.4.13) (Cold-shock DEAD box protein A)	C	C	C	C	NO	0
A7MIN4	Lipoprotein NlpI	MEMBR	C	IM	IM	LIPO(Sec/SPII)	0
A7MIN5	Uncharacterized protein	N	C	N	N	NO	0
A7MIN6	Polyribonucleotide nucleotidyltransferase (EC 2.7.7.8) (Polynucleotide phosphorylase) (PNPase)	C	C	C	C	NO	0
A7MIN7	SCP2 domain-containing protein	N	C	C	C	NO	0
A7MIN8	UPF0306 protein ESA_03544	N	C	N	N	NO	0
A7MIN9	Uncharacterized protein	N	C	C	C	NO	0
A7MIP0	Uncharacterized protein	N	C	N	N	NO	0
A7MIP1	UPF0213 protein ESA_03545	N	C	N	N	NO	0
A7MIP2	N-acetyltransferase domain-containing protein	N	C	C	C	NO	0
A7MIP3	Bac_luciferase domain-containing protein	N	C	IM	C	NO	0
A7MIP4	Uncharacterized protein	IM	IM	IM	IM	NO	11
A7MIP5	Uncharacterized protein	N	C	N	N	NO	0
A7MIP6	Uncharacterized protein	MEMBR (GO)	IM	IM	IM	NO	9
A7MIP7	Uncharacterized protein	N	C	N	N	NO	0
A7MIP8	NAD(P)-bd_dom domain-containing protein	N	C	C	C	NO	0
A7MIP9	DnaA initiator-associating protein DiaA	N	C	C	C	NO	0
A7MIQ0	DJ-1_PfpI domain-containing protein	N	C	C	C	NO	0
A7MIQ1	Uncharacterized protein	N	PP	PP	PP	LIPO(Sec/SPII)	1
A7MIQ2	Uncharacterized protein	MEMBR (GO)	IM	IM	IM	NO	3
A7MIQ3	PfkB domain-containing protein	N	C	C	C	NO	0
A7MIQ4	Sugarporin_N domain-containing protein	OM	OM	OM	OM	SP(Sec/SPI)	0
A7MIQ5	Uncharacterized protein	IM (GO)	IM	IM	IM	NO	10
A7MIQ6	Sucrose-6-phosphate hydrolase (EC 3.2.1.26) (Invertase)	C	C	C	C	NO	0
A7MIQ7	HTH lacI-type domain-containing protein	N	C	C	C	NO	0
A7MIQ8	GST C-terminal domain-containing protein	N	C	C	C	NO	0
A7MIQ9	HTH lysR-type domain-containing protein	N	C	C	C	NO	0
A7MIR0	Uncharacterized protein	N	EC	N	N	SP(Sec/SPI)	0
A7MIR1	Uncharacterized protein	N	EC	EC	EC	SP(Sec/SPI)	0
A7MIR2	Uncharacterized protein	N	EC	N	N	NO	0
A7MIR3	Uncharacterized protein	OM (GO)	PP	N	MEMBR	SP(Sec/SPI)	1
A7MIR4	Uncharacterized protein	N	EC	N	N	SP(Sec/SPI)	0
A7MIR5	Uncharacterized protein	N	EC	EC	EC	SP(Sec/SPI)	0
A7MIR6	Uncharacterized protein	MEMBR (GO)	IM	IM	IM	NO	4
A7MIR7	SAF domain-containing protein	N	C	C	C	NO	0
A7MIR8	HTH gntR-type domain-containing protein	N	C	C	C	NO	0
A7MIR9	Uronate isomerase (EC 5.3.1.12) (Glucuronate isomerase) (Uronic isomerase)	N	C	C	C	NO	0
A7MIS0	Uncharacterized protein	MEMBR (GO)	IM	IM	IM	NO	5
A7MIS1	Modulator protein MzrA	IM	PP	N	IM	NO	1
A7MIS2	Uncharacterized protein	N	PP	MULTI	N	SP(Sec/SPI)	0
A7MIS3	MFS domain-containing protein	IM (GO)	IM	IM	IM	SP(Sec/SPI) < 0.9	11
A7MIS4	Uncharacterized protein	MEMBR (GO)	C	N	IM	NO	1
A7MIS5	DUF218 domain-containing protein	N	C	IM	N	SP(Sec/SPI) < 0.9	0
A7MIS6	Uncharacterized protein	N	C	C	C	NO	0
A7MIS7	GFO_IDH_MocA domain-containing protein	N	C	MULTI	N	NO	0
A7MIS8	Ribosomal RNA large subunit methyltransferase G (EC 2.1.1.174) (23S rRNA m2G1835 methyltransferase) (rRNA (guanine-N(2)-)-methyltransferase RlmG)	C	C	C	C	NO	0
A7MIS9	Uncharacterized protein	MEMBR (GO)	IM	IM	IM	NO	9
A7MIT0	Serine/threonine transporter SstT (Na(+)/serine-threonine symporter)	IM	IM	IM	IM	NO	8
A7MIT1	Uncharacterized protein	N	C	C	C	NO	0
A7MIT2	Uncharacterized protein	MEMBR (GO)	IM	IM	IM	NO	5
A7MIT3	PadR domain-containing protein	N	C	C	C	NO	0
A7MIT4	Uncharacterized protein	MEMBR (GO)	IM	IM	IM	NO	2
A7MIT5	Uncharacterized protein	MEMBR (GO)	IM	IM	IM	NO	1
A7MIT6	GGDEF domain-containing protein	N	C	C	C	NO	0
A7MIT7	FAD-binding FR-type domain-containing protein	N	C	C	C	NO	0
A7MIT8	Uncharacterized protein	N	C	N	N	NO	0
A7MIT9	Uncharacterized protein	N	C	N	N	NO	0
A7MIU0	Putrescine aminotransferase (EC 2.6.1.82) (Putrescine--2-oxoglutaric acid transaminase) (PAT) (PATase)	N	C	C	C	SP(Sec/SPI) < 0.9	0
A7MIU1	Uncharacterized protein	N	C	N	N	NO	0
A7MIU2	Uncharacterized protein	MEMBR (GO)	PP	N	MEMBR	NO	2
A7MIU3	Uncharacterized protein	MEMBR (GO)	PP	N	MEMBR	NO	1
A7MIU4	Uncharacterized protein	N	C	C	C	NO	0
A7MIU5	Regulator of ribonuclease activity B	C	C	C	C	NO	0
A7MIU6	Ornithine carbamoyltransferase (OTCase) (EC 2.1.3.3)	C	C	C	C	NO	0
A7MIU7	Arginine deiminase (ADI) (EC 3.5.3.6) (Arginine dihydrolase) (AD)	C	C	C	C	NO	0
A7MIU8	Uncharacterized protein	N	C	N	N	NO	0
A7MIV2	Uncharacterized protein	N	C	C	C	NO	0
A7MIV3	Uncharacterized protein	N	PP	N	N	NO	0
A7MIV4	Valine--tRNA ligase (EC 6.1.1.9) (Valyl-tRNA synthetase) (ValRS)	C	C	C	C	NO	0
A7MIV5	Uncharacterized protein	MEMBR (GO)	IM	IM	IM	NO	8
A7MIV6	N-acetyltransferase domain-containing protein	N	C	C	C	NO	0
A7MIW0	HNHc domain-containing protein	N	C	C	C	NO	0
A7MIW4	Uncharacterized protein	N	C	N	N	NO	0
A7MIW5	Uncharacterized protein	N	C	N	N	NO	1
A7MIW6	Peptidoglycan-associated protein	OM (GO)	PP	OM	OM	LIPO(Sec/SPII)	0
A7MIW7	Tol-Pal system protein TolB	PP	PP	PP	PP	SP(Sec/SPI)	0
A7MIW8	Uncharacterized protein	MEMBR (GO)	C	N	IM	NO	1
A7MIW9	Tol-Pal system protein TolR	IM	C	IM	IM	NO	1
A7MIX0	Uncharacterized protein	N	C	C	C	NO	0
A7MIX1	Tol-Pal system protein TolQ	IM	IM	IM	IM	NO	3
A7MIX2	Uncharacterized protein	MEMBR (GO)	IM	IM	IM	NO	7
A7MIX3	Quinolinate synthase A (EC 2.5.1.72)	C	C	C	C	NO	0
A7MIX4	Cell division coordinator CpoB	PP	PP	PP	PP	SP(Sec/SPI)	0
A7MIX5	Galactokinase (EC 2.7.1.6) (Galactose kinase)	C	C	C	C	NO	0
A7MIX6	Aldose 1-epimerase (EC 5.1.3.3) (Galactose mutarotase)	N	PP	PP	PP	NO	0
A7MIX7	2,3-bisphosphoglycerate-dependent phosphoglycerate mutase (BPG-dependent PGAM) (PGAM) (Phosphoglyceromutase) (dPGM) (EC 5.4.2.11)	N	C	C	C	NO	0
A7MIX8	Phospho-2-dehydro-3-deoxyheptonate aldolase (EC 2.5.1.54)	N	C	C	C	NO	0
A7MIX9	Uncharacterized protein	N	EC	EC	EC	SP(Sec/SPI) < 0.9	0
A7MIY0	Uncharacterized protein	MEMBR (GO)	IM	IM	IM	NO	1
A7MIY1	Uncharacterized protein	MEMBR (GO)	IM	IM	IM	NO	5
A7MIY2	Uncharacterized protein	N	PP	PP	PP	SP(Sec/SPI)	0
A7MIY3	Multidrug efflux pump accessory protein AcrZ (AcrAB-TolC multidrug efflux pump accessory protein AcrZ) (Acridine resistance protein Z)	IM	C	N	IM	NO	1
A7MIY4	Uncharacterized protein	N	C	C	C	NO	0
A7MIY5	Uncharacterized protein	N	C	N	N	NO	0
A7MIY6	Uncharacterized protein	N	C	IM	IM	NO	0
A7MIY7	NAD(P)-bd_dom domain-containing protein	N	PP	C	C	NO	0
A7MIY8	Galactose-1-phosphate uridylyltransferase (EC 2.7.7.12)	N	PP	N	N	NO	0
A7MIY9	DJ-1_PfpI domain-containing protein	N	C	N	N	NO	0
A7MIZ0	Uncharacterized protein	N	C	C	C	NO	0
A7MIZ1	Pectinesterase domain-containing protein	N	EC	OM	N	NO	0
A7MIZ2	6-phosphogluconolactonase (6-P-gluconolactonase) (EC 3.1.1.31)	N	C	PP	C	NO	0
A7MIZ3	Uncharacterized protein	N	C	C	C	NO	0
A7MIZ4	Molybdenum import ATP-binding protein ModC (EC 7.3.2.5)	IM	C	IM	IM	NO	0
A7MIZ5	Molybdenum transport system permease	MEMBR	IM	IM	IM	NO	5
A7MIZ6	Putative gluconeogenesis factor	C	C	C	C	NO	0
A7MIZ7	UvrABC system protein B (Protein UvrB) (Excinuclease ABC subunit B)	C	C	C	C	NO	0
A7MIZ8	Uncharacterized protein	N	PP	N	N	NO	0
A7MIZ9	ABC transporter domain-containing protein	N	C	IM	N	NO	0
A7MJ00	ATP-dependent dethiobiotin synthetase BioD (EC 6.3.3.3) (DTB synthetase) (DTBS) (Dethiobiotin synthase)	C	C	C	C	NO	0
A7MJ01	Malonyl-[acyl-carrier protein] O-methyltransferase (Malonyl-ACP O-methyltransferase) (EC 2.1.1.197) (Biotin synthesis protein BioC)	N	C	C	C	NO	0
A7MJ02	8-amino-7-oxononanoate synthase (AONS) (EC 2.3.1.47) (7-keto-8-amino-pelargonic acid synthase) (7-KAP synthase) (KAPA synthase) (8-amino-7-ketopelargonate synthase)	N	C	C	C	NO	0
A7MJ03	Biotin synthase (EC 2.8.1.6)	N	C	C	C	NO	0
A7MJ04	Adenosylmethionine-8-amino-7-oxononanoate aminotransferase (EC 2.6.1.62) (7,8-diamino-pelargonic acid aminotransferase) (DAPA AT) (DAPA aminotransferase) (7,8-diaminononanoate synthase) (DANS) (Diaminopelargonic acid synthase)	C	C	C	C	NO	0
A7MJ05	Uncharacterized protein	MEMBR (GO)	IM	IM	IM	NO	7
A7MJ06	Uncharacterized protein	N	C	C	C	NO	0
A7MJ07	Uncharacterized protein	N	C	N	N	NO	0
A7MJ08	Cyclic pyranopterin monophosphate synthase (EC 4.6.1.17) (Molybdenum cofactor biosynthesis protein C)	N	C	C	C	NO	0
A7MJ09	Molybdenum cofactor biosynthesis protein B	N	C	C	C	NO	0
A7MJ10	GTP 3',8-cyclase (EC 4.1.99.22) (Molybdenum cofactor biosynthesis protein A)	N	C	C	C	NO	0
A7MJ11	Uncharacterized protein	N	C	N	N	NO	0
A7MJ12	Uncharacterized protein	N	C	MULTI	N	NO	0
A7MJ13	Uncharacterized protein	N	IM	IM	IM	NO	6
A7MJ14	Transport permease protein	IM	IM	IM	IM	NO	6
A7MJ15	Uncharacterized protein	MEMBR (GO)	IM	IM	IM	NO	4
A7MJ16	Endo/exonuclease/phosphatase domain-containing protein	N	C	C	C	NO	0
A7MJ17	Cardiolipin synthase B (CL synthase) (EC 2.7.8.-)	MEMBR	C	IM	IM	NO	0
A7MJ18	Uncharacterized protein	MEMBR (GO)	IM	IM	IM	NO	8
A7MJ19	ATP-dependent DNA helicase DinG (EC 3.6.4.12)	N	C	C	C	NO	0
A7MJ20	Uncharacterized protein	N	C	C	C	NO	0
A7MJ21	Uncharacterized protein	IM (GO)	IM	IM	IM	NO	10
A7MJ22	Uncharacterized protein	N	C	C	C	NO	0
A7MJ23	Uncharacterized protein	N	C	C	C	NO	0
A7MJ24	ATP-dependent RNA helicase RhlE (EC 3.6.4.13)	C	C	C	C	NO	0
A7MJ25	HTH tetR-type domain-containing protein	N	C	C	C	NO	0
A7MJ26	SPOR domain-containing protein	N	OM	IM	PP	NO	1
A7MJ27	Glutamate--cysteine ligase (EC 6.3.2.2) (Gamma-ECS) (GCS) (Gamma-glutamylcysteine synthetase)	N	C	C	C	NO	0
A7MJ28	S-ribosylhomocysteine lyase (EC 4.4.1.21) (AI-2 synthesis protein) (Autoinducer-2 production protein LuxS)	N	C	C	C	NO	0
A7MJ29	Uncharacterized protein	MEMBR (GO)	C	IM	MEMBR	SP(Sec/SPI) < 0.9	2
A7MJ30	MFS domain-containing protein	IM (GO)	IM	IM	IM	NO	13
A7MJ31	HlyD_D23 domain-containing protein	MEMBR (GO)	OM	IM	IM	NO	1
A7MJ32	Translational regulator CsrA (Carbon storage regulator)	C	C	N	C	NO	0
A7MJ33	Uncharacterized protein	N	C	C	C	NO	0
A7MJ34	Uncharacterized protein	MEMBR (GO)	IM	IM	IM	NO	4
A7MJ35	ABC transporter domain-containing protein	N	C	IM	N	NO	0
A7MJ36	SLT_2 domain-containing protein	N	PP	IM	OM	LIPO(Sec/SPII)	0
A7MJ37	CinA domain-containing protein	N	EC	N	N	NO	0
A7MJ38	Protein RecA (Recombinase A)	C	C	C	C	NO	0
A7MJ39	Regulatory protein RecX	C	C	C	C	NO	0
A7MJ40	Uncharacterized protein	N	C	N	N	NO	0
A7MJ41	Alanine--tRNA ligase (EC 6.1.1.7) (Alanyl-tRNA synthetase) (AlaRS)	C	C	C	C	NO	0
A7MJ42	Uncharacterized protein	N	C	N	N	NO	0
A7MJ43	DNA mismatch repair protein MutS	N	C	C	C	NO	0
A7MJ44	N-acetyltransferase domain-containing protein	N	C	C	C	NO	0
A7MJ45	Uncharacterized protein	MEMBR (GO)	IM	IM	IM	NO	2
A7MJ46	KTSC domain-containing protein	N	C	N	N	NO	0
A7MJ47	Uncharacterized protein	MEMBR (GO)	PP	PP	PP	SP(Sec/SPI)	0
A7MJ48	ABC transmembrane type-1 domain-containing protein	MEMBR	IM	IM	IM	NO	4
A7MJ49	Uncharacterized protein	N	C	N	N	NO	0
A7MJ50	MFS domain-containing protein	IM (GO)	IM	IM	IM	NO	14
A7MJ51	HTH lysR-type domain-containing protein	N	C	C	C	NO	0
A7MJ52	HTH marR-type domain-containing protein	N	C	N	N	NO	0
A7MJ53	Probable UbiX-like flavin prenyltransferase (EC 2.5.1.129) (Phenolic acid decarboxylase subunit B) (PAD)	N	C	C	C	SP(Sec/SPI) < 0.9	0
A7MJ54	Phenolic acid decarboxylase (PAD) (EC 4.1.1.-)	N	C	C	C	NO	0
A7MJ55	Uncharacterized protein	MEMBR (GO)	IM	IM	IM	NO	3
A7MJ56	Cell division protein FtsB	IM	PP	IM	IM	NO	1
A7MJ57	2-C-methyl-D-erythritol 4-phosphate cytidylyltransferase (EC 2.7.7.60) (4-diphosphocytidyl-2C-methyl-D-erythritol synthase) (MEP cytidylyltransferase) (MCT)	N	C	C	C	NO	0
A7MJ58	2-C-methyl-D-erythritol 2,4-cyclodiphosphate synthase (MECDP-synthase) (MECPP-synthase) (MECPS) (EC 4.6.1.12)	N	C	C	C	NO	0
A7MJ59	tRNA pseudouridine synthase D (EC 5.4.99.27) (tRNA pseudouridine(13) synthase) (tRNA pseudouridylate synthase D) (tRNA-uridine isomerase D)	N	C	C	C	NO	0
A7MJ60	5'/3'-nucleotidase SurE (EC 3.1.3.5) (EC 3.1.3.6) (Exopolyphosphatase) (EC 3.6.1.11) (Nucleoside monophosphate phosphohydrolase)	C	C	C	C	NO	0
A7MJ61	Protein-L-isoaspartate O-methyltransferase (EC 2.1.1.77) (L-isoaspartyl protein carboxyl methyltransferase) (Protein L-isoaspartyl methyltransferase) (Protein-beta-aspartate methyltransferase) (PIMT)	C	C	C	C	NO	0
A7MJ62	LysM domain-containing protein	N	EC	OM	IM	NO	0
A7MJ63	Sulfite reductase [NADPH] flavoprotein alpha-component (SiR-FP) (EC 1.8.1.2)	N	C	IM	C	NO	0
A7MJ64	Sulfite reductase [NADPH] hemoprotein beta-component (SiR-HP) (SiRHP) (EC 1.8.1.2)	N	C	C	C	NO	0
A7MJ65	Phosphoadenosine phosphosulfate reductase (EC 1.8.4.8) (3'-phosphoadenylylsulfate reductase) (PAPS reductase, thioredoxin dependent) (PAPS sulfotransferase) (PAdoPS reductase)	C	C	C	C	NO	0
A7MJ66	Peptidase_M28 domain-containing protein	N	C	N	N	SP(Sec/SPI)	0
A7MJ67	Siroheme synthase 1 [Includes: Uroporphyrinogen-III C-methyltransferase 1 (Urogen III methylase 1) (EC 2.1.1.107) (SUMT 1) (Uroporphyrinogen III methylase 1) (UROM 1); Precorrin-2 dehydrogenase 1 (EC 1.3.1.76); Sirohydrochlorin ferrochelatase 1 (EC 4.99.1.4)]	N	C	C	C	NO	0
A7MJ68	Sulfate adenylyltransferase subunit 2 (EC 2.7.7.4) (ATP-sulfurylase small subunit) (Sulfate adenylate transferase) (SAT)	N	C	C	C	NO	0
A7MJ69	Sulfate adenylyltransferase subunit 1 (EC 2.7.7.4) (ATP-sulfurylase large subunit) (Sulfate adenylate transferase) (SAT)	N	C	C	C	NO	0
A7MJ70	Adenylyl-sulfate kinase (EC 2.7.1.25) (APS kinase) (ATP adenosine-5'-phosphosulfate 3'-phosphotransferase) (Adenosine-5'-phosphosulfate kinase)	N	C	C	C	NO	0
A7MJ71	Uncharacterized protein	N	C	C	C	NO	0
A7MJ72	Uncharacterized protein	IM (GO)	IM	IM	IM	NO	10
A7MJ73	Putative N-acetylmannosamine-6-phosphate 2-epimerase (EC 5.1.3.9) (ManNAc-6-P epimerase)	N	C	C	C	NO	0
A7MJ74	TPM_phosphatase domain-containing protein	MEMBR (GO)	IM	IM	IM	SP(Sec/SPI) < 0.9	4
A7MJ75	7-carboxy-7-deazaguanine synthase (CDG synthase) (EC 4.3.99.3) (Queuosine biosynthesis protein QueE)	N	C	C	C	NO	0
A7MJ76	6-carboxy-5,6,7,8-tetrahydropterin synthase (EC 4.-.-.-)	N	C	C	C	NO	0
A7MJ77	Uncharacterized protein	N	C	N	N	NO	0
A7MJ78	Uroporphyrinogen decarboxylase (UPD) (URO-D) (EC 4.1.1.37)	C	C	C	C	NO	0
A7MJ79	Phosphomethylpyrimidine synthase (EC 4.1.99.17) (Hydroxymethylpyrimidine phosphate synthase) (HMP-P synthase) (HMP-phosphate synthase) (HMPP synthase) (Thiamine biosynthesis protein ThiC)	N	C	C	C	NO	0
A7MJ80	Thiamine-phosphate synthase (TP synthase) (TPS) (EC 2.5.1.3) (Thiamine-phosphate pyrophosphorylase) (TMP pyrophosphorylase) (TMP-PPase)	N	C	C	C	NO	0
A7MJ81	NADH pyrophosphatase (EC 3.6.1.22)	N	C	C	C	NO	0
A7MJ82	ThiF domain-containing protein	N	C	C	C	NO	0
A7MJ83	Uncharacterized protein	N	C	N	N	NO	0
A7MJ84	Regulator of sigma D	C	C	C	C	NO	0
A7MJ85	Phosphoribosylamine--glycine ligase (EC 6.3.4.13) (GARS) (Glycinamide ribonucleotide synthetase) (Phosphoribosylglycinamide synthetase)	N	C	C	C	NO	0
A7MJ86	Uncharacterized protein	N	PP	N	N	LIPO(Sec/SPII)	0
A7MJ87	Uncharacterized protein	N	PP	C	C	NO	0
A7MJ88	Uncharacterized protein	N	C	C	C	NO	0
A7MJ89	Bifunctional purine biosynthesis protein PurH [Includes: Phosphoribosylaminoimidazolecarboxamide formyltransferase (EC 2.1.2.3) (AICAR transformylase); IMP cyclohydrolase (EC 3.5.4.10) (ATIC) (IMP synthase) (Inosinicase)]	N	C	C	C	NO	0
A7MJ90	Endonuclease V (EC 3.1.21.7) (Deoxyinosine 3'endonuclease) (Deoxyribonuclease V) (DNase V)	C	C	C	C	NO	0
A7MJ91	ABC transmembrane type-1 domain-containing protein	MEMBR	IM	IM	IM	NO	8
A7MJ94	ABC transporter domain-containing protein	N	C	IM	IM	NO	0
A7MJ95	Uncharacterized protein	MEMBR (GO)	IM	IM	IM	NO	7
A7MJ96	HTH tetR-type domain-containing protein	N	C	IM	N	NO	0
A7MJ97	Uncharacterized protein	N	C	N	N	NO	0
A7MJ98	HlyD_D23 domain-containing protein	MEMBR (GO)	OM	IM	MEMBR	LIPO(Sec/SPII)	0
A7MJ99	Uncharacterized protein	MEMBR (GO)	PP	N	IM	LIPO(Sec/SPII)	1
A7MJA0	Uncharacterized protein	N	C	N	N	TAT < 0.9	0
A7MJA1	PBPb domain-containing protein	N	PP	PP	PP	SP(Sec/SPI)	0
A7MJA2	ABC transmembrane type-1 domain-containing protein	MEMBR	IM	IM	IM	NO	7
A7MJA3	Biotin carboxyl carrier protein of acetyl-CoA carboxylase	N	C	C	C	NO	0
A7MJA4	Biotin carboxylase (EC 6.3.4.14) (EC 6.4.1.2)	N	C	C	C	NO	0
A7MJA5	Uncharacterized protein	IM (GO)	IM	IM	IM	NO	13
A7MJA6	Ribosomal protein L11 methyltransferase (L11 Mtase) (EC 2.1.1.-)	C	C	C	C	NO	0
A7MJA7	Uncharacterized protein	MEMBR (GO)	C	N	MEMBR	NO	1
A7MJA8	tRNA-dihydrouridine synthase B (EC 1.3.1.-)	N	C	C	C	NO	0
A7MJA9	DNA-binding protein Fis	N	PP	C	C	NO	0
A7MJB0	Uncharacterized protein	MEMBR (GO)	IM	IM	IM	NO	2
A7MJB1	p-hydroxybenzoic acid efflux pump subunit AaeA (pHBA efflux pump protein A)	IM	OM	IM	IM	NO	1
A7MJB2	Uncharacterized protein	MEMBR (GO)	PP	IM	MEMBR	NO	1
A7MJB3	Protein AaeX	MEMBR	IM	IM	IM	NO	2
A7MJB4	HTH lysR-type domain-containing protein	N	C	C	C	NO	0
A7MJB5	S1 motif domain-containing protein	N	C	C	C	NO	0
A7MJB6	dTTP/UTP pyrophosphatase (dTTPase/UTPase) (EC 3.6.1.9) (Nucleoside triphosphate pyrophosphatase) (Nucleotide pyrophosphatase) (Nucleotide PPase)	C	C	C	C	NO	0
A7MJB7	Uncharacterized protein	N	OM	C	C	NO	0
A7MJB8	Rod shape-determining protein MreD	IM	IM	IM	IM	NO	4
A7MJB9	50S ribosomal protein L13	C (GO)	C	C	C	NO	0
A7MJC0	Uncharacterized protein	N	C	C	C	NO	0
A7MJC1	Uncharacterized protein	N	C	C	C	NO	0
A7MJC2	Cell division protein ZapE (Z ring-associated protein ZapE)	C	C	C	C	NO	0
A7MJC3	30S ribosomal protein S9	C (GO)	C	C	C	NO	0
A7MJC4	Uncharacterized protein	MEMBR (GO)	PP	IM	IM	NO	1
A7MJC5	Periplasmic serine endoprotease DegP-like (EC 3.4.21.107)	PP	PP	PP	PP	SP(Sec/SPI)	1
A7MJC6	Glutamine amidotransferase type-2 domain-containing protein	N	C	C	C	NO	0
A7MJC7	4Fe-4S ferredoxin-type domain-containing protein	N	C	C	C	NO	0
A7MJC8	Autotransporter domain-containing protein	OM (GO)	EC	EC	EC	SP(Sec/SPI)	0
A7MJC9	Uncharacterized protein	N	C	C	C	NO	0
A7MJD0	Uncharacterized protein	N	C	C	C	NO	0
A7MJD1	Sialic acid transporter NanT (Sialic acid permease) (Sialic acid/H(+) symporter)	IM	IM	IM	IM	NO	12
A7MJD2	N-acetylneuraminate lyase (NAL) (Neu5Ac lyase) (EC 4.1.3.3) (N-acetylneuraminate pyruvate-lyase) (N-acetylneuraminic acid aldolase) (Sialate lyase) (Sialic acid aldolase) (Sialic acid lyase)	C	C	C	C	NO	0
A7MJD3	HTH-type transcriptional repressor NanR	N	C	C	C	NO	0
A7MJD4	RNase adapter protein RapZ	N	C	MULTI	N	NO	0
A7MJD5	Glyoxalase	N	C	C	C	NO	0
A7MJD6	Aerobic respiration control sensor protein (EC 2.7.13.3)	IM	C	IM	IM	NO	2
A7MJD7	HPr domain-containing protein	C	C	C	C	NO	0
A7MJD8	Biosynthetic peptidoglycan transglycosylase (EC 2.4.1.129) (Glycan polymerase) (Peptidoglycan glycosyltransferase MtgA) (PGT)	IM	IM	IM	IM	NO	1
A7MJD9	Elp3 domain-containing protein	N	C	C	C	NO	0
A7MJE0	Uncharacterized protein	N	C	N	N	NO	0
A7MJE1	Arabinose 5-phosphate isomerase (API) (EC 5.3.1.13)	N	C	C	C	NO	0
A7MJE2	3-deoxy-D-manno-octulosonate 8-phosphate phosphatase KdsC (EC 3.1.3.45) (KDO 8-P phosphatase)	N	C	C	C	NO	0
A7MJE3	Lipopolysaccharide export system protein LptA	PP	PP	N	PP	SP(Sec/SPI)	0
A7MJE4	ABC transporter domain-containing protein	N	C	MULTI	N	NO	0
A7MJE5	RNA polymerase sigma-54 factor	N	C	C	C	NO	0
A7MJE6	Uncharacterized protein	N	C	C	C	NO	0
A7MJE7	Lipopolysaccharide export system protein LptC	IM	OM	N	IM	SP(Sec/SPI) < 0.9	1
A7MJE8	PTS EIIA type-2 domain-containing protein	N	C	C	C	NO	0
A7MJE9	Uncharacterized protein	MEMBR (GO)	IM	IM	IM	NO	2
A7MJF0	Uncharacterized protein	N	PP	PP	PP	SP(Sec/SPI)	0
A7MJF1	GTPase Obg (EC 3.6.5.-) (GTP-binding protein Obg)	C	C	C	C	NO	0
A7MJF2	Uncharacterized protein	N	C	C	C	NO	0
A7MJF3	Uncharacterized protein	MEMBR (GO)	IM	IM	IM	NO	10
A7MJF4	50S ribosomal protein L27	C (GO)	C	C	C	NO	0
A7MJF5	Uncharacterized protein	N	C	N	N	NO	0
A7MJF6	Ferritin (EC 1.16.3.2)	C	C	C	C	NO	0
A7MJF7	DUF3666 domain-containing protein	N	C	N	N	NO	0
A7MJF8	Uncharacterized protein	N	C	N	N	NO	0
A7MJF9	Uncharacterized protein	N	EC	N	N	LIPO(Sec/SPII)	0
A7MJG0	MFS domain-containing protein	IM (GO)	IM	IM	IM	NO	14
A7MJG1	Methyl-accepting transducer domain-containing protein	MEMBR (GO)	IM	IM	IM	NO	2
A7MJG2	Uncharacterized protein	N	C	N	N	NO	0
A7MJG3	Uncharacterized protein	IM (GO)	IM	IM	IM	NO	6
A7MJG4	UvrABC system protein C (Protein UvrC) (Excinuclease ABC subunit C)	C	C	C	C	NO	0
A7MJG5	CDP-diacylglycerol--glycerol-3-phosphate 3-phosphatidyltransferase (EC 2.7.8.5) (Phosphatidylglycerophosphate synthase) (PGP synthase)	IM	IM	IM	IM	NO	3
A7MJG6	Uncharacterized protein	N	C	IM	N	NO	0
A7MJG7	N-acetyltransferase domain-containing protein	N	OM	N	N	NO	0
A7MJG8	Uncharacterized protein	MEMBR (GO)	C	N	MEMBR	NO	1
A7MJG9	Uncharacterized protein	IM	IM	IM	IM	NO	11
A7MJH0	AMP-binding domain-containing protein	N	C	IM	N	NO	0
A7MJH1	Integrase_SAM-like_N domain-containing protein	N	C	C	C	NO	0
A7MJH2	LuxE domain-containing protein	N	C	N	N	NO	0
A7MJH3	Uncharacterized protein	MEMBR (GO)	PP	PP	PP	SP(Sec/SPI)	0
A7MJH4	Uncharacterized protein	N	C	N	N	NO	0
A7MJH5	Uncharacterized protein	N	C	N	N	NO	0
A7MJH6	RNA polymerase sigma factor FliA (RNA polymerase sigma factor for flagellar operon) (Sigma F) (Sigma-28)	C	C	C	C	NO	0
A7MJH7	Uncharacterized protein	MEMBR (GO)	IM	IM	IM	NO	10
A7MJH8	Uncharacterized protein	N	PP	N	N	LIPO(Sec/SPII)	0
A7MJH9	SOS response-associated protein (EC 3.4.-.-)	N	C	N	N	NO	0
A7MJI0	Flagellar protein FliT	C	C	C	C	NO	0
A7MJI1	UPF0033 domain-containing protein	N	C	N	N	NO	0
A7MJI2	Flagellar secretion chaperone FliS	C	C	C	C	NO	0
A7MJI3	Flagellar hook-associated protein 2 (HAP2) (Flagellar cap protein)	EC	EC	EC	EC	NO	0
A7MJI4	Flagellin	EC	EC	EC	EC	NO	0
A7MJI5	HTH cro/C1-type domain-containing protein	N	C	N	N	NO	0
A7MJI6	Epimerase domain-containing protein	N	C	C	C	NO	0
A7MJI7	HTH lysR-type domain-containing protein	N	C	C	C	NO	0
A7MJI8	DUF4142 domain-containing protein	N	PP	PP	PP	SP(Sec/SPI)	0
A7MJI9	MFS domain-containing protein	IM (GO)	IM	IM	IM	NO	12
A7MJJ0	Methyltransf_25 domain-containing protein	N	C	N	N	NO	0
A7MJJ1	Uncharacterized protein	N	PP	N	N	NO	0
A7MJJ2	Uncharacterized protein	MEMBR (GO)	C	N	MEMBR	NO	1
A7MJJ3	Flagellar motor switch protein FliG	FLAG	C	MULTI	FLAG	NO	0
A7MJJ4	Uncharacterized protein	N	C	N	N	NO	0
A7MJJ5	Flagellar M-ring protein	FLAG	OM	IM	FLAG	NO	1
A7MJJ6	UmuC domain-containing protein	N	C	C	C	NO	0
A7MJJ7	Flagellar hook-basal body complex protein FliE	FLAG	PP	PP	FLAG	NO	0
A7MJJ8	Uncharacterized protein	N	C	C	C	NO	0
A7MJJ9	Phage_integrase domain-containing protein	N	OM	C	N	NO	0
A7MJK0	Uncharacterized protein	N	C	N	N	NO	0
A7MJK1	Flagellar protein	FLAG	IM	IM	FLAG	NO	1
A7MJK2	Flagellar FliJ protein	MEMBR	PP	C	IM	NO	0
A7MJK3	Flagellar motor switch protein FliN	FLAG	C	MULTI	FLAG	NO	0
A7MJK4	Flagellar motor switch protein FliM	FLAG	C	IM	FLAG	NO	0
A7MJK5	AAA domain-containing protein	C (GO)	C	C	C	NO	0
A7MJK6	Flagellar protein FliL	IM	PP	IM	IM	LIPO(Sec/SPII)	1
A7MJK7	FliH domain-containing protein	N	C	C	C	NO	0
A7MJK8	Flg_hook domain-containing protein	N	PP	EC	N	NO	0
A7MJK9	Uncharacterized protein	MEMBR (GO)	IM	IM	IM	NO	5
A7MJL0	HD domain-containing protein	N	C	C	C	NO	0
A7MJL1	Uncharacterized protein	N	C	N	N	NO	0
A7MJL2	Uncharacterized protein	N	C	N	N	NO	0
A7MJL3	GGDEF domain-containing protein	MEMBR (GO)	IM	IM	IM	NO	2
A7MJL4	Cytosine-specific methyltransferase (EC 2.1.1.37)	N	C	MULTI	N	NO	0
A7MJL5	Very short patch repair endonuclease (EC 3.1.-.-)	N	C	C	C	NO	0
A7MJL6	Uncharacterized protein	MEMBR (GO)	IM	IM	IM	NO	10
A7MJL7	HTH lysR-type domain-containing protein	N	IM	C	N	NO	0
A7MJL8	HTH lysR-type domain-containing protein	N	C	C	C	NO	0
A7MJL9	MFS domain-containing protein	IM (GO)	IM	IM	IM	NO	12
A7MJM0	Protein MtfA (Mlc titration factor A)	C	C	N	C	NO	0
A7MJM1	VRR-NUC domain-containing protein	MEMBR (GO)	PP	N	MEMBR	NO	2
A7MJM2	Uncharacterized protein	N	C	C	C	NO	0
A7MJM3	Uncharacterized protein	N	C	N	N	NO	0
A7MJM4	Uncharacterized protein	N	C	C	C	NO	0
A7MJM5	AMP nucleosidase (EC 3.2.2.4)	N	C	C	C	NO	0
A7MJM6	Uncharacterized protein	N	C	IM	N	NO	0
A7MJM7	Bac_luciferase domain-containing protein	N	C	C	C	NO	0
A7MJM8	PBP5_C domain-containing protein	N	PP	IM	IM	SP(Sec/SPI)	0
A7MJM9	DNA gyrase inhibitor	C	C	C	C	NO	0
A7MJN0	Uncharacterized protein	IM (GO)	IM	IM	IM	NO	5
A7MJN1	UPF0265 protein ESA_01212	N	C	C	C	NO	0
A7MJN2	Uncharacterized protein	N	C	N	N	NO	0
A7MJN3	Uncharacterized protein	MEMBR (GO)	IM	IM	IM	NO	11
A7MJN4	Glutamine amidotransferase type-1 domain-containing protein	N	C	N	N	NO	0
A7MJN5	Uncharacterized protein	N	C	N	N	NO	0
A7MJN6	Uncharacterized protein	N	C	C	C	NO	0
A7MJN7	AA_permease domain-containing protein	MEMBR (GO)	IM	IM	IM	NO	11
A7MJN8	Exodeoxyribonuclease I (EC 3.1.11.1)	N	C	C	C	NO	0
A7MJN9	Acyl_transf_3 domain-containing protein	MEMBR (GO)	IM	IM	IM	NO	10
A7MJP0	Uncharacterized protein	N	C	N	N	NO	0
A7MJP1	Epimerase domain-containing protein	N	C	C	C	SP(Sec/SPI)	0
A7MJP2	Imidazole glycerol phosphate synthase subunit HisH (EC 4.3.2.10) (IGP synthase glutaminase subunit) (EC 3.5.1.2) (IGP synthase subunit HisH) (ImGP synthase subunit HisH) (IGPS subunit HisH)	C	C	C	C	NO	0
A7MJP3	Histidine biosynthesis bifunctional protein HisB [Includes: Histidinol-phosphatase (EC 3.1.3.15); Imidazoleglycerol-phosphate dehydratase (IGPD) (EC 4.2.1.19)]	C	C	C	C	NO	0
A7MJP4	Histidinol-phosphate aminotransferase (EC 2.6.1.9) (Imidazole acetol-phosphate transaminase)	N	C	C	C	NO	0
A7MJP5	Histidinol dehydrogenase (HDH) (EC 1.1.1.23)	N	C	C	C	NO	0
A7MJP6	Uncharacterized protein	C (GO)	C	C	C	NO	0
A7MJP7	Uncharacterized protein	N	C	N	N	NO	0
A7MJP8	Peptidase_M48 domain-containing protein	N	PP	PP	PP	LIPO(Sec/SPII)	0
A7MJP9	Transketolase (EC 2.2.1.1)	N	C	C	C	NO	0
A7MJQ0	Uncharacterized protein	N	C	C	C	NO	0
A7MJQ1	Agmatinase (EC 3.5.3.11) (Agmatine ureohydrolase) (AUH)	N	C	C	C	NO	0
A7MJQ2	D-erythrose-4-phosphate dehydrogenase (E4PDH) (EC 1.2.1.72)	C	C	C	C	NO	0
A7MJQ3	Uncharacterized protein	N	C	C	C	NO	0
A7MJQ4	Phosphoglycerate kinase (EC 2.7.2.3)	C	C	C	C	NO	0
A7MJQ5	Fructose-bisphosphate aldolase (FBP aldolase) (EC 4.1.2.13)	N	PP	C	N	NO	0
A7MJQ6	S-adenosylmethionine synthase (AdoMet synthase) (EC 2.5.1.6) (MAT) (Methionine adenosyltransferase)	C	C	C	C	NO	0
A7MJQ7	Ribosomal RNA small subunit methyltransferase E (EC 2.1.1.193)	C	C	C	C	NO	0
A7MJQ8	Uncharacterized protein	N	C	N	N	NO	0
A7MJQ9	Uncharacterized protein	N	PP	PP	PP	SP(Sec/SPI)	1
A7MJR0	Protein SprT	C	C	C	C	NO	0
A7MJR1	Biosynthetic arginine decarboxylase (ADC) (EC 4.1.1.19)	N	C	PP	PP	NO	0
A7MJR2	MFS domain-containing protein	MEMBR (GO)	IM	IM	IM	NO	12
A7MJR3	Uncharacterized protein	MEMBR (GO)	IM	IM	IM	NO	4
A7MJR4	Pyridoxal phosphate homeostasis protein (PLP homeostasis protein)	N	C	C	C	NO	0
A7MJR5	T2SP_E domain-containing protein	N	C	C	C	NO	0
A7MJR6	Uncharacterized protein	N	C	MULTI	N	TAT < 0.9	0
A7MJR7	HTH iclR-type domain-containing protein	N	C	N	N	NO	0
A7MJR8	Putative pre-16S rRNA nuclease (EC 3.1.-.-)	C	C	C	C	NO	0
A7MJR9	UPF0301 protein ESA_00394	N	C	N	N	NO	0
A7MJS0	Glutathione synthetase (EC 6.3.2.3) (GSH synthetase) (GSH-S) (GSHase) (Glutathione synthase)	N	C	C	C	NO	0
A7MJS1	3',5'-cyclic adenosine monophosphate phosphodiesterase CpdA (3',5'-cyclic AMP phosphodiesterase) (cAMP phosphodiesterase) (EC 3.1.4.53)	N	C	C	C	NO	0
A7MJS2	Uncharacterized protein	N	C	N	N	NO	0
A7MJS3	DNA topoisomerase 4 subunit B (EC 5.6.2.2) (Topoisomerase IV subunit B)	N	C	C	C	NO	0
A7MJS4	Catalase-peroxidase (CP) (EC 1.11.1.21) (Peroxidase/catalase)	N	PP	C	C	NO	0
A7MJS5	ABM domain-containing protein	N	C	C	C	NO	0
A7MJS6	Flavodoxin_2 domain-containing protein	N	C	N	N	NO	0
A7MJS7	DNA topoisomerase 4 subunit A (EC 5.6.2.2) (Topoisomerase IV subunit A)	MEMBR	C	MULTI	MEMBR	NO	0
A7MJS8	Uncharacterized protein	N	PP	N	OM	LIPO(Sec/SPII)	1
A7MJS9	Zinc transporter ZupT	MEMBR	IM	IM	IM	NO	8
A7MJT0	Uncharacterized protein	OM (GO)	OM	OM	OM	SP(Sec/SPI)	0
[truncated: 2,422 more rows]

## Sheet: C. sakazakii 696
Entry	Protein names	UniProtKB	CELLO	PSORTb	Subcelloc + BLAST	SignalP	TMHMM
K8CIZ1	Uncharacterized protein	MEMBR (GO)	PP	N	MEMBR	NO	1
K8CIZ5	Capsular polysaccharide export system protein KpsS	N	C	N	N	NO	0
K8CIZ9	Uncharacterized protein	N	PP	N	N	NO	0
K8CJ03	Soluble lytic murein transglycosylase	N	C	PP	PP	NO	0
K8CJ07	Phosphoglycerate mutase (EC 5.4.2.1)	MEMBR (GO)	C	N	C	NO	1
K8CJ12	Two-component response regulator CreC	MEMBR (GO)	IM	IM	IM	NO	1
K8CJ16	Homoserine kinase (HK) (HSK) (EC 2.7.1.39)	C	C	C	C	NO	0
K8CJ21	Uncharacterized protein	N	C	C	C	NO	0
K8CJ26	Putative regulatory protein	N	C	C	C	NO	0
K8CJ30	Uncharacterized protein	N	C	N	N	NO	0
K8CJ35	Riboflavin biosynthesis protein [Includes: Riboflavin kinase (EC 2.7.1.26) (Flavokinase); FMN adenylyltransferase (EC 2.7.7.2) (FAD pyrophosphorylase) (FAD synthase)]	N	C	C	C	NO	0
K8CJ39	4-hydroxy-3-methylbut-2-enyl diphosphate reductase (EC 1.17.1.2)	N	C	C	C	NO	0
K8CJ44	Mannose-6-phosphate isomerase, class I	N	C	C	C	NO	0
K8CJ49	4-hydroxy-tetrahydrodipicolinate reductase (HTPA reductase) (EC 1.17.1.8)	C	C	C	C	NO	0
K8CJ53	Glutathione-regulated potassium-efflux system ancillary protein KefF (Quinone oxidoreductase KefF) (EC 1.6.5.2)	IM	C	C	C	NO	0
K8CJ57	Uncharacterized protein	N	C	N	N	NO	0
K8CJ61	4-hydroxythreonine-4-phosphate dehydrogenase (EC 1.1.1.262)	N	C	C	C	NO	0
K8CJ65	Uncharacterized protein	N	C	N	N	NO	0
K8CJ69	RNA polymerase associated protein RapA	N	C	C	C	NO	0
K8CJ74	Arabinose operon regulatory protein	N	C	C	C	NO	0
K8CJ79	Uncharacterized protein	N	C	N	N	NO	0
K8CJ83	3-isopropylmalate dehydrogenase (EC 1.1.1.85)	N	C	C	C	NO	0
K8CJ88	Acetolactate synthase (EC 2.2.1.6)	N	C	C	C	NO	0
K8CJ93	Cystathionine beta-synthase (EC 4.2.1.22)	N	C	C	C	NO	0
K8CJ94	Uncharacterized protein	N	C	N	N	NO	0
K8CJ98	Uncharacterized metabolite ABC transporter in Enterobacteriaceae, permease protein EC-YbbP	MEMBR (GO)	IM	IM	IM	LIPO(Sec/SPII) < 0.9	7
K8CJ99	Uncharacterized protein	N	C	N	N	NO	0
K8CJA3	Transcriptional regulator MraZ	C	C	C	C	NO	0
K8CJA4	Capsular polysaccharide export system periplasmic protein KpsD	N	C	MULTI	N	NO	0
K8CJA7	Uncharacterized protein	MEMBR (GO)	IM	IM	IM	NO	2
K8CJA9	Energy-dependent translational throttle protein EttA (EC 3.6.1.-) (Translational regulatory factor EttA)	C	C	C	C	NO	0
K8CJB1	Inosine/xanthosine triphosphatase	N	C	N	N	NO	0
K8CJB3	POTASSIUM/PROTON ANTIPORTER ROSB	MEMBR (GO)	IM	IM	IM	NO	11
K8CJB6	Two-component response regulator CreB	N	C	C	C	NO	0
K8CJB7	Sugar diacid utilization regulator SdaR	N	C	N	N	NO	0
K8CJC1	tRNA (cytidine/uridine-2'-O-)-methyltransferase TrmJ (EC 2.1.1.200) (tRNA (cytidine(32)/uridine(32)-2'-O)-methyltransferase) (tRNA Cm32/Um32 methyltransferase)	C	C	C	C	NO	0
K8CJC2	Putative major fimbrial subunit	FLAG (GO)	EC	MULTI	FLAG	NO	0
K8CJC6	UDP-N-acetylmuramoylalanyl-D-glutamyl-2,6-diaminopimelate--D-alanyl-D-alanine ligase (EC 6.3.2.10)	N	C	C	C	SP(Sec/SPI) < 0.9	0
K8CJC7	Putative alanine/glycine transport protein	MEMBR	IM	IM	IM	NO	1
K8CJD1	D-alanine--D-alanine ligase (EC 6.3.2.4) (D-Ala-D-Ala ligase) (D-alanylalanine synthetase)	C	C	C	C	NO	0
K8CJD2	Chaperone protein DnaK (HSP70) (Heat shock 70 kDa protein) (Heat shock protein 70)	N	C	C	C	NO	0
K8CJD5	Putative membrane protein	MEMBR (GO)	C	N	MEMBR	NO	1
K8CJD7	Secretion monitor	PP	PP	C	PP	NO	0
K8CJE0	30S ribosomal protein S20	C (GO)	PP	C	C	NO	0
K8CJE1	GMP reductase (EC 1.7.1.7)	N	C	C	C	NO	0
K8CJE3	Lipoprotein signal peptidase (EC 3.4.23.36) (Prolipoprotein signal peptidase) (Signal peptidase II) (SPase II)	MEMBR	IM	IM	IM	NO	4
K8CJE6	Quinolinate phosphoribosyltransferase [decarboxylating] (EC 2.4.2.19)	N	C	C	C	NO	0
K8CJE7	Transcriptional regulator, LysR family	N	C	C	C	NO	0
K8CJF1	Aromatic amino acid transport protein AroP	MEMBR (GO)	IM	IM	IM	NO	12
K8CJF2	Putative outer membrane protein	N	OM	OM	OM	NO	0
K8CJF5	Probable secreted protein	N	PP	N	N	SP(Sec/SPI)	0
K8CJF6	Carbamoyl-phosphate synthase (glutamine-hydrolyzing) (EC 6.3.5.5)	N	C	C	C	NO	0
K8CJG0	Threonine efflux protein	IM (GO)	IM	IM	IM	NO	1
K8CJG1	Aconitate hydratase 2 (EC 4.2.1.3)	N	C	C	C	NO	0
K8CJG5	Polyamine aminopropyltransferase (Putrescine aminopropyltransferase) (PAPT) (Spermidine synthase) (SPDS) (SPDSY) (EC 2.5.1.16)	N	C	C	C	NO	0
K8CJG6	Protein ApaG	N	C	N	N	NO	0
K8CJG9	Uncharacterized protein	N	C	IM	N	NO	0
K8CJH0	Glucose dehydrogenase, PQQ-dependent (EC 1.1.5.2)	IM (GO)	PP	IM	IM	NO	3
K8CJH2	Co-chaperone protein DjlA	IM	PP	MULTI	IM	NO	1
K8CJH5	Polysaccharide deacetylase	N	OM	IM	MEMBR	SP(Sec/SPI)	0
K8CJH7	L-arabinose isomerase (EC 5.3.1.4)	C (GO)	C	C	C	NO	0
K8CJI0	2-amino-4-hydroxy-6-hydroxymethyldihydropteridine pyrophosphokinase (EC 2.7.6.3) (6-hydroxymethyl-7,8-dihydropterin pyrophosphokinase)	N	C	C	C	NO	0
K8CJI3	Uncharacterized protein	N	C	N	N	NO	0
K8CJI6	Ferric hydroxamate ABC transporter (TC 3.A.1.14.3), periplasmic substrate binding protein FhuD	N	IM	PP	MEMBR	TAT	0
K8CJJ0	Thiamin ABC transporter, transmembrane component	MEMBR (GO)	C	IM	IM	NO	2
K8CJJ1	H(+)/Cl(-) exchange transporter ClcA	MEMBR	IM	IM	IM	NO	4
K8CJJ4	3-isopropylmalate dehydratase small subunit (EC 4.2.1.33) (Alpha-IPM isomerase) (IPMI) (Isopropylmalate isomerase)	N	C	C	C	NO	0
K8CJJ5	Iron-sulfur cluster insertion protein ErpA	N	EC	C	C	NO	0
K8CJJ8	Deoxyguanosinetriphosphate triphosphohydrolase (dGTP triphosphohydrolase) (dGTPase) (EC 3.1.5.1)	N	C	C	C	NO	0
K8CJK1	Bifunctional uridylyltransferase/uridylyl-removing enzyme (UTase/UR) (Bifunctional [protein-PII] modification enzyme) (Bifunctional nitrogen sensor protein) [Includes: [Protein-PII] uridylyltransferase (PII uridylyltransferase) (UTase) (EC 2.7.7.59); [Protein-PII]-UMP uridylyl-removing enzyme (UR) (EC 3.1.4.-)]	N	C	MULTI	N	NO	0
K8CJK4	Uncharacterized protein	N	C	N	N	NO	0
K8CJK5	Uridylate kinase (UK) (EC 2.7.4.22) (Uridine monophosphate kinase) (UMP kinase) (UMPK)	C	C	C	C	NO	0
K8CJK9	Thiamin ABC transporter, substrate-binding component	N	PP	PP	PP	NO	0
K8CJL2	Zinc metalloprotease (EC 3.4.24.-)	MEMBR	IM	IM	IM	NO	4
K8CJL3	tRNA 2-selenouridine synthase (EC 2.9.1.3)	N	C	C	C	NO	0
K8CJL4	Putative NAD(P)-dependent oxidoreductase EC-YbbO	N	IM	MULTI	N	LIPO(Sec/SPII) < 0.9	0
K8CJL7	3-hydroxyacyl-[acyl-carrier-protein] dehydratase FabZ (EC 4.2.1.59) ((3R)-hydroxymyristoyl-[acyl-carrier-protein] dehydratase) ((3R)-hydroxymyristoyl-ACP dehydrase) (Beta-hydroxyacyl-ACP dehydratase)	C	C	C	C	NO	0
K8CJL8	Uncharacterized protein	N	IM	N	N	SP(Sec/SPI)	0
K8CJM1	Titin	N	C	C	C	NO	0
K8CJM4	Cys-tRNA(Pro)/Cys-tRNA(Cys) deacylase (EC 4.2.-.-)	N	C	C	C	NO	0
K8CJM7	VOC domain-containing protein	N	C	N	N	NO	0
K8CJM8	Glycerate kinase (EC 2.7.1.31)	N	C	C	C	NO	0
K8CJN1	UPF0253 protein BN128_1873	N	C	N	N	NO	0
K8CJN2	Chaperone protein HtpG	N	C	C	C	NO	0
K8CJN5	Prolyl-tRNA synthetase ## Bacterial type (EC 6.1.1.15)	N	C	C	C	NO	0
K8CJN7	UDP-N-acetylmuramoyl-L-alanyl-D-glutamate--2,6-diaminopimelate ligase (EC 6.3.2.13) (Meso-A2pm-adding enzyme) (Meso-diaminopimelate-adding enzyme) (UDP-MurNAc-L-Ala-D-Glu:meso-diaminopimelate ligase) (UDP-MurNAc-tripeptide synthetase) (UDP-N-acetylmuramyl-tripeptide synthetase)	C	C	C	C	NO	0
K8CJP1	Probable peptidoglycan glycosyltransferase FtsW (PGT) (EC 2.4.1.129) (Cell division protein FtsW) (Cell wall polymerase) (Peptidoglycan polymerase) (PG polymerase)	MEMBR	IM	IM	IM	NO	8
K8CJP2	D,D-heptose 1,7-bisphosphate phosphatase (EC 3.1.3.-)	C	C	C	C	NO	0
K8CJP5	Cell division protein FtsZ	C	C	MULTI	C	NO	0
K8CJP8	Membrane-bound lytic murein transglycosylase D	N	OM	N	N	NO	0
K8CJQ0	Cell division protein ZapD (Z ring-associated protein D)	C	C	C	C	NO	0
K8CJQ3	FimH_man-bind domain-containing protein	FLAG (GO)	EC	EC	FLAG	SP(Sec/SPI)	1
K8CJQ5	Type IV fimbrial assembly, ATPase PilB	N	C	C	C	NO	0
K8CJQ7	DNA polymerase IV (EC 2.7.7.7)	N	C	C	C	NO	0
K8CJR0	Alpha-L-arabinofuranosidase II (EC 3.2.1.55)	N	PP	C	N	NO	0
K8CJR4	Esterase FrsA (EC 3.1.1.1)	N	C	N	N	NO	0
K8CJR5	Dihydrolipoamide acetyltransferase component of pyruvate dehydrogenase complex (Dihydrolipoyllysine-residue acetyltransferase component of pyruvate dehydrogenase complex) (E2)	N	C	C	C	NO	0
K8CJR9	Glutamate 5-kinase (EC 2.7.2.11) (Gamma-glutamyl kinase) (GK)	C	C	C	C	NO	0
K8CJS0	Uncharacterized protein	N	C	IM	N	SP(Sec/SPI) < 0.9	1
K8CJS5	Gene 22 protein	N	PP	N	N	NO	0
K8CJS6	UPF0231 protein BN128_1014	N	C	N	N	NO	0
K8CJS9	Uncharacterized protein	N	C	N	N	NO	0
K8CJT1	Blue copper oxidase CueO	N	PP	PP	PP	TAT	0
K8CJT4	ElaB protein	MEMBR	C	N	IM	NO	1
K8CJT6	ABC-type multidrug transport system, ATPase component	N	C	N	N	NO	0
K8CJT9	3-methyl-2-oxobutanoate hydroxymethyltransferase (EC 2.1.2.11)	N	C	C	C	NO	0
K8CJU0	o-succinylbenzoate synthase (OSB synthase) (OSBS) (EC 4.2.1.113) (4-(2'-carboxyphenyl)-4-oxybutyric acid synthase) (o-succinylbenzoic acid synthase)	N	C	N	N	NO	0
K8CJU5	RNA polymerase-binding transcription factor DksA	C	C	C	C	NO	0
K8CJU6	Integrase	N	C	C	C	NO	0
K8CJV0	Ferric hydroxamate outer membrane receptor FhuA	OM	OM	OM	OM	SP(Sec/SPI) < 0.9	1
K8CJV1	Uncharacterized protein	N	C	N	N	NO	0
K8CJV4	Glutamate-1-semialdehyde 2,1-aminomutase (GSA) (EC 5.4.3.8) (Glutamate-1-semialdehyde aminotransferase) (GSA-AT)	C	C	C	C	NO	0
K8CJV7	Uncharacterized protein	N	C	N	N	NO	0
K8CJV9	Vitamin B12 ABC transporter, B12-binding component BtuF	N	PP	PP	PP	NO	0
K8CJW2	Uncharacterized protein	N	C	N	N	NO	0
K8CJW3	Vitamin B12 ABC transporter, B12-binding component BtuF	N	IM	PP	PP	SP(Sec/SPI) < 0.9	1
K8CJW7	Uncharacterized protein	N	C	N	N	NO	0
K8CJW9	UPF0325 protein BN128_1548	N	C	C	C	NO	0
K8CJX3	Phage capsid and scaffold	N	C	N	N	NO	0
K8CJX4	30S ribosomal protein S2	C (GO)	C	C	C	NO	0
K8CJX8	Uncharacterized protein	MEMBR (GO)	IM	IM	IM	NO	9
K8CJX9	Ditrans,polycis-undecaprenyl-diphosphate synthase ((2E,6E)-farnesyl-diphosphate specific) (EC 2.5.1.31) (Ditrans,polycis-undecaprenylcistransferase) (Undecaprenyl diphosphate synthase) (UDS) (Undecaprenyl pyrophosphate synthase) (UPP synthase)	N	C	C	C	NO	0
K8CJY3	Chaperone protein Skp	N	PP	PP	PP	SP(Sec/SPI)	0
K8CJY5	Uncharacterized protein	N	C	C	C	NO	0
K8CJY8	Ribonuclease HII (RNase HII) (EC 3.1.26.4)	C	C	C	C	NO	0
K8CJZ3	Chitinase (EC 3.2.1.14)	N	PP	N	N	SP(Sec/SPI)	0
K8CJZ4	DNA helicase (EC 3.6.4.12)	N	C	C	C	NO	0
K8CJZ9	Phage protein	N	C	N	N	NO	0
K8CK00	Ferric hydroxamate outer membrane receptor FhuA	N	C	OM	OM	NO	0
K8CK04	Copper homeostasis protein CutF / Lipoprotein NlpE involeved in surface adhesion	N	PP	OM	OM	LIPO(Sec/SPII)	0
K8CK05	Lysozyme (EC 3.2.1.17)	N	PP	N	N	NO	0
K8CK09	Methionine ABC transporter permease protein	MEMBR	IM	IM	IM	NO	5
K8CK12	Uncharacterized protein	MEMBR (GO)	C	N	MEMBR	NO	1
K8CK14	Uncharacterized protein	N	C	N	N	NO	0
K8CK17	Uncharacterized protein	N	C	N	N	NO	0
K8CK19	Ribonuclease H (RNase H) (EC 3.1.26.4)	C	C	N	C	NO	0
K8CK21	Uncharacterized protein	N	C	N	N	NO	0
K8CK24	Uncharacterized protein	N	C	C	C	NO	0
K8CK28	Uncharacterized protein	N	PP	N	N	NO	0
K8CK30	Uncharacterized protein	N	PP	N	N	NO	0
K8CK34	Uncharacterized protein	N	OM	OM	OM	NO	0
K8CK39	Uncharacterized protein	N	C	N	N	NO	0
K8CK42	Dipeptide-binding ABC transporter, periplasmic substrate-binding component (TC 3.A.1.5.2)	PP	PP	PP	PP	SP(Sec/SPI)	0
K8CK46	Aminoacyl-histidine dipeptidase (Peptidase D) (EC 3.4.13.-)	N	C	C	C	NO	0
K8CK47	Uncharacterized protein	N	C	N	N	NO	0
K8CK49	Uncharacterized protein	N	C	N	N	NO	1
K8CK52	Coenzyme PQQ synthesis protein D	N	C	C	C	NO	0
K8CK53	Phage EaC protein	N	C	C	C	NO	0
K8CK57	Uncharacterized protein	N	C	N	N	NO	0
K8CK58	Uncharacterized protein	N	C	N	N	NO	0
K8CK60	Ribonuclease BN (RNase BN) (EC 3.1.-.-) (Ribonuclease Z homolog) (RNase Z homolog)	N	C	C	C	NO	0
K8CK61	Putative translation initiation inhibitor	N	C	N	N	NO	0
K8CK63	2-succinyl-6-hydroxy-2,4-cyclohexadiene-1-carboxylate synthase (SHCHC synthase) (EC 4.2.99.20)	N	C	C	C	NO	0
K8CK65	Uncharacterized protein	N	C	N	N	NO	0
K8CK69	Tricarboxylate transport protein TctB	MEMBR (GO)	IM	IM	IM	NO	4
K8CK71	NAD-dependent malic enzyme (EC 1.1.1.38)	N	C	IM	C	NO	0
K8CK75	Uncharacterized protein	N	C	N	N	NO	0
K8CK76	Uncharacterized protein	N	C	C	C	NO	0
K8CK79	Uncharacterized protein	N	EC	N	N	NO	0
K8CK82	Epi-inositol hydrolase	N	C	C	C	NO	0
K8CK83	Phage endopeptidase	N	C	N	N	NO	0
K8CK84	Uncharacterized protein	N	C	N	N	NO	0
K8CK87	Capsular polysaccharide export system protein KpsC	N	C	N	N	NO	0
K8CK89	Phage capsid and scaffold	N	PP	N	N	NO	0
K8CK90	Capsular polysaccharide export system inner membrane protein KpsE	MEMBR (GO)	C	N	MEMBR	NO	1
K8CK93	Inosine/xanthosine triphosphatase	N	C	N	N	NO	0
K8CK94	DNA stabilization, phage-associated	N	EC	EC	EC	NO	0
K8CK97	Protein CreA (Catabolite regulation protein A)	N	PP	N	N	SP(Sec/SPI)	0
K8CK98	Putative phosphatase	N	PP	N	N	NO	0
K8CK99	Phage DNA transfer protein	N	OM	OM	OM	NO	0
K8CKA2	Aerobic respiration control protein arcA	N	C	C	C	NO	0
K8CKA4	Tricarboxylate transport transcriptional regulator TctD	N	C	C	C	NO	0
K8CKA6	UPF0246 protein BN128_2089	N	C	C	C	NO	0
K8CKA8	L-Proline/Glycine betaine transporter ProP	MEMBR	IM	IM	IM	NO	12
K8CKB0	Uncharacterized protein	N	PP	N	N	NO	0
K8CKB2	PG_binding_3 domain-containing protein	N	C	C	C	NO	0
K8CKB4	Phenolic acid decarboxylase	N	C	C	C	NO	0
K8CKB5	P63C domain-containing protein	N	C	C	C	NO	0
K8CKB7	Transcriptional activator NhaR	N	C	C	C	NO	0
K8CKB9	Sulfate permease	MEMBR	IM	IM	IM	NO	11
K8CKC0	Uncharacterized protein	N	C	N	N	NO	0
K8CKC1	Isoleucyl-tRNA synthetase (EC 6.1.1.5)	N	C	C	C	NO	0
K8CKC4	Uncharacterized protein	N	C	N	N	NO	0
K8CKC6	Inosine-uridine preferring nucleoside hydrolase (EC 3.2.2.1)	N	C	N	N	NO	0
K8CKC7	Uncharacterized protein	N	C	N	N	NO	0
K8CKC9	Putative Cytochrome bd2, subunit II	MEMBR	IM	IM	IM	NO	8
K8CKD1	PTS system, fructose-specific IIABC component (EC 2.7.1.69)	MEMBR	IM	IM	IM	NO	9
K8CKD2	Oxidoreductase alpha (Molybdopterin) subunit	N	PP	C	N	NO	0
K8CKD4	Uncharacterized protein	N	C	N	N	NO	0
K8CKD6	Taurine import ATP-binding protein TauB (EC 7.6.2.7)	MEMBR	C	IM	IM	NO	0
K8CKD7	Carbamoyl-phosphate synthase small chain (EC 6.3.5.5) (Carbamoyl-phosphate synthetase glutamine chain)	N	C	C	C	NO	0
K8CKD9	Replicative DNA helicase	N	C	N	N	NO	0
K8CKE1	Putative hemolysin	N	C	N	N	NO	0
K8CKE2	Glutathione-regulated potassium-efflux system protein KefC	N	C	IM	IM	NO	0
K8CKE4	Penicillin-binding protein AmpH	N	PP	PP	PP	SP(Sec/SPI)	0
K8CKE5	Uncharacterized protein	N	C	N	N	NO	0
K8CKE6	Bis(5'-nucleosyl)-tetraphosphatase, symmetrical (EC 3.6.1.41) (Ap4A hydrolase) (Diadenosine 5',5'''-P1,P4-tetraphosphate pyrophosphohydrolase) (Diadenosine tetraphosphatase)	N	C	C	C	NO	0
K8CKE8	Putative inner membrane protein	MEMBR (GO)	IM	IM	IM	NO	2
K8CKE9	Phage terminase small subunit	N	C	N	N	NO	0
K8CKF0	Uncharacterized protein	N	IM	N	N	NO	0
K8CKF2	Uncharacterized protein	N	C	IM	N	NO	0
K8CKF3	Outer membrane protein Imp, required for envelope biogenesis / Organic solvent tolerance protein	OM (GO)	OM	OM	OM	NO	0
K8CKF5	Uncharacterized protein	N	OM	N	N	NO	0
K8CKF6	Uncharacterized protein	MEMBR	IM	N	MEMBR	NO	2
K8CKF8	L-ribulose-5-phosphate 4-epimerase (EC 5.1.3.4) (Phosphoribulose isomerase)	N	C	C	C	NO	0
K8CKF9	Shikimate kinase III (EC 2.7.1.71)	N	C	N	N	NO	0
K8CKG1	Uncharacterized protein	N	C	N	N	NO	0
K8CKG3	Thiamin ABC transporter, ATPase component / Thiamine transport ATP-binding protein thiQ	N	C	IM	IM	NO	0
K8CKG4	Exonuclease SbcC	N	C	N	N	NO	0
K8CKG6	Dead/deah box helicase domain protein	N	C	C	C	NO	0
K8CKG8	Putative transport protein	MEMBR	IM	IM	IM	NO	10
K8CKG9	Proline-specific permease proY	MEMBR (GO)	IM	IM	IM	NO	12
K8CKH3	Uncharacterized protein	N	PP	N	N	NO	0
K8CKH4	Probable transcriptional activator for leuABCD operon	N	C	C	C	NO	0
K8CKH5	Uncharacterized protein	N	C	C	C	NO	0
K8CKH7	Fructose repressor FruR, LacI family	N	C	N	N	NO	0
K8CKH8	Uncharacterized protein	N	C	N	N	NO	0
K8CKI1	Uncharacterized protein	N	C	N	N	NO	0
K8CKI2	PqqA peptide cyclase (EC 1.21.98.4) (Coenzyme PQQ synthesis protein E)	N	C	C	C	NO	0
K8CKI5	Arylesterase (EC 3.1.1.2)	N	C	PP	PP	NO	0
K8CKI7	Nucleoside-specific channel-forming protein Tsx	OM	OM	OM	OM	TAT < 0.9	0
K8CKI8	Microsomal dipeptidase (EC 3.4.13.19)	N	C	N	N	NO	0
K8CKJ0	Uncharacterized protein	N	PP	PP	PP	NO	0
K8CKJ2	Transcription antitermination protein NusB (Antitermination factor NusB)	N	C	C	C	NO	0
K8CKJ3	Putative ligase	N	C	N	N	NO	0
K8CKJ4	Transcriptional regulator, AraC family	N	C	C	C	NO	0
K8CKJ5	Octaprenyl-diphosphate synthase / Dimethylallyltransferase / Geranyltranstransferase (Farnesyldiphosphate synthase) / Geranylgeranyl pyrophosphate synthetase (EC 2.5.1.1) (EC 2.5.1.10) (EC 2.5.1.29)	N	C	C	C	NO	0
K8CKJ7	Ferrochelatase (EC 4.99.1.1) (Heme synthase) (Protoheme ferro-lyase)	C	C	C	C	NO	0
K8CKJ8	Transcriptional repressor of the lac operon	N	C	C	C	NO	0
K8CKK0	Chaperone protein HtpG	N	C	C	C	NO	0
K8CKK2	UPF0234 protein BN128_4118	N	C	C	C	NO	0
K8CKK3	Lactose permease	MEMBR	IM	IM	IM	NO	10
K8CKK5	Peptidoglycan D,D-transpeptidase FtsI (EC 3.4.16.4) (Penicillin-binding protein 3) (PBP-3)	IM (GO)	OM	IM	IM	NO	1
K8CKK6	Cytochrome O ubiquinol oxidase subunit I	MEMBR	IM	IM	IM	NO	12
K8CKK9	AmpG permease	MEMBR	IM	IM	IM	NO	14
K8CKL0	Methylmalonate-semialdehyde dehydrogenase [inositol] (EC 1.2.1.27)	N	C	C	C	NO	0
K8CKL1	UDP-N-acetylmuramoylalanine--D-glutamate ligase (EC 6.3.2.9) (D-glutamic acid-adding enzyme) (UDP-N-acetylmuramoyl-L-alanyl-D-glutamate synthetase)	C	C	MULTI	C	LIPO(Sec/SPII) < 0.9	1
K8CKL3	ATP-dependent Clp protease ATP-binding subunit ClpX	N	C	C	C	NO	0
K8CKL5	Uncharacterized protein	N	PP	N	N	NO	0
K8CKL6	Cell division protein FtsA	MEMBR	C	C	C	NO	0
K8CKL9	4-hydroxybenzoyl-CoA thioesterase family active site	N	C	C	C	NO	0
K8CKM0	DNA gyrase inhibitor YacG	N	C	N	N	NO	0
K8CKM1	Inosose dehydratase (EC 4.2.1.44)	N	C	N	N	NO	0
K8CKM2	HMP-PP phosphatase (EC 3.6.1.-)	N	C	C	C	NO	0
K8CKM5	Uncharacterized protein	N	PP	N	N	LIPO(Sec/SPII)	0
K8CKM8	Multidrug resistance-like ATP-binding protein mdlB	MEMBR	IM	IM	IM	NO	2
K8CKN1	Uncharacterized protein	N	C	N	N	NO	0
K8CKN3	Glycoprotein-polysaccharide metabolism	N	PP	PP	PP	LIPO(Sec/SPII)	0
K8CKN4	AmpE protein	MEMBR (GO)	IM	IM	IM	NO	4
K8CKN7	Transposase	N	C	N	N	NO	0
K8CKN8	Pyruvate dehydrogenase E1 component (EC 1.2.4.1)	N	C	C	C	NO	0
K8CKN9	Uncharacterized protein	N	IM	IM	IM	NO	0
K8CKP2	Lipoprotein	MEMBR	PP	IM	MEMBR	SP(Sec/SPI)	0
K8CKP3	Putative exported protein	N	PP	PP	PP	SP(Sec/SPI) < 0.9	0
K8CKP4	Uncharacterized protein	N	C	N	N	NO	0
K8CKP7	Uncharacterized protein ylaB	N	C	IM	N	NO	0
K8CKQ0	2-Oxobutyrate oxidase, putative	N	C	C	C	NO	0
K8CKQ1	Uncharacterized protein	MEMBR (GO)	IM	IM	IM	NO	4
K8CKQ4	Dihydroorotase (DHOase) (EC 3.5.2.3)	N	C	C	C	NO	0
K8CKQ5	Uncharacterized protein	MEMBR (GO)	IM	IM	IM	NO	3
K8CKQ7	Efflux pump membrane transporter	MEMBR	IM	IM	IM	NO	10
K8CKQ9	Uncharacterized protein	MEMBR (GO)	PP	IM	MEMBR	NO	2
K8CKR1	Putative Cytochrome bd2, subunit I	MEMBR	PP	IM	MEMBR	NO	2
K8CKR3	Taurine-binding periplasmic protein TauA	PP (GO)	PP	IM	PP	SP(Sec/SPI)	0
K8CKR5	Acid shock protein	PP	PP	PP	PP	SP(Sec/SPI)	0
K8CKR6	Uncharacterized protein	N	C	N	N	NO	0
K8CKR9	Putative flagellin structural protein	OM (GO)	EC	MULTI	OM	SP(Sec/SPI)	0
K8CKS0	Uncharacterized protein	N	C	N	N	NO	0
K8CKS3	Uncharacterized protein	N	C	N	N	NO	0
K8CKS4	SbmA protein	MEMBR (GO)	C	IM	IM	NO	0
K8CKS5	Carbonic anhydrase (EC 4.2.1.1) (Carbonate dehydratase)	N	C	C	C	NO	0
K8CKS6	Possible efflux pump	MEMBR	IM	IM	IM	NO	3
K8CKS8	Putative fimbrial subunit	FLAG (GO)	EC	EC	FLAG	SP(Sec/SPI) < 0.9	0
K8CKT0	Pyrroline-5-carboxylate reductase (P5C reductase) (P5CR) (EC 1.5.1.2) (PCA reductase)	C	C	C	C	SP(Sec/SPI)	0
K8CKT1	Pantothenate synthetase (PS) (EC 6.3.2.1) (Pantoate--beta-alanine ligase) (Pantoate-activating enzyme)	C	C	C	C	NO	0
K8CKT2	Phosphoribosylaminoimidazole carboxylase catalytic subunit (EC 4.1.1.21)	N	C	N	C	NO	1
K8CKT4	Uncharacterized protein	N	PP	N	N	NO	0
K8CKT5	Glutamyl-Q tRNA(Asp) synthetase (Glu-Q-RSs) (EC 6.1.1.-)	N	C	C	C	NO	0
K8CKT6	Cysteine--tRNA ligase	C (GO)	C	C	C	NO	0
K8CKT9	Pyrimidine/purine nucleoside phosphorylase (EC 2.4.2.1) (EC 2.4.2.2) (Adenosine phosphorylase) (Cytidine phosphorylase) (Guanosine phosphorylase) (EC 2.4.2.15) (Inosine phosphorylase) (Thymidine phosphorylase) (EC 2.4.2.4) (Uridine phosphorylase) (EC 2.4.2.3) (Xanthosine phosphorylase)	N	C	N	N	NO	0
K8CKU0	Transcriptional regulator, AraC family	N	C	C	C	NO	0
K8CKU1	Penicillin-binding protein 1B (PBP-1b) (PBP1b) (Murein polymerase)	MEMBR (GO)	IM	IM	IM	NO	1
K8CKU4	Phosphate regulon sensor protein PhoR (EC 2.7.13.3)	MEMBR (GO)	IM	IM	IM	NO	1
K8CKU5	Uncharacterized protein	N	C	C	C	NO	0
K8CKU6	Ferric hydroxamate ABC transporter (TC 3.A.1.14.3), permease component FhuB	MEMBR	IM	IM	IM	NO	3
K8CKU7	Uncharacterized protein	MEMBR (GO)	IM	IM	IM	NO	15
K8CKV0	Transcriptional regulator, ArsR family	N	C	N	N	NO	0
K8CKV1	Protein translocase subunit SecD	MEMBR	IM	IM	IM	SP(Sec/SPI) < 0.9	5
K8CKV2	Putative inner membrane protein	MEMBR	IM	IM	IM	NO	7
K8CKV5	Peptidoglycan-associated lipoprotein	MEMBR (GO)	IM	N	MEMBR	NO	1
K8CKV6	Uncharacterized protein	N	C	N	N	NO	0
K8CKV7	Vitamin B12 ABC transporter, B12-binding component BtuF	N	C	PP	N	NO	0
K8CKV9	Putative oxidoreductase	N	C	C	C	NO	0
K8CKW0	Uncharacterized protein ImpA	N	C	C	C	NO	0
K8CKW2	Uncharacterized protein	N	C	N	N	NO	0
K8CKW3	Uncharacterized protein	N	C	N	N	NO	0
K8CKW4	Protein ThiJ	N	C	N	N	NO	0
K8CKW7	Uncharacterized protein	N	C	N	N	NO	0
K8CKW8	Cytochrome bo(3) ubiquinol oxidase subunit 4 (Cytochrome o ubiquinol oxidase subunit 4) (Oxidase bo(3) subunit 4) (Ubiquinol oxidase polypeptide IV) (Ubiquinol oxidase subunit 4)	MEMBR	IM	IM	IM	NO	2
K8CKW9	Uncharacterized protein ImpC	N	C	C	C	NO	0
K8CKX0	1-deoxy-D-xylulose 5-phosphate reductoisomerase (DXP reductoisomerase) (EC 1.1.1.267) (1-deoxyxylulose-5-phosphate reductoisomerase) (2-C-methyl-D-erythritol 4-phosphate synthase)	N	C	C	C	LIPO(Sec/SPII) < 0.9	0
K8CKX2	Chaperone protein DnaK	N	C	C	C	NO	0
K8CKX3	Outer membrane protein ImpK/VasF, OmpA/MotB domain	MEMBR (GO)	C	MULTI	MEMBR	NO	1
K8CKX4	Outer membrane protein assembly factor BamA	OM	OM	OM	OM	NO	0
K8CKX5	Trigger factor (TF) (EC 5.2.1.8) (PPIase)	C	C	C	C	NO	0
K8CKX6	Uncharacterized protein	N	C	N	N	NO	0
K8CKX8	Lipid-A-disaccharide synthase (EC 2.4.1.182)	N	C	C	C	NO	0
K8CKY0	Uncharacterized protein	MEMBR (GO)	IM	C	MEMBR	NO	2
K8CKY2	Uncharacterized protein ImpF	N	C	N	N	NO	0
K8CKY4	Acetyl-CoA carboxytransferase (EC 2.1.3.15)	N	C	C	C	NO	0
K8CKY5	7-cyano-7-deazaguanine synthase (EC 6.3.4.20) (7-cyano-7-carbaguanine synthase) (PreQ(0) synthase) (Queuosine biosynthesis protein QueC)	N	C	N	N	NO	0
K8CKY6	TonB-dependent receptor Outer membrane receptor for ferric enterobactin and colicins B, D	OM	OM	OM	OM	SP(Sec/SPI)	0
K8CKY9	Cytochrome c554	N	PP	PP	PP	SP(Sec/SPI)	0
K8CKZ0	Uncharacterized protein	N	C	N	N	NO	0
K8CKZ1	Enterobactin synthetase component F, serine activating enzyme	N	C	C	C	NO	0
K8CKZ4	Putative HTH-type transcriptional regulator ybaO	N	C	C	C	NO	0
K8CKZ5	RF_PROK_I domain-containing protein	N	C	N	N	NO	0
K8CKZ6	Putative LysR-family transcriptional regulator YbdO	N	C	C	C	NO	0
K8CKZ7	Ammonium transporter	MEMBR	IM	IM	IM	SP(Sec/SPI) < 0.9	12
K8CKZ9	Low-affinity gluconate/H+ symporter GntU	MEMBR (GO)	C	IM	MEMBR	NO	2
K8CL01	Outer membrane lipoprotein RcsF	OM	PP	OM	OM	LIPO(Sec/SPII)	0
K8CL02	CRISPR-associated helicase Cas3, protein	N	C	C	C	NO	0
K8CL04	Maltose/maltodextrin transport ATP-binding protein MalK (EC 3.6.3.19)	N	C	MULTI	N	NO	0
K8CL05	CRISPR-associated endonuclease Cas1 (EC 3.1.-.-)	N	C	C	C	NO	0
K8CL06	Methylglyoxal reductase, acetol producing / 2,5-diketo-D-gluconic acid reductase B (EC 1.1.1.274)	N	IM	C	C	NO	0
K8CL08	Ribonuclease I (EC 3.1.27.6)	N	PP	PP	PP	SP(Sec/SPI)	0
K8CL09	Uncharacterized protein	MEMBR (GO)	C	N	MEMBR	NO	1
K8CL10	FIG005121: SAM-dependent methyltransferase	N	C	N	N	NO	0
K8CL12	Putative integral membrane protein	MEMBR (GO)	IM	IM	IM	NO	6
K8CL13	Putative fluoride ion transporter CrcB	MEMBR	IM	IM	IM	NO	4
K8CL16	Butyryl-CoA dehydrogenase (EC 1.3.8.1)	N	C	C	C	NO	0
K8CL17	Methionine ABC transporter ATP-binding protein	N	C	IM	IM	NO	0
K8CL18	Uncharacterized protein	N	C	N	N	NO	0
K8CL20	50S ribosomal protein L31 type B	C (GO)	C	C	C	NO	0
K8CL21	Peptide chain release factor homolog	N	PP	C	N	NO	0
K8CL22	Uncharacterized protein	N	C	N	N	NO	0
K8CL23	Haemolysin expression modulating protein	N	C	N	N	NO	0
K8CL26	Outer membrane pore protein E	OM (GO)	C	OM	OM	NO	0
K8CL27	GCN5-related N-acetyltransferase	N	C	N	N	NO	0
K8CL28	Potassium efflux system KefA protein / Small-conductance mechanosensitive channel	MEMBR (GO)	IM	IM	IM	NO	8
K8CL31	Integrase	N	C	C	C	NO	0
K8CL32	Putative outer membrane protein	N	OM	OM	OM	SP(Sec/SPI)	0
K8CL33	DNA polymerase III subunits gamma and tau (EC 2.7.7.7)	N	PP	C	N	NO	0
K8CL36	Uncharacterized protein	N	C	N	N	NO	0
K8CL37	Putative fimbrial subunit	FLAG (GO)	EC	IM	FLAG	SP(Sec/SPI)	0
K8CL38	Uncharacterized protein	N	C	C	C	NO	0
K8CL40	Cysteine--tRNA ligase (EC 6.1.1.16) (Cysteinyl-tRNA synthetase) (CysRS)	C	C	C	C	NO	0
K8CL42	LPS-assembly lipoprotein LptE	OM (GO)	OM	OM	OM	NO	0
K8CL43	Putative methyltransferase	N	C	C	C	NO	0
K8CL45	Bifunctional protein FolD [Includes: Methylenetetrahydrofolate dehydrogenase (EC 1.5.1.5); Methenyltetrahydrofolate cyclohydrolase (EC 3.5.4.9)]	N	C	C	C	NO	0
K8CL46	Glutamate Aspartate transport system permease protein GltJ (TC 3.A.1.3.4)	MEMBR	IM	IM	IM	NO	5
K8CL49	2-succinyl-5-enolpyruvyl-6-hydroxy-3-cyclohexene-1-carboxylic-acid synthase (EC 2.2.1.9)	N	C	N	N	NO	0
K8CL51	Uncharacterized protein	N	C	N	N	NO	0
K8CL53	Phosphate starvation-inducible ATPase PhoH with RNA binding motif	N	C	N	N	NO	0
K8CL55	Tricarboxylate transport membrane protein TctA	MEMBR (GO)	IM	IM	IM	NO	12
K8CL56	Mll3930 protein	MEMBR (GO)	IM	IM	IM	NO	4
K8CL58	Putative 2-octaprenyl-3-methyl-6-methoxy-1,4-benzoquinol hydroxylase	N	C	N	N	NO	0
K8CL61	Uncharacterized protein	N	C	N	N	NO	0
K8CL62	Uncharacterized protein	N	C	C	C	NO	0
K8CL63	Glucosamine-6-phosphate deaminase (EC 3.5.99.6) (GlcN6P deaminase) (GNPDA) (Glucosamine-6-phosphate isomerase)	N	C	C	C	NO	0
K8CL65	Uncharacterized protein	N	C	N	N	NO	0
K8CL66	Uncharacterized protein	N	PP	N	N	NO	0
K8CL69	N-acetylglucosamine-regulated outer membrane porin	MEMBR (GO)	OM	OM	OM	SP(Sec/SPI) < 0.9	0
K8CL70	ClpB protein	N	C	C	C	NO	0
K8CL73	Phage Kil	N	PP	N	N	NO	0
K8CL74	Uncharacterized protein ybfE	N	C	C	C	NO	0
K8CL76	Fimbrial protein	FLAG (GO)	EC	EC	FLAG	NO	0
K8CL78	Putrescine transporter PotE (Putrescine-proton symporter / putrescine-ornithine antiporter)	MEMBR	IM	IM	IM	NO	12
K8CL80	Phage portal	N	PP	C	EC	NO	0
K8CL81	Type VI secretion lipoprotein/VasD	N	PP	N	N	NO	0
K8CL83	Potassium-transporting ATPase B chain (TC 3.A.3.7.1) (EC 3.6.3.12)	MEMBR (GO)	IM	IM	IM	NO	2
K8CL86	DNA stabilization, phage-associated	N	OM	N	N	NO	0
K8CL87	Uncharacterized protein	MEMBR (GO)	C	N	MEMBR	NO	1
K8CL88	Lactam utilization protein LamB	N	C	N	N	NO	0
K8CL90	Phage DNA transfer protein	N	OM	MULTI	N	NO	0
K8CL92	Protein of avirulence locus ImpE	N	C	C	C	NO	0
K8CL94	DNA-(apurinic or apyrimidinic site) lyase (EC 4.2.99.18)	N	C	C	C	NO	0
K8CL95	Bactoprenol-linked glucose translocase	MEMBR	EC	IM	IM	NO	4
K8CL97	Succinate dehydrogenase iron-sulfur subunit (EC 1.3.5.1)	N	C	IM	IM	NO	0
K8CL98	Acetyltransferase, GNAT family	N	PP	PP	PP	NO	0
K8CLA1	Uncharacterized protein	N	C	N	N	NO	0
K8CLA4	Uncharacterized protein	N	C	N	N	NO	0
K8CLA5	Enterobactin synthetase component F, serine activating enzyme	N	C	N	N	NO	0
K8CLA6	Transcriptional regulator of succinyl CoA synthetase operon	N	C	C	C	NO	0
K8CLA9	Protein ybgE	MEMBR (GO)	IM	IM	IM	NO	2
K8CLB1	Methylthioribulose-1-phosphate dehydratase (MTRu-1-P dehydratase) (EC 4.2.1.109)	C (GO)	C	C	C	NO	0
K8CLB2	Orf-86	N	C	N	N	NO	0
K8CLB3	Peptidoglycan-associated protein	OM (GO)	PP	OM	OM	LIPO(Sec/SPII)	0
K8CLB5	Alkyl hydroperoxide reductase subunit F	N	C	IM	N	NO	0
K8CLB7	Phage antitermination protein Q	N	C	N	N	NO	0
K8CLB9	Probable secreted protein	N	EC	EC	EC	SP(Sec/SPI)	0
K8CLC0	Maltose/maltodextrin ABC transporter, permease protein MalF	MEMBR	IM	IM	IM	NO	6
K8CLC3	Uncharacterized protein	MEMBR (GO)	C	N	MEMBR	NO	1
K8CLC5	Galactose-1-phosphate uridylyltransferase (EC 2.7.7.12)	N	PP	N	N	NO	0
K8CLC6	Alpha-amylase (EC 3.2.1.1)	N	C	C	C	NO	0
K8CLC9	Replication protein O	N	C	C	C	NO	0
K8CLD0	Lipid A palmitoyltransferase PagP (EC 2.3.1.251) (Lipid A acylation protein)	OM	PP	OM	OM	SP(Sec/SPI)	0
K8CLD1	Molybdenum ABC transporter, periplasmic molybdenum-binding protein ModA (TC 3.A.1.8.1)	N	PP	PP	PP	SP(Sec/SPI)	0
K8CLD4	Phage NinB DNA recombination	N	C	N	N	NO	0
K8CLD6	Lipoyl synthase (EC 2.8.1.8) (Lip-syn) (LS) (Lipoate synthase) (Lipoic acid synthase) (Sulfur insertion protein LipA)	C	C	C	C	NO	0
K8CLD7	Pectinesterase (EC 3.1.1.11)	N	EC	OM	OM	LIPO(Sec/SPII)	0
K8CLE0	Serine-type D-Ala-D-Ala carboxypeptidase (EC 3.4.16.4)	N	PP	IM	IM	SP(Sec/SPI) < 0.9	0
K8CLE1	Uncharacterized protein	N	C	N	N	NO	0
K8CLE2	8-amino-7-oxononanoate synthase (AONS) (EC 2.3.1.47) (7-keto-8-amino-pelargonic acid synthase) (7-KAP synthase) (KAPA synthase) (8-amino-7-ketopelargonate synthase)	N	C	C	C	NO	0
K8CLE5	Lipase, GDXG family	N	C	C	C	NO	0
K8CLE7	Uncharacterized protein	N	C	N	N	NO	0
K8CLE8	L-Proline/Glycine betaine transporter ProP	MEMBR	IM	IM	IM	NO	6
K8CLE9	Uncharacterized protein	N	PP	N	N	NO	0
K8CLF2	Uncharacterized protein	N	EC	N	N	NO	0
K8CLF3	Peptidoglycan glycosyltransferase MrdB (PGT) (EC 2.4.1.129) (Cell elongation protein RodA) (Cell wall polymerase) (Peptidoglycan polymerase) (PG polymerase)	MEMBR	IM	IM	IM	NO	9
K8CLF4	Molybdenum cofactor biosynthesis protein MoaA	N	C	C	C	NO	0
K8CLF7	Probable nicotinate-nucleotide adenylyltransferase (EC 2.7.7.18) (Deamido-NAD(+) diphosphorylase) (Deamido-NAD(+) pyrophosphorylase) (Nicotinate mononucleotide adenylyltransferase) (NaMN adenylyltransferase)	N	C	C	C	NO	0
K8CLF8	Bactoprenol glucosyl transferase GtrB (EC 2.4.1.-)	MEMBR (GO)	IM	IM	IM	NO	2
K8CLF9	Putative membrane protein	MEMBR	IM	IM	IM	NO	7
K8CLG2	Glutamate Aspartate transport ATP-binding protein GltL (TC 3.A.1.3.4)	MEMBR	C	IM	IM	NO	0
K8CLG4	Uncharacterized protein	N	C	N	N	LIPO(Sec/SPII)	1
K8CLG5	Transport permease protein	MEMBR	IM	IM	IM	NO	6
K8CLG7	Magnesium and cobalt efflux protein CorC	N	C	IM	IM	NO	0
K8CLH0	Transcriptional regulator YbiH, TetR family	N	C	N	N	NO	0
K8CLH1	Putative 2-octaprenyl-3-methyl-6-methoxy-1,4-benzoquinol hydroxylase	N	C	N	N	NO	0
K8CLH2	Uncharacterized protein	N	C	N	N	NO	0
K8CLH5	Beta-glucoside bgl operon antiterminator, BglG family	N	C	N	N	NO	0
K8CLH6	N-acetylglucosamine-6P-responsive transcriptional repressor NagC, ROK family	N	C	C	C	NO	0
K8CLH8	Peptidase_M16 domain-containing protein	N	C	PP	N	NO	0
K8CLI0	Type 1 fimbriae anchoring protein FimD	MEMBR (GO)	OM	OM	OM	NO	0
K8CLI1	Glutamine--tRNA ligase (EC 6.1.1.18) (Glutaminyl-tRNA synthetase) (GlnRS)	C	C	C	C	NO	0
K8CLI3	Coenzyme PQQ synthesis protein B (Pyrroloquinoline quinone biosynthesis protein B)	N	C	IM	N	NO	0
K8CLI5	Ferric uptake regulation protein FUR	N	C	C	C	NO	0
K8CLI6	Putative exported protein	N	PP	N	N	SP(Sec/SPI)	0
K8CLI8	Uncharacterized protein	N	C	N	N	NO	0
K8CLJ0	Uncharacterized protein	N	C	C	C	NO	0
K8CLJ1	Glutamate transport membrane-spanning protein	MEMBR	IM	IM	IM	NO	3
K8CLJ4	Short-chain dehydrogenase/reductase SDR	N	PP	N	N	NO	0
K8CLJ5	Putative integral membrane protein	MEMBR	PP	IM	IM	NO	0
K8CLJ6	Histidine kinase (EC 2.7.13.3)	N	C	IM	IM	NO	0
K8CLJ8	Beta-galactosidase (EC 3.2.1.23)	N	C	N	N	NO	0
K8CLJ9	Deoxyribodipyrimidine photolyase (EC 4.1.99.3)	N	C	C	C	NO	0
K8CLK1	Inner membrane component of tripartite multidrug resistance system	MEMBR	IM	IM	IM	NO	13
K8CLK3	FIG001614: Membrane protein	MEMBR (GO)	IM	IM	IM	NO	9
K8CLK4	Inosose isomerase	N	C	N	N	NO	0
K8CLK5	Alpha-glucosidase (EC 3.2.1.20)	N	C	N	N	NO	0
K8CLK7	Succinate dehydrogenase hydrophobic membrane anchor subunit	MEMBR	IM	IM	IM	NO	3
K8CLK9	5-keto-2-deoxygluconokinase / uncharacterized domain (EC 2.7.1.92)	N	C	N	N	NO	0
K8CLL1	Transcriptional regulator	N	C	MULTI	N	NO	0
K8CLL2	Succinate--CoA ligase [ADP-forming] subunit beta (EC 6.2.1.5) (Succinyl-CoA synthetase subunit beta) (SCS-beta)	N	C	C	C	NO	0
K8CLL4	Glyceraldehyde-3-phosphate ketol-isomerase (EC 5.3.1.1)	N	C	C	C	NO	0
K8CLL6	Phosphoserine phosphatase (EC 3.1.3.3)	N	C	N	N	NO	0
K8CLL7	Cytochrome d ubiquinol oxidase subunit II	MEMBR	IM	IM	IM	NO	8
K8CLM0	Phosphopentomutase (EC 5.4.2.7) (Phosphodeoxyribomutase)	C	C	C	C	NO	0
K8CLM1	Tol-Pal system protein TolR	IM	IM	IM	IM	NO	1
K8CLM4	Nicotinamide riboside transporter PnuC	MEMBR	IM	IM	IM	NO	6
K8CLM5	Putative deoxyribonuclease YjjV	N	C	C	C	NO	0
K8CLM8	Methionine ABC transporter permease protein	MEMBR	IM	IM	IM	NO	6
K8CLM9	Aldose 1-epimerase (EC 5.1.3.3)	N	PP	PP	PP	NO	0
K8CLN2	5'-nucleotidase YjjG (EC 3.1.3.5)	N	C	C	C	NO	0
K8CLN5	DNA-binding domain of ModE / Molybdate-binding domain of ModE	N	C	C	C	NO	0
K8CLN7	Ferric reductase	N	C	C	C	NO	0
K8CLN8	Uncharacterized protein	MEMBR (GO)	IM	IM	IM	NO	5
K8CLP0	Putative phosphatase	N	C	C	C	NO	0
K8CLP2	FIG023911: putative membrane protein	MEMBR (GO)	IM	IM	IM	NO	4
K8CLP3	Carbonic anhydrase (EC 4.2.1.1) (Carbonate dehydratase)	N	PP	C	N	NO	0
K8CLP6	Adenosylmethionine-8-amino-7-oxononanoate aminotransferase (EC 2.6.1.62) (7,8-diamino-pelargonic acid aminotransferase) (DAPA AT) (DAPA aminotransferase) (7,8-diaminononanoate synthase) (DANS) (Diaminopelargonic acid synthase)	C	C	C	C	NO	0
K8CLP7	Transcriptional regulatory protein	N	C	C	C	NO	0
K8CLQ0	Putative Cytochrome bd2, subunit I	MEMBR	IM	IM	IM	NO	4
K8CLQ1	Urea ABC transporter, ATPase protein UrtE	N	C	MULTI	N	NO	0
K8CLQ3	Homocysteine S-methyltransferase (EC 2.1.1.10)	N	C	C	C	NO	0
K8CLQ6	Alpha-ketoglutarate-dependent taurine dioxygenase (EC 1.14.11.17)	N	C	C	C	NO	0
K8CLQ7	DNA replication protein DnaC	N	C	C	C	NO	0
K8CLQ8	Putative gluconeogenesis factor	C	C	C	C	NO	0
K8CLR0	Protein Implicated in DNA repair function with RecA and MutS	N	C	N	N	NO	0
K8CLR2	Molybdopterin synthase sulfur carrier subunit	N	C	N	N	NO	0
K8CLR4	Uncharacterized protein	N	C	C	C	NO	0
K8CLR7	Possible efflux pump	MEMBR	IM	IM	IM	NO	8
K8CLR8	Endonuclease/Exonuclease/phosphatase family protein	N	C	C	C	NO	0
K8CLR9	Uncharacterized protein	N	C	N	N	NO	0
K8CLS1	Arabinose-proton symporter	MEMBR	IM	IM	IM	NO	12
K8CLS3	6-phospho-beta-glucosidase ascB (EC 3.2.1.86)	N	C	C	C	NO	0
K8CLS4	ABC transporter multidrug efflux pump, fused ATP-binding domains	N	C	IM	MEMBR	NO	0
K8CLS6	Uncharacterized protein	N	EC	N	N	NO	0
K8CLS7	Putative secretion protein	N	C	N	N	NO	0
K8CLS9	AroM protein	N	C	C	C	NO	0
K8CLT1	Beta-galactosidase (Beta-gal) (EC 3.2.1.23)	N	C	C	C	NO	0
K8CLT2	PTS system, beta-glucoside-specific IIB component / PTS system, beta-glucoside-specific IIC component / PTS system, beta-glucoside-specific IIA component (EC 2.7.1.69)	MEMBR (GO)	IM	IM	IM	NO	1
K8CLT3	Phosphate regulon transcriptional regulatory protein PhoB	N	C	C	C	NO	0
K8CLT5	Maltose/maltodextrin transport ATP-binding protein MalK (EC 3.6.3.19)	N	C	IM	N	NO	0
K8CLT7	Maltodextrin glucosidase (EC 3.2.1.20)	N	C	C	C	NO	0
K8CLT9	Transcriptional regulator, GntR family domain / Aspartate aminotransferase (EC 2.6.1.1)	N	C	N	N	NO	0
K8CLU0	Fimbrial adhesin	FLAG (GO)	EC	N	FLAG	SP(Sec/SPI)	0
K8CLU1	Sec translocon accessory complex subunit YajC	MEMBR	IM	IM	IM	NO	1
K8CLU3	Transcriptional regulator, LacI family	N	C	N	N	NO	0
K8CLU5	Transcriptional repressor NrdR	N	C	C	C	NO	0
K8CLU7	Putative acyl carrier protein	N	C	N	N	NO	0
K8CLU8	Type-1 fimbrial protein, A chain	FLAG (GO)	EC	EC	FLAG	SP(Sec/SPI) < 0.9	0
K8CLU9	Phosphatidylglycerophosphatase A (EC 3.1.3.27) (Phosphatidylglycerolphosphate phosphatase A)	IM	IM	IM	IM	NO	3
K8CLV0	Putative ORF located using Glimmer/Genemark	N	C	C	C	NO	0
K8CLV3	Thiamine biosynthesis protein thiI	N	C	C	C	NO	0
K8CLV4	HNHc domain-containing protein	N	C	C	C	NO	0
K8CLV6	Protoheme IX farnesyltransferase (EC 2.5.1.141) (Heme B farnesyltransferase) (Heme O synthase)	MEMBR	IM	IM	IM	NO	9
K8CLV7	Probable ribonuclease	N	PP	N	N	SP(Sec/SPI)	0
K8CLW0	Alcohol dehydrogenase (EC 1.1.1.1)	N	C	C	C	NO	0
K8CLW1	Chaperone protein DnaK	N	C	C	C	NO	0
K8CLW4	Cell division protein BolA	N	C	C	C	NO	0
K8CLW5	Dihydroxyacetone kinase, ATP-dependent (EC 2.7.1.29)	N	C	N	N	NO	0
K8CLW7	DNA-binding protein HU-beta	N	C	C	C	NO	0
K8CLW9	DNA polymerase III chi subunit (EC 2.7.7.7)	N	C	N	N	NO	0
K8CLX0	Uncharacterized protein	N	IM	N	N	NO	0
K8CLX2	tRNA-(Ms[2]io[6]A)-hydroxylase	N	C	C	C	NO	0
K8CLX3	Lactamase_B domain-containing protein	N	C	C	C	NO	0
K8CLX5	Carbamate kinase	N	C	C	C	NO	0
K8CLX6	Uncharacterized protein	N	PP	N	N	NO	0
K8CLX7	Putative DMT superfamily metabolite efflux protein	MEMBR (GO)	IM	IM	IM	NO	10
K8CLX9	Cysteine synthase B (EC 2.5.1.47)	N	C	C	C	NO	0
K8CLY0	Aspartate carbamoyltransferase regulatory chain	N	C	C	C	NO	0
K8CLY3	Nitrogen regulatory protein P-II	N	C	IM	C	NO	0
K8CLY4	Transcriptional regulator, PadR family	N	C	C	C	NO	0
K8CLY5	Putative membrane protein	MEMBR	IM	IM	IM	NO	9
K8CLY8	Beta-fimbriae probable major subunit	N	EC	N	N	SP(Sec/SPI)	0
K8CLY9	CRISPR-associated helicase Cas3, protein	N	C	N	N	NO	0
K8CLZ0	Dipeptide transport system permease protein DppC (TC 3.A.1.5.2)	MEMBR (GO)	IM	IM	IM	SP(Sec/SPI) < 0.9	2
K8CLZ1	Putative ATPase component of ABC transporter with duplicated ATPase domain	N	C	C	C	NO	0
K8CLZ3	CRISPR-associated protein, CT1974	N	C	N	N	NO	0
K8CLZ5	Deoxyribose operon repressor, DeoR family	N	C	N	N	NO	0
K8CLZ7	Flagellin protein FlaA	EC	EC	EC	EC	SP(Sec/SPI) < 0.9	0
K8CLZ8	Capsular polysaccharide ABC transporter,ATP-binding protein KpsT	N	C	IM	IM	NO	0
K8CLZ9	Muramidase domain-containing protein	MEMBR (GO)	PP	N	MEMBR	NO	1
K8CM02	Repressor protein	N	C	N	N	NO	0
K8CM03	Uncharacterized protein	MEMBR (GO)	C	IM	MEMBR	NO	1
K8CM04	NadR transcriptional regulator / Nicotinamide-nucleotide adenylyltransferase, NadR family / Ribosylnicotinamide kinase (EC 2.7.1.22) (EC 2.7.7.1)	N	C	C	C	NO	0
K8CM06	Methionine ABC transporter permease protein	MEMBR	IM	IM	IM	NO	5
K8CM07	Corresponds to STY3665 from Accession AL513382: Salmonella typhi CT18	N	C	N	N	NO	0
K8CM09	Uncharacterized protein	N	C	N	N	NO	0
K8CM10	Lipoate-protein ligase A (EC 6.3.1.20) (Lipoate--protein ligase)	C	C	C	C	NO	0
K8CM12	Methyl-accepting chemotaxis protein III (Ribose and galactose chemoreceptor protein)	MEMBR (GO)	IM	IM	IM	NO	1
K8CM14	Uncharacterized protein	N	C	N	N	NO	0
K8CM15	Maltose O-acetyltransferase (EC 2.3.1.79)	N	C	C	C	NO	0
K8CM16	Nucleoside permease	MEMBR	IM	IM	IM	NO	8
K8CM17	Phage-related capsid packaging protein	N	C	N	N	NO	0
K8CM20	Transcription repressor of multidrug efflux pump acrAB operon, TetR (AcrR) family	N	C	C	C	NO	0
K8CM21	Phage head completion-stabilization protein	N	C	N	N	NO	0
K8CM22	Peptide chain release factor 3	C (GO)	C	C	C	NO	0
K8CM24	Putative regulatory protein	N	PP	N	N	SP(Sec/SPI) < 0.9	0
K8CM25	Adenine phosphoribosyltransferase (APRT) (EC 2.4.2.7)	C	C	C	C	NO	0
K8CM28	Uncharacterized protein	MEMBR (GO)	IM	IM	IM	NO	3
K8CM29	Phage baseplate assembly protein	N	OM	N	N	NO	0
K8CM30	Type 1 fimbriae anchoring protein FimD	MEMBR	OM	OM	OM	NO	0
K8CM31	Phage tail sheath monomer	N	C	N	N	NO	0
K8CM34	Peptidyl-prolyl cis-trans isomerase (PPIase) (EC 5.2.1.8)	N	C	C	C	NO	0
K8CM35	Transcriptional activator protein bglJ	N	C	C	C	NO	0
K8CM36	Phage-related tail protein	N	PP	IM	MEMBR	NO	0
K8CM37	S4 RNA-binding domain-containing protein	N	C	N	N	NO	0
K8CM40	Oxygen-insensitive NADPH nitroreductase (EC 1.-.-.-)	N	C	C	C	NO	0
K8CM41	SnoaL-like domain-containing protein	N	C	C	C	NO	0
K8CM43	Organic hydroperoxide resistance protein	N	C	C	C	NO	0
K8CM45	Putrescine transport system permease protein PotH (TC 3.A.1.11.2)	MEMBR	IM	IM	IM	NO	6
K8CM46	RES domain-containing protein	N	C	N	N	NO	0
K8CM47	Arginine ABC transporter, permease protein ArtM	MEMBR	IM	IM	IM	NO	5
K8CM50	Acetyltransferase, GNAT family	N	C	C	C	NO	0
K8CM51	UPF0145 protein BN128_203	N	C	N	N	NO	0
K8CM53	Uncharacterized protein	N	C	N	N	NO	0
K8CM54	Pyruvate dehydrogenase [ubiquinone] (EC 1.2.5.1) (Pyruvate oxidase) (POX) (Pyruvate:ubiquinone-8 oxidoreductase)	MEMBR	C	IM	IM	NO	0
K8CM56	Protein ImpG/VasA	N	C	C	C	NO	0
K8CM57	GGDEF domain-containing protein	N	C	C	C	NO	0
K8CM59	Virulence factor VirK	N	C	N	N	NO	0
K8CM60	Putative outer membrane fimbrial usher porin	MEMBR	OM	OM	OM	NO	1
K8CM61	Uncharacterized protein	N	C	N	N	NO	0
K8CM64	Transport ATP-binding protein CydC	MEMBR (GO)	IM	IM	IM	NO	2
K8CM65	Uncharacterized protein	N	C	N	N	NO	0
K8CM66	Cytosine deaminase (EC 3.5.4.1)	N	C	C	C	NO	0
K8CM68	Outer-membrane lipoprotein carrier protein	PP	PP	PP	PP	SP(Sec/SPI)	0
K8CM70	Uncharacterized protein	N	PP	N	N	NO	0
K8CM71	Uncharacterized protein	N	C	N	N	LIPO(Sec/SPII)	0
K8CM72	Uncharacterized protein	N	C	C	C	NO	0
K8CM73	Pyruvate formate-lyase-activating enzyme (EC 1.97.1.4)	C	C	C	C	NO	0
K8CM74	Maltoporin (Maltose/maltodextrin high-affinity receptor, phage lambda receptor protein)	N	OM	OM	OM	NO	0
K8CM77	Putative glutamate--cysteine ligase 2 (EC 6.3.2.2) (Gamma-glutamylcysteine synthetase 2) (GCS 2) (Gamma-GCS 2)	N	C	C	C	NO	0
K8CM78	Phosphoserine aminotransferase (EC 2.6.1.52) (Phosphohydroxythreonine aminotransferase) (PSAT)	C	C	C	C	NO	0
K8CM79	Maltose/maltodextrin ABC transporter, permease protein MalF	MEMBR	IM	IM	IM	NO	8
K8CM81	Glycerol dehydrogenase (EC 1.1.1.6)	N	PP	IM	C	NO	0
K8CM82	FIG005032: Putative cytoplasmic protein YbdZ in enterobactin biosynthesis operon	N	C	N	N	NO	0
K8CM83	Predicted hydrolase of the metallo-beta-lactamase superfamily, clustered with KDO2-Lipid A biosynthesis genes	MEMBR	IM	IM	IM	NO	8
K8CM85	Transcriptional regulator, LacI family	N	C	N	N	NO	0
K8CM86	Putative cytoplasmic protein	N	C	C	C	NO	0
K8CM88	Enolase-phosphatase E1 (EC 3.1.3.77) (2,3-diketo-5-methylthio-1-phosphopentane phosphatase)	N	C	C	C	NO	0
K8CM89	Uncharacterized protein	MEMBR (GO)	IM	IM	IM	NO	4
K8CM91	Uncharacterized protein	N	C	N	N	NO	0
K8CM93	Chromosome partition protein MukF	C	C	C	C	NO	0
K8CM94	Putative transcription regulator	N	C	N	N	NO	0
K8CM95	Maltose/maltodextrin ABC transporter, substrate binding periplasmic protein MalE	N	PP	PP	PP	SP(Sec/SPI)	0
K8CM96	Hypothetical metal-binding enzyme, YcbL homolog	N	C	C	C	NO	0
K8CM97	Uncharacterized protein	N	C	N	N	NO	0
K8CMA0	Glucan 1,6-alpha-glucosidase (EC 3.2.1.70)	N	C	C	C	NO	0
K8CMA1	Uncharacterized protein	MEMBR (GO)	IM	IM	IM	NO	2
K8CMA2	Nicotinate phosphoribosyltransferase (NAPRTase) (EC 6.3.4.21)	N	C	C	C	NO	0
K8CMA4	Lysozyme (EC 3.2.1.17)	C (GO)	C	N	C	NO	0
K8CMA5	Uncharacterized protein	N	C	N	N	NO	0
K8CMA7	Alkanesulfonate monooxygenase (EC 1.14.14.5)	N	C	C	C	NO	0
K8CMA8	Uncharacterized protein	N	PP	N	N	NO	0
K8CMA9	Probable Sec-independent protein translocase protein TatE	IM	C	IM	IM	NO	1
K8CMB1	FIG000988: Predicted permease	MEMBR	IM	IM	IM	NO	2
K8CMB3	Dihydroorotate dehydrogenase (quinone) (EC 1.3.5.2) (DHOdehase) (DHOD) (DHODase) (Dihydroorotate oxidase)	MEMBR	C	IM	MEMBR	NO	0
K8CMB4	UPF0250 protein BN128_4316	N	C	C	C	NO	0
K8CMB5	Uncharacterized acetyltransferase YjgM	N	C	C	C	NO	0
K8CMB7	ATP-binding protein Uup (EC 3.6.1.-)	C	C	C	C	NO	0
K8CMB8	Uncharacterized protein	N	C	N	N	NO	0
K8CMB9	Transcriptional regulatory protein	N	C	C	C	NO	0
K8CMC2	Arginine repressor	C	C	C	C	NO	0
K8CMC3	Probable lipoprotein protein YPO1422	N	PP	N	N	LIPO(Sec/SPII)	0
K8CMC4	Uncharacterized protein	N	PP	N	N	SP(Sec/SPI)	0
K8CMC7	Probable Fe-S oxidoreductase family 2	N	PP	C	N	NO	0
K8CMC8	Macrodomain Ter protein	C	C	C	C	NO	0
K8CMC9	Uncharacterized protein	N	C	N	N	NO	0
K8CMD0	Aerotaxis sensor receptor protein	MEMBR (GO)	IM	IM	IM	NO	1
K8CMD1	Inner membrane protein YccF	MEMBR (GO)	IM	IM	IM	NO	2
K8CMD4	Ribosomal silencing factor RsfS	C	C	C	C	NO	0
K8CMD5	Beta-fimbriae usher protein	MEMBR	OM	OM	OM	NO	0
K8CMD6	Heat shock protein HspQ	C	C	N	C	NO	0
K8CMD8	Uncharacterized glutathione S-transferase-like protein	N	C	C	C	NO	0
K8CMD9	Uncharacterized protein	N	C	C	C	NO	0
K8CME0	Oligopeptide ABC transporter, periplasmic oligopeptide-binding protein OppA (TC 3.A.1.5.1)	N	PP	PP	PP	SP(Sec/SPI) < 0.9	1
K8CME1	Uncharacterized protein	N	C	N	N	NO	0
K8CME4	Apolipoprotein N-acyltransferase (ALP N-acyltransferase) (EC 2.3.1.269)	MEMBR	IM	IM	IM	NO	8
K8CME5	Uncharacterized protein	MEMBR (GO)	C	N	MEMBR	NO	1
K8CME6	Putative beta-lactamase	N	IM	N	N	SP(Sec/SPI)	0
K8CME7	Uncharacterized protein	N	C	N	N	NO	0
K8CME8	tRNA-2-methylthio-N(6)-dimethylallyladenosine synthase (EC 2.8.4.3) ((Dimethylallyl)adenosine tRNA methylthiotransferase MiaB) (tRNA-i(6)A37 methylthiotransferase)	C	C	C	C	NO	0
K8CMF1	FMN reductase (NADH) RutF (EC 1.5.1.42) (FMN reductase) (NADH-flavin reductase RutF) (NADH:flavin oxidoreductase)	N	PP	N	N	NO	0
K8CMF2	Phage replication protein	N	C	C	C	NO	0
K8CMF3	Phosphatase NagD predicted to act in N-acetylglucosamine utilization subsystem	N	C	C	C	NO	0
K8CMF6	Pyrimidine monooxygenase RutA (EC 1.14.99.46)	N	PP	C	N	NO	0
K8CMF7	Flavoprotein MioC	N	C	C	C	NO	0
K8CMF8	Uncharacterized protein	N	PP	N	N	LIPO(Sec/SPII)	0
K8CMF9	Aspartate--ammonia ligase (EC 6.3.1.1)	C (GO)	C	C	C	NO	0
K8CMG1	Sodium/proline symporter (Proline permease)	MEMBR	IM	IM	IM	NO	12
K8CMG3	Major capsid protein	N	C	N	N	NO	0
K8CMG4	HTH_46 domain-containing protein	N	C	N	N	NO	0
K8CMG6	Uncharacterized protein	N	C	C	C	NO	0
K8CMG7	Lysozyme (EC 3.2.1.17)	N	PP	N	N	SP(Sec/SPI) < 0.9	0
K8CMG9	Negative modulator of initiation of replication	C	C	N	C	TAT < 0.9	0
K8CMH1	Phage tail completion protein	N	C	N	N	NO	0
K8CMH2	Inner membrane ABC transporter permease protein YcjO	MEMBR	IM	IM	IM	NO	6
K8CMH3	DNA-binding response regulator KdpE	N	C	C	C	NO	0
K8CMH5	Uncharacterized protein	N	C	N	N	NO	0
K8CMH6	Putative fimbrial-like protein	FLAG (GO)	PP	EC	FLAG	SP(Sec/SPI)	0
K8CMH8	GpE-like protein	N	C	N	N	NO	0
K8CMH9	Putative exported protein	MEMBR (GO)	C	IM	MEMBR	NO	1
K8CMI0	Putative hydrolase YcdX	N	C	C	C	NO	0
K8CMI2	PLD phosphodiesterase domain-containing protein	N	C	C	C	NO	0
K8CMI3	Putative transport protein BN128_183	MEMBR	IM	IM	IM	NO	9
K8CMI5	FIG015373: Membrane protein	MEMBR (GO)	IM	IM	IM	NO	5
K8CMI6	Putrescine-binding periplasmic protein	PP	PP	PP	PP	SP(Sec/SPI)	0
K8CMI7	Acidic protein msyB	N	C	C	C	NO	0
K8CMI9	Succinate dehydrogenase cytochrome b556 subunit	MEMBR	IM	IM	IM	NO	3
K8CMJ0	23S rRNA (uracil(747)-C(5))-methyltransferase RlmC (EC 2.1.1.189) (23S rRNA(m5U747)-methyltransferase)	N	C	C	C	NO	0
K8CMJ2	Cytochrome B561	IM (GO)	IM	IM	IM	NO	4
K8CMJ4	Dihydrolipoyllysine-residue succinyltransferase component of 2-oxoglutarate dehydrogenase complex (EC 2.3.1.61) (2-oxoglutarate dehydrogenase complex component E2)	N	C	C	C	NO	0
K8CMJ5	Arginine ABC transporter, ATP-binding protein ArtP	MEMBR	C	IM	IM	NO	0
K8CMJ7	Multidrug resistance protein MdtH	MEMBR	IM	IM	IM	NO	10
K8CMJ9	Cytochrome d ubiquinol oxidase subunit I	MEMBR	IM	IM	IM	NO	9
K8CMK1	DNA gyrase inhibitory protein	N	C	N	N	NO	0
K8CMK3	Flagella basal body P-ring formation protein FlgA	PP	PP	PP	PP	SP(Sec/SPI)	0
K8CMK4	MotA/TolQ/ExbB proton channel family protein	MEMBR	IM	IM	IM	NO	2
K8CMK6	Putative surface protein	MEMBR (GO)	IM	IM	IM	NO	9
K8CMK9	Flagellar basal body protein	FLAG	PP	PP	FLAG	NO	0
K8CML0	Quinolinate synthase (EC 2.5.1.72)	N	C	C	C	NO	0
K8CML1	Macrolide export ATP-binding/permease protein MacB	MEMBR	IM	IM	IM	NO	3
K8CML4	2,3-bisphosphoglycerate-dependent phosphoglycerate mutase (BPG-dependent PGAM) (PGAM) (Phosphoglyceromutase) (dPGM) (EC 5.4.2.11)	N	C	C	C	NO	0
K8CML5	Translation initiation factor IF-1	C	C	C	C	NO	0
K8CML7	Flagellar hook-associated protein 1 (HAP1)	EC	EC	EC	EC	SP(Sec/SPI) < 0.9	0
K8CML9	Leucine-responsive regulatory protein, regulator for leucine (Or lrp) regulon and high-affinity branched-chain amino acid transport system	N	C	C	C	NO	0
K8CMM2	Putative molybdenum transport ATP-binding protein modF	N	C	IM	IM	NO	0
K8CMM3	Ribonuclease E (RNase E) (EC 3.1.26.12)	IM	IM	C	IM	NO	0
K8CMM5	Uncharacterized protein	N	C	N	N	NO	0
K8CMM6	50S ribosomal protein L32	C (GO)	C	C	C	NO	0
K8CMM7	Molybdenum import ATP-binding protein ModC (EC 7.3.2.5)	MEMBR	C	IM	IM	NO	0
K8CMN0	YcaO domain-containing protein	N	C	C	C	NO	0
K8CMN2	Acyl carrier protein (ACP)	C	C	C	C	NO	0
K8CMN3	ThiJ/PfpI family protein	N	C	N	N	NO	0
K8CMN6	30S ribosomal protein S1	C (GO)	C	C	C	NO	0
K8CMN7	DNA-directed DNA polymerase (EC 2.7.7.7)	N	C	IM	N	NO	0
K8CMN8	ATP-dependent dethiobiotin synthetase BioD (EC 6.3.3.3) (DTB synthetase) (DTBS) (Dethiobiotin synthase)	C	C	C	C	NO	0
K8CMP1	Putative cytoplasmic protein	N	C	N	N	NO	0
K8CMP4	YcfL protein: an outer membrane lipoprotein that is part of a salvage cluster	N	PP	N	N	LIPO(Sec/SPII)	0
K8CMP5	Excinuclease ABC subunit B	N	C	C	C	NO	0
K8CMP6	Survival protein SurA (Peptidyl-prolyl cis-trans isomerase SurA) (EC 5.2.1.8)	N	PP	PP	PP	NO	0
K8CMP9	L,D-transpeptidase YcbB	N	EC	N	N	NO	0
K8CMQ0	NADH dehydrogenase (EC 1.6.99.3)	N	C	IM	IM	NO	0
K8CMQ1	Cyclic pyranopterin monophosphate synthase (EC 4.6.1.17) (Molybdenum cofactor biosynthesis protein C)	N	C	C	C	NO	0
K8CMQ3	Outer membrane protein F	MEMBR	OM	OM	OM	SP(Sec/SPI)	1
K8CMQ5	Transcription-repair coupling factor	N	C	C	C	NO	0
K8CMQ7	Cardiolipin synthase B (CL synthase) (EC 2.7.8.-)	MEMBR	C	IM	MEMBR	NO	0
K8CMQ8	Aliphatic sulfonates import ATP-binding protein SsuB (EC 7.6.2.14)	MEMBR	C	IM	IM	NO	0
K8CMR1	Latent glucokinase ycfX	MEMBR (GO)	C	IM	MEMBR	NO	1
K8CMR2	ABC transporter multidrug efflux pump, fused ATP-binding domains	N	C	MULTI	N	NO	0
K8CMR3	FMN reductase (EC 1.5.1.-)	N	C	N	N	NO	0
K8CMR5	Spermidine Putrescine ABC transporter permease component PotB (TC 3.A.1.11.1)	MEMBR	IM	IM	IM	NO	6
K8CMR7	Flavodoxin reductases (Ferredoxin-NADPH reductases) family 1	N	C	N	N	NO	0
K8CMR9	Beta-glucosidase 6-phospho-beta-glucosidase (EC 3.2.1.21) (EC 3.2.1.86)	N	EC	N	N	NO	0
K8CMS0	Transcriptional regulatory protein PhoP	N	C	C	C	NO	0
K8CMS1	Paraquat-inducible protein A	MEMBR	IM	IM	IM	NO	4
K8CMS5	3-hydroxydecanoyl-[acyl-carrier-protein] dehydratase (EC 4.2.1.59) (3-hydroxyacyl-[acyl-carrier-protein] dehydratase FabA) (Beta-hydroxydecanoyl thioester dehydrase) (Trans-2-decenoyl-[acyl-carrier-protein] isomerase) (EC 5.3.3.14)	C	C	C	C	NO	0
K8CMS6	Phosphatase NudJ (EC 3.6.1.-)	N	C	C	C	NO	0
K8CMS7	Type 1 fimbrae adaptor subunit FimG	FLAG (GO)	EC	N	FLAG	SP(Sec/SPI)	0
K8CMT1	Putative efflux (PET) family inner membrane protein YccS	N	C	IM	IM	NO	0
K8CMT2	Uncharacterized protein	N	C	N	N	NO	0
K8CMT3	Putative fimbrial chaparone	PP	PP	PP	PP	SP(Sec/SPI)	0
K8CMT6	Methylglyoxal synthase (MGS) (EC 4.2.3.3)	N	C	C	C	NO	0
K8CMT7	Nitrilotriacetate monooxygenase component B	N	C	N	N	NO	0
K8CMT8	Methyl-accepting chemotaxis protein III (Ribose and galactose chemoreceptor protein)	IM	IM	IM	IM	NO	2
K8CMU1	Sulfurtransferase (EC 2.8.1.-)	C	C	C	C	NO	0
K8CMU3	Uncharacterized protein	N	C	N	N	NO	0
K8CMU5	DNA protection during starvation protein (EC 1.16.-.-)	C	C	C	C	NO	0
K8CMU7	Uncharacterized protein	N	C	N	N	NO	0
K8CMU9	Conidiation-specific protein 10	N	EC	N	N	NO	0
K8CMV0	Virulence factor VirK	N	C	C	C	NO	0
K8CMV1	Manganese transport regulator (Transcriptional regulator MntR)	N	C	C	C	NO	0
K8CMV4	Putative aminoacrylate peracid reductase RutC (EC 1.-.-.-)	N	C	C	C	NO	0
K8CMV5	Conidiation-specific protein 10	N	EC	N	N	NO	0
K8CMV7	Uncharacterized protein	N	C	C	C	NO	0
K8CMW0	Putative membrane protein	N	IM	IM	IM	NO	1
K8CMW1	Putative glucose-6-phosphate 1-epimerase (EC 5.1.3.15)	N	PP	C	C	NO	0
K8CMW2	Uncharacterized protein	N	C	N	N	NO	1
K8CMW3	Uncharacterized protein	N	C	C	C	NO	0
K8CMW6	Asparaginase (EC 3.5.1.1)	N	C	C	C	NO	0
K8CMW7	Bifunctional protein: zinc-containing alcohol dehydrogenase quinone oxidoreductase ( NADPH:quinone reductase) Similar to arginate lyase	N	C	N	N	NO	0
K8CMW8	Uncharacterized protein	N	C	N	N	NO	0
K8CMX2	Lipoate-protein ligase A	IM (GO)	PP	IM	IM	NO	1
K8CMX3	Uncharacterized protein	N	C	C	C	NO	0
K8CMX4	Uncharacterized protein	N	C	C	C	NO	0
K8CMX6	Putative fimbrial protein	FLAG (GO)	EC	EC	FLAG	LIPO(Sec/SPII) < 0.9	0
K8CMX8	2-amino-3-ketobutyrate coenzyme A ligase (EC 2.3.1.29)	N	C	N	N	NO	0
K8CMX9	Deoxyribose-phosphate aldolase (DERA) (EC 4.1.2.4) (2-deoxy-D-ribose 5-phosphate aldolase) (Phosphodeoxyriboaldolase) (Deoxyriboaldolase)	C	C	C	C	NO	0
K8CMY1	Uncharacterized protein	N	PP	N	N	SP(Sec/SPI)	0
K8CMY3	Osmotically inducible protein OsmY	N	PP	PP	PP	SP(Sec/SPI)	0
K8CMY4	Succinylglutamate desuccinylase (EC 3.5.1.96)	N	C	C	C	NO	0
K8CMY6	Glucans biosynthesis glucosyltransferase H (EC 2.4.1.-)	MEMBR	IM	IM	IM	NO	6
K8CMY9	Ribosomal RNA small subunit methyltransferase C (EC 2.1.1.172) (16S rRNA m2G1207 methyltransferase) (rRNA (guanine-N(2)-)-methyltransferase RsmC)	C	C	C	C	NO	0
K8CMZ0	Permease of the drug/metabolite transporter (DMT) superfamily	MEMBR (GO)	IM	IM	IM	NO	10
K8CMZ1	tRNA uridine(34) hydroxylase (EC 1.14.-.-) (tRNA hydroxylation protein O)	N	C	C	C	NO	0
K8CMZ3	Putative cytoplasmic protein	N	C	C	C	NO	0
K8CMZ6	Uncharacterized protein	N	IM	IM	IM	NO	0
K8CMZ7	DNA-damage-inducible protein I	N	C	N	N	NO	0
K8CMZ9	Organic hydroperoxide resistance transcriptional regulator	N	C	C	C	NO	0
K8CN00	Probable lipid II flippase MurJ	MEMBR	IM	IM	IM	NO	13
K8CN02	Possible divergent polysaccharide deacetylase	N	PP	N	N	SP(Sec/SPI)	1
K8CN04	Basal-body rod modification protein FlgD	N	EC	EC	EC	NO	0
K8CN05	Glutaredoxin	C (GO)	C	N	C	NO	0
K8CN08	Flagellar P-ring protein FlgI	FLAG	PP	PP	FLAG	NO	0
K8CN10	FOG: GGDEF domain	N	C	IM	N	NO	0
K8CN11	Histidine kinase (EC 2.7.13.3)	IM	IM	IM	IM	NO	2
K8CN14	Transcriptional regulator, LysR family	N	C	C	C	NO	0
K8CN16	Sulfate-binding protein Sbp	PP	PP	PP	PP	SP(Sec/SPI)	0
K8CN18	7-methyl-GTP pyrophosphatase (m(7)GTP pyrophosphatase) (EC 3.6.1.-)	C	C	C	C	NO	0
K8CN20	Putative two-component system response regulator YedW	N	C	N	N	NO	0
K8CN21	Extracellular serine protease	OM (GO)	EC	MULTI	OM	SP(Sec/SPI)	0
K8CN23	Malonyl CoA-acyl carrier protein transacylase (EC 2.3.1.39)	N	C	C	C	NO	0
K8CN24	AscBF operon repressor	N	C	C	C	NO	0
K8CN26	Endolytic murein transglycosylase (EC 4.2.2.-) (Peptidoglycan polymerization terminase)	IM (GO)	PP	C	IM	NO	0
K8CN27	Transcriptional repressor of the lac operon	N	OM	C	N	NO	0
K8CN29	Maltose/maltodextrin ABC transporter, permease protein MalG	MEMBR	IM	IM	IM	NO	6
K8CN30	FhuE receptor	OM (GO)	OM	OM	OM	NO	0
K8CN32	Periplasmic aromatic aldehyde oxidoreductase,iron-sulfur subunit YagT	N	C	C	C	NO	0
K8CN34	Endoribonuclease SymE (EC 3.1.-.-)	C	PP	N	C	NO	0
K8CN36	Beta-hexosaminidase (EC 3.2.1.52) (Beta-N-acetylhexosaminidase) (N-acetyl-beta-glucosaminidase)	C	C	C	C	NO	0
K8CN37	Molybdopterin biosynthesis protein MoeB	N	C	C	C	NO	0
K8CN41	Putative outer membrane protein	N	PP	N	N	SP(Sec/SPI)	0
K8CN42	Putative inner membrane protein	N	C	C	C	NO	0
K8CN44	Aldo-keto reductase	N	C	C	C	TAT < 0.9	0
K8CN46	COG0582: Integrase	N	C	C	C	NO	0
K8CN47	Lipoprotein-releasing system ATP-binding protein LolD (EC 7.6.2.-)	MEMBR	C	IM	IM	NO	0
K8CN49	Phage integrase, Phage P4-associated	N	C	C	C	NO	0
K8CN51	Uncharacterized protein	N	PP	N	N	NO	0
K8CN53	Periplasmic alpha-amylase (EC 3.2.1.1)	PP (GO)	PP	PP	PP	SP(Sec/SPI)	0
K8CN54	Putrescine-binding periplasmic protein	PP	PP	PP	PP	SP(Sec/SPI)	0
K8CN57	Xylose ABC transporter, periplasmic xylose-binding protein XylF	N	PP	PP	PP	SP(Sec/SPI) < 0.9	0
K8CN58	RNAse_A_bac domain-containing protein	N	EC	N	N	SP(Sec/SPI)	0
K8CN61	Transcriptional regulator, AraC family	N	C	N	N	NO	0
K8CN62	JmjC domain-containing protein	N	C	C	C	NO	0
K8CN63	Uncharacterized protein	N	PP	N	N	NO	0
K8CN65	Glycine--tRNA ligase beta subunit (EC 6.1.1.14) (Glycyl-tRNA synthetase beta subunit)	C (GO)	C	C	C	NO	0
K8CN68	Uncharacterized protein	N	C	N	N	NO	0
K8CN69	Phenylalanyl-tRNA synthetase beta chain (EC 6.1.1.20)	N	C	C	C	NO	0
K8CN70	tRNA-specific 2-thiouridylase MnmA (EC 2.8.1.13)	C	C	C	C	NO	0
K8CN71	FIG000906: Predicted Permease	MEMBR	IM	IM	IM	NO	5
K8CN73	Probable lipoprotein nlpC	N	PP	IM	IM	LIPO(Sec/SPII)	0
K8CN75	FIG018993: membrane protein	MEMBR (GO)	IM	IM	IM	NO	3
K8CN77	LacI-family transcriptional regulator	N	C	C	C	NO	0
K8CN78	Uncharacterized protein	MEMBR (GO)	IM	IM	IM	NO	4
K8CN80	Protein YjgK, linked to biofilm formation	N	C	N	N	NO	0
K8CN81	Phosphoenolpyruvate synthase (EC 2.7.9.2) (Pyruvate, water dikinase)	N	C	C	C	NO	0
K8CN83	Uncharacterized protein	N	PP	PP	PP	NO	0
K8CN84	Arginine/ornithine antiporter ArcD	MEMBR	IM	IM	IM	NO	9
K8CN87	Putative membrane protein	MEMBR	IM	IM	IM	NO	8
K8CN88	Probable Fe-S oxidoreductase family 2	N	C	C	C	NO	0
K8CN91	Phosphoanhydride phosphohydrolase (PH 2.5 acid phosphatase) (AP) / 4-phytase (EC 3.1.3.2) (EC 3.1.3.26)	N	OM	PP	MEMBR	NO	0
K8CN92	Epoxyqueuosine reductase QueH (EC 1.17.99.6) (Queuosine biosynthesis protein QueH)	N	C	C	C	NO	0
K8CN93	Uncharacterized protein	N	C	N	N	NO	0
K8CN94	Cysteine desulfurase (EC 2.8.1.7) (Selenocysteine beta-lyase) (SCL) (Selenocysteine lyase) (EC 4.4.1.16) (Selenocysteine reductase)	C	C	C	C	NO	0
K8CN96	Beta-fimbriae chaperone protein	PP	PP	N	PP	SP(Sec/SPI)	1
K8CN99	Glycosyltransferase tibC	N	C	C	C	NO	0
K8CNA0	Uncharacterized protein	N	C	N	N	NO	0
K8CNA1	Soluble aldose sugar dehydrogenase,PQQ-dependent	N	PP	N	N	SP(Sec/SPI)	0
K8CNA3	Putrescine utilization regulator	N	C	C	C	NO	0
K8CNA5	Putative membrane protein	N	C	N	N	NO	0
K8CNA7	Uncharacterized protein	N	C	C	C	NO	0
K8CNA8	UPF0756 membrane protein BN128_475	MEMBR	IM	IM	IM	NO	4
K8CNA9	Transcriptional regulator, TetR family	N	C	C	C	NO	0
K8CNB2	[NiFe] hydrogenase nickel incorporation-associated protein HypB	N	C	C	C	NO	0
K8CNB3	Uncharacterized protein YeaG	N	C	C	C	NO	0
K8CNB4	Regulatory protein CII	N	C	N	N	NO	0
K8CNB5	Formate hydrogenlyase subunit 3	MEMBR	IM	IM	IM	NO	15
K8CNB8	Site-specific DNA-methyltransferase (adenine-specific) (EC 2.1.1.72)	N	C	C	C	NO	0
K8CNB9	Uncharacterized protein YeaC	N	PP	N	N	NO	0
K8CNC1	Formate hydrogenlyase subunit 7	N	C	IM	N	NO	0
K8CNC2	tRNA uridine 5-carboxymethylaminomethyl modification enzyme MnmG (Glucose-inhibited division protein A)	C	C	C	C	NO	0
K8CNC5	Electron transport protein HydN	N	C	C	C	NO	0
K8CNC6	Uncharacterized protein	N	C	C	C	NO	0
K8CNC7	GCN5-related N-acetyltransferase	N	C	C	C	NO	0
K8CNC8	[NiFe] hydrogenase metallocenter assembly protein HypF	N	C	N	N	NO	0
K8CND0	Phage capsid scaffolding protein	N	C	PP	N	NO	0
K8CND3	Permeases of the major facilitator superfamily	MEMBR	IM	IM	IM	NO	7
K8CND4	Exodeoxyribonuclease III (EC 3.1.11.2)	N	C	C	C	NO	0
K8CND5	Possible secretory protein	MEMBR (GO)	C	IM	MEMBR	NO	2
K8CND8	Beta-lactamase domain protein	N	C	N	N	NO	0
K8CND9	Phage tail protein	N	C	N	N	NO	0
K8CNE0	Succinylarginine dihydrolase (EC 3.5.3.23)	N	C	MULTI	N	SP(Sec/SPI) < 0.9	0
K8CNE1	High-affinity choline uptake protein BetT	N	C	IM	IM	NO	0
K8CNE4	Probable variable tail fiber protein	N	EC	EC	EC	NO	0
K8CNE5	Uncharacterized protein	N	C	N	N	NO	0
K8CNE7	Putative phage tail protein	N	C	N	N	NO	0
K8CNE8	PTS system, cellobiose-specific IIC component (EC 2.7.1.69)	MEMBR	IM	IM	IM	NO	3
K8CNF1	Protein ImpG/VasA	N	C	C	C	NO	0
K8CNF2	Prophage P2 ogr protein	N	C	N	N	NO	0
K8CNF3	Uncharacterized protein	N	C	C	C	NO	0
K8CNF6	Uncharacterized protein	N	C	N	N	NO	0
K8CNF7	Putative sensory transduction regulator	N	C	IM	N	NO	0
K8CNF9	Putative membrane protein	MEMBR (GO)	IM	IM	IM	NO	4
K8CNG0	Putative inner membrane protein	MEMBR (GO)	IM	IM	IM	NO	4
K8CNG1	VgrG protein	N	OM	C	N	NO	0
K8CNG4	Putative transport protein	MEMBR (GO)	IM	IM	IM	NO	6
K8CNG5	Arginine ABC transporter, periplasmic arginine-binding protein ArtI	PP	PP	PP	PP	SP(Sec/SPI)	0
K8CNG8	2,3-bisphosphoglycerate-independent phosphoglycerate mutase (BPG-independent PGAM) (Phosphoglyceromutase) (iPGM) (EC 5.4.2.12)	C (GO)	C	C	C	NO	0
K8CNG9	N-acetylmuramoyl-L-alanine amidase (EC 3.5.1.28)	N	PP	C	OM	NO	0
K8CNH0	Uncharacterized protein	MEMBR (GO)	IM	IM	IM	NO	1
K8CNH3	Hydroxylamine reductase (EC 1.7.99.1) (Hybrid-cluster protein) (HCP) (Prismane protein)	C	C	C	C	NO	0
K8CNH4	Serine acetyltransferase (EC 2.3.1.30)	C (GO)	C	C	C	NO	0
K8CNH5	N-ethylmaleimide reductase	N	C	C	C	NO	0
K8CNH8	Macrolide export ATP-binding/permease protein MacB	MEMBR	PP	IM	IM	NO	1
K8CNH9	Uncharacterized protein	IM (GO)	IM	IM	IM	NO	12
K8CNI1	Anhydro-N-acetylmuramic acid kinase (EC 2.7.1.170) (AnhMurNAc kinase)	N	PP	N	N	NO	0
K8CNI2	Cation-efflux pump FieF	MEMBR	IM	IM	IM	NO	6
K8CNI3	ATP-dependent Clp protease ATP-binding subunit ClpA	N	C	C	C	NO	0
K8CNI6	Glutathione S-transferase (EC 2.5.1.18)	N	C	C	C	NO	0
K8CNI7	Uncharacterized protein	N	C	N	N	NO	0
K8CNI8	Uncharacterized protein	N	C	N	N	NO	0
K8CNJ0	Ion-translocating oxidoreductase complex subunit D (EC 7.-.-.-) (Rnf electron transport complex subunit D)	IM	IM	IM	IM	NO	8
K8CNJ3	Serine--tRNA ligase (EC 6.1.1.11) (Seryl-tRNA synthetase) (SerRS) (Seryl-tRNA(Ser/Sec) synthetase)	C	C	C	C	NO	0
K8CNJ4	Glycosyl transferase, group 2 family protein	N	C	C	C	NO	0
K8CNJ5	Cnu protein	N	C	N	N	NO	0
K8CNJ8	Formate efflux transporter (TC 2.A.44 family)	MEMBR	IM	IM	IM	NO	6
K8CNJ9	PTS system, maltose and glucose-specific IIC component / PTS system, maltose and glucose-specific IIB component (EC 2.7.1.69)	MEMBR	IM	IM	IM	NO	8
K8CNK2	Cytidylate kinase (CK) (EC 2.7.4.25) (Cytidine monophosphate kinase) (CMP kinase)	C	C	C	C	NO	0
K8CNK3	Fumarate hydratase class II (Fumarase C) (EC 4.2.1.2) (Aerobic fumarase) (Iron-independent fumarase)	C	C	C	C	NO	0
K8CNK6	Lipid A 4'-kinase (EC 2.7.1.130) (Tetraacyldisaccharide 4'-kinase)	N	C	N	N	NO	0
K8CNK7	Transcriptional regulatory protein RstA	N	C	C	C	NO	0
K8CNK9	Uncharacterized protein	N	C	MULTI	N	NO	0
K8CNL0	3-deoxy-manno-octulosonate cytidylyltransferase (EC 2.7.7.38) (CMP-2-keto-3-deoxyoctulosonic acid synthase) (CKS) (CMP-KDO synthase)	C	C	C	C	NO	0
K8CNL1	NAD(P) transhydrogenase subunit beta (EC 1.6.1.2)	MEMBR (GO)	IM	IM	IM	NO	8
K8CNL4	Chromosome partition protein MukB (Structural maintenance of chromosome-related protein)	C	C	C	C	NO	0
K8CNL5	Methylated-DNA--protein-cysteine methyltransferase (EC 2.1.1.63) (6-O-methylguanine-DNA methyltransferase) (MGMT) (O-6-methylguanine-DNA-alkyltransferase)	C	C	C	C	NO	0
K8CNL8	Uncharacterized protein	MEMBR (GO)	IM	IM	IM	NO	1
K8CNL9	Outer membrane protein F	MEMBR	OM	OM	OM	NO	0
K8CNM0	Alkanal monooxygenase alpha chain (EC 1.14.14.3)	N	C	N	N	NO	0
K8CNM3	Valine--pyruvate aminotransferase (EC 2.6.1.66)	N	C	C	C	NO	0
K8CNM4	Aminopeptidase N (EC 3.4.11.2)	N	C	MULTI	N	NO	0
K8CNM5	ABC-type dipeptide transport system, periplasmic component	N	PP	PP	PP	NO	0
K8CNM8	Xylose ABC transporter, permease protein XylH	MEMBR	IM	IM	IM	NO	10
K8CNM9	Alkanesulfonates-binding protein	PP	PP	N	PP	SP(Sec/SPI)	0
K8CNN1	Ethidium bromide-methyl viologen resistance protein EmrE	MEMBR	IM	IM	IM	NO	3
K8CNN2	Flavodoxin reductases (Ferredoxin-NADPH reductases) family 1	N	PP	N	N	NO	0
K8CNN3	Xylulose kinase (Xylulokinase) (EC 2.7.1.17)	N	C	C	C	NO	0
K8CNN6	Putative Cytochrome bd2, subunit I	MEMBR	IM	IM	IM	NO	7
K8CNN7	Paraquat-inducible protein A	MEMBR (GO)	IM	IM	IM	NO	3
K8CNN8	Glycine--tRNA ligase alpha subunit (EC 6.1.1.14) (Glycyl-tRNA synthetase alpha subunit) (GlyRS)	C	C	C	C	NO	0
K8CNP1	IS2 orfB	N	C	C	C	NO	0
K8CNP2	50S ribosomal protein L35	C (GO)	C	C	C	NO	0
K8CNP3	Putative diheme cytochrome c-553	N	PP	N	N	NO	0
K8CNP4	Uncharacterized protein	N	C	N	N	NO	0
K8CNP7	Vitamin B12 import ATP-binding protein BtuD (EC 7.6.2.8) (Vitamin B12-transporting ATPase)	MEMBR	C	IM	MEMBR	NO	0
K8CNP8	Cell division inhibitor SulA	N	PP	IM	MEMBR	NO	0
K8CNP9	Anaerobic dimethyl sulfoxide reductase chain C	MEMBR (GO)	IM	IM	IM	NO	8
K8CNQ0	PTS system, cellobiose-specific IIC component (EC 2.7.1.69)	MEMBR (GO)	C	N	MEMBR	NO	1
K8CNQ3	Phospho-2-dehydro-3-deoxyheptonate aldolase (EC 2.5.1.54)	N	C	C	C	NO	0
K8CNQ4	Inosose isomerase	N	C	C	C	NO	0
K8CNQ5	DNA helicase (EC 3.6.4.12)	N	C	C	C	NO	0
K8CNQ7	Xyloside transporter XynT	MEMBR (GO)	IM	IM	IM	NO	2
K8CNQ9	SrfB	N	PP	N	N	NO	0
K8CNR1	Acylphosphatase (EC 3.6.1.7) (Acylphosphate phosphohydrolase)	N	C	C	C	NO	0
K8CNR2	Fe-S protein, homolog of lactate dehydrogenase SO1521	N	C	N	N	NO	0
K8CNR3	Putative acetyltransferase	N	C	C	C	NO	0
K8CNR4	VasL domain-containing protein	N	C	N	N	NO	0
K8CNR6	Iron-sulfur cluster assembly ATPase protein SufC	N	C	C	C	NO	0
K8CNR8	Uncharacterized protein	N	C	N	N	NO	0
K8CNS0	NAD(P)H dehydrogenase (quinone) (EC 1.6.5.2) (NAD(P)H:quinone oxidoreductase) (NQO)	N	EC	N	N	NO	0
K8CNS1	Major outer membrane lipoprotein Lpp	EC	PP	OM	MEMBR	LIPO(Sec/SPII)	0
K8CNS3	Uncharacterized protein	N	C	N	N	NO	0
K8CNS5	Gamma-glutamyl-putrescine oxidase	N	C	C	C	NO	0
K8CNS6	Putative aminoacrylate hydrolase RutD (EC 3.5.1.-) (Aminohydrolase)	N	C	N	N	NO	0
K8CNS8	Putrescine importer	MEMBR (GO)	IM	IM	IM	NO	10
K8CNT0	Probable tonB-dependent receptor yncD	N	C	N	N	NO	0
K8CNT1	Uncharacterized protein	N	C	N	N	NO	0
K8CNT2	[NiFe] hydrogenase metallocenter assembly protein HypD	N	C	C	C	NO	0
K8CNT5	Nucleoside permease NupC	MEMBR	IM	IM	IM	NO	9
K8CNT6	Alpha-ketoglutarate-dependent taurine dioxygenase (EC 1.14.11.17)	N	C	C	C	NO	0
K8CNT7	Nitrite reductase [NAD(P)H] large subunit (EC 1.7.1.4)	N	C	C	C	NO	0
K8CNT9	Putative oxidoreductase YcjS, NADH-binding	N	C	MULTI	N	NO	0
K8CNU0	Oxygen-insensitive NAD(P)H nitroreductase (EC 1.-.-.-) (EC 1.5.1.34)	MEMBR (GO)	C	C	C	NO	1
K8CNU2	Formate hydrogenlyase subunit 5	N	C	N	N	NO	0
K8CNU4	Phosphate starvation-inducible protein PhoH,predicted ATPase	N	C	C	C	NO	0
K8CNU5	Macrophage infectivity potentiator-related protein	N	C	C	C	NO	0
K8CNU6	Surface composition regulator	N	C	N	N	NO	0
K8CNU8	Acylphosphatase (EC 3.6.1.7)	N	C	N	N	NO	0
K8CNU9	Type 1 fimbriae anchoring protein FimD	MEMBR	OM	OM	OM	SP(Sec/SPI) < 0.9	0
K8CNV1	Uncharacterized protein	MEMBR (GO)	IM	IM	IM	NO	2
K8CNV2	Formate dehydrogenase H @ selenocysteine-containing (EC 1.2.1.2)	N	C	MULTI	N	NO	0
K8CNV3	Uncharacterized protein	MEMBR (GO)	IM	IM	IM	NO	5
K8CNV5	Uncharacterized protein	N	PP	N	N	NO	0
K8CNV7	Uncharacterized protein	C (GO)	C	N	C	NO	0
K8CNV8	Glucans biosynthesis protein G	PP	PP	PP	PP	SP(Sec/SPI)	1
K8CNW0	Uncharacterized protein	N	C	C	C	NO	0
K8CNW1	Betaine aldehyde dehydrogenase (BADH) (EC 1.2.1.8)	N	C	C	C	NO	0
K8CNW2	Uncharacterized protein	N	C	N	N	NO	0
K8CNW4	Uncharacterized protein	N	C	N	N	NO	0
K8CNW5	Riboflavin synthase (EC 2.5.1.9)	N	C	C	C	NO	0
K8CNW7	Uncharacterized protein	N	C	N	N	LIPO(Sec/SPII)	0
K8CNW9	Putative cytoplasmic protein	N	C	N	N	NO	0
K8CNX0	Chemotaxis regulator-transmits chemoreceptor signals to flagelllar motor components CheY	N	C	C	C	NO	0
K8CNX1	Uncharacterized protein	N	C	N	N	NO	0
K8CNX3	Virulence factor MviM	N	C	N	N	NO	0
K8CNX4	VgrG protein	N	C	C	C	NO	0
K8CNX5	Uncharacterized protein	MEMBR (GO)	IM	IM	IM	NO	1
K8CNX6	ClpB protein	N	C	C	C	NO	0
K8CNX7	Flagellar basal-body rod protein FlgC	FLAG	PP	PP	FLAG	NO	0
K8CNX9	Uncharacterized protein	N	C	N	N	NO	0
K8CNY1	Uncharacterized protein	MEMBR (GO)	C	IM	IM	NO	1
K8CNY4	Flagellar L-ring protein (Basal body L-ring protein)	FLAG	EC	OM	FLAG	LIPO(Sec/SPII)	0
K8CNY5	Uncharacterized protein	N	C	C	C	NO	0
K8CNY6	Uncharacterized protein	N	C	N	N	NO	0
K8CNY9	MFS permease protein	MEMBR	IM	IM	IM	NO	12
K8CNZ0	Uncharacterized protein	N	C	N	N	NO	0
K8CNZ2	Putative aldo/keto reductase	N	C	C	C	NO	0
K8CNZ5	Uncharacterized protein	N	C	N	N	NO	0
K8CNZ6	Transcriptional regulator SlyA	N	C	C	C	NO	0
K8CNZ7	Uncharacterized protein	N	PP	N	N	LIPO(Sec/SPII)	0
K8CP00	Tyrosine--tRNA ligase (EC 6.1.1.1) (Tyrosyl-tRNA synthetase) (TyrRS)	C	C	C	C	NO	0
K8CP01	Succinate-semialdehyde dehydrogenase [NAD] Succinate-semialdehyde dehydrogenase [NADP+] (EC 1.2.1.16) (EC 1.2.1.24)	N	C	N	N	NO	0
K8CP02	3-oxoacyl-[acyl-carrier-protein] synthase 3 (EC 2.3.1.180) (3-oxoacyl-[acyl-carrier-protein] synthase III) (Beta-ketoacyl-ACP synthase III) (KAS III)	C	C	C	C	NO	0
K8CP05	Ion-translocating oxidoreductase complex subunit E (EC 7.-.-.-) (Rnf electron transport complex subunit E)	MEMBR	IM	IM	IM	NO	5
K8CP06	Uncharacterized protein	N	C	C	C	NO	0
K8CP07	Aminodeoxychorismate lyase (EC 4.1.3.38)	N	C	C	C	NO	0
K8CP10	Ion-translocating oxidoreductase complex subunit A (EC 7.-.-.-) (Rnf electron transport complex subunit A)	MEMBR	IM	IM	IM	NO	6
K8CP11	Uncharacterized protein	N	C	N	N	NO	0
K8CP14	Adenosine deaminase (EC 3.5.4.4) (Adenosine aminohydrolase)	N	C	C	C	NO	0
K8CP15	EIICB-Glc (EC 2.7.1.199) (Glucose permease IIC component) (Glucose-specific phosphotransferase enzyme IIB component) (PTS system glucose-specific EIIB component) (PTS system glucose-specific EIIC component) (PTS system glucose-specific EIICB component)	MEMBR	IM	IM	IM	NO	10
K8CP18	Putative cytoplasmic protein	N	C	C	C	NO	0
K8CP20	Mannose-6-phosphate isomerase (EC 5.3.1.8)	N	C	N	N	NO	0
K8CP22	Urea ABC transporter, urea binding protein	N	PP	MULTI	N	SP(Sec/SPI) < 0.9	0
K8CP24	Thiamine kinase (EC 2.7.1.89)	N	C	N	N	NO	0
K8CP25	Transcriptional regulator, LysR family	N	C	C	C	NO	0
K8CP28	Methionine synthase II (Cobalamin-independent)	N	C	C	C	NO	0
K8CP30	Transcriptional regulator, TetR family	N	C	N	N	NO	0
K8CP31	Protein ydgH	N	PP	N	N	SP(Sec/SPI)	0
K8CP33	Uncharacterized protein	MEMBR	IM	IM	IM	NO	3
K8CP35	Universal stress protein E	N	C	C	C	NO	0
K8CP36	Lipoprotein releasing system transmembrane protein LolC	MEMBR	IM	IM	IM	NO	4
K8CP39	Hydrolase (HAD superfamily)	N	C	C	C	NO	0
K8CP40	Transcriptional regulator, GntR family	N	C	C	C	NO	0
K8CP42	NAD-dependent protein deacylase (EC 2.3.1.286) (Regulatory protein SIR2 homolog)	C	C	C	C	NO	0
K8CP45	Dipeptide transport system permease protein DppC (TC 3.A.1.5.2)	MEMBR	IM	IM	IM	NO	6
K8CP46	Hexuronate transporter	MEMBR	IM	IM	IM	NO	4
K8CP49	Peptidase T (EC 3.4.11.4) (Aminotripeptidase) (Tripeptidase) (Tripeptide aminopeptidase)	C	C	C	C	NO	0
K8CP50	Alpha-N-arabinofuranosidase (EC 3.2.1.55)	N	C	C	C	NO	0
K8CP51	Spermidine N1-acetyltransferase (EC 2.3.1.57)	N	C	C	C	NO	0
K8CP55	Uncharacterized protein	MEMBR (GO)	C	IM	MEMBR	NO	1
K8CP56	High frequency lysogenization protein HflD homolog	MEMBR	IM	N	MEMBR	NO	0
K8CP57	Anaerobic dimethyl sulfoxide reductase chain B	N	PP	MULTI	N	NO	0
K8CP60	4-aminobutyraldehyde dehydrogenase (EC 1.2.1.19)	N	PP	C	C	NO	0
K8CP61	Isocitrate dehydrogenase [NADP] (EC 1.1.1.42)	N	C	C	C	NO	0
K8CP63	Putative ABC transporter periplasmic binding protein	N	PP	IM	PP	SP(Sec/SPI)	1
K8CP64	Uncharacterized protein	N	C	N	N	NO	0
K8CP68	LysR family transcriptional regulator YnfL	N	C	C	C	NO	0
K8CP69	Uncharacterized protein	N	C	N	N	NO	0
K8CP70	6-hexanolactone hydrolase	N	C	C	C	NO	0
K8CP73	Putative cytoplasmic protein	N	C	C	C	NO	0
K8CP74	Methyl-accepting transducer domain-containing protein	MEMBR (GO)	IM	IM	IM	NO	0
K8CP75	Uncharacterized protein	MEMBR (GO)	EC	IM	MEMBR	NO	1
K8CP77	Putative virulence factor	N	C	N	N	NO	0
K8CP79	Benzoate transport protein	MEMBR (GO)	IM	IM	IM	NO	7
K8CP81	Uncharacterized protein	N	C	N	N	NO	0
K8CP82	Dipeptide-binding ABC transporter, periplasmic substrate-binding component (TC 3.A.1.5.2)	N	PP	PP	PP	SP(Sec/SPI)	0
K8CP85	Uncharacterized protein	N	C	N	N	NO	0
K8CP86	DctA-YdbH domain-containing protein	N	PP	N	N	NO	0
K8CP88	Oligopeptide transport ATP-binding protein OppD (TC 3.A.1.5.1)	N	C	MULTI	N	NO	0
K8CP90	Glucans biosynthesis protein D	PP (GO)	C	PP	PP	NO	0
K8CP91	Dipeptide transport system permease protein DppC (TC 3.A.1.5.2)	IM (GO)	IM	IM	IM	NO	2
K8CP93	UPF0229 protein YeaH	N	C	C	C	NO	0
K8CP95	Trehalose synthase (EC 5.4.99.16)	N	C	C	C	NO	0
K8CP96	N-ethylmaleimide reductase	N	C	C	C	NO	0
K8CP99	Taurine transport ATP-binding protein TauB	N	C	IM	N	NO	0
K8CPA0	Peptide methionine sulfoxide reductase MsrB (EC 1.8.4.12) (Peptide-methionine (R)-S-oxide reductase)	N	EC	C	C	NO	0
K8CPA1	Cytochrome b(561)	IM (GO)	IM	IM	IM	NO	4
K8CPA4	L-asparagine permease	MEMBR (GO)	IM	IM	IM	NO	12
K8CPA5	Predicted acetyltransferase	N	PP	N	N	NO	0
K8CPA7	Putative NAD(P)H nitroreductase (EC 1.-.-.-)	N	C	C	C	NO	0
K8CPA8	N-hydroxyarylamine O-acetyltransferase (EC 2.3.1.118)	N	C	C	C	NO	0
K8CPB1	TfoX-like	N	C	N	N	NO	0
K8CPB2	Uncharacterized protein	MEMBR	OM	OM	OM	LIPO(Sec/SPII)	0
K8CPB3	5-methyl-dCTP pyrophosphohydrolase	N	C	N	N	NO	0
K8CPB6	Transcriptional regulator, AraC family	N	C	C	C	NO	0
K8CPB7	D-lactate dehydrogenase (EC 1.1.1.28)	N	C	C	C	NO	0
K8CPC0	Succinylglutamic semialdehyde dehydrogenase (EC 1.2.1.71)	N	C	C	C	NO	0
K8CPC1	Membrane protein, putative	MEMBR (GO)	IM	IM	IM	NO	4
K8CPC2	Uncharacterized protein	MEMBR (GO)	IM	IM	IM	NO	7
K8CPC5	Uncharacterized protein	N	C	N	N	NO	0
K8CPC6	Mannose-6-phosphate isomerase (EC 5.3.1.8)	N	C	C	C	NO	0
K8CPC7	Uncharacterized protein	N	C	N	N	NO	0
K8CPC9	Transcriptional regulator	N	C	C	C	NO	0
K8CPD2	Uncharacterized protein	N	C	N	N	NO	0
K8CPD3	Cellulose synthase (UDP-forming) (EC 2.4.1.12)	MEMBR (GO)	IM	IM	IM	NO	4
K8CPD4	Osmotically inducible lipoprotein E	OM (GO)	PP	N	OM	LIPO(Sec/SPII)	0
K8CPD7	2-deoxyglucose-6-phosphate hydrolase YniC	N	C	C	C	NO	0
K8CPD8	Uncharacterized protein	MEMBR (GO)	IM	IM	IM	NO	2
K8CPD9	Uncharacterized protein	N	C	N	N	NO	0
K8CPE1	Uncharacterized protein	N	C	N	N	NO	0
K8CPE2	Uncharacterized protein	N	C	N	N	NO	0
K8CPE3	Cell wall endopeptidase, family M23/M37	N	PP	N	N	SP(Sec/SPI) < 0.9	0
K8CPE5	Gamma-D-Glutamyl-meso-Diaminopimelate Amidase	N	PP	C	C	NO	0
K8CPE6	Outer membrane esterase	N	OM	MULTI	N	SP(Sec/SPI) < 0.9	1
K8CPE7	Glycerol-3-phosphate dehydrogenase [NAD(P)+] (EC 1.1.1.94) (NAD(P)H-dependent glycerol-3-phosphate dehydrogenase)	C	C	C	C	NO	0
K8CPF0	GGDEF domain-containing protein	N	C	C	C	NO	0
K8CPF1	Conserved protein YcjX with nucleoside triphosphate hydrolase domain	N	C	N	N	NO	0
K8CPF3	P pilus assembly/Cpx signaling pathway,periplasmic inhibitor/zinc-resistance associated protein	PP	PP	PP	PP	SP(Sec/SPI)	0
K8CPF4	Succinate-semialdehyde dehydrogenase [NAD] Succinate-semialdehyde dehydrogenase [NADP+] (EC 1.2.1.16) (EC 1.2.1.24)	N	C	C	C	NO	0
K8CPF6	Putative sucrose phosphorylase (EC 2.4.1.7)	N	C	C	C	NO	0
K8CPF9	Di-and tricarboxylate transporters	MEMBR	IM	IM	IM	NO	9
K8CPG0	L-lactate dehydrogenase (EC 1.1.1.27)	N	C	C	C	NO	0
K8CPG1	Phage shock protein B	MEMBR (GO)	C	IM	IM	NO	1
K8CPG4	Uncharacterized protein	N	PP	N	N	SP(Sec/SPI)	0
K8CPG6	Peptide transport system permease protein sapB (TC 3.A.1.5.5)	MEMBR	IM	IM	IM	NO	5
K8CPG7	Membrane protein	MEMBR (GO)	IM	IM	IM	NO	7
K8CPG8	Uncharacterized protein	N	C	IM	N	NO	0
K8CPH3	Urea ABC transporter, permease protein UrtC	MEMBR	IM	IM	IM	NO	10
K8CPH6	Urea carboxylase (EC 6.3.4.6)	N	C	C	C	NO	0
K8CPH8	Putative oxidoreductase	N	PP	N	N	NO	0
K8CPI1	Periplasmic aromatic aldehyde oxidoreductase,molybdenum binding subunit YagR	N	C	IM	PP	NO	0
K8CPI2	UPF0509 protein BN128_1139	N	C	N	N	NO	0
K8CPI3	Uncharacterized protein	N	C	N	N	NO	0
K8CPI6	Transcriptional regulatory protein YciT	N	C	C	C	NO	0
K8CPI8	Dipeptidyl carboxypeptidase Dcp (EC 3.4.15.5)	N	C	C	C	NO	0
K8CPI9	Lipopolysaccharide assembly protein A	IM	IM	IM	IM	NO	2
K8CPJ0	Uncharacterized protein	N	C	N	N	NO	0
K8CPJ3	Regulatory protein CysB	N	C	C	C	NO	0
K8CPJ4	Uncharacterized protein	N	C	N	N	NO	0
K8CPJ7	Corrinoid adenosyltransferase (EC 2.5.1.17) (Cob(II)alamin adenosyltransferase) (Cob(II)yrinic acid a,c-diamide adenosyltransferase)	C	C	C	C	NO	0
K8CPJ8	Alpha-xylosidase	N	C	N	N	NO	0
K8CPJ9	Anthranilate synthase component 1 (EC 4.1.3.27)	N	C	C	C	NO	0
K8CPK0	UPF0060 membrane protein BN128_991	MEMBR	IM	IM	IM	NO	4
K8CPK2	Xylose activator XylR (AraC family)	N	C	C	C	NO	0
K8CPK3	Uncharacterized protein	N	C	N	N	NO	0
K8CPK6	Xylose isomerase (EC 5.3.1.5)	C	C	C	C	NO	0
K8CPK7	Outer Membrane Siderophore Receptor IroN	N	OM	OM	OM	NO	0
K8CPK8	Uncharacterized protein	N	PP	N	N	LIPO(Sec/SPII) < 0.9	0
K8CPL0	Uncharacterized protein	N	PP	N	N	LIPO(Sec/SPII)	0
K8CPL2	Uncharacterized protein	N	C	N	N	NO	0
K8CPL4	Translation initiation factor IF-3	C	C	C	C	NO	0
K8CPL5	GlpM family protein	MEMBR (GO)	IM	IM	IM	NO	4
K8CPL6	Oligopeptide transport ATP-binding protein OppF (TC 3.A.1.5.1)	N	C	MULTI	N	NO	0
K8CPL8	Vitamin B12 import system permease protein BtuC	MEMBR	IM	IM	IM	NO	9
K8CPM0	Oligopeptide ABC transporter, periplasmic oligopeptide-binding protein OppA (TC 3.A.1.5.1)	PP	PP	PP	PP	SP(Sec/SPI)	0
K8CPM1	ATP-dependent dethiobiotin synthetase BioD (EC 6.3.3.3) (DTB synthetase) (DTBS) (Dethiobiotin synthase)	C	C	C	C	NO	0
K8CPM2	6-phospho-beta-glucosidase (EC 3.2.1.86)	N	C	C	C	NO	0
K8CPM5	DNA-binding protein	C	C	C	C	NO	0
K8CPM6	Protein adenylyltransferase SelO (EC 2.7.7.n1)	N	C	C	C	NO	0
K8CPM8	Spermidine export protein MdtI	MEMBR	IM	IM	IM	NO	4
K8CPM9	Uncharacterized protein	N	C	N	N	NO	0
K8CPN1	Phosphoenolpyruvate synthase (EC 2.7.9.2)	N	C	C	C	NO	0
K8CPN3	Respiratory nitrate reductase delta chain (EC 1.7.99.4)	N	C	C	C	NO	0
K8CPN4	Uncharacterized protein	N	C	C	C	NO	0
K8CPN6	Error-prone repair protein UmuD	N	C	C	C	NO	0
K8CPN8	Histidine kinase (EC 2.7.13.3)	IM	IM	IM	IM	NO	1
K8CPN9	Iron-sulfur cluster assembly protein SufB	N	EC	N	N	NO	0
K8CPP1	Nitrite reductase [NAD(P)H] large subunit (EC 1.7.1.4)	N	C	C	C	NO	0
K8CPP2	L,D-transpeptidase YnhG	PP	PP	N	PP	NO	0
K8CPP4	Uncharacterized protein	N	PP	N	N	SP(Sec/SPI)	1
K8CPP6	Response regulator NasT	N	C	N	N	NO	0
K8CPP8	Uncharacterized protein	N	C	C	C	NO	0
K8CPP9	FIG005189: putative transferase clustered with tellurite resistance proteins TehA/TehB	N	C	C	C	NO	0
K8CPQ0	Cation transport regulator chaB	N	C	N	N	NO	0
K8CPQ3	Gamma-glutamyl-putrescine synthetase (EC 6.3.1.11)	N	C	C	C	NO	0
K8CPQ4	Uncharacterized protein	N	IM	N	N	NO	0
K8CPQ5	[NiFe] hydrogenase metallocenter assembly protein HypD	N	C	C	C	NO	0
K8CPQ6	Peptide chain release factor N(5)-glutamine methyltransferase (EC 2.1.1.297)	N	C	C	C	NO	0
K8CPQ9	Uncharacterized protein	N	C	IM	N	SP(Sec/SPI)	0
K8CPR0	Formate hydrogenlyase regulatory protein HycA	N	C	C	C	NO	0
K8CPR2	Ribose-phosphate pyrophosphokinase (RPPK) (EC 2.7.6.1) (5-phospho-D-ribosyl alpha-1-diphosphate) (Phosphoribosyl diphosphate synthase) (Phosphoribosyl pyrophosphate synthase) (P-Rib-PP synthase) (PRPP synthase) (PRPPase)	C	C	C	C	NO	0
K8CPR4	Uncharacterized protein	N	C	C	C	NO	0
K8CPR5	Protein ydcF	N	C	C	C	NO	0
K8CPR6	Ribosome-binding ATPase YchF	N	C	C	C	NO	0
K8CPR8	Coenzyme F420 hydrogenase maturation protease	N	C	N	N	NO	0
K8CPS0	Uncharacterized protein	N	C	N	N	NO	0
K8CPS2	HlyD family secretion protein	MEMBR (GO)	PP	IM	MEMBR	NO	1
K8CPS3	Formate dehydrogenase H (EC 1.2.1.2)	N	C	C	C	NO	0
K8CPS4	Uncharacterized protein	N	C	N	N	NO	0
K8CPS6	Formate dehydrogenase H @ selenocysteine-containing (EC 1.2.1.2)	N	PP	C	N	LIPO(Sec/SPII) < 0.9	0
K8CPS8	ATP-dependent helicase hrpA	N	C	C	C	NO	0
K8CPS9	Uncharacterized protein	N	PP	N	N	NO	0
K8CPT0	Uncharacterized protein	N	C	N	N	NO	0
K8CPT2	Uncharacterized protein	N	C	C	C	NO	1
K8CPT3	Uncharacterized protein	N	C	C	C	NO	0
K8CPT5	FIG004684: SpoVR-like protein	N	C	C	C	NO	0
K8CPT7	Multi antimicrobial extrusion protein (Na(+)/drug antiporter), MATE family of MDR efflux pumps	MEMBR (GO)	IM	IM	IM	NO	6
K8CPT8	Uncharacterized protein	N	C	N	N	NO	0
K8CPU0	Uncharacterized protein	N	C	MULTI	N	NO	0
K8CPU2	Uncharacterized protein	N	C	N	N	NO	0
K8CPU3	Cell division inhibitor MinD (Septum site-determining protein MinD)	MEMBR	C	MULTI	IM	NO	0
K8CPU5	Uncharacterized protein	N	IM	IM	IM	NO	1
K8CPU6	Uncharacterized protein	N	C	N	N	NO	0
K8CPU8	DinG family ATP-dependent helicase YoaA	N	C	C	C	NO	0
K8CPU9	VgrG protein	N	OM	C	N	NO	0
K8CPV1	Uncharacterized protein	MEMBR	IM	IM	IM	NO	2
K8CPV2	Ser/Thr and Tyr protein phosphatase (Dual specificity)	MEMBR	IM	IM	IM	NO	4
K8CPV4	ClpB protein	N	C	C	C	NO	0
K8CPV6	UPF0181 protein BN128_1289	N	C	N	N	NO	0
K8CPV7	HTH-type transcriptional repressor PurR (Pur regulon repressor) (Purine nucleotide synthesis repressor)	N	C	C	C	NO	0
K8CPV9	Uncharacterized protein	N	C	N	N	NO	0
K8CPW1	L-serine dehydratase (EC 4.3.1.17)	N	C	C	C	NO	0
K8CPW3	Ribonuclease T	N	PP	MULTI	N	NO	0
K8CPW5	Periplasmic Murein Peptide-Binding Protein MppA	N	PP	N	N	NO	0
K8CPW7	EIIAB-Man (EC 2.7.1.191) (EIII-Man) (Mannose-specific phosphotransferase enzyme IIA component) (Mannose-specific phosphotransferase enzyme IIB component) (PTS system mannose-specific EIIA component) (PTS system mannose-specific EIIAB component) (PTS system mannose-specific EIIB component)	C	C	C	C	NO	0
K8CPW8	Putative oxidoreductase	N	C	N	N	NO	0
K8CPX0	Uncharacterized protein	MEMBR (GO)	IM	IM	IM	NO	2
K8CPX2	Transcriptional regulatory protein TyrR	N	C	C	C	NO	0
K8CPX3	Ribosomal RNA large subunit methyltransferase A (EC 2.1.1.-)	N	C	C	C	NO	0
K8CPX4	Pyridoxine/pyridoxamine 5'-phosphate oxidase (EC 1.4.3.5) (PNP/PMP oxidase) (PNPOx) (Pyridoxal 5'-phosphate synthase)	N	C	C	C	NO	0
K8CPX7	Uncharacterized protein YobH	N	IM	IM	IM	NO	1
K8CPX8	Beta-phosphoglucomutase (EC 5.4.2.6)	N	C	N	N	NO	0
K8CPX9	Endonuclease III (EC 4.2.99.18) (DNA-(apurinic or apyrimidinic site) lyase)	N	C	C	C	NO	0
K8CPY2	RNA chaperone ProQ	C	C	C	C	NO	0
K8CPY3	Ion-translocating oxidoreductase complex subunit B (EC 7.-.-.-) (Rnf electron transport complex subunit B)	IM	C	MULTI	IM	NO	1
K8CPY4	Phage shock protein D	N	C	N	N	NO	0
K8CPY5	Uncharacterized protein	N	C	N	N	NO	0
K8CPY8	Putative membrane protein	MEMBR (GO)	IM	IM	IM	NO	5
K8CPZ0	Putative GTP-binding protein YdgA	N	PP	MULTI	N	NO	1
K8CPZ1	Putative periplasmic or exported protein	N	PP	N	N	SP(Sec/SPI)	0
K8CPZ2	Psp operon transcriptional activator	N	C	C	C	NO	0
K8CPZ5	Histidine kinase (EC 2.7.13.3)	IM	IM	IM	IM	NO	2
K8CPZ6	Protein yobA	PP (GO)	PP	PP	PP	SP(Sec/SPI)	0
K8CPZ7	Arginine/ornithine antiporter ArcD	MEMBR	IM	IM	IM	NO	9
K8CPZ8	Peptide transport system ATP-binding protein sapF (TC 3.A.1.5.5)	N	C	IM	IM	NO	0
K8CQ00	Putative exported protein	N	PP	EC	N	SP(Sec/SPI)	0
K8CQ02	Proton-translocating NAD(P)(+) transhydrogenase (EC 7.1.1.1)	MEMBR (GO)	C	IM	IM	NO	0
K8CQ04	Glucose-6-phosphate 1-dehydrogenase (G6PD) (EC 1.1.1.49)	N	C	C	C	NO	0
K8CQ06	Smr domain-containing protein	N	C	C	C	NO	0
K8CQ08	High-affinity zinc uptake system protein ZnuA	N	PP	PP	PP	NO	0
K8CQ11	Probable transcriptional regulatory protein BN128_1356	C	C	C	C	NO	0
K8CQ12	ABC transporter ATP-binding protein	N	C	IM	N	NO	0
K8CQ13	Enoyl-CoA hydratase/carnithine racemase	N	C	C	C	NO	0
K8CQ15	ABC-type dipeptide transport system, periplasmic component	N	PP	N	N	SP(Sec/SPI)	0
K8CQ16	Nicotinamidase/isochorismatase family protein	N	C	C	C	NO	0
K8CQ18	Uncharacterized protein	N	C	N	N	NO	0
K8CQ19	Uncharacterized protein	N	C	N	N	NO	0
K8CQ21	Uncharacterized protein	N	PP	N	N	NO	0
K8CQ23	Orotidine 5'-phosphate decarboxylase (EC 4.1.1.23) (OMP decarboxylase) (OMPDCase) (OMPdecase)	N	C	C	C	NO	0
K8CQ24	Spermidine Putrescine ABC transporter permease component potC (TC_3.A.1.11.1)	MEMBR	IM	IM	IM	NO	4
K8CQ26	Putative aminotransferase	N	C	N	N	NO	0
K8CQ27	Uncharacterized protein	MEMBR (GO)	C	IM	MEMBR	NO	1
K8CQ28	Uncharacterized protein	N	C	N	N	SP(Sec/SPI) < 0.9	0
K8CQ30	Arginine--tRNA ligase (EC 6.1.1.19) (Arginyl-tRNA synthetase) (ArgRS)	C	C	C	C	NO	0
K8CQ32	Possible protease sohB	IM (GO)	C	IM	IM	NO	2
K8CQ33	Anaerobic dimethyl sulfoxide reductase chain A	N	PP	MULTI	N	NO	0
K8CQ35	Flagellar biosynthesis protein FlhA	MEMBR	IM	IM	IM	NO	7
K8CQ36	COG0613, Predicted metal-dependent phosphoesterases (PHP family)	N	C	C	C	NO	0
K8CQ38	Phytase-like domain-containing protein	N	PP	N	N	SP(Sec/SPI)	0
K8CQ39	Chemotaxis protein methyltransferase (EC 2.1.1.80)	N	C	C	C	NO	0
K8CQ40	Tryptophan synthase beta chain (EC 4.2.1.20)	N	C	C	C	NO	0
K8CQ41	Putative virulence factor	N	C	C	C	NO	0
K8CQ44	UPF0259 membrane protein BN128_1172	MEMBR	IM	IM	IM	NO	6
K8CQ45	Sigma-fimbriae tip adhesin	FLAG (GO)	EC	EC	FLAG	NO	0
K8CQ46	Ferric siderophore transport system, periplasmic binding protein TonB	N	PP	N	N	SP(Sec/SPI) < 0.9	0
K8CQ47	Uncharacterized protein	N	C	N	N	NO	0
K8CQ49	UPF0263 protein BN128_1182	N	C	C	C	NO	0
K8CQ51	Sigma-fimbriae uncharacterized paralogous subunit	N	EC	EC	EC	SP(Sec/SPI)	1
K8CQ52	Putative oxidoreductase YncB	N	C	C	C	NO	0
K8CQ53	Oligopeptide transport system permease protein OppC (TC 3.A.1.5.1)	MEMBR	IM	IM	IM	NO	6
K8CQ55	Flagellar transcriptional regulator FlhC	C	C	C	C	NO	0
K8CQ57	Aldehyde-alcohol dehydrogenase	N	C	C	C	NO	0
K8CQ58	Dipeptide transport system permease protein DppB (TC 3.A.1.5.2)	MEMBR	IM	IM	IM	NO	5
K8CQ60	L-arabinose transport system permease protein (TC 3.A.1.2.2)	MEMBR	IM	IM	IM	NO	9
K8CQ61	UTP--glucose-1-phosphate uridylyltransferase (EC 2.7.7.9) (UDP-glucose pyrophosphorylase)	N	C	C	C	NO	0
K8CQ63	Probable short-chain dehydrogenase	MEMBR (GO)	C	C	C	SP(Sec/SPI) < 0.9	1
K8CQ64	Transcriptional regulator, AraC family	N	C	C	C	NO	0
K8CQ66	Ferritin (EC 1.16.3.2)	C	PP	C	C	NO	0
K8CQ67	Uncharacterized protein	N	IM	IM	IM	NO	0
K8CQ69	Taurine transport system permease protein TauC	MEMBR	IM	IM	IM	NO	6
K8CQ70	Uncharacterized protein	N	C	N	N	NO	0
K8CQ72	Permeases of the major facilitator superfamily	MEMBR (GO)	IM	IM	IM	NO	7
K8CQ73	Nitrate ABC transporter, nitrate-binding protein	N	PP	IM	MEMBR	TAT	1
K8CQ74	DUF1176 domain-containing protein	N	PP	N	N	SP(Sec/SPI)	0
K8CQ77	DUF1883 domain-containing protein	N	C	N	N	NO	0
K8CQ78	Aromatic amino acid permease	MEMBR	IM	IM	IM	NO	11
K8CQ79	Protein yciE	N	C	C	C	NO	0
K8CQ81	FIG002708: Protein SirB1	N	C	C	C	NO	0
K8CQ83	Integrase, catalytic region	N	C	N	N	NO	0
K8CQ84	2-deoxy-D-gluconate 3-dehydrogenase (EC 1.1.1.125)	N	C	C	C	NO	0
K8CQ85	Outer-membrane lipoprotein LolB	MEMBR	PP	N	OM	LIPO(Sec/SPII)	0
K8CQ87	Putative predicted metal-dependent hydrolase	N	C	C	C	NO	0
K8CQ89	Oxidoreductase, short-chain dehydrogenase/reductase family	N	C	C	C	NO	0
K8CQ90	Probable membrane protein YPO2012	MEMBR (GO)	C	IM	MEMBR	NO	2
K8CQ92	Transcriptional regulator, TetR family	N	C	C	C	NO	0
K8CQ93	Uncharacterized protein	N	C	C	C	NO	0
K8CQ94	Predicted signal transduction protein	N	C	C	C	NO	0
K8CQ95	Transcriptional regulator, GntR family domain / Aspartate aminotransferase (EC 2.6.1.1)	N	C	C	C	NO	0
K8CQ98	Endo-type membrane-bound lytic murein transglycosylase A (EC 4.2.2.n2) (Peptidoglycan lytic endotransglycosylase)	OM	PP	N	OM	LIPO(Sec/SPII)	0
K8CQ99	Probable lipoprotein nlpC	N	PP	N	N	LIPO(Sec/SPII)	0
K8CQA0	Uncharacterized protein	N	C	N	N	NO	0
K8CQA2	D-amino acid dehydrogenase small subunit (EC 1.4.99.1)	N	C	IM	IM	NO	0
K8CQA4	B3_4 domain-containing protein	N	PP	N	N	NO	0
K8CQA5	Excinuclease ABC subunit C	N	EC	C	C	NO	0
K8CQA7	Na(+)/H(+) antiporter NhaB (Sodium/proton antiporter NhaB)	MEMBR	IM	IM	IM	NO	12
K8CQA9	OpgC protein	MEMBR (GO)	IM	IM	IM	NO	10
K8CQB0	Cystine ABC transporter, ATP-binding protein	MEMBR	C	IM	IM	NO	0
K8CQB1	Cell division topological specificity factor	N	C	N	N	NO	0
K8CQB3	Uncharacterized protein	N	C	IM	N	NO	1
K8CQB4	Starvation lipoprotein Slp paralog	OM (GO)	PP	N	MEMBR	NO	0
K8CQB6	RNA polymerase sigma factor FliA (RNA polymerase sigma factor for flagellar operon) (Sigma F) (Sigma-28)	C	C	C	C	NO	0
K8CQB7	Uncharacterized protein	N	PP	N	N	NO	0
K8CQB8	Delta 5 fatty acid desaturase	MEMBR (GO)	IM	IM	IM	NO	5
K8CQC0	FIG036672: Nucleoside-diphosphate-sugar epimerase	N	C	N	N	NO	0
K8CQC1	Predicted O-linked N-acetylglucosamine transferase, SPINDLY family	N	C	N	N	NO	0
K8CQC2	Cytoplasmic trehalase (EC 3.2.1.28)	N	C	C	C	NO	0
K8CQC4	Hypothetical nudix hydrolase YeaB	N	C	N	N	NO	0
K8CQC6	FOG: GGDEF domain	N	C	IM	N	NO	0
K8CQC7	Flagellar secretion chaperone FliS	C	C	C	C	NO	0
K8CQC9	Putative inner membrane protein	MEMBR (GO)	IM	IM	IM	NO	3
K8CQD1	Methyl-accepting chemotaxis protein I (Serine chemoreceptor protein)	IM	IM	IM	IM	NO	2
K8CQD2	Uncharacterized protein	MEMBR (GO)	C	N	MEMBR	NO	1
K8CQD3	UPF0266 membrane protein BN128_1302	MEMBR	IM	IM	IM	NO	2
K8CQD5	GCN5-related N-acetyltransferase	N	C	C	C	NO	0
K8CQD7	Uncharacterized protein YebO	MEMBR	C	N	MEMBR	NO	1
K8CQD8	Arabinose efflux permease	MEMBR	IM	IM	IM	NO	12
K8CQD9	Multiple antibiotic resistance protein MarA	N	C	C	C	NO	0
K8CQE1	Protease HtpX (EC 3.4.24.-) (Heat shock protein HtpX)	MEMBR	IM	IM	IM	NO	4
K8CQE3	Error-prone repair protein UmuD	N	C	N	N	NO	0
K8CQE4	Paraquat-inducible protein B	MEMBR (GO)	OM	N	IM	NO	1
K8CQE5	Putative IS3-like transposase	N	C	N	N	NO	0
K8CQE7	Uncharacterized protein	MEMBR (GO)	C	IM	MEMBR	NO	1
K8CQE8	Flagellum-specific ATP synthase FliI	N	C	C	C	NO	0
K8CQE9	Urea ABC transporter, ATPase protein UrtD	N	C	IM	N	NO	0
K8CQF1	Uncharacterized protein ImpJ/VasE	N	C	C	C	NO	0
K8CQF2	Uncharacterized protein	N	C	C	C	NO	0
K8CQF3	Flagellar protein	FLAG	IM	IM	FLAG	NO	1
K8CQF4	Exodeoxyribonuclease X	N	C	C	C	NO	0
K8CQF7	Conidiation-specific protein 10	N	C	N	N	NO	0
K8CQF8	2-dehydro-3-deoxy-phosphogluconate aldolase (EC 4.1.2.14) (EC 4.1.3.16) (2-keto-3-deoxy-6-phosphogluconate aldolase) (2-keto-4-hydroxyglutarate aldolase) (4-hydroxy-2-oxoglutarate aldolase) (KHG/KDPG aldolase) (Phospho-2-dehydro-3-deoxygluconate aldolase) (Phospho-2-keto-3-deoxygluconate aldolase)	N	C	C	C	NO	0
K8CQG0	Protein DsrB	N	C	N	N	NO	0
K8CQG1	Uncharacterized protein	N	C	N	N	NO	0
K8CQG2	Lipid A biosynthesis myristoyltransferase (EC 2.3.1.243) (Kdo(2)-lauroyl-lipid IV(A) myristoyltransferase)	MEMBR	IM	IM	IM	NO	1
K8CQG3	Putative inner membrane protein	MEMBR (GO)	IM	IM	IM	NO	5
K8CQG6	Uncharacterized protein	N	C	N	N	NO	0
K8CQG7	Holliday junction ATP-dependent DNA helicase RuvB (EC 3.6.4.12)	N	C	C	C	NO	0
K8CQG9	Uncharacterized protein	N	C	N	N	NO	0
K8CQH1	Starvation sensing protein RspA	N	C	C	C	NO	0
K8CQH2	Uncharacterized protein	N	C	N	N	NO	0
K8CQH4	Carboxy-S-adenosyl-L-methionine synthase (Cx-SAM synthase) (EC 2.1.3.-)	N	C	C	C	NO	0
K8CQH7	Uncharacterized protein	N	PP	N	N	SP(Sec/SPI)	0
K8CQH8	ThiJ/PfpI family protein	N	C	N	N	NO	0
K8CQI0	Chaperone protein hscC (Hsc62)	N	C	C	C	NO	0
K8CQI1	Putative oxidoreductase component of anaerobic dehydrogenases Functional role page for Chaperone protein TorD	N	C	IM	N	NO	0
K8CQI3	Shikimate transporter	MEMBR (GO)	IM	IM	IM	NO	2
K8CQI4	Protein yecM	N	C	N	N	NO	0
K8CQI6	Rhamnogalacturonide transporter RhiT	MEMBR (GO)	IM	IM	IM	NO	8
K8CQI7	L-proline glycine betaine ABC transport system permease protein ProV (TC 3.A.1.12.1)	MEMBR (GO)	C	IM	IM	NO	0
K8CQI9	Diguanylate phosphodiesterase	N	C	IM	N	NO	0
K8CQJ1	Chemotaxis regulator-transmits chemoreceptor signals to flagelllar motor components CheY	N	C	C	C	NO	0
K8CQJ2	Uncharacterized protein	MEMBR (GO)	C	N	MEMBR	NO	1
K8CQJ4	Complete genome segment 3/17	N	IM	IM	IM	NO	2
K8CQJ6	Methyl-accepting chemotaxis protein II (Aspartate chemoreceptor protein)	MEMBR (GO)	PP	IM	MEMBR	NO	1
K8CQJ7	Error-prone, lesion bypass DNA polymerase V (UmuC)	N	C	C	C	NO	0
K8CQJ9	Putative inner membrane protein	MEMBR (GO)	IM	IM	IM	NO	11
K8CQK1	Sigma-fimbriae chaperone protein	OM (GO)	PP	N	MEMBR	SP(Sec/SPI) < 0.9	1
K8CQK3	Uncharacterized protein	N	C	N	N	NO	0
K8CQK4	Acyltransferase 3	MEMBR (GO)	IM	IM	IM	NO	10
K8CQK7	Flagellar motor rotation protein MotB	IM (GO)	PP	IM	IM	NO	1
K8CQK9	Uncharacterized protein	N	C	N	N	NO	0
K8CQL0	Nucleoside-diphosphate-sugar epimerases	N	C	C	C	SP(Sec/SPI)	0
K8CQL2	Trehalose-6-phosphate synthase (EC 2.4.1.15) (Osmoregulatory trehalose synthesis protein A) (UDP-glucose-glucosephosphate glucosyltransferase)	MEMBR (GO)	C	MULTI	C	NO	1
K8CQL5	Putative cytoplasmic protein	N	C	C	C	NO	0
K8CQL6	Histidine biosynthesis bifunctional protein HisB [Includes: Histidinol-phosphatase (EC 3.1.3.15); Imidazoleglycerol-phosphate dehydratase (IGPD) (EC 4.2.1.19)]	C	C	C	C	NO	0
K8CQL7	Cupin domain-containing protein	N	C	N	N	NO	0
K8CQM0	S-(hydroxymethyl)glutathione dehydrogenase (EC 1.1.1.284)	N	C	C	C	NO	0
K8CQM1	Transporter, LysE family	IM (GO)	IM	IM	IM	NO	6
K8CQM3	Regulator of length of O-antigen component of lipopolysaccharide chains	MEMBR	IM	IM	IM	NO	2
K8CQM5	Aldehyde dehydrogenase A / Glycolaldehyde dehydrogenase (EC 1.2.1.21) (EC 1.2.1.22)	N	C	C	C	NO	0
K8CQM6	Glycosyltransferase	N	C	C	C	SP(Sec/SPI) < 0.9	0
K8CQM8	Putative outer membrane lipoprotein	N	PP	N	N	LIPO(Sec/SPII)	0
K8CQN0	Permeases of the major facilitator superfamily	MEMBR (GO)	IM	IM	IM	NO	14
K8CQN2	Integrase, catalytic region	N	C	N	N	NO	0
K8CQN3	Putative butyryltransferase	N	C	C	C	NO	0
K8CQN6	Transposase and inactivated derivatives	N	C	N	N	NO	0
K8CQN8	RloF	N	C	C	C	NO	0
K8CQN9	Colanic acid biosynthesis protein wcaM	N	C	C	C	NO	0
K8CQP2	Probable lipoprotein YPO2331	N	C	N	N	NO	0
K8CQP3	Type I restriction-modification system,specificity subunit S (EC 3.1.21.3)	N	OM	C	N	NO	0
K8CQP4	Alpha-D-glucosyl-1-phosphate uridylyltransferase (EC 2.7.7.9) (UDP-glucose pyrophosphorylase) (UTP--glucose-1-phosphate uridylyltransferase) (Uridine diphosphoglucose pyrophosphorylase)	N	C	C	C	NO	0
K8CQP7	DNA-directed DNA polymerase	N	C	IM	N	NO	0
K8CQP8	Aldehyde dehydrogenase (EC 1.2.1.3)	N	C	C	C	NO	0
K8CQQ0	GDP-mannose mannosyl hydrolase (GDPMH) (EC 3.6.1.-)	N	C	N	N	NO	0
K8CQQ1	Endonuclease/exonuclease/phosphatase	N	C	C	C	NO	0
K8CQQ3	CDP-diacylglycerol--glycerol-3-phosphate 3-phosphatidyltransferase (EC 2.7.8.5) (Phosphatidylglycerophosphate synthase) (PGP synthase)	MEMBR	IM	IM	IM	NO	3
K8CQQ6	Colanic acid polymerase WcaD	MEMBR (GO)	IM	IM	IM	NO	11
K8CQQ7	Putative cytoplasmic protein	N	C	N	N	NO	0
K8CQQ8	Uncharacterized protein	N	C	N	N	NO	0
K8CQR1	Protein-tyrosine-phosphatase (EC 3.1.3.48)	N	C	C	C	NO	0
K8CQR2	Cystine ABC transporter, periplasmic cystine-binding protein FliY	MEMBR (GO)	PP	PP	PP	SP(Sec/SPI)	0
K8CQR3	Conidiation-specific protein 10	N	EC	N	N	NO	0
K8CQR6	dCTP deaminase (EC 3.5.4.13) (Deoxycytidine triphosphate deaminase)	N	C	C	C	NO	0
K8CQR7	Uncharacterized protein	N	C	N	N	NO	0
K8CQR9	Periplasmic Murein Peptide-Binding Protein MppA	PP	PP	PP	PP	NO	0
K8CQS1	Uncharacterized protein	N	C	C	C	NO	0
K8CQS2	Flagellar biosynthesis protein FliC	EC	EC	EC	EC	NO	0
K8CQS4	Thiol peroxidase (Tpx) (EC 1.11.1.24) (Peroxiredoxin tpx) (Prx) (Thioredoxin peroxidase) (Thioredoxin-dependent peroxiredoxin)	N	C	PP	N	NO	0
K8CQS7	Putative transport system permease protein	MEMBR	IM	IM	IM	NO	10
K8CQS8	Multidrug transporter MdtB	MEMBR (GO)	IM	IM	IM	NO	10
K8CQT0	Multiple sugar ABC transporter, ATP-binding protein	N	C	IM	N	NO	0
K8CQT2	Transcriptional regulator, LysR family	N	C	C	C	NO	0
K8CQT3	Putative protease	N	C	C	C	NO	0
K8CQT6	Putative sucrose phosphorylase (EC 2.4.1.7)	N	C	N	N	NO	0
K8CQT7	Probable DNA-binding protein	N	C	N	N	NO	0
K8CQT8	Uncharacterized protein	N	C	N	N	NO	0
K8CQU0	Flagellar motor switch protein FliG	N	C	MULTI	N	NO	0
K8CQU1	Phage shock protein A	N	C	IM	N	NO	0
K8CQU2	Methyl-accepting chemotaxis protein I (Serine chemoreceptor protein)	MEMBR (GO)	C	IM	MEMBR	NO	0
K8CQU6	Uncharacterized protein	N	PP	N	N	LIPO(Sec/SPII)	1
K8CQU7	Peptide transport system ATP-binding protein SapD (TC 3.A.1.5.5)	N	C	IM	IM	NO	0
K8CQU8	Flagellar motor switch protein FliM	FLAG	C	IM	FLAG	NO	0
K8CQV0	Methionyl-tRNA synthetase (EC 6.1.1.10)	N	C	C	C	NO	0
K8CQV1	Flagellar biosynthesis protein FliR	MEMBR	IM	IM	IM	NO	3
K8CQV4	Osmoprotectant ABC transporter ATP-binding subunit YehX	N	C	IM	N	NO	0
K8CQV5	Cellulose synthesis regulatory protein (EC 2.7.7.65)	IM	IM	IM	IM	NO	2
K8CQV9	Uncharacterized protein	N	C	IM	N	NO	0
K8CQW1	Cytosine-specific methyltransferase (EC 2.1.1.37)	N	C	C	C	NO	0
K8CQW2	Periplasmic beta-glucosidase (EC 3.2.1.21)	N	PP	PP	PP	SP(Sec/SPI) < 0.9	0
K8CQW4	Virulence protein MsgA	N	C	N	N	NO	0
K8CQW6	Zn-dependent hydrolases, including glyoxylases	N	PP	N	N	SP(Sec/SPI)	1
K8CQW9	Pyruvate formate-lyase activating enzyme (EC 1.97.1.4)	N	C	C	C	NO	0
K8CQX0	Diguanylate cyclase/phosphodiesterase domain 1 (GGDEF)	MEMBR (GO)	IM	MULTI	MEMBR	NO	2
K8CQX3	Translation initiation factor SUI1-related protein	N	C	N	N	NO	0
K8CQX5	Nitrogen assimilation regulatory protein Nac	N	IM	C	N	NO	0
K8CQX6	Aconitate hydratase (Aconitase) (EC 4.2.1.3)	N	C	C	C	NO	0
K8CQX9	Protein yciN	N	C	N	N	NO	0
K8CQY0	Complete genome segment 3/17	MEMBR (GO)	IM	IM	IM	NO	2
K8CQY2	YciO family	N	C	C	C	NO	0
K8CQY4	Uncharacterized protein	N	C	N	N	NO	0
K8CQY5	VgrG protein	N	EC	N	N	NO	0
K8CQY6	Phosphoribosylanthranilate isomerase (EC 5.3.1.24)	N	EC	N	N	NO	0
K8CQZ0	Ferredoxin	N	PP	N	N	NO	0
K8CQZ1	DNA gyrase inhibitor	C	C	C	C	NO	0
K8CQZ3	Protein TonB	IM	C	N	IM	NO	0
K8CQZ5	SanA protein	N	IM	IM	IM	NO	1
K8CQZ6	Gamma-aminobutyrate:alpha-ketoglutarate aminotransferase (EC 2.6.1.19)	N	C	C	C	NO	0
K8CQZ8	Cardiolipin synthase A (CL synthase) (EC 2.7.8.-)	MEMBR	IM	IM	IM	NO	2
K8CR01	Oligopeptide transport ATP-binding protein OppD (TC 3.A.1.5.1)	N	C	IM	IM	NO	0
K8CR02	Putative inner membrane protein	MEMBR (GO)	IM	IM	IM	NO	10
K8CR03	Histidinol dehydrogenase	N	C	C	C	NO	0
K8CR05	UPF0056 membrane protein	MEMBR	IM	IM	IM	NO	2
K8CR07	LysR family transcriptional regulator YeiE	N	C	C	C	NO	0
K8CR08	UDP-glucose 6-dehydrogenase (EC 1.1.1.22)	N	C	C	C	SP(Sec/SPI)	0
K8CR10	EIII-Fru (Fructose-specific phosphotransferase enzyme IIA component) (Multiphosphoryl transfer protein) (PTS system fructose-specific EIIA component) (Phosphocarrier protein HPr)	C	C	C	C	NO	0
K8CR12	Imidazole glycerol phosphate synthase subunit HisF (EC 4.3.2.10) (IGP synthase cyclase subunit) (IGP synthase subunit HisF) (ImGP synthase subunit HisF) (IGPS subunit HisF)	C	C	C	C	NO	0
K8CR13	3-oxoacyl-[acyl-carrier protein] reductase (EC 1.1.1.100)	N	IM	C	N	NO	0
K8CR16	Mannonate dehydratase (EC 4.2.1.8) (D-mannonate hydro-lyase)	N	C	C	C	NO	0
K8CR17	UDP-glucose 4-epimerase (EC 5.1.3.2)	N	OM	C	N	NO	0
K8CR18	Respiratory nitrate reductase alpha chain (EC 1.7.99.4)	MEMBR	PP	IM	MEMBR	NO	1
K8CR20	Uncharacterized protein	N	C	N	N	NO	0
K8CR22	Putative invasin	N	OM	OM	OM	SP(Sec/SPI) < 0.9	0
K8CR24	Cyclic-guanylate-specific phosphodiesterase (EC 3.1.4.52)	MEMBR	IM	IM	IM	NO	2
K8CR25	Putative glycosyl transferase	N	OM	IM	MEMBR	NO	0
K8CR27	Nitrate ABC transporter, permease protein	MEMBR	IM	IM	IM	NO	2
K8CR29	Putative ABC transporter ATP-binding protein	N	C	IM	N	NO	0
K8CR31	dTDP-glucose 4,6-dehydratase (EC 4.2.1.46)	N	C	C	C	NO	0
K8CR32	Methyl-accepting chemotaxis protein	MEMBR (GO)	C	IM	MEMBR	NO	0
K8CR34	50S ribosomal protein L25	C (GO)	C	C	C	NO	0
K8CR35	3-deoxy-8-phosphooctulonate synthase (EC 2.5.1.55)	C	C	C	C	NO	0
K8CR37	Uncharacterized protein	N	C	N	N	NO	0
K8CR39	Lipopolysaccharide biosynthesis protein WzxC	MEMBR (GO)	IM	IM	IM	NO	12
K8CR40	Glutamyl-tRNA reductase (GluTR) (EC 1.2.1.70)	N	C	C	C	NO	0
K8CR42	Fimbrial adhesin	FLAG (GO)	EC	EC	FLAG	SP(Sec/SPI)	1
K8CR44	Albicidin resistance protein	N	C	PP	N	NO	0
K8CR46	Mannose-1-phosphate guanylyltransferase (GDP) (EC 2.7.7.22)	N	PP	N	N	NO	0
K8CR47	Putative ATP-binding component of a transport system	MEMBR (GO)	C	IM	IM	NO	0
K8CR48	Uncharacterized protein	N	IM	IM	IM	SP(Sec/SPI) < 0.9	1
K8CR51	Phosphotransferase RcsD (EC 2.7.2.-) (Phosphotransfer intermediate RcsD)	IM	IM	IM	IM	NO	2
K8CR52	4-carboxymuconolactone decarboxylase domain/alkylhydroperoxidase AhpD family core domain protein	N	C	N	N	NO	0
K8CR54	DNA topoisomerase (ATP-hydrolyzing) (EC 5.6.2.2)	N	C	C	C	NO	0
K8CR55	Colanic acid biosynthesis acetyltransferase WcaF	N	IM	C	N	NO	0
K8CR57	Flagellar brake protein YcgR (Cyclic di-GMP binding protein YcgR)	FLAG	C	N	FLAG	NO	0
K8CR58	K(+)/H(+) antiporter NhaP2 (Potassium/proton antiporter NhaP2)	MEMBR	IM	IM	IM	NO	11
K8CR60	Glycerophosphoryl diester phosphodiesterase,periplasmic (EC 3.1.4.46)	N	PP	PP	PP	SP(Sec/SPI)	0
K8CR63	Colanic acid biosynthesis glycosyl transferase WcaA	N	C	C	C	NO	0
K8CR64	Uncharacterized protein	N	C	N	N	NO	0
K8CR65	Histidine kinase (EC 2.7.13.3)	N	C	IM	N	NO	0
K8CR67	NADH-quinone oxidoreductase subunit J (EC 7.1.1.-)	MEMBR	IM	IM	IM	NO	5
K8CR68	YcgL domain-containing protein BN128_1271	N	C	C	C	NO	0
K8CR70	AsmA protein	N	OM	C	N	NO	0
K8CR72	NADH-quinone oxidoreductase subunit F (EC 7.1.1.-)	N	C	MULTI	N	NO	0
K8CR74	Long-chain-fatty-acid--CoA ligase (EC 6.2.1.3)	N	C	C	C	NO	0
K8CR75	Uncharacterized protein	MEMBR	IM	IM	IM	NO	8
K8CR77	LysR family transcriptional regulator lrhA	N	C	C	C	NO	0
K8CR79	Linoleoyl-CoA desaturase (EC 1.14.19.3)	MEMBR (GO)	IM	IM	IM	NO	5
K8CR80	UPF0304 protein BN128_1792	N	C	C	C	NO	0
K8CR82	FIG003671: Metal-dependent hydrolase	N	C	N	N	NO	0
K8CR84	Uncharacterized protein	N	C	N	N	NO	0
K8CR85	Putative inner membrane protein	MEMBR (GO)	C	IM	IM	NO	2
K8CR86	Hypothetical nudix hydrolase YeaB	N	C	C	C	NO	0
K8CR89	Histidine kinase (EC 2.7.13.3)	IM	IM	IM	IM	NO	2
K8CR90	Probable glutathione S-transferase, YfcG homolog (EC 2.5.1.18)	N	C	C	C	NO	0
K8CR91	DNA polymerase I (EC 2.7.7.7)	N	C	C	C	NO	0
K8CR94	Histidine ABC transporter, permease protein HisM (TC 3.A.1.3.1)	MEMBR	IM	IM	IM	NO	3
K8CR95	PTS system, mannose-specific IID component (EC 2.7.1.69)	MEMBR	IM	IM	IM	NO	2
K8CR96	Phosphomethylpyrimidine kinase (EC 2.7.4.7)	N	C	N	N	NO	0
K8CR98	Amidophosphoribosyltransferase (EC 2.4.2.14)	N	C	C	C	NO	0
K8CRA1	Lactamase_B domain-containing protein	N	C	C	C	NO	0
K8CRA2	Glutathione-regulated potassium-efflux system ATP-binding protein	N	C	C	C	NO	0
K8CRA3	Dihydrofolate synthase/folylpolyglutamate synthase (EC 6.3.2.12) (Folylpoly-gamma-glutamate synthetase-dihydrofolate synthetase) (Folylpolyglutamate synthetase)	N	C	C	C	NO	0
K8CRA5	Uncharacterized protein	N	C	N	N	NO	0
K8CRA7	Uncharacterized protein	N	C	N	N	NO	0
K8CRA8	Uncharacterized protein	N	C	N	N	NO	0
K8CRA9	Histidine kinase (EC 2.7.13.3)	MEMBR	IM	IM	IM	NO	6
K8CRB2	3-oxoacyl-[acyl-carrier-protein] synthase, KASI (EC 2.3.1.41)	N	C	C	C	NO	0
K8CRB3	Serine/threonine protein phosphatase 1 (EC 3.1.3.16)	N	C	N	N	NO	0
K8CRB6	Putative transporting ATPase	N	C	C	C	NO	0
K8CRB7	HlyD_D23 domain-containing protein	MEMBR (GO)	IM	IM	IM	NO	1
K8CRB8	Probable membrane protein YPO1468	MEMBR (GO)	C	N	MEMBR	NO	1
K8CRC1	UPF0115 protein BN128_1837	N	C	C	C	NO	0
K8CRC2	DNA polymerase III theta subunit (EC 2.7.7.7)	N	C	C	C	NO	0
K8CRC4	Osmoprotectant ABC transporter inner membrane protein YehW	MEMBR	IM	IM	IM	NO	6
K8CRC5	Long-chain fatty acid transport protein (Outer membrane FadL protein) (Outer membrane flp protein)	N	OM	OM	OM	SP(Sec/SPI)	0
K8CRC7	Formate-dependent phosphoribosylglycinamide formyltransferase (5'-phosphoribosylglycinamide transformylase 2) (Formate-dependent GAR transformylase) (EC 2.1.2.-) (GAR transformylase 2) (GART 2) (Non-folate glycinamide ribonucleotide transformylase) (Phosphoribosylglycinamide formyltransferase 2)	N	C	IM	C	NO	0
K8CRC9	Osmoprotectant ABC transporter binding protein YehZ	N	PP	N	N	SP(Sec/SPI)	0
K8CRD0	Cytochrome c heme lyase subunit CcmF	MEMBR	IM	IM	IM	NO	11
K8CRD2	Pyruvate kinase (EC 2.7.1.40)	N	C	C	C	NO	0
K8CRD4	Cytochrome c biogenesis ATP-binding export protein CcmA (EC 7.6.2.5) (Heme exporter protein A)	MEMBR	C	IM	MEMBR	NO	0
K8CRD5	Zinc ABC transporter, inner membrane permease protein ZnuB	MEMBR	IM	IM	IM	NO	7
K8CRD7	Murein-DD-endopeptidase	N	PP	PP	PP	SP(Sec/SPI)	0
K8CRD9	Lactase (EC 3.2.1.23)	N	PP	N	N	NO	0
K8CRE0	Aspartate--tRNA ligase (EC 6.1.1.12) (Aspartyl-tRNA synthetase) (AspRS)	C	C	C	C	NO	0
K8CRE3	ATP-dependent Clp protease ATP-binding subunit ClpA	N	C	C	C	NO	0
K8CRE4	tRNA-dihydrouridine synthase C	N	C	C	C	NO	0
K8CRE5	Putative inner membrane protein	MEMBR (GO)	IM	IM	IM	NO	3
K8CRE7	IS3 family transposase	N	C	N	N	NO	0
K8CRE9	Chaperone protein hscC (Hsc62)	N	C	C	C	NO	0
K8CRF1	Antigen 43	N	EC	OM	N	NO	0
K8CRF3	Ribosome association toxin RatA	N	C	N	N	NO	0
K8CRF5	WYL domain-containing protein	N	C	C	C	NO	0
K8CRF7	Rhamnogalacturonides degradation protein RhiN	N	C	C	C	NO	0
K8CRF8	Uncharacterized protein	N	C	N	N	NO	0
K8CRG0	Type III restriction enzyme, res subunit:DEAD/DEAH box helicase, N-terminal	N	C	C	C	NO	0
K8CRG1	Protein phosphatase CheZ (EC 3.1.3.-) (Chemotaxis protein CheZ)	C	C	C	C	NO	0
K8CRG2	Uncharacterized protein	N	PP	N	N	SP(Sec/SPI) < 0.9	0
K8CRG5	Uncharacterized protein	N	C	N	N	NO	0
K8CRG6	YfjZ protein (Antitoxin to YpjF)	N	C	N	N	NO	0
K8CRG9	D-galactose-binding periplasmic protein (D-galactose/ D-glucose-binding protein)	PP	PP	PP	PP	SP(Sec/SPI)	0
K8CRH0	Type I restriction-modification system,restriction subunit R (EC 3.1.21.3)	N	C	C	C	NO	0
K8CRH1	Sigma-fimbriae usher protein	N	PP	N	N	SP(Sec/SPI) < 0.9	0
K8CRH3	S-formylglutathione hydrolase (EC 3.1.2.12)	N	C	N	N	NO	0
K8CRH5	Diacetyl reductase [(S)-acetoin forming] (EC 1.1.1.304)	N	C	C	C	NO	0
K8CRH6	Chemotaxis protein CheA (EC 2.7.13.3)	C (GO)	C	C	C	NO	0
K8CRH7	PTS system, fructose-specific IIB component / PTS system, fructose-specific IIC component (EC 2.7.1.69)	MEMBR	IM	IM	IM	NO	9
K8CRI0	Uncharacterized protein	N	C	N	N	NO	0
K8CRI1	Mannose-6-phosphate isomerase	N	C	N	N	NO	0
K8CRI2	Universal stress protein	C	C	C	C	NO	0
K8CRI4	D-mannonate oxidoreductase (EC 1.1.1.57)	N	C	C	C	NO	0
K8CRI6	Pyruvate decarboxylase Alpha-keto-acid decarboxylase (EC 4.1.1.1)	N	C	N	N	NO	0
K8CRI7	L-arabinose-binding periplasmic protein (ABP)	PP	PP	PP	PP	SP(Sec/SPI)	0
K8CRI9	Lipoprotein spr	N	OM	N	N	LIPO(Sec/SPII)	0
K8CRJ1	Nucleoside permease NupC	MEMBR (GO)	C	IM	IM	NO	0
K8CRJ2	Transcriptional regulator, AraC family	N	PP	C	N	NO	0
K8CRJ3	Oligopeptide transport system permease protein OppB (TC 3.A.1.5.1)	MEMBR	IM	IM	IM	NO	5
K8CRJ5	Pseudouridine synthase (EC 5.4.99.-)	N	C	C	C	NO	0
K8CRJ6	Uncharacterized protein	MEMBR (GO)	IM	C	MEMBR	NO	1
K8CRJ7	Methyl-accepting chemotaxis protein I (Serine chemoreceptor protein)	MEMBR (GO)	IM	IM	IM	NO	2
K8CRK0	FIG001881: hydrolase of alkaline phosphatase superfamily	N	OM	IM	IM	NO	0
K8CRK1	Cell division protein ZipA	IM	IM	IM	IM	NO	0
K8CRK2	Uncharacterized protein	MEMBR (GO)	C	N	MEMBR	NO	1
K8CRK4	Uncharacterized protein	N	EC	N	N	NO	0
K8CRK6	Phosphocarrier protein of PTS system	C	C	C	C	NO	0
K8CRK7	DNA helicase related protein	N	C	MULTI	N	NO	0
K8CRK8	Uncharacterized protein	N	C	C	C	NO	0
K8CRL0	Sulfate and thiosulfate import ATP-binding protein CysA (EC 3.6.3.25)	N	C	IM	IM	NO	0
K8CRL2	FAD:protein FMN transferase (EC 2.7.1.180) (Flavin transferase)	IM	PP	PP	PP	LIPO(Sec/SPII)	0
K8CRL3	Uncharacterized protein	N	C	N	N	NO	0
K8CRL4	Predicted outer membrane lipoprotein YfeY	N	C	N	N	LIPO(Sec/SPII)	0
K8CRL5	DNA gyrase subunit A (EC 5.99.1.3)	N	C	N	N	NO	0
K8CRL7	Ribonucleoside-diphosphate reductase (EC 1.17.4.1)	N	C	C	C	NO	0
K8CRL8	Oxygen-dependent coproporphyrinogen-III oxidase (CPO) (Coprogen oxidase) (Coproporphyrinogenase) (EC 1.3.3.3)	C	C	C	C	NO	0
K8CRM0	Uncharacterized protein	N	C	N	N	NO	0
K8CRM2	CinA-like protein	N	C	C	C	NO	0
K8CRM3	Putative sugar ABC transporter	N	PP	PP	PP	SP(Sec/SPI)	0
K8CRM4	Phage integrase family protein	N	C	C	C	NO	0
K8CRM6	NADH-ubiquinone oxidoreductase chain L (EC 1.6.5.3)	MEMBR	IM	IM	IM	NO	14
K8CRM8	MFS general substrate transporter	MEMBR (GO)	IM	IM	IM	NO	2
K8CRN0	Uncharacterized protein	N	C	N	N	NO	0
K8CRN1	NADH-ubiquinone oxidoreductase chain G (EC 1.6.5.3)	N	C	MULTI	N	NO	0
K8CRN3	Carbon starvation protein A	MEMBR	IM	IM	IM	NO	18
K8CRN4	D-cysteine desulfhydrase (EC 4.4.1.15)	N	C	C	C	NO	0
K8CRN5	NADH-quinone oxidoreductase subunit B (EC 7.1.1.-) (NADH dehydrogenase I subunit B) (NDH-1 subunit B)	MEMBR	C	IM	IM	NO	0
K8CRN8	Putative transport protein	MEMBR	IM	IM	IM	NO	10
K8CRN9	2,3-dihydroxybenzoate-AMP ligase [enterobactin] siderophore (EC 2.7.7.58)	MEMBR (GO)	C	N	MEMBR	NO	1
K8CRP0	Uncharacterized protein	N	C	C	C	NO	0
K8CRP3	Acetate kinase (EC 2.7.2.1) (Acetokinase)	C	C	C	C	NO	0
K8CRP4	Uncharacterized protein	N	C	C	C	NO	0
K8CRP5	Ferric enterobactin transport system permease protein FepD (TC 3.A.1.14.2)	MEMBR	IM	IM	IM	NO	4
K8CRP7	Phosphoesterase (EC 3.1.4.-)	N	C	N	N	NO	0
K8CRP9	RES domain-containing protein	N	C	N	N	NO	0
K8CRQ0	Putative lipoprotein	N	PP	N	N	LIPO(Sec/SPII)	0
K8CRQ1	Uncharacterized protein	N	C	C	C	NO	0
K8CRQ4	Lysine-arginine-ornithine-binding periplasmic protein (TC 3.A.1.3.1)	PP	PP	PP	PP	SP(Sec/SPI)	1
K8CRQ5	Uncharacterized protein	N	C	N	N	NO	0
K8CRQ6	Nitrate/nitrite response regulator protein	N	C	C	C	NO	0
K8CRQ7	Dihydrofolate synthase / Folylpolyglutamate synthase (EC 6.3.2.12) (EC 6.3.2.17)	N	C	N	N	NO	0
K8CRR0	Aspartate-semialdehyde dehydrogenase (EC 1.2.1.11)	N	C	N	N	NO	0
K8CRR1	Nucleoside-diphosphate-sugar epimerases	N	C	C	C	NO	0
K8CRR2	N-succinyl-L,L-diaminopimelate desuccinylase (EC 3.5.1.18)	N	C	C	C	NO	0
K8CRR5	Serine protease	N	EC	EC	EC	NO	0
K8CRR6	Flagellar M-ring protein	FLAG	OM	IM	FLAG	NO	0
K8CRR8	YpfJ protein, zinc metalloprotease superfamily	MEMBR	PP	N	MEMBR	NO	0
K8CRR9	5-methylaminomethyl-2-thiouridine-forming enzyme mnmC	C (GO)	PP	C	C	NO	0
K8CRS1	Flagellar protein FliL	MEMBR	PP	IM	IM	LIPO(Sec/SPII)	1
K8CRS2	Thioredoxin peroxidase	N	C	C	C	NO	0
K8CRS4	Chorismate synthase (CS) (EC 4.2.3.5) (5-enolpyruvylshikimate-3-phosphate phospholyase)	N	C	C	C	NO	0
K8CRS5	Flagellar biosynthetic protein FliQ	FLAG	IM	IM	FLAG	NO	2
K8CRS8	3-ketoacyl-CoA thiolase @ Acetyl-CoA acetyltransferase (EC 2.3.1.16) (EC 2.3.1.9)	N	C	C	C	NO	0
K8CRS9	Uracil phosphoribosyltransferase (EC 2.4.2.9) (UMP pyrophosphorylase) (UPRTase)	N	C	C	C	NO	0
K8CRT0	Putative mannosyl-3-phosphoglycerate phosphatase (EC 3.1.3.70)	C (GO)	C	C	C	NO	0
K8CRT2	Cytochrome c-type biogenesis protein	MEMBR (GO)	IM	IM	IM	SP(Sec/SPI) < 0.9	2
K8CRT4	Putative cytochrome C-type biogenesis protein	MEMBR	IM	IM	IM	NO	8
K8CRT5	Heme exporter protein C (Cytochrome c-type biogenesis protein)	MEMBR	IM	IM	IM	NO	6
K8CRT6	Very short patch repair endonuclease (EC 3.1.-.-)	N	C	C	C	NO	0
K8CRT7	Inosine-5'-monophosphate dehydrogenase (IMP dehydrogenase) (IMPD) (IMPDH) (EC 1.1.1.205)	N	C	C	C	NO	0
K8CRU0	Putative transposase A	MEMBR (GO)	C	N	MEMBR	NO	1
K8CRU1	Outer membrane protein assembly factor BamB	OM	OM	OM	OM	LIPO(Sec/SPII)	0
K8CRU2	Uncharacterized protein	N	C	N	N	NO	0
K8CRU4	Uncharacterized protein	N	C	N	N	NO	0
K8CRU5	Uncharacterized protein	N	C	N	N	NO	0
K8CRU6	Peptidase, M48 family	MEMBR (GO)	IM	IM	IM	NO	4
K8CRU7	Transcriptional regulator, LysR family	N	C	C	C	NO	0
K8CRU9	Uncharacterized protein	N	EC	N	N	LIPO(Sec/SPII) < 0.9	0
K8CRV0	Uncharacterized protein	MEMBR (GO)	C	IM	MEMBR	NO	1
K8CRV2	Alkanesulfonate utilization operon LysR-family regulator CbI	N	C	C	C	NO	0
K8CRV3	Uncharacterized protein	N	C	C	C	NO	0
K8CRV5	Sulfurtransferase	N	C	PP	C	NO	0
K8CRV6	Uncharacterized protein	N	C	N	N	NO	0
K8CRV7	UvrD_C_2 domain-containing protein	N	C	C	C	NO	0
K8CRV9	Protein SseB	N	C	C	C	NO	0
K8CRW0	Complete genome segment 3/17	N	PP	N	N	NO	0
K8CRW2	Uncharacterized protein	N	C	C	C	NO	0
K8CRW3	Putative cytoplasmic protein	N	C	N	N	NO	0
K8CRW5	Putative inner membrane protein	IM (GO)	IM	IM	IM	NO	5
K8CRW6	Chaperone protein HscA	N	C	C	C	NO	0
K8CRW9	Type I restriction-modification system,specificity subunit S (EC 3.1.21.3)	N	C	N	N	NO	0
K8CRX1	Putrescine importer	MEMBR (GO)	IM	IM	IM	NO	12
K8CRX2	HTH-type transcriptional regulator IscR	N	OM	C	C	NO	0
K8CRX4	Uncharacterized protein	N	PP	IM	MEMBR	NO	0
K8CRX7	Stationary phase inducible protein CsiE	N	C	IM	N	NO	0
K8CRX8	ATP phosphoribosyltransferase (ATP-PRT) (ATP-PRTase) (EC 2.4.2.17)	C	C	C	C	NO	0
K8CRY0	LysR family transcriptional regulator STM3121	N	C	C	C	NO	0
K8CRY2	1-(5-phosphoribosyl)-5-[(5-phosphoribosylamino)methylideneamino] imidazole-4-carboxamide isomerase (EC 5.3.1.16) (Phosphoribosylformimino-5-aminoimidazole carboxamide ribotide isomerase)	C	C	C	C	NO	0
K8CRY4	Uncharacterized protein	N	C	N	N	NO	0
K8CRY6	Putative sensor protein	N	C	IM	IM	NO	0
K8CRY7	Uncharacterized protein	N	C	N	N	NO	0
K8CRZ0	Uncharacterized protein	N	PP	N	N	NO	0
K8CRZ1	Divalent metal cation transporter MntH	MEMBR	IM	IM	IM	NO	11
K8CRZ3	Putative glycosyl transferase	N	C	IM	N	NO	0
K8CRZ4	Putative negative regulator	N	C	N	N	NO	0
K8CRZ6	PTS system, N-acetylmuramic acid-specific IIB component / PTS system, N-acetylmuramic acid-specific IIC component (EC 2.7.1.69)	MEMBR	IM	IM	IM	NO	8
K8CRZ8	DNA ligase (EC 6.5.1.2)	N	C	C	C	NO	0
K8CS00	Glucose-1-phosphate thymidylyltransferase (EC 2.7.7.24)	N	C	N	N	NO	0
K8CS02	Cysteine synthase (EC 2.5.1.47)	N	C	C	C	NO	0
K8CS03	DNA repair protein RecO (Recombination protein O)	N	C	C	C	NO	0
K8CS06	Colanic acid biosysnthesis protein WcaK	N	C	C	C	NO	0
K8CS08	Cysteine synthase (EC 2.5.1.47)	N	C	C	C	NO	0
K8CS09	Sigma factor RpoE negative regulatory protein RseB	PP	OM	PP	PP	NO	0
K8CS11	Mannose-1-phosphate guanylyltransferase (EC 2.7.7.13)	N	C	C	C	NO	0
K8CS12	tRNA1(Val) (adenine(37)-N6)-methyltransferase (EC 2.1.1.223) (tRNA m6A37 methyltransferase)	C	C	N	C	NO	0
K8CS13	Sulfate and thiosulfate binding protein CysP	N	PP	PP	PP	SP(Sec/SPI)	0
K8CS17	Phytase family	N	C	C	C	NO	0
K8CS18	Acetyltransferase BN128_1956 (EC 2.3.1.-)	N	C	C	C	NO	0
K8CS19	Thioredoxin 2 (EC 1.8.1.8)	N	C	C	C	NO	0
K8CS22	Acetyltransferase (EC 2.3.1.-)	C (GO)	C	C	C	NO	0
K8CS23	5-methylthioribose kinase (EC 2.7.1.100)	N	C	C	C	NO	0
K8CS25	Alpha-ketoglutarate permease	MEMBR	IM	IM	IM	NO	12
K8CS27	Ribose ABC transport system, ATP-binding protein RbsA (TC 3.A.1.2.1)	N	C	IM	N	NO	0
K8CS28	Polysaccharide export lipoprotein Wza	MEMBR (GO)	PP	OM	OM	LIPO(Sec/SPII)	0
K8CS29	Glutamate racemase (EC 5.1.1.3)	N	C	C	C	NO	0
K8CS31	Transcriptional regulator, XRE family	N	C	N	N	NO	0
K8CS32	Uncharacterized protein	N	C	N	N	NO	0
K8CS33	Purine nucleoside phosphorylase	N	PP	N	N	LIPO(Sec/SPII)	0
K8CS34	Isochorismatase (EC 3.3.2.1)	N	C	C	C	NO	0
K8CS35	Putative transcriptional regulator	N	C	N	N	NO	0
K8CS37	Uncharacterized protein	N	PP	N	N	SP(Sec/SPI) < 0.9	1
K8CS40	Ferric enterobactin-binding periplasmic protein FepB (TC 3.A.1.14.2)	N	PP	PP	PP	SP(Sec/SPI)	1
K8CS41	Putative multidrug resistance protein MdtD	MEMBR	IM	IM	IM	NO	14
K8CS43	Uncharacterized iron-regulated membrane protein Iron-uptake factor PiuB	MEMBR (GO)	IM	IM	IM	NO	6
K8CS45	NADP-dependent malic enzyme (EC 1.1.1.40)	N	C	C	C	NO	0
K8CS47	Fructose-bisphosphate aldolase class I (EC 4.1.2.13)	N	OM	N	N	NO	0
K8CS48	Uncharacterized protein	N	IM	IM	IM	NO	1
K8CS50	Uncharacterized protein	N	PP	N	N	SP(Sec/SPI) < 0.9	0
K8CS52	FIG138056: a glutathione-dependent thiol reductase	N	C	N	N	NO	0
K8CS54	Uncharacterized protein	N	PP	N	N	SP(Sec/SPI) < 0.9	0
K8CS56	Ribosome maturation factor RimM	C	C	C	C	NO	0
K8CS58	Predicted P-loop ATPase fused to an acetyltransferase COG1444	N	C	N	N	NO	0
K8CS59	Hypothetical response regulatory protein yehT	N	C	C	C	NO	0
K8CS62	Hemolysins and related proteins containing CBS domains	MEMBR	C	IM	IM	NO	2
K8CS63	Dihydrodipicolinate synthase	N	C	C	C	NO	0
K8CS65	Outer membrane efflux family protein	N	OM	OM	OM	SP(Sec/SPI)	0
K8CS66	DnaA regulatory inactivator Hda	N	C	C	C	NO	0
K8CS69	Ribosome association toxin RatA	N	C	N	N	NO	0
K8CS70	Uncharacterized protein	N	C	N	N	NO	0
K8CS72	Polyphosphate kinase (EC 2.7.4.1) (ATP-polyphosphate phosphotransferase) (Polyphosphoric acid kinase)	N	C	IM	MEMBR	NO	0
K8CS74	Agglutination protein	OM (GO)	OM	OM	OM	SP(Sec/SPI)	0
K8CS76	Serine transporter	MEMBR (GO)	IM	IM	IM	NO	11
K8CS77	Osmoprotectant ABC transporter binding protein YehZ	N	PP	N	N	NO	0
K8CS80	Big_13 domain-containing protein	N	EC	EC	EC	NO	0
K8CS81	Uncharacterized protein	N	C	N	N	NO	0
K8CS82	GCN5-related N-acetyltransferase	N	C	C	C	NO	0
K8CS85	4-hydroxy-3-methylbut-2-en-1-yl diphosphate synthase (flavodoxin) (EC 1.17.7.3) (1-hydroxy-2-methyl-2-(E)-butenyl 4-diphosphate synthase)	N	C	C	C	NO	0
K8CS86	YfjZ protein (Antitoxin to YpjF)	N	C	N	N	NO	0
K8CS88	tRNA-dihydrouridine(16) synthase (EC 1.3.1.-) (U16-specific dihydrouridine synthase) (U16-specific Dus) (tRNA-dihydrouridine synthase C)	N	C	C	C	NO	0
K8CS89	Penicillin-insensitive transglycosylase & transpeptidase PBP-1C	N	C	N	N	NO	0
K8CS91	Uncharacterized protein	N	C	N	N	NO	0
K8CS93	PTS system, glucose-specific IIBC component (EC 2.7.1.69)	N	C	IM	N	NO	0
K8CS95	Site-specific DNA-methyltransferase (adenine-specific) (EC 2.1.1.72)	N	C	N	N	NO	0
K8CS96	Uncharacterized protein	MEMBR (GO)	IM	IM	IM	LIPO(Sec/SPII)	4
K8CS98	LrgA-associated membrane protein LrgB	MEMBR	IM	IM	IM	NO	5
K8CSA3	Protein IscX	N	C	N	N	NO	0
K8CSA4	COG0840: Methyl-accepting chemotaxis protein	N	EC	C	N	NO	0
K8CSA8	Iron-sulfur cluster assembly scaffold protein IscU	N	C	C	C	NO	0
K8CSA9	Galactose/methyl galactoside import ATP-binding protein MglA (EC 7.5.2.11)	IM	C	IM	IM	NO	0
K8CSB0	Uncharacterized protein	MEMBR (GO)	C	IM	MEMBR	NO	1
K8CSB4	Possible MFS Superfamily transporter	MEMBR (GO)	IM	IM	IM	NO	12
K8CSB5	L-alanine exporter AlaE	IM	IM	IM	IM	NO	4
K8CSB6	Nickel/cobalt efflux system	MEMBR	IM	IM	IM	NO	7
K8CSB9	Putative membrane protein YeiH	MEMBR	IM	IM	IM	NO	8
K8CSC1	Transcriptional regulator, MerR family	N	C	C	C	NO	0
K8CSC2	Ribonucleoside-diphosphate reductase (EC 1.17.4.1)	N	C	N	N	NO	0
K8CSC4	Uncharacterized protein	N	C	N	N	NO	0
K8CSC7	Putative alpha helix protein	N	PP	N	N	LIPO(Sec/SPII)	0
K8CSC8	D-mannonate oxidoreductase (EC 1.1.1.57)	N	C	C	C	NO	0
K8CSC9	MFS permease protein	MEMBR	IM	IM	IM	NO	11
K8CSD2	Lipid A 1-diphosphate synthase (EC 2.7.4.29) (Kdo(2)-lipid A phosphotransferase) (Undecaprenyl pyrophosphate:lipid A 1-phosphate phosphotransferase)	IM	IM	IM	IM	NO	5
K8CSD3	tRNA-specific adenosine deaminase (EC 3.5.4.33)	N	C	C	C	NO	0
K8CSD5	Oligopeptide transport system permease protein OppB (TC 3.A.1.5.1)	N	EC	IM	N	NO	1
K8CSD7	S-ribosylhomocysteine lyase (EC 4.4.1.21) (AI-2 synthesis protein) (Autoinducer-2 production protein LuxS)	N	C	C	C	NO	0
K8CSD9	Bcr/CflA family efflux transporter	MEMBR	IM	IM	IM	NO	8
K8CSE0	4Fe-4S ferredoxin, iron-sulfur binding	N	C	N	N	NO	0
K8CSE3	UPF0352 protein BN128_1733	N	C	N	N	NO	0
K8CSE4	Signal peptidase I (EC 3.4.21.89)	MEMBR	PP	IM	IM	NO	0
K8CSE7	Big-1 domain-containing protein	N	EC	EC	EC	NO	0
K8CSE8	Uncharacterized protein	N	C	N	N	NO	0
K8CSF1	KTSC domain-containing protein	N	C	N	N	NO	0
K8CSF3	Translational regulator CsrA (Carbon storage regulator)	C	C	N	C	NO	0
K8CSF4	Uracil-DNA glycosylase (UDG) (EC 3.2.2.27)	C	C	C	C	NO	0
K8CSF5	Methylated-DNA--[protein]-cysteine S-methyltransferase (EC 2.1.1.63)	N	OM	C	N	NO	0
K8CSF9	CDP-diacylglycerol--serine O-phosphatidyltransferase (EC 2.7.8.8)	N	C	C	C	NO	0
K8CSG0	Sensor histidine kinase RcsC (EC 2.7.13.3)	MEMBR	IM	IM	IM	NO	2
K8CSG3	Protein Implicated in DNA repair function with RecA and MutS	N	EC	N	N	NO	0
K8CSG4	HTH cro/C1-type domain-containing protein	MEMBR (GO)	C	IM	MEMBR	NO	2
K8CSG5	Ribonucleoside-diphosphate reductase (EC 1.17.4.1)	N	C	C	C	NO	0
K8CSG7	KTSC domain-containing protein	N	C	N	N	NO	0
K8CSG9	Uncharacterized protein	N	C	N	N	NO	0
K8CSH0	Chaperone protein ClpB	C	C	C	C	NO	0
K8CSH1	Hydroxyaromatic non-oxidative decarboxylase protein D	N	C	N	N	NO	0
K8CSH4	NADH dehydrogenase I subunit M (NADH-quinone oxidoreductase subunit M) (NDH-1 subunit M)	MEMBR	IM	IM	IM	NO	12
K8CSH6	Uncharacterized protein	N	PP	N	N	NO	0
K8CSH7	Possible LysR-family transcriptional regulator	N	C	C	C	NO	0
K8CSH9	NADH-quinone oxidoreductase subunit H (EC 7.1.1.-) (NADH dehydrogenase I subunit H) (NDH-1 subunit H)	MEMBR	IM	IM	IM	NO	8
K8CSI1	Lipoprotein NlpD	IM	EC	OM	IM	LIPO(Sec/SPII)	0
K8CSI2	T-protein	C	C	C	C	NO	0
K8CSI4	NADH-quinone oxidoreductase subunit C/D (EC 7.1.1.-) (NADH dehydrogenase I subunit C/D) (NDH-1 subunit C/D)	MEMBR	C	C	C	NO	0
K8CSI6	2-C-methyl-D-erythritol 4-phosphate cytidylyltransferase (EC 2.7.7.60) (4-diphosphocytidyl-2C-methyl-D-erythritol synthase) (MEP cytidylyltransferase) (MCT)	N	C	C	C	NO	0
K8CSI7	Nucleotidase YfbR, HD superfamily	N	C	N	N	NO	0
K8CSI9	50S ribosomal protein L19	C (GO)	C	C	C	NO	0
K8CSJ0	Sulfate adenylyltransferase subunit 2 (EC 2.7.7.4)	N	C	C	C	NO	0
K8CSJ2	Uncharacterized protein	N	C	N	N	NO	0
K8CSJ5	Sulfite reductase [NADPH] hemoprotein beta-component (EC 1.8.1.2)	N	C	C	C	NO	0
K8CSJ6	M1G-methyltransferase (EC 2.1.1.228) (tRNA (guanine-N(1)-)-methyltransferase) (tRNA [GM37] methyltransferase)	C	C	C	C	NO	0
K8CSJ7	Uncharacterized Nudix hydrolase YfcD	N	C	C	C	NO	0
K8CSJ8	TPM_phosphatase domain-containing protein	MEMBR (GO)	IM	IM	IM	SP(Sec/SPI)	3
K8CSK1	Uncharacterized protein	N	PP	N	N	NO	0
K8CSK2	CTP synthase (glutamine hydrolyzing) (EC 6.3.4.2)	N	C	C	C	NO	0
K8CSK3	Uncharacterized protein	N	C	C	C	NO	0
K8CSK5	Histidine ABC transporter, histidine-binding periplasmic protein HisJ (TC 3.A.1.3.1)	PP	PP	PP	PP	SP(Sec/SPI)	1
K8CSK7	Uncharacterized protein	N	C	C	C	NO	0
K8CSK9	Cell division protein DedD	IM	PP	N	MEMBR	NO	0
K8CSL0	Outer membrane protein assembly factor BamE	OM	PP	OM	OM	LIPO(Sec/SPII)	0
K8CSL2	Uncharacterized protein	N	PP	N	N	NO	0
K8CSL4	tRNA pseudouridine synthase A (EC 5.4.99.12) (tRNA pseudouridine(38-40) synthase) (tRNA pseudouridylate synthase I) (tRNA-uridine isomerase I)	N	C	N	N	NO	0
K8CSL5	LktB	MEMBR	IM	IM	IM	NO	2
K8CSL7	Serine transporter	MEMBR	IM	IM	IM	NO	11
K8CSL9	Cysteine desulfurase CsdA-CsdE, main protein CsdA (EC 2.8.1.7)	N	C	C	C	NO	0
K8CSM0	Serine protease	OM (GO)	OM	MULTI	OM	NO	0
K8CSM3	Large repetitive protein	N	EC	MULTI	N	NO	0
K8CSM4	Uncharacterized protein	N	C	C	C	NO	0
K8CSM5	Uncharacterized protein	N	C	N	N	NO	0
K8CSM8	Integrase	N	C	N	N	NO	0
K8CSM9	RecBCD enzyme subunit RecC (EC 3.1.11.5) (Exonuclease V subunit RecC) (ExoV subunit RecC) (Helicase/nuclease RecBCD subunit RecC)	N	C	C	C	NO	0
K8CSN0	Penicillin-insensitive murein endopeptidase (EC 3.4.24.-) (D-alanyl-D-alanine-endopeptidase) (DD-endopeptidase)	PP	PP	PP	PP	SP(Sec/SPI) < 0.9	0
K8CSN3	Phosphatidylglycerol--prolipoprotein diacylglyceryl transferase (EC 2.5.1.145)	MEMBR	IM	IM	IM	NO	7
K8CSN4	Enoyl-CoA hydratase / 3-hydroxyacyl-CoA dehydrogenase / 3-hydroxybutyryl-CoA epimerase (EC 1.1.1.35) (EC 4.2.1.17) (EC 5.1.2.3)	N	C	C	C	NO	0
K8CSN5	Uncharacterized protein	N	C	C	C	NO	0
K8CSN8	Hypothetical lipoprotein ygdR	IM (GO)	PP	N	MEMBR	LIPO(Sec/SPII)	1
K8CSN9	Uncharacterized protein	N	C	N	N	NO	0
K8CSP0	Putative inner membrane protein	N	C	N	N	NO	0
K8CSP2	Putative acetyltransferase, (GNAT) family	N	C	N	N	NO	0
K8CSP3	Cytochrome c-type biogenesis protein CcmE (Cytochrome c maturation protein E) (Heme chaperone CcmE)	MEMBR	PP	N	IM	NO	1
K8CSP5	Transposase	N	EC	N	N	NO	0
K8CSP7	Transcriptional regulator, LacI family	N	C	C	C	NO	0
K8CSP8	Integrase	N	C	C	C	NO	0
K8CSQ1	Ferric enterobactin uptake protein FepE	MEMBR (GO)	PP	IM	MEMBR	NO	1
K8CSQ2	Galactoside O-acetyltransferase (EC 2.3.1.18)	N	C	C	C	NO	0
K8CSQ3	Uncharacterized protein	MEMBR (GO)	C	IM	MEMBR	NO	1
K8CSQ5	Sugar-binding protein	N	PP	N	N	SP(Sec/SPI)	0
K8CSQ7	Uncharacterized protein	MEMBR	IM	IM	IM	NO	4
K8CSQ8	Uncharacterized protein	N	PP	N	N	NO	0
K8CSQ9	Acetyl-CoA acetyltransferase (EC 2.3.1.9)	N	C	C	C	NO	0
K8CSR2	Transposase	N	C	C	C	NO	0
K8CSR3	Uncharacterized protein	N	C	N	N	NO	0
K8CSR5	Protein NrdI	N	C	C	C	NO	0
K8CSR7	Predicted DNA-binding transcriptional regulator	N	C	C	C	NO	0
K8CSR8	Uncharacterized protein	N	C	N	N	NO	0
K8CSS1	L-proline glycine betaine ABC transport system permease protein ProW (TC 3.A.1.12.1)	MEMBR	IM	IM	IM	NO	4
K8CSS2	Methyl-accepting chemotaxis protein	N	C	C	C	NO	0
K8CSS3	Putative resolvase	N	C	C	C	NO	0
K8CSS5	Thiol:disulfide interchange protein	PP	PP	PP	PP	SP(Sec/SPI)	0
K8CSS7	Uncharacterized protein	MEMBR (GO)	C	C	C	NO	1
K8CSS8	Multidrug resistance protein A	N	PP	IM	IM	NO	0
K8CST0	tRNA-modifying protein YgfZ	C	C	N	C	NO	0
K8CST2	Uncharacterized protein	N	C	C	C	NO	0
K8CST3	Putative phosphatase YqaB	N	C	C	C	NO	0
K8CST4	Putative oxidoreductase	N	C	C	C	NO	0
K8CST7	Uncharacterized protein	N	C	N	N	NO	0
K8CST8	2-octaprenyl-6-methoxyphenol hydroxylase	N	C	N	N	SP(Sec/SPI) < 0.9	0
K8CSU1	Uncharacterized protein	N	C	N	N	LIPO(Sec/SPII)	0
K8CSU2	2-oxoglutarate reductase (EC 1.1.1.399) (EC 1.1.1.95) (D-3-phosphoglycerate dehydrogenase)	N	C	C	C	NO	0
K8CSU5	Alpha-acetolactate decarboxylase (EC 4.1.1.5)	N	C	C	C	NO	0
K8CSU6	Uncharacterized protein	N	C	C	C	NO	0
K8CSU7	Regulatory protein RecX	C	C	C	C	NO	0
K8CSU9	Uncharacterized protein	N	C	C	C	NO	0
K8CSV1	Uncharacterized protein	N	C	IM	N	NO	1
K8CSV3	Putative ion-channel protein	N	C	C	C	NO	0
K8CSV5	Uncharacterized protein	N	C	N	N	NO	0
K8CSV6	Amino acid ABC transporter, permease protein	MEMBR	IM	IM	IM	NO	4
K8CSV7	Putative negative regulator	N	C	N	N	NO	0
K8CSV9	Uncharacterized protein	N	C	N	N	NO	0
K8CSW0	Extracellular deoxyribonuclease Dns (EC 3.1.21.-)	N	PP	PP	PP	SP(Sec/SPI)	1
K8CSW2	Putative cytoplasmic protein	N	C	N	N	NO	0
K8CSW4	Probable UbiX-like flavin prenyltransferase (EC 2.5.1.129) (Phenolic acid decarboxylase subunit B) (PAD)	N	C	C	C	SP(Sec/SPI) < 0.9	0
K8CSW7	Sulfate transporter CysZ	IM	IM	IM	IM	NO	4
K8CSW8	RNA polymerase sigma factor RpoS	N	C	C	C	NO	0
K8CSX0	Uncharacterized protein	N	C	C	C	NO	0
K8CSX1	tRNA pseudouridine synthase D (EC 5.4.99.27) (tRNA pseudouridine(13) synthase) (tRNA pseudouridylate synthase D) (tRNA-uridine isomerase D)	N	C	C	C	NO	0
K8CSX3	PTS system, glucose-specific IIA component (EC 2.7.1.69)	N	C	C	C	NO	0
K8CSX5	Adenylyl-sulfate kinase (EC 2.7.1.25) (APS kinase) (ATP adenosine-5'-phosphosulfate 3'-phosphotransferase) (Adenosine-5'-phosphosulfate kinase)	N	C	C	C	NO	0
K8CSX6	Modulator of drug activity B	N	C	N	N	NO	0
K8CSX7	Phosphoadenosine phosphosulfate reductase (EC 1.8.4.8) (3'-phosphoadenylylsulfate reductase) (PAPS reductase, thioredoxin dependent) (PAPS sulfotransferase) (PAdoPS reductase)	C	C	C	C	NO	0
K8CSX8	Modulator of drug activity B	N	C	N	N	NO	0
K8CSX9	Sulfate transport system permease protein CysT	MEMBR	IM	IM	IM	NO	7
K8CSY2	6-carboxy-5,6,7,8-tetrahydropterin synthase (EC 4.1.2.50) (Queuosine biosynthesis protein QueD)	N	C	C	C	NO	0
K8CSY3	DNA topoisomerase 4 subunit B (EC 5.6.2.2) (Topoisomerase IV subunit B)	N	C	C	C	NO	0
K8CSY5	Protein ygiW	N	PP	N	N	SP(Sec/SPI)	0
K8CSY6	Nucleoside-diphosphate-sugar epimerases	N	C	C	C	NO	0
K8CSY8	Type I secretion outer membrane protein, TolC	N	EC	OM	OM	NO	0
K8CSY9	GTP pyrophosphokinase ppGpp synthetase I (EC 2.7.6.5)	N	C	C	C	NO	0
K8CSZ1	5-methylthioribose kinase (EC 2.7.1.100)	N	C	N	N	NO	0
K8CSZ3	tRNA pseudouridine synthase C ## tRNA Psi65 (EC 4.2.1.70)	N	C	C	C	NO	0
K8CSZ4	Ubiquinone biosynthesis accessory factor UbiK	C	C	N	C	NO	0
K8CSZ5	Ribose ABC transport system, ATP-binding protein RbsA (TC 3.A.1.2.1)	N	C	IM	N	NO	0
K8CSZ7	AMP nucleosidase (EC 3.2.2.4)	N	C	C	C	NO	0
K8CSZ8	Uncharacterized protein	N	PP	N	N	NO	0
K8CT00	Glycine cleavage system transcriptional activator GcvA	N	C	C	C	NO	0
K8CT01	FIG047598: Phage protein	N	C	N	N	NO	0
K8CT03	Murein hydrolase A (EC 4.2.2.n1)	OM (GO)	EC	OM	OM	NO	0
K8CT04	Glycerol-3-phosphate acyltransferase (Acyl-PO4 G3P acyltransferase) (Acyl-phosphate--glycerol-3-phosphate acyltransferase) (G3P acyltransferase) (GPAT) (EC 2.3.1.275) (Lysophosphatidic acid synthase) (LPA synthase)	MEMBR	IM	IM	IM	NO	4
K8CT05	RecBCD enzyme subunit RecB (EC 3.1.11.5) (Exonuclease V subunit RecB) (ExoV subunit RecB) (Helicase/nuclease RecBCD subunit RecB)	N	C	C	C	NO	0
K8CT07	2,3-dihydro-2,3-dihydroxybenzoate dehydrogenase [enterobactin] siderophore (EC 1.3.1.28)	N	PP	C	C	SP(Sec/SPI) < 0.9	0
K8CT09	Uncharacterized protein	N	C	N	N	NO	0
K8CT10	Prepilin peptidase dependent protein B	N	C	N	N	NO	1
K8CT12	DNA mismatch repair protein MutH (Methyl-directed mismatch repair protein)	C	C	C	C	NO	0
K8CT13	Protein ytfJ	N	PP	N	N	NO	0
K8CT14	Isochorismate synthase (EC 5.4.4.2)	N	PP	C	N	NO	0
K8CT16	Bifunctional protein Aas [Includes: 2-acylglycerophosphoethanolamine acyltransferase (EC 2.3.1.40) (2-acyl-GPE acyltransferase) (Acyl-[acyl-carrier-protein]--phospholipid O-acyltransferase); Acyl-[acyl-carrier-protein] synthetase (EC 6.2.1.20) (Acyl-ACP synthetase) (Long-chain-fatty-acid--[acyl-carrier-protein] ligase)]	MEMBR	IM	IM	IM	NO	0
K8CT17	Phytoene dehydrogenase	N	C	N	N	NO	0
K8CT19	Ferric enterobactin transport ATP-binding protein FepC (TC 3.A.1.14.2)	N	C	IM	IM	NO	0
K8CT21	Beta-glucosidase (EC 3.2.1.21)	N	C	C	C	NO	0
K8CT22	Carbon starvation protein A paralog	MEMBR	IM	IM	IM	NO	5
K8CT24	DUF3828 domain-containing protein	N	C	N	N	NO	0
K8CT26	Aspartate racemase (EC 5.1.1.13)	N	C	C	C	NO	0
K8CT27	FIG004016: Uncharacterized protein YggN	N	PP	MULTI	N	SP(Sec/SPI)	0
K8CT28	Putative sugar ABC transporter	MEMBR	IM	IM	IM	NO	6
K8CT29	N-acetyltransferase domain-containing protein	N	C	N	N	NO	1
K8CT31	Membrane-bound lytic murein transglycosylase C (EC 4.2.2.n1) (Murein lyase C)	OM (GO)	OM	N	OM	LIPO(Sec/SPII)	0
K8CT33	Oligogalacturonate lyase (EC 4.2.2.6)	N	C	N	N	NO	0
K8CT35	Abhydrolase_2 domain-containing protein	N	C	N	N	NO	0
K8CT36	Citrate lyase beta chain (EC 4.1.3.6)	N	C	C	C	NO	0
K8CT37	Integrase	N	C	C	C	NO	0
K8CT40	Outer membrane protein assembly factor BamC	OM	OM	OM	OM	LIPO(Sec/SPII)	0
K8CT41	Histidine kinase (EC 2.7.13.3)	MEMBR	IM	IM	IM	NO	2
K8CT42	Uncharacterized protein	N	C	N	N	NO	0
K8CT43	Uncharacterized protein	N	C	N	N	NO	0
K8CT44	Arsenate reductase (EC 1.20.4.1)	N	C	C	C	NO	0
K8CT47	Uncharacterized protein	N	C	C	C	NO	0
K8CT48	Peptide chain release factor 2 (RF-2)	C	C	C	C	NO	0
K8CT50	5'-phosphoribosylglycinamide transformylase (EC 2.1.2.2) (GAR transformylase)	N	C	C	C	NO	0
K8CT51	Uncharacterized protein	N	C	N	N	NO	0
K8CT53	Putative inner membrane protein	MEMBR (GO)	IM	IM	IM	NO	1
K8CT54	PTS system, cellobiose-specific IIC component (EC 2.7.1.69)	MEMBR (GO)	IM	IM	IM	NO	2
K8CT56	UPF0597 protein BN128_2025	N	C	C	C	NO	0
K8CT57	Phosphosugar-binding transcriptional regulator,RpiR family	N	C	C	C	NO	0
K8CT59	Aminomethyltransferase (EC 2.1.2.10) (Glycine cleavage system T protein)	N	C	C	C	NO	0
K8CT60	Putative ATP-dependent RNA helicase-like protein	N	C	N	N	NO	1
K8CT61	Extracellular metalloprotease	N	C	EC	N	NO	0
K8CT64	Cell division protein ZapA (Z ring-associated protein ZapA)	C	C	C	C	NO	0
K8CT65	Biopolymer transport protein ExbD	MEMBR	PP	IM	IM	NO	1
K8CT67	Histidine--tRNA ligase (EC 6.1.1.21) (Histidyl-tRNA synthetase) (HisRS)	C	C	C	C	NO	0
K8CT68	Arginine exporter protein ArgO	MEMBR	IM	IM	IM	NO	6
K8CT69	Uncharacterized protein	N	C	N	N	NO	0
K8CT71	Nucleoside diphosphate kinase (NDK) (NDP kinase) (EC 2.7.4.6) (Nucleoside-2-P kinase)	C	C	C	C	NO	0
K8CT73	NrtR-regulated ADP-ribosyl-glycohydrolase DraG	N	C	N	N	NO	0
K8CT74	Trehalose operon transcriptional repressor	N	C	C	C	NO	0
K8CT75	Biosynthetic arginine decarboxylase (ADC) (EC 4.1.1.19)	N	C	PP	PP	NO	0
K8CT76	Alpha-2-macroglobulin	N	OM	IM	IM	NO	0
K8CT79	Ribonucleotide reductase of class III (Anaerobic), large subunit (EC 1.17.4.2)	N	C	C	C	NO	0
K8CT80	Protein sprT	N	C	C	C	NO	0
K8CT81	Uncharacterized protein	N	C	N	N	NO	0
K8CT83	Putative PTS system EIIA component	N	C	IM	N	NO	0
K8CT84	UPF0301 protein BN128_2425	N	C	N	N	NO	0
K8CT86	Uncharacterized protein	N	IM	IM	IM	NO	0
K8CT88	Putative pre-16S rRNA nuclease (EC 3.1.-.-)	C	C	C	C	NO	0
K8CT89	Putative inner membrane protein	MEMBR (GO)	IM	IM	IM	NO	6
K8CT91	Iron-binding protein IscA (Iron-sulfur cluster assembly protein)	N	PP	C	C	NO	0
K8CT92	Uncharacterized protein	N	PP	N	N	NO	0
K8CT94	Uncharacterized protein	N	C	N	N	NO	0
K8CT95	Inositol-1-monophosphatase (EC 3.1.3.25)	N	C	C	C	NO	0
K8CT97	UPF0235 protein BN128_2440	N	C	N	N	NO	0
K8CT98	UDP-N-acetylmuramate:L-alanyl-gamma-D-glutamyl-meso-diaminopimelate ligase	N	C	C	C	NO	0
K8CT99	1-acyl-sn-glycerol-3-phosphate acyltransferase (EC 2.3.1.51)	MEMBR (GO)	IM	IM	IM	NO	1
K8CTA1	4-carboxymuconolactone decarboxylase (EC 4.1.1.44)	N	C	N	N	NO	0
K8CTA2	Putative sugar ABC transport system, permease protein YtfT	MEMBR	IM	IM	IM	NO	6
K8CTA4	Putative cytoplasmic protein	N	C	N	N	NO	0
K8CTA5	Putative sensory histidine kinase YfhA	N	C	C	C	NO	0
K8CTA6	Inorganic diphosphatase (EC 3.6.1.1)	C (GO)	C	C	C	NO	0
K8CTA8	Uncharacterized protein ygiD	N	PP	N	N	NO	0
K8CTA9	Uncharacterized protein	N	C	C	C	NO	0
K8CTB0	Periplasmic fimbrial chaperone	PP	PP	PP	PP	SP(Sec/SPI)	1
K8CTB2	Uncharacterized protein	N	C	N	N	NO	0
K8CTB3	Uncharacterized protein YtfN	MEMBR	OM	N	IM	NO	0
K8CTB4	Sialic acid utilization regulator, RpiR family	N	C	IM	N	NO	0
K8CTB6	Undecaprenyl-diphosphatase (EC 3.6.1.27) (Bacitracin resistance protein) (Undecaprenyl pyrophosphate phosphatase)	MEMBR	IM	IM	IM	NO	8
K8CTB8	Putative periplasmic or exported protein	MEMBR (GO)	PP	PP	PP	SP(Sec/SPI)	1
K8CTB9	Ribonuclease 3 (EC 3.1.26.3) (Ribonuclease III) (RNase III)	C	C	C	C	NO	0
K8CTC1	Uncharacterized protein	N	C	N	N	NO	0
K8CTC4	RNA polymerase sigma factor RpoE	N	C	C	C	NO	0
K8CTC5	2',3'-cyclic-nucleotide 2'-phosphodiesterase/3'-nucleotidase (EC 3.1.3.6) (EC 3.1.4.16)	N	PP	PP	PP	SP(Sec/SPI)	0
K8CTC6	G/U mismatch-specific DNA glycosylase (EC 3.2.2.28) (Double-strand-specific uracil glycosylase) (Mismatch-specific uracil DNA-glycosylase) (MUG)	C	C	C	C	NO	0
K8CTC9	Uncharacterized protein	N	C	N	N	NO	0
K8CTD0	Autonomous glycyl radical cofactor	N	C	C	C	NO	0
K8CTD1	Isopentenyl-diphosphate delta-isomerase (IPP isomerase) (EC 5.3.3.2) (Isopentenyl diphosphate:dimethylallyl diphosphate isomerase) (Isopentenyl pyrophosphate isomerase) (Type 2 isopentenyl diphosphate isomerase) (IDI-2)	C	C	C	C	NO	0
K8CTD5	Methyl-accepting chemotaxis protein I (Serine chemoreceptor protein)	MEMBR (GO)	IM	IM	IM	NO	1
K8CTD6	50S ribosomal protein L9	C (GO)	C	C	C	NO	0
K8CTD7	Protein acetyltransferase	N	IM	C	N	NO	0
K8CTE0	Uncharacterized protein	N	C	N	N	NO	0
K8CTE1	Putative exported protein	N	PP	N	N	LIPO(Sec/SPII)	0
K8CTE3	Pyruvate oxidase (EC 1.2.3.3)	N	PP	IM	MEMBR	NO	0
K8CTE6	Adenine DNA glycosylase (EC 3.2.2.31)	N	PP	C	N	NO	0
K8CTE9	Uncharacterized protein	N	C	C	C	NO	0
K8CTF0	Citrate lyase alpha chain (EC 4.1.3.6)	N	C	C	C	NO	0
K8CTF4	23S rRNA (guanosine-2'-O-)-methyltransferase RlmB (EC 2.1.1.185) (23S rRNA (guanosine2251 2'-O)-methyltransferase) (23S rRNA Gm2251 2'-O-methyltransferase)	C	C	C	C	NO	0
K8CTF5	Citrate-sodium symporter	MEMBR	IM	IM	IM	NO	12
K8CTF7	Ribosomal large subunit pseudouridine synthase D (EC 4.2.1.70)	N	C	N	N	NO	0
K8CTF9	Protein HflC	MEMBR (GO)	C	C	C	NO	1
K8CTG0	Uncharacterized protein	N	C	N	N	NO	0
K8CTG2	Putative cytoplasmic protein	N	C	C	C	NO	0
K8CTG5	DNA mismatch repair protein MutL	N	C	C	C	NO	0
K8CTG6	Site-specific recombinase, resolvase family	N	C	C	C	NO	0
K8CTG8	Uncharacterized protein	N	PP	N	N	NO	0
K8CTH0	Epoxyqueuosine reductase (EC 1.17.99.6) (Queuosine biosynthesis protein QueG)	C	C	C	C	NO	0
K8CTH2	Uncharacterized protein	N	C	N	N	NO	0
K8CTH4	Putative inner membrane protein	MEMBR	IM	IM	IM	NO	4
K8CTH6	Potassium efflux system KefA protein / Small-conductance mechanosensitive channel	MEMBR	C	IM	IM	NO	1
K8CTI0	L-fucose operon activator	N	C	IM	N	NO	0
K8CTI1	Signal recognition particle, subunit Ffh SRP54 (TC 3.A.5.1.1)	N	PP	IM	IM	NO	0
K8CTI2	Fumarate reductase subunit D (Fumarate reductase 13 kDa hydrophobic protein) (Quinol-fumarate reductase subunit D) (QFR subunit D)	MEMBR	IM	IM	IM	NO	3
K8CTI5	Cystathionine beta-lyase (EC 4.4.1.8)	N	C	C	C	NO	0
K8CTI6	DNA repair protein RecN (Recombination protein N)	N	C	C	C	NO	0
K8CTI7	Elongation factor P (EF-P)	C	C	C	C	NO	0
K8CTJ0	Glutaredoxin 2	N	C	N	N	NO	0
K8CTJ1	HlyD family secretion protein	MEMBR (GO)	C	IM	MEMBR	NO	1
K8CTJ2	10 kDa chaperonin (GroES protein) (Protein Cpn10)	C	C	C	C	NO	0
K8CTJ6	Trehalose-6-phosphate hydrolase (EC 3.2.1.93)	N	C	C	C	NO	0
K8CTJ7	Large repetitive protein	N	EC	MULTI	N	NO	0
K8CTK0	RelE antibacterial toxin protein	N	C	C	C	NO	0
K8CTK1	Divalent-cation tolerance protein CutA	C	C	C	C	NO	0
K8CTK3	Large repetitive protein	N	EC	MULTI	N	NO	0
K8CTK4	L-seryl-tRNA(Sec) selenium transferase-related protein	N	C	N	N	NO	0
K8CTK7	Probable membrane protein YPO1482	N	PP	IM	MEMBR	NO	0
K8CTK9	Uncharacterized protein	N	C	N	N	NO	0
K8CTL0	Phage integrase, Phage P4-associated	N	C	N	N	NO	0
K8CTL2	DUF4123 domain-containing protein	N	C	C	C	NO	0
K8CTL3	UPF0307 protein BN128_2569	N	C	C	C	NO	0
K8CTL5	Type I restriction enzyme R Protein (EC 3.1.21.3)	N	C	C	C	NO	0
K8CTL7	Methyl-accepting chemotaxis protein I (Serine chemoreceptor protein)	N	C	N	N	NO	0
K8CTL8	Glutathione S-transferase (EC 2.5.1.18)	N	C	C	C	NO	0
K8CTM1	Partial regulator of insertion element IS911A	N	C	N	N	NO	0
K8CTM3	Putative sugar ABC transport system, periplasmic binding protein YtfQ	N	PP	PP	PP	NO	0
K8CTM4	Putative vimentin	MEMBR	C	C	C	NO	0
K8CTM6	MrfF	FLAG (GO)	EC	EC	FLAG	LIPO(Sec/SPII) < 0.9	1
K8CTM9	Putative ORF located using Glimmer/Genemark	N	C	N	N	NO	0
K8CTN0	PapA	FLAG (GO)	EC	EC	FLAG	SP(Sec/SPI)	0
K8CTN1	Uncharacterized protein	N	C	N	N	NO	0
K8CTN3	Uncharacterized protein YtfM	N	PP	N	N	SP(Sec/SPI) < 0.9	0
K8CTN4	Uncharacterized protein	N	C	N	N	NO	0
K8CTN7	Cation/acetate symporter ActP (Acetate permease) (Acetate transporter ActP)	MEMBR	IM	IM	IM	SP(Sec/SPI) < 0.9	14
K8CTN9	Protein ytfJ	N	PP	N	N	SP(Sec/SPI)	0
K8CTP0	Glutaredoxin-like protein NrdH	N	C	N	N	NO	0
K8CTP2	LprI domain-containing protein	N	PP	N	N	LIPO(Sec/SPII) < 0.9	0
K8CTP3	Glutathione S-transferase (EC 2.5.1.18)	N	C	C	C	NO	0
K8CTP5	Uncharacterized protein	N	PP	IM	MEMBR	NO	0
K8CTP6	Peptidyl-prolyl cis-trans isomerase (EC 5.2.1.8)	N	C	C	C	NO	0
K8CTP8	Single-stranded DNA-binding protein	N	C	N	N	NO	0
K8CTQ0	30S ribosomal protein S6	C (GO)	C	C	C	NO	0
K8CTQ2	Multidrug resistance protein A	MEMBR (GO)	PP	IM	IM	NO	1
K8CTQ3	Protein yjbR	N	C	N	N	NO	0
K8CTQ5	Alkylation response protein AidB, acyl-CoA dehydrogenase family	N	C	C	C	NO	0
K8CTQ7	Putative membrane protein	MEMBR (GO)	PP	IM	IM	NO	2
K8CTQ8	Replicative DNA helicase (EC 3.6.4.12)	N	C	C	C	NO	0
K8CTQ9	Uncharacterized protein	N	EC	N	N	NO	0
K8CTR2	Putative exported protein	N	OM	N	N	SP(Sec/SPI)	0
K8CTR3	Adenylosuccinate synthetase (AMPSase) (AdSS) (EC 6.3.4.4) (IMP--aspartate ligase)	C	C	C	C	NO	0
K8CTR7	RNA-binding protein Hfq	N	PP	C	C	NO	0
K8CTS0	DNA-damage-inducible protein F	MEMBR (GO)	IM	IM	IM	NO	2
K8CTS3	Uncharacterized protein	N	C	N	N	NO	0
K8CTS4	t(6)A37 threonylcarbamoyladenosine biosynthesis protein TsaE (tRNA threonylcarbamoyladenosine biosynthesis protein TsaE)	C	C	C	C	NO	0
K8CTS5	Maltose operon periplasmic protein MalM	PP (GO)	PP	PP	PP	NO	0
K8CTS8	Small ribosomal subunit biogenesis GTPase RsgA (EC 3.6.1.-)	C	C	C	C	NO	0
K8CTT1	Maltose/maltodextrin ABC transporter, permease protein MalG	MEMBR	IM	IM	IM	NO	6
K8CTT3	Glutamate transport ATP-binding protein	N	C	IM	N	NO	0
K8CTT5	Fumarate reductase iron-sulfur subunit (EC 1.3.5.4)	N	PP	IM	IM	NO	0
K8CTT7	Putative acetyltransferase (GNAT family)	N	C	C	C	NO	0
K8CTT8	YjbE secreted protein	N	EC	N	N	SP(Sec/SPI)	0
K8CTU1	Entericidin B	N	C	IM	N	SP(Sec/SPI) < 0.9	0
K8CTU2	Hydroxyaromatic non-oxidative decarboxylase protein C	N	C	N	N	NO	0
K8CTU3	3'-phosphate/5'-hydroxy nucleic acid ligase (EC 6.5.1.8)	N	C	C	C	NO	0
K8CTU6	Probable membrane protein yjeI	N	EC	N	N	LIPO(Sec/SPII)	0
K8CTU7	Putative cytoplasmic protein	N	C	N	N	NO	0
K8CTV0	5'/3'-nucleotidase SurE (EC 3.1.3.5) (EC 3.1.3.6) (Exopolyphosphatase) (EC 3.6.1.11) (Nucleoside monophosphate phosphohydrolase)	C	C	C	C	NO	0
K8CTV3	Aspartate ammonia-lyase (Aspartase) (EC 4.3.1.1)	N	C	C	C	NO	0
K8CTV4	Putative cytochrome oxidase subunit	MEMBR (GO)	IM	IM	IM	NO	3
K8CTV8	Sodium-dependent transporter	MEMBR	IM	IM	IM	NO	8
K8CTV9	Siroheme synthase [Includes: Uroporphyrinogen-III C-methyltransferase (Urogen III methylase) (EC 2.1.1.107) (SUMT) (Uroporphyrinogen III methylase) (UROM); Precorrin-2 dehydrogenase (EC 1.3.1.76); Sirohydrochlorin ferrochelatase (EC 4.99.1.4)]	N	C	C	C	NO	0
K8CTW0	Uncharacterized protein ImpH/VasB	N	C	C	C	NO	0
K8CTW2	Uncharacterized protein	N	C	N	N	NO	0
K8CTW5	Uncharacterized protein	MEMBR (GO)	C	C	C	NO	2
K8CTW6	5-methyltetrahydrofolate--homocysteine methyltransferase (EC 2.1.1.13)	N	C	C	C	NO	0
K8CTW7	RpiR family transcriptional regulator	N	C	C	C	NO	0
K8CTX0	Nucleoside triphosphate pyrophosphohydrolase MazG	N	C	C	C	NO	0
K8CTX1	Uncharacterized protein	N	C	N	N	NO	0
K8CTX3	Histidine kinase (EC 2.7.13.3)	MEMBR	C	IM	IM	NO	2
K8CTX5	Isocitrate dehydrogenase phosphatase /kinase (EC 2.7.11.5)	C (GO)	C	C	C	NO	0
K8CTX6	NADPH dependent preQ0 reductase	N	C	C	C	NO	0
K8CTX8	2-keto-3-deoxygluconate permease (KDG permease)	MEMBR	IM	IM	IM	NO	9
K8CTY0	Carbonic anhydrase, family 3	N	C	C	C	NO	0
K8CTY1	COG2363	MEMBR	IM	IM	IM	NO	4
K8CTY3	Protein Smg	N	C	C	C	NO	0
K8CTY4	Uncharacterized protein	N	C	N	N	SP(Sec/SPI)	0
K8CTY5	HesA/MoeB/ThiF family protein related to EC-YgdL	MEMBR (GO)	C	C	C	NO	1
K8CTY8	Exodeoxyribonuclease V alpha chain ## RecD (EC 3.1.11.5)	N	C	C	C	NO	0
K8CTY9	Trk system potassium uptake protein TrkA	MEMBR	C	IM	IM	NO	0
K8CTZ2	Uncharacterized protein	N	C	C	C	NO	0
K8CTZ3	Uncharacterized protein	N	C	N	N	NO	0
K8CTZ4	50S ribosomal protein L17	C (GO)	C	C	C	NO	0
K8CTZ6	RNA pyrophosphohydrolase (EC 3.6.1.-) ((Di)nucleoside polyphosphate hydrolase)	N	C	C	C	NO	0
K8CTZ8	50S ribosomal protein L36	C (GO)	C	C	C	NO	0
K8CU00	Putative Na(+)/H(+) exchanger protein, CPA1 family	IM	IM	IM	IM	NO	9
K8CU01	50S ribosomal protein L18	C (GO)	C	C	C	NO	0
K8CU02	Lysophospholipid transporter LplT	MEMBR	IM	IM	IM	NO	10
K8CU05	PTS system, cellobiose-specific IIB component (EC 2.7.1.69)	N	C	C	C	SP(Sec/SPI) < 0.9	0
K8CU06	50S ribosomal protein L24	C (GO)	C	C	C	NO	0
K8CU08	Uncharacterized protein	N	C	N	N	NO	0
K8CU10	30S ribosomal protein S3	C (GO)	C	C	C	NO	0
K8CU11	Transcriptional activator protein LysR	N	C	C	C	NO	0
[truncated: 2,639 more rows]

## Sheet: C. sakazakii MOD1_GK_958
Entry	Protein names	UniProtKB	CELLO	PSORTb	Subcelloc + BLAST	SignalP	TMHMM
A0A023JMI4	RNA-binding protein Hfq	N	PP	C	C	NO	0
A0A0D3MBN0	GTPase HflX (GTP-binding protein HflX)	C	C	C	C	NO	0
A0A222ZCG5	Uncharacterized protein	N	C	N	N	NO	0
A0A222ZCI4	NINE protein (Putative membrane protein YozV)	MEMBR	C	IM	MEMBR	NO	2
A0A222ZCI5	Two-component-system connector protein YcgZ	N	C	N	N	NO	0
A0A222ZCJ2	Response regulator transcription factor (Two-component response regulator)	N	C	C	C	NO	0
A0A222ZCL0	HTH-type transcriptional regulator ycgE (Helix-turn-helix-type transcriptional regulator) (MerR family transcriptional regulator)	N	C	C	C	NO	0
A0A222ZCS3	Glutathione S-transferase (Glutathione S-transferase family protein)	N	C	C	C	NO	0
A0A222ZDN8	Regulatory protein AriR (Two-component-system connector protein AriR)	N	C	N	N	NO	0
A0A222ZE71	CpmJ protein	N	EC	N	N	SP(Sec/SPI) < 0.9	1
A0A222ZE80	Nuclear transport factor 2 family protein	N	C	N	N	NO	0
A0A222ZE90	Uncharacterized protein	N	C	N	N	NO	0
A0A2S9U732	Putative type VI secretion protein (Type VI secretion system contractile sheath small subunit)	N	C	C	C	NO	0
A0A2S9U7G5	50S ribosomal protein L3	C (GO)	C	C	C	NO	0
A0A2S9U7G8	Bacterioferritin (EC 1.16.3.1)	N	C	C	C	NO	0
A0A2S9U7H0	50S ribosomal protein L2	C (GO)	PP	C	C	NO	0
A0A2S9U7H1	50S ribosomal protein L29	C (GO)	C	C	C	NO	0
A0A2S9U7H3	50S ribosomal protein L23	C (GO)	C	C	C	NO	0
A0A2S9U7H5	50S ribosomal protein L14	C (GO)	C	C	C	NO	0
A0A2S9U7H6	50S ribosomal protein L16	C (GO)	C	C	C	NO	0
A0A2S9U7I0	50S ribosomal protein L30	C (GO)	C	C	C	NO	0
A0A2S9U7I2	50S ribosomal protein L5	C (GO)	C	C	C	NO	0
A0A2S9U7I3	30S ribosomal protein S14	C (GO)	C	C	C	NO	0
A0A2S9U7I5	30S ribosomal protein S5	C (GO)	C	C	C	NO	0
A0A2S9U7I6	Protein translocase subunit SecY	MEMBR	IM	IM	IM	NO	10
A0A2S9U7I7	30S ribosomal protein S10	C (GO)	C	C	C	NO	0
A0A2S9U7J2	30S ribosomal protein S13	C (GO)	C	C	C	NO	0
A0A2S9U7J3	30S ribosomal protein S11	C (GO)	C	C	C	NO	0
A0A2S9U7J4	30S ribosomal protein S19	C (GO)	C	C	C	NO	0
A0A2S9U7J5	Large-conductance mechanosensitive channel	MEMBR	IM	IM	IM	NO	2
A0A2S9U7J8	Bacterioferritin-associated ferredoxin	N	C	C	C	NO	0
A0A2S9U7K0	50S ribosomal protein L22	C (GO)	C	C	C	NO	0
A0A2S9U7K2	30S ribosomal protein S17	C (GO)	C	C	C	NO	0
A0A2S9U7K3	30S ribosomal protein S8	C (GO)	C	C	C	NO	0
A0A2S9U7K4	Peptide deformylase (PDF) (EC 3.5.1.88) (Polypeptide deformylase)	N	C	C	C	NO	0
A0A2S9U7K7	30S ribosomal protein S3	C (GO)	C	C	C	NO	0
A0A2S9U7L0	50S ribosomal protein L6	C (GO)	C	C	C	NO	0
A0A2S9U7L2	50S ribosomal protein L15	C (GO)	C	C	C	NO	0
A0A2S9U7L3	30S ribosomal protein S4	C (GO)	C	C	C	NO	0
A0A2S9U7L4	Amino acid ABC transporter permease	MEMBR	IM	IM	IM	NO	8
A0A2S9U7L7	50S ribosomal protein L18	C (GO)	C	C	C	NO	0
A0A2S9U7M0	DNA-directed RNA polymerase subunit alpha (RNAP subunit alpha) (EC 2.7.7.6) (RNA polymerase subunit alpha) (Transcriptase subunit alpha)	N	C	C	C	NO	0
A0A2S9U7M1	Biotin carboxyl carrier protein of acetyl-CoA carboxylase	N	C	C	C	NO	0
A0A2S9U7M3	tRNA-dihydrouridine synthase B (EC 1.3.1.-)	N	C	C	C	NO	0
A0A2S9U7M5	50S ribosomal protein L17	C (GO)	C	C	C	NO	0
A0A2S9U7M7	Protein-methionine-sulfoxide reductase heme-binding subunit MsrQ (Flavocytochrome MsrQ)	MEMBR	IM	IM	IM	NO	6
A0A2S9U7M9	DUF1488 domain-containing protein	N	C	N	N	NO	1
A0A2S9U7N0	Ribonuclease G	N	C	C	C	NO	0
A0A2S9U7N2	Protein Smg	N	C	C	C	NO	0
A0A2S9U7N4	50S ribosomal protein L4	C (GO)	C	C	C	NO	0
A0A2S9U7N9	Arginine repressor	C	C	C	C	NO	0
A0A2S9U7P1	Amino acid ABC transporter substrate-binding protein	N	PP	PP	PP	SP(Sec/SPI)	0
A0A2S9U7P2	Protein AaeX	MEMBR	IM	IM	IM	NO	2
A0A2S9U7P3	p-hydroxybenzoic acid efflux pump subunit AaeA (pHBA efflux pump protein A)	MEMBR	OM	IM	IM	NO	1
A0A2S9U7P4	50S ribosomal protein L24	C (GO)	C	C	C	NO	0
A0A2S9U7P7	DUF1471 domain-containing protein (Peroxide/acid stress response protein YhcN)	N	C	N	N	SP(Sec/SPI)	0
A0A2S9U7P8	Peptidase Do (EC 3.4.21.107)	N	PP	PP	PP	NO	1
A0A2S9U7Q1	3-dehydroquinate dehydratase (3-dehydroquinase) (EC 4.2.1.10) (Type II DHQase)	N	C	C	C	NO	0
A0A2S9U7Q2	50S ribosomal protein L13	C (GO)	C	C	C	NO	0
A0A2S9U7Q3	50S ribosomal protein L36	C (GO)	C	C	C	NO	0
A0A2S9U7Q5	Cell shape-determining protein MreB	MEMBR	C	C	C	NO	0
A0A2S9U7Q9	DUF997 domain-containing protein (DUF997 family protein)	MEMBR (GO)	IM	IM	IM	NO	2
A0A2S9U7R5	Glyoxalase	N	C	C	C	NO	0
A0A2S9U7R6	Trk system potassium uptake protein TrkA	MEMBR	C	IM	IM	SP(Sec/SPI) < 0.9	0
A0A2S9U7R8	Rod shape-determining protein MreD	MEMBR	IM	IM	IM	NO	4
A0A2S9U7R9	Malate dehydrogenase (EC 1.1.1.37)	N	C	MULTI	N	SP(Sec/SPI) < 0.9	0
A0A2S9U7S0	RNA polymerase sigma-54 factor	N	C	C	C	NO	0
A0A2S9U7S1	Lipopolysaccharide export system ATP-binding protein LptB	MEMBR	C	MULTI	IM	NO	0
A0A2S9U7S2	Putative ribonuclease inhibitor	N	C	N	N	NO	0
A0A2S9U7S4	30S ribosomal protein S9	C (GO)	C	C	C	NO	0
A0A2S9U7S6	Putative stringent starvation protein A (Stringent starvation protein A)	N	C	C	C	NO	0
A0A2S9U7S8	DUF1471 domain-containing protein (Peroxide/acid stress response protein YhcN)	N	PP	N	N	SP(Sec/SPI)	1
A0A2S9U7S9	BolA family iron metabolism protein IbaG (BolA family transcriptional regulator)	N	C	N	N	NO	0
A0A2S9U7T1	Glutamate synthase large subunit (EC 1.4.1.13)	N	C	C	C	NO	0
A0A2S9U7T2	DNA-binding protein Fis	N	PP	C	C	NO	0
A0A2S9U7T3	Lipopolysaccharide export system protein LptA	PP	PP	N	PP	SP(Sec/SPI)	0
A0A2S9U7T4	ClpXP protease (ClpXP protease specificity-enhancing factor)	N	C	C	C	NO	0
A0A2S9U7T7	UDP-N-acetylglucosamine 1-carboxyvinyltransferase (EC 2.5.1.7) (Enoylpyruvate transferase) (UDP-N-acetylglucosamine enolpyruvyl transferase) (EPT)	C	C	C	C	NO	0
A0A2S9U7T8	50S ribosomal protein L21	C (GO)	C	C	C	NO	0
A0A2S9U7T9	50S ribosomal protein L27	C (GO)	C	C	C	NO	0
A0A2S9U7U0	HPr family phosphocarrier protein (PTS phosphocarrier protein NPr) (Phosphohistidinoprotein-hexose phosphotransferase)	N	C	C	C	NO	0
A0A2S9U7U1	Aerobic respiration control sensor protein (EC 2.7.13.3)	MEMBR	C	IM	IM	NO	2
A0A2S9U7U3	PTS IIA-like nitrogen regulatory protein PtsN	N	C	C	C	NO	0
A0A2S9U7U7	Translation initiation factor IF-2	C	C	C	C	NO	0
A0A2S9U7U8	Outer membrane lipid asymmetry maintenance protein MlaD (Putative phospholipid ABC transporter substrate-binding protein)	N	PP	N	N	NO	1
A0A2S9U7U9	ATP-dependent zinc metalloprotease FtsH (EC 3.4.24.-)	MEMBR	IM	IM	IM	SP(Sec/SPI) < 0.9	2
A0A2S9U7V1	Phosphoglucosamine mutase (EC 5.4.2.10)	N	C	C	C	NO	0
A0A2S9U7V3	Lipoprotein NlpI	MEMBR	C	IM	IM	LIPO(Sec/SPII)	0
A0A2S9U7V4	Transcription elongation factor GreA (Transcript cleavage factor GreA)	N	C	C	C	NO	0
A0A2S9U7V5	Protein YrbN	N	C	N	N	NO	0
A0A2S9U7W0	Ubiquinone biosynthesis protein UbiU	N	C	C	C	NO	0
A0A2S9U7W1	Type 1 glutamine amidotransferase	N	C	C	C	NO	0
A0A2S9U7W2	Ribosome-binding factor A	C	C	C	C	NO	0
A0A2S9U7W4	HTH-type transcriptional activator AaeR (Transcriptional regulator)	N	C	C	C	NO	0
A0A2S9U7W7	Protein-export membrane protein SecG	MEMBR	IM	IM	IM	NO	2
A0A2S9U7W8	DnaA initiator-associating protein DiaA	N	C	C	C	NO	0
A0A2S9U7X0	DNA-binding transcriptional regulator SfsB (Transcriptional regulator)	N	C	N	N	NO	0
A0A2S9U7X3	Octaprenyl diphosphate synthase (EC 2.5.1.90)	N	C	C	C	NO	0
A0A2S9U7X7	RNA-binding protein YhbY (Ribosome assembly RNA-binding protein YhbY)	N	C	C	C	NO	0
A0A2S9U7Y0	DUF1120 domain-containing protein (Putative beta-fimbriae probable major subunit)	N	EC	N	N	SP(Sec/SPI)	0
A0A2S9U7Y1	DoxX family protein (Putative membrane protein)	MEMBR	IM	IM	IM	NO	4
A0A2S9U7Y3	Ribosomal RNA large subunit methyltransferase E (EC 2.1.1.166) (23S rRNA Um2552 methyltransferase) (rRNA (uridine-2'-O-)-methyltransferase)	C	C	C	C	NO	0
A0A2S9U7Z3	Polyribonucleotide nucleotidyltransferase (EC 2.7.7.8) (Polynucleotide phosphorylase) (PNPase)	C	C	C	C	NO	0
A0A2S9U7Z5	N-acetyltransferase	N	C	C	C	NO	0
A0A2S9U7Z6	Ribosome hibernation promoting factor (Sigma-54 modulation protein)	N	C	C	C	NO	0
A0A2S9U800	DedA family protein (Membrane protein)	MEMBR	IM	IM	IM	NO	5
A0A2S9U803	UPF0213 protein AUN10_17450	N	C	N	N	NO	0
A0A2S9U806	Organic solvent ABC transporter substrate-binding protein (Phospholipid-binding protein MlaC)	N	PP	N	N	SP(Sec/SPI)	0
A0A2S9U808	Aerotaxis receptor (PAS domain S-box protein) (PAS domain-containing protein)	MEMBR (GO)	IM	IM	IM	NO	1
A0A2S9U809	Uncharacterized protein	MEMBR (GO)	IM	IM	IM	NO	2
A0A2S9U811	Hexuronate transporter (MFS transporter)	MEMBR	IM	IM	IM	SP(Sec/SPI) < 0.9	11
A0A2S9U818	Serine/threonine transporter SstT (Na(+)/serine-threonine symporter)	MEMBR	IM	IM	IM	NO	8
A0A2S9U819	2-iminobutanoate/2-iminopropanoate deaminase (Endoribonuclease L-PSP)	N	C	C	C	NO	0
A0A2S9U820	DUF883 domain-containing protein	MEMBR	C	N	IM	NO	1
A0A2S9U822	Ribosomal RNA large subunit methyltransferase G (EC 2.1.1.174) (23S rRNA m2G1835 methyltransferase) (rRNA (guanine-N(2)-)-methyltransferase RlmG)	C	C	C	C	NO	0
A0A2S9U824	Regulator of ribonuclease activity B	C	C	C	C	NO	0
A0A2S9U832	Aspartate carbamoyltransferase (EC 2.1.3.2) (Aspartate transcarbamylase) (ATCase)	N	C	C	C	NO	0
A0A2S9U834	LLM class flavin-dependent oxidoreductase (Luciferase family group 1 oxidoreductase)	N	C	IM	C	NO	0
A0A2S9U835	LPS export ABC transporter permease LptG (Lipopolysaccharide ABC transporter permease LptG)	MEMBR	IM	IM	IM	NO	6
A0A2S9U840	Cytochrome d ubiquinol oxidase subunit III (DUF1043 domain-containing protein) (DUF1043 family protein)	MEMBR (GO)	PP	IM	IM	NO	1
A0A2S9U842	tRNA hydroxylase (tRNA isopentenyl-2-thiomethyl-A-37 hydroxylase MiaE)	N	C	C	C	NO	0
A0A2S9U843	p-hydroxybenzoic acid efflux pump subunit AaeB (pHBA efflux pump protein B)	MEMBR	IM	IM	IM	NO	10
A0A2S9U844	30S ribosomal protein S15	C (GO)	C	C	C	NO	0
A0A2S9U845	Divisome-associated lipoprotein YraP (Osmotically-inducible protein OsmY) (Outer membrane lipoprotein)	N	PP	PP	PP	LIPO(Sec/SPII)	1
A0A2S9U852	DNA polymerase III subunit chi	N	C	C	C	NO	0
A0A2S9U856	Probable cytosol aminopeptidase (EC 3.4.11.1) (Leucine aminopeptidase) (LAP) (EC 3.4.11.10) (Leucyl aminopeptidase)	C	C	C	C	NO	0
A0A2S9U862	DUF1090 domain-containing protein	N	PP	MULTI	N	SP(Sec/SPI)	0
A0A2S9U864	NADH-quinone oxidoreductase subunit B family protein (NADH-quinone oxidoreductase subunit NuoB)	N	C	IM	N	NO	0
A0A2S9U877	Modulator protein MzrA	IM	PP	N	IM	NO	1
A0A2S9U890	Uncharacterized protein	N	C	N	N	NO	0
A0A2S9U898	Formate hydrogenlyase regulator HycA (Formate hydrogenlyase regulatory protein HycA)	N	C	C	C	NO	0
A0A2S9U8B3	Anti-adapter protein IraP	C (GO)	C	N	C	NO	0
A0A2S9U8C4	RNase adapter protein RapZ	N	C	MULTI	N	NO	0
A0A2S9U8I4	DUF2534 domain-containing protein (DUF2534 family protein)	MEMBR (GO)	IM	IM	IM	NO	2
A0A2S9U8K4	DNA-binding protein HU-alpha (Putative transcriptional regulator)	N	PP	C	C	NO	0
A0A2S9U8K6	Sulfur carrier protein (Sulfur carrier protein ThiS)	N	C	N	N	NO	0
A0A2S9U8L2	NAD-capped RNA hydrolase NudC (DeNADding enzyme NudC) (EC 3.6.1.-) (NADH pyrophosphatase) (EC 3.6.1.22)	N	C	C	C	NO	0
A0A2S9U8L3	Regulator of sigma D	C	C	C	C	NO	0
A0A2S9U8L7	50S ribosomal protein L10	C (GO)	C	C	C	NO	0
A0A2S9U8M3	50S ribosomal protein L1	C (GO)	C	C	C	NO	0
A0A2S9U8M7	Endonuclease V (EC 3.1.21.7) (Deoxyinosine 3'endonuclease) (Deoxyribonuclease V) (DNase V)	C	C	C	C	NO	0
A0A2S9U8N3	Probable phosphatase AGJ02_10135 (EC 3.1.3.-)	N	C	C	C	NO	0
A0A2S9U8N8	PTS sugar transporter subunit IIB (PTS system, lactose/cellobiose-specific IIB component)	N	C	C	C	SP(Sec/SPI) < 0.9	0
A0A2S9U8P0	Lipid A biosynthesis lauroyltransferase (EC 2.3.1.241) (Kdo(2)-lipid IV(A) lauroyltransferase)	MEMBR	IM	IM	IM	NO	1
A0A2S9U8P7	50S ribosomal protein L7/L12	C (GO)	C	MULTI	C	NO	0
A0A2S9U8P8	50S ribosomal protein L11	C (GO)	PP	C	C	NO	0
A0A2S9U8P9	Transcription termination/antitermination protein NusG	N	C	C	C	NO	0
A0A2S9U8Q1	Biofilm formation regulator BssS (Transcriptional regulator)	N	C	N	N	NO	0
A0A2S9U8Q2	DNA-directed RNA polymerase subunit beta (RNAP subunit beta) (EC 2.7.7.6) (RNA polymerase subunit beta) (Transcriptase subunit beta)	N	C	C	C	NO	0
A0A2S9U8R3	Flagellar basal-body rod protein FlgC	FLAG	PP	PP	FLAG	NO	0
A0A2S9U8R4	Flagella biosynthesis chaperone FlgN (Flagella synthesis chaperone protein FlgN)	N	PP	C	C	NO	0
A0A2S9U8R5	DNA damage-inducible protein I	N	C	N	N	NO	0
A0A2S9U8R7	SecY/SecA Suppressor protein	N	C	C	C	NO	0
A0A2S9U8S0	Flagellar L-ring protein (Basal body L-ring protein)	FLAG	OM	OM	FLAG	LIPO(Sec/SPII)	0
A0A2S9U8S4	YceK/YidQ family lipoprotein	MEMBR (GO)	IM	IM	IM	LIPO(Sec/SPII)	2
A0A2S9U8S5	Lipoprotein	N	C	N	N	LIPO(Sec/SPII)	0
A0A2S9U8S7	Flagellar P-ring protein (Basal body P-ring protein)	FLAG	PP	PP	FLAG	SP(Sec/SPI)	0
A0A2S9U8T2	3-oxoacyl-[acyl-carrier-protein] reductase (EC 1.1.1.100)	N	C	C	C	NO	0
A0A2S9U8T5	PTS lactose transporter subunit IIA (PTS lactose/cellobiose transporter subunit IIA)	N	C	C	C	NO	0
A0A2S9U8T6	Flagellar basal body rod protein FlgB	FLAG	PP	PP	FLAG	NO	0
A0A2S9U8T8	Flagellar basal body protein	FLAG	PP	PP	FLAG	NO	0
A0A2S9U8U0	50S ribosomal protein L32	C (GO)	C	C	C	NO	0
A0A2S9U8U1	Flagella basal body P-ring formation protein FlgA	PP	PP	PP	PP	SP(Sec/SPI)	0
A0A2S9U8U3	Protein translocase subunit SecE	IM (GO)	IM	IM	IM	NO	3
A0A2S9U8V3	Acyl carrier protein (ACP)	C	C	C	C	NO	0
A0A2S9U8V5	3-oxoacyl-[acyl-carrier-protein] synthase 2 (EC 2.3.1.179)	N	C	C	C	NO	0
A0A2S9U8W0	UPF0227 protein AGJ02_09795	N	C	C	C	NO	0
A0A2S9U8W8	Phosphate acyltransferase (EC 2.3.1.274) (Acyl-ACP phosphotransacylase) (Acyl-[acyl-carrier-protein]--phosphate acyltransferase) (Phosphate-acyl-ACP acyltransferase)	C	IM	IM	IM	NO	0
A0A2S9U8W9	EIICB-Glc (EC 2.7.1.199) (Glucose permease IIC component) (Glucose-specific phosphotransferase enzyme IIB component) (PTS system glucose-specific EIIB component) (PTS system glucose-specific EIIC component) (PTS system glucose-specific EIICB component)	MEMBR	IM	IM	IM	NO	10
A0A2S9U8X6	DNA-binding transcriptional regulator PhoP (Two-component system response regulator PhoP)	N	C	C	C	NO	0
A0A2S9U8X8	Phosphatase NudJ (EC 3.6.1.-)	N	C	C	C	NO	0
A0A2S9U8Y1	Flagellar basal-body rod protein FlgG (Distal rod protein)	FLAG	EC	EC	FLAG	NO	0
A0A2S9U8Y9	HAMP domain-containing protein	IM	IM	IM	IM	SP(Sec/SPI) < 0.9	2
A0A2S9U8Z1	CTP synthase (glutamine hydrolyzing) (EC 6.3.4.2)	N	C	C	C	NO	0
A0A2S9U8Z3	tRNA-specific 2-thiouridylase MnmA (EC 2.8.1.13)	C	C	C	C	NO	0
A0A2S9U8Z4	Isocitrate dehydrogenase [NADP] (EC 1.1.1.42)	N	C	C	C	NO	0
A0A2S9U8Z7	Chemotaxis protein CheV	N	C	C	C	NO	0
A0A2S9U8Z8	Uncharacterized protein	N	C	N	N	NO	0
A0A2S9U900	Putrescine-binding periplasmic protein	PP	PP	PP	PP	SP(Sec/SPI)	0
A0A2S9U902	General stress protein (Stress-induced protein)	N	EC	N	N	NO	0
A0A2S9U904	High frequency lysogenization protein HflD homolog	MEMBR	IM	N	MEMBR	NO	0
A0A2S9U905	Epoxyqueuosine reductase QueH (EC 1.17.99.6) (Queuosine biosynthesis protein QueH)	N	C	C	C	NO	0
A0A2S9U906	MipA/OmpV family protein	OM (GO)	OM	OM	OM	SP(Sec/SPI)	0
A0A2S9U909	Uncharacterized protein	N	C	N	N	NO	0
A0A2S9U910	Cold shock protein CspG (Cold-shock protein)	C	C	C	C	NO	0
A0A2S9U913	Uncharacterized protein	N	C	N	N	NO	0
A0A2S9U917	DNA topoisomerase 3 (EC 5.6.2.1) (DNA topoisomerase III)	N	C	C	C	NO	0
A0A2S9U923	PrkA family serine protein kinase (Serine protein kinase, PrkA family)	N	C	C	C	NO	0
A0A2S9U924	Excinuclease Cho (EC 3.1.25.-) (Nucleotide excision repair endonuclease)	N	C	C	C	NO	0
A0A2S9U925	Glyceraldehyde-3-phosphate dehydrogenase (EC 1.2.1.-)	N	C	C	C	NO	0
A0A2S9U927	Environmental stress-induced protein Ves	N	C	N	N	NO	0
A0A2S9U932	UPF0229 protein AUN10_16025	N	C	C	C	NO	0
A0A2S9U936	Lipoprotein-releasing system ATP-binding protein LolD (EC 7.6.2.-)	MEMBR	C	IM	IM	NO	0
A0A2S9U937	Peptide methionine sulfoxide reductase MsrB (EC 1.8.4.12) (Peptide-methionine (R)-S-oxide reductase)	N	EC	C	C	NO	0
A0A2S9U939	Putative NAD(P)H nitroreductase (EC 1.-.-.-)	N	C	C	C	NO	0
A0A2S9U943	GNAT family N-acetyltransferase	N	C	N	N	NO	0
A0A2S9U947	Endoribonuclease GhoS (Type V toxin-antitoxin system endoribonuclease antitoxin GhoS)	N	C	N	N	NO	0
A0A2S9U952	NH(3)-dependent NAD(+) synthetase (EC 6.3.1.5)	C (GO)	C	C	C	NO	0
A0A2S9U953	Integration host factor subunit alpha (IHF-alpha)	N	C	C	C	NO	0
A0A2S9U955	Translation initiation factor IF-3	C	C	C	C	NO	0
A0A2S9U957	Threonine--tRNA ligase (EC 6.1.1.3) (Threonyl-tRNA synthetase) (ThrRS)	C	C	C	C	NO	0
A0A2S9U959	Putative phosphoenolpyruvate synthase regulatory protein (PEP synthase regulatory protein) (PSRP) (EC 2.7.11.33) (EC 2.7.4.28) (Pyruvate, water dikinase regulatory protein)	N	C	C	C	NO	0
A0A2S9U963	Cold-shock protein	N	PP	N	N	NO	0
A0A2S9U965	50S ribosomal protein L35	C (GO)	C	C	C	NO	0
A0A2S9U966	Uncharacterized protein	MEMBR (GO)	IM	IM	IM	NO	4
A0A2S9U968	YbaK/prolyl-tRNA synthetase associated domain-containing protein	N	C	N	N	NO	0
A0A2S9U972	Phenylalanine--tRNA ligase alpha subunit (EC 6.1.1.20) (Phenylalanyl-tRNA synthetase alpha subunit) (PheRS)	C	C	MULTI	C	NO	0
A0A2S9U974	Fe-S cluster assembly ATPase SufC (FeS assembly ATPase SufC)	N	C	C	C	NO	0
A0A2S9U976	LacI family transcriptional regulator	N	C	C	C	NO	0
A0A2S9U978	Pyruvate kinase (EC 2.7.1.40)	N	C	C	C	NO	0
A0A2S9U979	50S ribosomal protein L20	C (GO)	C	C	C	NO	0
A0A2S9U985	DUF1315 family protein	N	PP	N	N	NO	0
A0A2S9U986	Major outer membrane lipoprotein Lpp	EC	PP	OM	MEMBR	LIPO(Sec/SPII)	0
A0A2S9U989	APC family permease (Putative amino acid permease)	MEMBR (GO)	IM	IM	IM	NO	12
A0A2S9U992	Cysteine desulfurase (EC 2.8.1.7) (Selenocysteine beta-lyase) (SCL) (Selenocysteine lyase) (EC 4.4.1.16) (Selenocysteine reductase)	C	C	C	C	NO	0
A0A2S9U994	MFS transporter (Symporter YagG)	MEMBR	IM	IM	IM	NO	12
A0A2S9U995	DUF481 domain-containing protein	N	OM	OM	OM	SP(Sec/SPI)	0
A0A2S9U996	Cysteine desulfurase activator complex subunit SufB (Fe-S cluster assembly protein SufB)	N	EC	N	N	NO	0
A0A2S9U9A1	Cupin domain-containing protein (DNA-binding transcriptional repressor PuuR) (HTH-type transcriptional regulator PuuR)	N	C	C	C	NO	0
A0A2S9U9A3	Fe-S cluster assembly scaffold SufA (Iron-sulfur cluster assembly scaffold protein)	N	PP	C	C	NO	0
A0A2S9U9A6	DNA-binding transcriptional activator OsmE (Osmotically-inducible lipoprotein OsmE)	OM (GO)	PP	N	OM	LIPO(Sec/SPII)	0
A0A2S9U9A8	Transaldolase (EC 2.2.1.2)	C	C	C	C	NO	0
A0A2S9U9B2	Fructosamine kinase family protein (Putative fructosamine kinase)	N	C	N	N	NO	0
A0A2S9U9B7	GDP-mannose pyrophospatase NudK (GDP-mannose pyrophosphatase NudK) (EC 3.6.1.-)	N	C	C	C	NO	0
A0A2S9U9C0	Succinyl-diaminopimelate desuccinylase (SDAP desuccinylase) (EC 3.5.1.18) (N-succinyl-LL-2,6-diaminoheptanedioate amidohydrolase)	N	C	C	C	NO	0
A0A2S9U9C8	Uracil permease (Uracil transporter)	MEMBR	IM	IM	IM	NO	12
A0A2S9U9D1	AI-2E family transporter (Putative permase)	MEMBR	IM	IM	IM	NO	7
A0A2S9U9D4	Uracil phosphoribosyltransferase (EC 2.4.2.9) (UMP pyrophosphorylase) (UPRTase)	N	C	C	C	NO	0
A0A2S9U9D6	Endopeptidase (Putative lipoprotein NlpC)	N	PP	IM	IM	LIPO(Sec/SPII)	0
A0A2S9U9D7	Thioredoxin peroxidase	N	C	C	C	NO	0
A0A2S9U9E1	Uncharacterized protein	N	EC	N	N	NO	0
A0A2S9U9E7	Inosine-5'-monophosphate dehydrogenase (IMP dehydrogenase) (IMPD) (IMPDH) (EC 1.1.1.205)	N	C	C	C	NO	0
A0A2S9U9E8	GTPase Der (GTP-binding protein EngA)	N	C	MULTI	N	NO	0
A0A2S9U9F4	DUF2633 domain-containing protein (DUF2633 family protein)	MEMBR (GO)	C	IM	MEMBR	NO	1
A0A2S9U9F5	4-hydroxy-3-methylbut-2-en-1-yl diphosphate synthase (flavodoxin) (EC 1.17.7.3) (1-hydroxy-2-methyl-2-(E)-butenyl 4-diphosphate synthase)	N	C	C	C	NO	0
A0A2S9U9H6	2Fe-2S ferredoxin	N	C	C	C	NO	0
A0A2S9U9H7	HTH-type transcriptional regulator IscR	N	OM	C	C	NO	0
A0A2S9U9I5	Dual-specificity RNA methyltransferase RlmN (EC 2.1.1.192) (23S rRNA (adenine(2503)-C(2))-methyltransferase) (23S rRNA m2A2503 methyltransferase) (Ribosomal RNA large subunit methyltransferase N) (tRNA (adenine(37)-C(2))-methyltransferase) (tRNA m2A37 methyltransferase)	C	C	C	C	NO	0
A0A2S9U9I8	Iron-sulfur cluster assembly scaffold protein IscU	N	C	C	C	NO	0
A0A2S9U9I9	Sulfurtransferase	N	C	PP	C	NO	0
A0A2S9U9J1	Ferredoxin (Putative ferredoxin) (YfhL family 4Fe-4S dicluster ferredoxin)	N	C	N	N	NO	0
A0A2S9U9J2	MurR/RpiR family transcriptional regulator (RpiR family transcriptional regulator)	N	C	IM	N	NO	0
A0A2S9U9J8	MerR family transcriptional regulator	N	C	C	C	NO	0
A0A2S9U9J9	Putative sigma-E factor regulatory protein RseB (Sigma-E factor regulatory protein RseB)	PP	OM	PP	PP	SP(Sec/SPI)	0
A0A2S9U9K0	Nitrogen regulatory protein P-II (Nitrogen regulatory protein P-II 1)	N	C	IM	C	NO	0
A0A2S9U9K1	Iron-binding protein IscA (Iron-sulfur cluster assembly protein)	N	PP	C	C	NO	0
A0A2S9U9K2	Ribonuclease 3 (EC 3.1.26.3) (Ribonuclease III) (RNase III)	C	C	C	C	NO	0
A0A2S9U9K4	Inositol-1-monophosphatase (EC 3.1.3.25)	N	C	C	C	NO	0
A0A2S9U9K5	Glycine cleavage system transcriptional repressor	C	C	C	C	NO	0
A0A2S9U9K7	GTPase Era	MEMBR	C	IM	MEMBR	NO	0
A0A2S9U9L1	Thioredoxin TrxC	N	C	C	C	NO	0
A0A2S9U9L2	Holo-[acyl-carrier-protein] synthase (Holo-ACP synthase) (EC 2.7.8.7) (4'-phosphopantetheinyl transferase AcpS)	C	C	C	C	NO	0
A0A2S9U9L6	Two-component system response regulator GlrR	N	C	C	C	NO	0
A0A2S9U9M3	Anti-sigma-E factor RseA (Regulator of SigE) (Sigma-E anti-sigma factor RseA) (Sigma-E factor negative regulatory protein)	IM	PP	N	IM	NO	0
A0A2S9U9M5	Pyridoxine 5'-phosphate synthase (PNP synthase) (EC 2.6.99.2)	C	C	C	C	NO	0
A0A2S9U9M6	Autonomous glycyl radical cofactor	N	C	C	C	NO	0
A0A2S9U9N0	ilv operon leader peptide (ilvGMEDA operon attenuator peptide)	N	C	N	N	NO	1
A0A2S9U9N2	Elongation factor 4 (EF-4) (EC 3.6.5.n1) (Ribosomal back-translocase LepA)	MEMBR	C	IM	IM	NO	0
A0A2S9U9N4	RNA polymerase sigma factor RpoE	N	C	C	C	NO	0
A0A2S9U9N5	Nucleoside diphosphate kinase (NDK) (NDP kinase) (EC 2.7.4.6) (Nucleoside-2-P kinase)	C	C	C	C	NO	0
A0A2S9U9N7	UDP-N-acetylglucosamine 2-epimerase (EC 5.1.3.14) (UDP-GlcNAc-2-epimerase)	C	C	C	C	NO	0
A0A2S9U9N9	ATP-dependent RNA helicase RhlB (EC 3.6.4.13)	C	C	C	C	NO	0
A0A2S9U9P1	ECA polysaccharide chain length modulation protein	MEMBR	PP	IM	IM	NO	2
A0A2S9U9P2	Protein YpfM	N	C	N	N	NO	0
A0A2S9U9P5	CDP-diacylglycerol--serine O-phosphatidyltransferase (EC 2.7.8.8) (Phosphatidylserine synthase)	N	C	C	C	NO	0
A0A2S9U9P7	Ketol-acid reductoisomerase (NADP(+)) (KARI) (EC 1.1.1.86) (Acetohydroxy-acid isomeroreductase) (AHIR) (Alpha-keto-beta-hydroxylacyl reductoisomerase)	N	C	C	C	NO	0
A0A2S9U9Q5	UDP-N-acetyl-D-mannosamine dehydrogenase (EC 1.1.1.336) (UDP-ManNAc 6-dehydrogenase)	N	C	C	C	SP(Sec/SPI) < 0.9	0
A0A2S9U9Q6	Undecaprenyl-phosphate alpha-N-acetylglucosaminyl 1-phosphate transferase (EC 2.7.8.33) (UDP-GlcNAc:undecaprenyl-phosphate GlcNAc-1-phosphate transferase) (Undecaprenyl-phosphate GlcNAc-1-phosphate transferase)	MEMBR	IM	IM	IM	NO	11
A0A2S9U9Q8	Thioredoxin	N	C	C	C	NO	0
A0A2S9U9R2	5-amino-6-(5-phospho-D-ribitylamino)uracil phosphatase YigB (EC 3.1.3.104) (Flavin mononucleotide phosphatase)	N	C	C	C	NO	0
A0A2S9U9R3	Peptidylprolyl isomerase (EC 5.2.1.8)	N	C	C	C	NO	0
A0A2S9U9R4	Acetolactate synthase 2 small subunit (EC 2.2.1.6) (Acetolactate synthase small subunit)	N	C	N	N	NO	0
A0A2S9U9R6	Alanine glycine permease (Amino acid permease)	MEMBR (GO)	IM	IM	IM	NO	12
A0A2S9U9R7	DNA repair protein RecO (Recombination protein O)	N	C	C	C	NO	0
A0A2S9U9R9	Chloramphenical resistance permease (EamA family transporter RarD)	MEMBR	IM	IM	IM	NO	10
A0A2S9U9S0	Adenylate cyclase (EC 4.6.1.1)	C	C	C	C	NO	0
A0A2S9U9S2	Probable ECA polymerase	IM	IM	IM	IM	NO	11
A0A2S9U9S5	Transcription termination factor Rho (EC 3.6.4.-) (ATP-dependent helicase Rho)	N	C	C	C	NO	0
A0A2S9U9S6	DNA helicase (EC 3.6.4.12)	C (GO)	C	C	C	NO	0
A0A2S9U9T3	Uncharacterized lipoprotein YifL	MEMBR (GO)	PP	N	N	LIPO(Sec/SPII)	1
A0A2S9U9T5	UDP-N-acetyl-D-mannosaminuronic acid transferase (UDP-ManNAcA transferase) (EC 2.4.1.180)	N	C	C	C	NO	0
A0A2S9U9T8	Magnesium transport protein CorA	MEMBR	C	IM	IM	NO	2
A0A2S9U9T9	Glycine zipper family protein	N	PP	N	N	SP(Sec/SPI)	0
A0A2S9U9U1	5-methyltetrahydropteroyltriglutamate--homocysteine methyltransferase (EC 2.1.1.14) (Cobalamin-independent methionine synthase) (Methionine synthase, vitamin-B12 independent isozyme)	N	C	C	C	NO	0
A0A2S9U9U2	Thioesterase family protein (Thioesterase superfamily enzyme)	N	IM	N	N	NO	0
A0A2S9U9U3	Ubiquinone biosynthesis accessory factor UbiJ	C	C	C	C	NO	0
A0A2S9U9U4	Ubiquinone/menaquinone biosynthesis C-methyltransferase UbiE (EC 2.1.1.163) (EC 2.1.1.201) (2-methoxy-6-polyprenyl-1,4-benzoquinol methylase) (Demethylmenaquinone methyltransferase)	N	C	C	C	NO	0
A0A2S9U9U5	UPF0438 protein YifE	N	C	C	C	NO	0
A0A2S9U9U8	Hydrolase (Sugar/pyridoxal phosphate phosphatase YigL)	N	C	C	C	NO	0
A0A2S9U9V3	Uridine phosphorylase (EC 2.4.2.3)	C	C	C	C	NO	0
A0A2S9U9V5	Phospholipase A1 (EC 3.1.1.32) (EC 3.1.1.4) (Phosphatidylcholine 1-acylhydrolase)	MEMBR	OM	OM	OM	SP(Sec/SPI)	0
A0A2S9U9V8	Sec-independent protein translocase protein TatB	MEMBR	PP	IM	IM	NO	1
A0A2S9U9W2	APC family permease (Inner membrane transport protein YeeF)	MEMBR (GO)	IM	IM	IM	NO	12
A0A2S9U9W3	Histidine biosynthesis bifunctional protein HisIE [Includes: Phosphoribosyl-AMP cyclohydrolase (PRA-CH) (EC 3.5.4.19); Phosphoribosyl-ATP pyrophosphatase (PRA-PH) (EC 3.6.1.31)]	C	C	C	C	NO	0
A0A2S9U9X1	Porphobilinogen deaminase (PBG) (EC 2.5.1.61) (Hydroxymethylbilane synthase) (HMBS) (Pre-uroporphyrinogen synthase)	N	C	C	C	NO	0
A0A2S9U9X8	NAD dependent epimerase/dehydratase family protein (SDR family NAD(P)-dependent oxidoreductase) (SDR family oxidoreductase)	N	C	C	C	SP(Sec/SPI)	0
A0A2S9U9Y1	DUF2628 domain-containing protein	MEMBR (GO)	IM	IM	IM	NO	2
A0A2S9U9Y4	Histidine biosynthesis bifunctional protein HisB [Includes: Histidinol-phosphatase (EC 3.1.3.15); Imidazoleglycerol-phosphate dehydratase (IGPD) (EC 4.2.1.19)]	C	C	C	C	NO	0
A0A2S9U9Z0	UDP-glucose lipid carrier transferase (Undecaprenyl-phosphate glucose phosphotransferase) (EC 2.7.8.31)	MEMBR	IM	IM	IM	NO	5
A0A2S9U9Z5	GDP-L-fucose synthase (EC 1.1.1.271) (GDP-4-keto-6-deoxy-D-mannose-3,5-epimerase-4-reductase)	N	C	C	C	NO	0
A0A2S9UA00	GDP-mannose mannosyl hydrolase (GDPMH) (EC 3.6.1.-)	N	C	N	N	NO	0
A0A2S9UA01	Colanic acid biosynthesis protein (Putative colanic acid polymerase WcaD)	MEMBR (GO)	IM	IM	IM	NO	11
A0A2S9UA02	Sec-independent protein translocase protein TatC	MEMBR	IM	IM	IM	NO	6
A0A2S9UA03	Colanic acid biosynthesis acetyltransferase WcaF	N	IM	C	N	NO	0
A0A2S9UA06	Uridine kinase (EC 2.7.1.48) (Cytidine monophosphokinase) (Uridine monophosphokinase)	C	C	C	C	NO	0
A0A2S9UA09	Protein-tyrosine-phosphatase (EC 3.1.3.48)	N	C	C	C	NO	0
A0A2S9UA14	GDP-mannose 4,6-dehydratase (EC 4.2.1.47) (GDP-D-mannose dehydratase)	N	C	C	C	NO	0
A0A2S9UA17	dCTP deaminase (EC 3.5.4.13) (Deoxycytidine triphosphate deaminase)	N	C	C	C	NO	0
A0A2S9UA19	ATP phosphoribosyltransferase (ATP-PRT) (ATP-PRTase) (EC 2.4.2.17)	C	C	C	C	NO	0
A0A2S9UA22	Phytase	N	C	N	N	NO	0
A0A2S9UA49	Colanic acid biosynthesis fucosyltransferase WcaI (Glycosyl transferase WcaI)	N	C	C	C	NO	0
A0A2S9UA55	Protein YohP	MEMBR (GO)	C	IM	IM	NO	1
A0A2S9UA56	Type II toxin-antitoxin system RelE/ParE family toxin	N	C	N	N	NO	0
A0A2S9UA62	Beta-methylgalactoside transporter inner membrane protein (Galactose/methyl galactoside ABC transporter permease MglC)	MEMBR	IM	IM	IM	NO	9
A0A2S9UA63	Beta-D-glucoside glucohydrolase (Beta-glucosidase BglX) (EC 3.2.1.21)	N	PP	PP	PP	SP(Sec/SPI)	0
A0A2S9UA72	Helix-turn-helix domain-containing protein	N	C	C	C	NO	0
A0A2S9UA75	Phosphofructokinase	N	C	C	C	NO	0
A0A2S9UA79	Galactose/methyl galactoside import ATP-binding protein MglA (EC 7.5.2.11)	IM	C	IM	IM	NO	0
A0A2S9UA81	DNA-binding transcriptional regulator GalS (HTH-type transcriptional regulator GalS)	N	C	C	C	NO	0
A0A2S9UA82	GTP cyclohydrolase 1 (EC 3.5.4.16) (GTP cyclohydrolase I) (GTP-CH-I)	N	C	C	C	NO	0
A0A2S9UA85	Cyclic-guanylate-specific phosphodiesterase (EC 3.1.4.52)	MEMBR	IM	IM	IM	NO	2
A0A2S9UA86	Two-component response-regulatory protein YehT (Two-component system response regulator BtsR) (Two-component system response regulator YehT)	N	C	C	C	NO	0
A0A2S9UA87	Bifunctional murein DD-endopeptidase/murein LD-carboxypeptidase (EC 3.4.17.13) (Putative outer membrane lipoprotein)	N	OM	MULTI	N	LIPO(Sec/SPII)	0
A0A2S9UA88	Elongation factor P-like protein	C (GO)	C	C	C	NO	0
A0A2S9UA94	Uncharacterized protein	N	PP	N	N	NO	0
A0A2S9UA95	UPF0352 protein AGJ02_04160	N	C	N	N	NO	0
A0A2S9UA96	UPF0387 membrane protein YohO	MEMBR	C	IM	IM	NO	1
A0A2S9UA97	Nucleoid-associated protein AUN10_20965	C	C	C	C	NO	0
A0A2S9UAA1	Lipid A 1-diphosphate synthase (EC 2.7.4.29) (Kdo(2)-lipid A phosphotransferase) (Undecaprenyl pyrophosphate:lipid A 1-phosphate phosphotransferase)	IM	IM	IM	IM	NO	5
A0A2S9UAA4	Putative sulfate transporter (SulP family inorganic anion transporter)	MEMBR (GO)	IM	IM	IM	NO	10
A0A2S9UAA7	YkgJ family cysteine cluster protein	N	C	N	N	NO	0
A0A2S9UAB2	50S ribosomal protein L25	C (GO)	C	C	C	NO	0
A0A2S9UAB3	Outer membrane porin protein C (Phosphoporin PhoE) (Porin OmpC)	MEMBR	OM	OM	OM	SP(Sec/SPI)	0
A0A2S9UAB5	Outer membrane permeability protein SanA (Vancomycin high temperature exclusion protein)	N	IM	IM	IM	NO	1
A0A2S9UAB6	Microcin C ABC transporter permease YejB	MEMBR	IM	IM	IM	NO	6
A0A2S9UAC3	Glycerol-3-phosphate transporter	MEMBR	IM	IM	IM	NO	12
A0A2S9UAC9	DNA-binding response regulator TctD (Transcriptional regulator TctD)	N	C	C	C	NO	0
A0A2S9UAD0	Glycerophosphodiester phosphodiesterase (EC 3.1.4.46)	N	PP	PP	PP	SP(Sec/SPI)	0
A0A2S9UAD7	Transcriptional regulatory protein RcsB	N	C	C	C	NO	0
A0A2S9UAE2	Tricarboxylate transport protein TctA (Tripartite tricarboxylate transporter permease)	MEMBR (GO)	IM	IM	IM	NO	12
A0A2S9UAE3	NADH-quinone oxidoreductase subunit K (EC 7.1.1.-) (NADH dehydrogenase I subunit K) (NDH-1 subunit K)	MEMBR	IM	IM	IM	NO	3
A0A2S9UAE5	NADH-quinone oxidoreductase subunit F (EC 7.1.1.-)	N	C	MULTI	N	NO	0
A0A2S9UAE6	Uncharacterized protein	N	OM	N	N	SP(Sec/SPI)	0
A0A2S9UAE7	NADH dehydrogenase I subunit E (NADH-quinone oxidoreductase subunit E) (NDH-1 subunit E)	N	C	C	C	NO	0
A0A2S9UAF0	Ribonucleoside-diphosphate reductase (EC 1.17.4.1)	N	C	C	C	NO	0
A0A2S9UAF9	Transcriptional regulator LrhA	N	C	MULTI	N	NO	0
A0A2S9UAG0	NADH-quinone oxidoreductase subunit C/D (EC 7.1.1.-) (NADH dehydrogenase I subunit C/D) (NDH-1 subunit C/D)	MEMBR	C	C	C	NO	0
A0A2S9UAG3	TetR family transcriptional regulator (TetR/AcrR family transcriptional regulator)	N	C	C	C	NO	0
A0A2S9UAG5	5'-deoxynucleotidase AGJ02_03860 (EC 3.1.3.89) (5'-deoxyribonucleotidase) (Nucleoside 5'-monophosphate phosphohydrolase)	C	C	N	C	NO	0
A0A2S9UAG6	NADH-quinone oxidoreductase subunit H (EC 7.1.1.-) (NADH dehydrogenase I subunit H) (NDH-1 subunit H)	MEMBR	IM	IM	IM	NO	8
A0A2S9UAG7	NADH-quinone oxidoreductase subunit I (EC 7.1.1.-) (NADH dehydrogenase I subunit I) (NDH-1 subunit I)	MEMBR	C	MULTI	IM	NO	0
A0A2S9UAG9	RamA family antibiotic efflux transcriptional regulator (Transcriptional activator RamA)	N	C	C	C	NO	0
A0A2S9UAH0	NADH-quinone oxidoreductase subunit N (EC 7.1.1.-) (NADH dehydrogenase I subunit N) (NDH-1 subunit N)	MEMBR	IM	IM	IM	NO	14
A0A2S9UAH1	Acetate kinase (EC 2.7.2.1) (Acetokinase)	C	C	C	C	NO	0
A0A2S9UAH6	Amidophosphoribosyltransferase (ATase) (EC 2.4.2.14) (Glutamine phosphoribosylpyrophosphate amidotransferase) (GPATase)	N	C	C	C	NO	0
A0A2S9UAH7	Uncharacterized Nudix hydrolase YfcD	N	C	C	C	NO	0
A0A2S9UAI0	Colicin V production protein	MEMBR	IM	IM	IM	NO	4
A0A2S9UAI2	ABC transporter permease (Histidine/lysine/arginine/ornithine ABC transporter permease HisM)	MEMBR	IM	IM	IM	NO	3
A0A2S9UAI4	Phosphoesterase (EC 3.1.4.-)	N	C	N	N	NO	0
A0A2S9UAI6	YfcL family protein	N	C	N	N	NO	0
A0A2S9UAI7	Phosphate acetyltransferase (EC 2.3.1.8) (Phosphotransacetylase)	C	C	C	C	NO	0
A0A2S9UAJ0	NADH dehydrogenase I subunit M (NADH-quinone oxidoreductase subunit M) (NDH-1 subunit M)	MEMBR	IM	IM	IM	NO	12
A0A2S9UAJ4	Lipoprotein VacJ (Phospholipid-binding lipoprotein MlaA)	MEMBR (GO)	EC	OM	OM	LIPO(Sec/SPII)	0
A0A2S9UAK9	DUF1158 domain-containing protein	MEMBR (GO)	C	IM	IM	NO	2
A0A2S9UAL0	3-oxoacyl-ACP synthase (Beta-ketoacyl-ACP synthase I) (EC 2.3.1.41)	N	C	C	C	NO	0
A0A2S9UAL1	Alanine transaminase (EC 2.6.1.2) (Aminotransferase)	N	C	C	C	NO	0
A0A2S9UAL7	Acetyl-coenzyme A carboxylase carboxyl transferase subunit beta (ACCase subunit beta) (Acetyl-CoA carboxylase carboxyltransferase subunit beta) (EC 2.1.3.15)	C	C	C	C	NO	0
A0A2S9UAL8	Acetolactate synthase (Acetolactate synthase AlsS) (EC 2.2.1.6)	N	IM	C	N	NO	0
A0A2S9UAL9	DUF406 family protein	N	C	N	N	NO	0
A0A2S9UAM0	Histidine ABC transporter ATP-binding protein HisP (Histidine/lysine/arginine/ornithine transporter subunit HisP)	MEMBR	C	IM	IM	NO	0
A0A2S9UAM1	Putative DNA-binding transcriptional regulator	N	C	N	N	NO	0
A0A2S9UAM2	Putative DNA-binding transcriptional regulator	N	C	N	N	NO	0
A0A2S9UAM3	DUF2502 domain-containing protein	N	PP	N	N	SP(Sec/SPI)	1
A0A2S9UAM7	Glucose-specific PTS system EIIA component (PTS glucose transporter subunit IIA)	N	C	C	C	NO	0
A0A2S9UAN3	DNA-binding response regulator (LytTR family transcriptional regulator) (Response regulator transcription factor)	N	C	C	C	NO	0
A0A2S9UAN4	Divalent metal cation transporter MntH	MEMBR	IM	IM	IM	NO	11
A0A2S9UAN6	Magnesium and cobalt transport protein CorA (Magnesium transporter CorA)	MEMBR	C	IM	MEMBR	NO	2
A0A2S9UAN7	Cell division protein ZipA	IM	IM	IM	IM	NO	1
A0A2S9UAN9	N-acetylmuramoyl-L-alanine amidase (EC 3.5.1.28)	N	PP	N	N	TAT	0
A0A2S9UAP6	Nucleoside permease	MEMBR	IM	IM	IM	NO	9
A0A2S9UAP9	Uncharacterized protein	N	C	N	N	NO	0
A0A2S9UAQ0	Helix-turn-helix transcriptional regulator (XRE-family transcriptional regulator)	N	C	N	N	NO	0
A0A2S9UAQ3	PTS system phosphohistidinoprotein-hexose phosphotransferase Hpr (Phosphocarrier protein HPr)	C	C	C	C	NO	0
A0A2S9UAR3	TIGR00156 family protein (YgiW/YdeI family stress tolerance OB fold protein)	N	PP	N	N	SP(Sec/SPI)	0
A0A2S9UAS4	N-acetyltransferase	N	C	C	C	NO	0
A0A2S9UAS8	DUF466 domain-containing protein (YbdD/YjiX family protein)	N	PP	N	N	NO	0
A0A2S9UAT2	Flagellar regulator flk (Fluke)	IM	PP	IM	IM	NO	1
A0A2S9UAT4	50S ribosomal protein L3 glutamine methyltransferase (L3 MTase) (EC 2.1.1.298) (N5-glutamine methyltransferase PrmB)	C (GO)	C	C	C	NO	0
A0A2S9UAT6	Sulfate/thiosulfate ABC transporter permease CysW (Sulfate/thiosulfate transporter permease subunit)	MEMBR	IM	IM	IM	NO	6
A0A2S9UAU2	Membrane protein YpdK	MEMBR (GO)	C	IM	IM	NO	1
A0A2S9UAU4	Glyoxylate bypass operon transcriptional repressor IclR (IclR family transcriptional regulator)	N	C	C	C	NO	0
A0A2S9UAU8	Sulfate transport system permease protein CysT	MEMBR	IM	IM	IM	NO	7
A0A2S9UAV0	Maltodextrin-binding protein	PP	PP	PP	PP	SP(Sec/SPI)	0
A0A2S9UAV6	Membrane protein YoeI	N	C	N	N	NO	0
A0A2S9UAW0	UPF0337 protein YjbJ	N	C	N	N	NO	0
A0A2S9UAW4	Aminotransferase (EC 2.6.1.-)	N	C	C	C	NO	0
A0A2S9UAW8	his operon attenuator peptide (his operon leader peptide)	N	C	N	N	NO	0
A0A2S9UAX1	Chorismate pyruvate-lyase (CL) (CPL) (EC 4.1.3.40)	C	C	C	C	NO	0
A0A2S9UAX5	Diacylglycerol kinase (EC 2.7.1.107)	MEMBR	IM	IM	IM	NO	2
A0A2S9UAX8	Maltose/maltodextrin import ATP-binding protein MalK (EC 7.5.2.1)	MEMBR	C	IM	IM	NO	0
A0A2S9UAY1	UvrABC system protein A (UvrA protein) (Excinuclease ABC subunit A)	C	C	C	C	NO	0
A0A2S9UAY3	Maltose ABC transporter permease MalG (Maltose transporter permease)	MEMBR	IM	IM	IM	NO	6
A0A2S9UAZ3	Replicative DNA helicase (EC 3.6.4.12)	N	C	C	C	NO	0
A0A2S9UAZ4	Uncharacterized protein	N	EC	EC	EC	SP(Sec/SPI)	0
A0A2S9UB01	Single-stranded DNA-binding protein (SSB)	N	EC	C	C	NO	0
A0A2S9UB03	Uncharacterized protein	N	C	N	N	NO	0
A0A2S9UB06	DNA-binding transcriptional regulator SoxS (Superoxide response transcriptional regulator SoxS) (Transcriptional regulator)	N	C	C	C	NO	0
A0A2S9UB08	10 kDa chaperonin (GroES protein) (Protein Cpn10)	C	C	C	C	NO	0
A0A2S9UB15	Entericidin B membrane lipoprotein (Entericidin, EcnA/B family) (Lipoprotein toxin entericidin B)	IM (GO)	PP	IM	IM	LIPO(Sec/SPII)	0
A0A2S9UB19	PhnA family protein	N	C	N	N	NO	0
A0A2S9UB21	Cation/acetate symporter ActP (Acetate permease) (Acetate transporter ActP)	MEMBR	IM	IM	IM	SP(Sec/SPI) < 0.9	14
A0A2S9UB22	60 kDa chaperonin (GroEL protein) (Protein Cpn60)	C	C	C	C	NO	0
A0A2S9UB26	Methyl-accepting chemotaxis protein	N	C	N	N	NO	0
A0A2S9UB36	Protein HflC	MEMBR (GO)	C	C	C	NO	1
A0A2S9UB37	Helix-turn-helix transcriptional regulator (Putative LuxR family bacterial regulator protein)	N	C	N	N	NO	0
A0A2S9UB52	DUF2065 domain-containing protein	MEMBR (GO)	C	IM	MEMBR	NO	2
A0A2S9UB55	EF-P post-translational modification enzyme B (L-lysine 2,3-aminomutase)	N	C	C	C	NO	0
A0A2S9UB56	Adenylosuccinate synthetase (AMPSase) (AdSS) (EC 6.3.4.4) (IMP--aspartate ligase)	C	C	C	C	NO	0
A0A2S9UB58	Alanine/D-serine/glycine permease (D-serine/D-alanine/glycine transporter)	MEMBR (GO)	IM	IM	IM	NO	12
A0A2S9UB59	DUF485 domain-containing protein	MEMBR (GO)	IM	IM	IM	NO	2
A0A2S9UB60	Elongation factor P (EF-P)	C	C	C	C	NO	0
A0A2S9UB61	50S ribosomal protein L9	C (GO)	C	C	C	NO	0
A0A2S9UB62	Addiction module antitoxin (Putative addiction module antidote protein)	N	C	N	N	NO	0
A0A2S9UB65	Protein HflK	MEMBR	OM	C	IM	NO	1
A0A2S9UB67	Elongation factor P--(R)-beta-lysine ligase (EF-P--(R)-beta-lysine ligase) (EC 6.3.1.-) (EF-P post-translational modification enzyme A) (EF-P-lysine lysyltransferase)	C (GO)	C	C	C	NO	0
A0A2S9UB72	DUF1311 domain-containing protein	N	PP	N	N	LIPO(Sec/SPII) < 0.9	0
A0A2S9UB75	30S ribosomal protein S18	C (GO)	C	C	C	NO	0
A0A2S9UB80	Autotransporter assembly factor TamA (Translocation and assembly module subunit TamA)	MEMBR	OM	OM	OM	SP(Sec/SPI) < 0.9	0
A0A2S9UB83	YtfJ family protein	N	PP	N	N	SP(Sec/SPI)	0
A0A2S9UB84	DUF1107 domain-containing protein	N	PP	N	N	NO	0
A0A2S9UB86	Uncharacterized protein	N	C	N	N	NO	0
A0A2S9UB89	ABC transporter substrate-binding protein (Sugar ABC transporter substrate-binding protein)	N	PP	PP	PP	SP(Sec/SPI)	1
A0A2S9UB92	Ribonuclease R (RNase R) (EC 3.1.13.1)	C	C	C	C	NO	0
A0A2S9UB94	HxlR family transcriptional regulator (Winged helix-turn-helix transcriptional regulator)	N	C	N	N	NO	0
A0A2S9UB98	Primosomal replication protein N	N	C	N	N	NO	0
A0A2S9UBA1	30S ribosomal protein S6	C (GO)	C	C	C	NO	0
A0A2S9UBB0	Fimbria A protein (Fimbrial protein)	FLAG (GO)	EC	EC	FLAG	SP(Sec/SPI)	0
A0A2S9UBB2	Inorganic pyrophosphatase (EC 3.6.1.1) (Pyrophosphate phospho-hydrolase) (PPase)	C	C	C	C	NO	0
A0A2S9UBB6	Uncharacterized protein	N	C	N	N	NO	0
A0A2S9UBB8	DUF4310 domain-containing protein (DUF4310 family protein) (Putative inner membrane protein)	MEMBR (GO)	IM	IM	IM	NO	6
A0A2S9UBC0	Sugar ABC transporter permease YjfF	MEMBR	IM	IM	IM	NO	9
A0A2S9UBD1	Uncharacterized protein	N	C	N	N	NO	0
A0A2S9UBD5	UPF0307 protein AGJ02_15970	N	C	C	C	NO	0
A0A2S9UBD8	PTS lactose/cellobiose transporter subunit IIA (PTS system, lactose/cellobiose-specific component IIA)	N	C	C	C	NO	0
A0A2S9UBE2	Uncharacterized protein	N	C	C	C	NO	0
A0A2S9UBE4	Antibiotic biosynthesis monooxygenase (Antibiotic biosynthesis monooxygenase domain-containing protein)	N	C	N	N	NO	0
A0A2S9UBE5	Biopolymer transport protein ExbD	MEMBR	PP	IM	IM	NO	1
A0A2S9UBE7	RNA helicase	N	C	N	N	NO	1
A0A2S9UBF4	PTS system, trehalose(Maltose)-specific IIBC component (PTS trehalose transporter subunit IIBC) (EC 2.7.1.201)	MEMBR	IM	IM	IM	NO	10
A0A2S9UBG5	PTS sugar transporter subunit IIB (PTS system, Lactose/Cellobiose specific IIB subunit)	N	C	C	C	SP(Sec/SPI) < 0.9	0
A0A2S9UBH8	Citrate (pro-3S)-lyase subunit beta (EC 4.1.3.34) (EC 4.1.3.6) (Citrate lyase subunit beta) (Citryl-CoA lyase subunit)	C	C	C	C	NO	0
A0A2S9UBH9	UPF0114 protein AGJ02_16160	MEMBR	IM	IM	IM	NO	3
A0A2S9UBI5	DNA primase (EC 2.7.7.-)	N	C	C	C	NO	0
A0A2S9UBJ0	Probable Fe(2+)-trafficking protein	N	C	N	N	NO	0
A0A2S9UBJ3	30S ribosomal protein S21	C (GO)	C	C	C	NO	0
A0A2S9UBJ4	SH3 domain-containing protein	MEMBR	IM	N	MEMBR	SP(Sec/SPI)	1
A0A2S9UBK3	Esterase YqiA	N	C	N	N	NO	0
A0A2S9UBK8	RNA polymerase sigma factor RpoD (Sigma-70)	C	C	C	C	NO	0
A0A2S9UBL4	dITP/XTP pyrophosphatase (EC 3.6.1.66) (Non-canonical purine NTP pyrophosphatase) (Non-standard purine NTP pyrophosphatase) (Nucleoside-triphosphate diphosphatase) (Nucleoside-triphosphate pyrophosphatase) (NTPase)	N	C	C	C	NO	0
A0A2S9UBL5	ADP-ribose diphosphatase (EC 3.6.1.13) (ADP-ribose phosphohydrolase) (ADP-ribose pyrophosphatase) (Adenosine diphosphoribose pyrophosphatase)	N	C	C	C	NO	0
A0A2S9UBL7	Bifunctional protein HldE [Includes: D-beta-D-heptose 7-phosphate kinase (EC 2.7.1.167) (D-beta-D-heptose 7-phosphotransferase) (D-glycero-beta-D-manno-heptose-7-phosphate kinase); D-beta-D-heptose 1-phosphate adenylyltransferase (EC 2.7.7.70) (D-glycero-beta-D-manno-heptose 1-phosphate adenylyltransferase)]	N	C	C	C	NO	0
A0A2S9UBL8	DNA topoisomerase 4 subunit B (EC 5.6.2.2) (Topoisomerase IV subunit B)	N	C	C	C	NO	0
A0A2S9UBL9	7,8-dihydroneopterin aldolase (EC 4.1.2.25)	N	C	C	C	NO	0
A0A2S9UBM2	Ribosomal RNA small subunit methyltransferase E (EC 2.1.1.193)	C	C	C	C	NO	0
A0A2S9UBM4	YGGT family protein	MEMBR (GO)	IM	IM	IM	NO	4
A0A2S9UBM5	DUF1249 domain-containing protein (DUF1249 family protein)	N	C	N	N	NO	0
A0A2S9UBM6	UPF0235 protein AGJ02_13600	N	C	N	N	NO	0
A0A2S9UBM8	3',5'-cyclic adenosine monophosphate phosphodiesterase CpdA (3',5'-cyclic AMP phosphodiesterase) (cAMP phosphodiesterase) (EC 3.1.4.53)	N	C	C	C	NO	0
A0A2S9UBN1	Protein SprT	C	C	C	C	NO	0
A0A2S9UBN2	DNA-specific endonuclease I (Deoxyribonuclease I) (EC 3.1.21.1)	N	PP	PP	PP	SP(Sec/SPI)	1
A0A2S9UBN5	Glycerol-3-phosphate acyltransferase (Acyl-PO4 G3P acyltransferase) (Acyl-phosphate--glycerol-3-phosphate acyltransferase) (G3P acyltransferase) (GPAT) (EC 2.3.1.275) (Lysophosphatidic acid synthase) (LPA synthase)	MEMBR	IM	IM	IM	NO	4
A0A2S9UBP1	Phosphoglycerate kinase (EC 2.7.2.3)	C	C	C	C	NO	0
A0A2S9UBP2	Fructose-bisphosphate aldolase (FBP aldolase) (EC 4.1.2.13)	N	PP	C	N	NO	0
A0A2S9UBP3	UPF0301 protein AGJ02_13635	N	C	N	N	NO	0
A0A2S9UBP4	M48 family metallopeptidase (Putative metalloprotease yggG)	N	PP	PP	PP	LIPO(Sec/SPII)	0
A0A2S9UBP7	Cell division protein ZapA (Z ring-associated protein ZapA)	C	C	C	C	NO	0
A0A2S9UBP8	Biosynthetic arginine decarboxylase (ADC) (EC 4.1.1.19)	N	PP	PP	PP	NO	0
A0A2S9UBQ0	HTH-type transcriptional regulator ArgP	N	C	C	C	NO	0
A0A2S9UBQ2	Transketolase (EC 2.2.1.1)	N	C	C	C	NO	0
A0A2S9UBQ5	Antibiotic biosynthesis monooxygenase (Quinol monooxygenase)	N	C	C	C	NO	0
A0A2S9UBQ7	S-adenosylmethionine synthase (AdoMet synthase) (EC 2.5.1.6) (MAT) (Methionine adenosyltransferase)	C	C	C	C	NO	0
A0A2S9UBR2	Pyridoxal phosphate homeostasis protein (PLP homeostasis protein)	N	C	C	C	NO	0
A0A2S9UBR4	Thiol:disulfide interchange protein	PP	PP	PP	PP	SP(Sec/SPI)	0
A0A2S9UBR5	Glycine cleavage system H protein	N	C	N	N	NO	0
A0A2S9UBS4	Peptide chain release factor 2 (RF-2)	C	C	C	C	NO	0
A0A2S9UBT1	Flavodoxin	N	C	N	N	NO	0
A0A2S9UBT5	LysE family translocator (Lysine transporter)	IM (GO)	IM	IM	IM	NO	4
A0A2S9UBT7	Cupin domain-containing protein (Pectin degradation protein)	N	C	C	C	NO	0
A0A2S9UBU4	ABC transporter membrane protein (Sugar ABC transporter permease)	MEMBR	IM	IM	IM	NO	7
A0A2S9UBV5	YgdI/YgdR family lipoprotein	IM (GO)	PP	N	MEMBR	LIPO(Sec/SPII)	1
A0A2S9UBW8	Cysteine desulfurase sulfur acceptor subunit CsdE (EC 2.8.1.7) (FeS_syn_CsdE domain-containing protein)	N	C	C	C	NO	0
A0A2S9UBX1	YgdI/YgdR family lipoprotein	IM (GO)	PP	N	MEMBR	LIPO(Sec/SPII)	1
A0A2S9UBX2	FCD domain-containing protein (GntR family transcriptional regulator)	N	C	C	C	NO	0
A0A2S9UBY1	RNA pyrophosphohydrolase (EC 3.6.1.-) ((Di)nucleoside polyphosphate hydrolase)	N	C	C	C	NO	0
A0A2S9UBY4	DNA mismatch repair protein MutH (Methyl-directed mismatch repair protein)	C	C	C	C	NO	0
A0A2S9UBY8	Enolase (EC 4.2.1.11) (2-phospho-D-glycerate hydro-lyase) (2-phosphoglycerate dehydratase)	EC	C	C	C	NO	0
A0A2S9UBZ0	GDP/GTP pyrophosphokinase (GTP diphosphokinase) (EC 2.7.6.5)	N	C	C	C	NO	0
A0A2S9UBZ4	HAAAP family serine/threonine permease (Serine transporter)	MEMBR	IM	IM	IM	NO	11
A0A2S9UBZ6	Phosphoadenosine phosphosulfate reductase (EC 1.8.4.8) (3'-phosphoadenylylsulfate reductase) (PAPS reductase, thioredoxin dependent) (PAPS sulfotransferase) (PAdoPS reductase)	C	C	C	C	NO	0
A0A2S9UBZ7	7-carboxy-7-deazaguanine synthase (CDG synthase) (EC 4.3.99.3) (Queuosine biosynthesis protein QueE)	N	C	C	C	NO	0
A0A2S9UBZ9	6-carboxy-5,6,7,8-tetrahydropterin synthase (EC 4.-.-.-)	N	C	C	C	NO	0
A0A2S9UC01	DNA-binding transcriptional activator (Transcriptional regulator GcvA)	N	C	C	C	NO	0
A0A2S9UC05	AMP nucleosidase (EC 3.2.2.4)	N	C	C	C	NO	0
A0A2S9UC07	Cell division protein FtsB	IM	PP	IM	IM	NO	1
A0A2S9UC09	DUF3561 domain-containing protein (DUF3561 family protein)	MEMBR (GO)	IM	IM	IM	NO	3
A0A2S9UC11	CTP synthase (EC 6.3.4.2) (Cytidine 5'-triphosphate synthase) (Cytidine triphosphate synthetase) (CTP synthetase) (CTPS) (UTP--ammonia ligase)	N	C	C	C	NO	1
A0A2S9UC13	Protein-L-isoaspartate O-methyltransferase (EC 2.1.1.77) (L-isoaspartyl protein carboxyl methyltransferase) (Protein L-isoaspartyl methyltransferase) (Protein-beta-aspartate methyltransferase) (PIMT)	C	C	C	C	NO	0
A0A2S9UC22	DNA mismatch repair protein MutS	N	C	C	C	NO	0
A0A2S9UC25	Competence/damage-inducible protein A (Nicotinamide-nucleotide amidase) (EC 3.5.1.42)	N	EC	N	N	NO	0
A0A2S9UC31	2-C-methyl-D-erythritol 2,4-cyclodiphosphate synthase (MECDP-synthase) (MECPP-synthase) (MECPS) (EC 4.6.1.12)	N	C	C	C	NO	0
A0A2S9UC33	Amino acid ABC transporter permease	MEMBR	IM	IM	IM	NO	4
A0A2S9UC35	Sulfate adenylyltransferase subunit 2 (EC 2.7.7.4) (ATP-sulfurylase small subunit) (Sulfate adenylate transferase) (SAT)	N	C	C	C	NO	0
A0A2S9UC38	KTSC domain-containing protein	N	C	N	N	NO	0
A0A2S9UC39	Protein RecA (Recombinase A)	C	C	C	C	NO	0
A0A2S9UC42	HTH-type transcriptional repressor NsrR	N	C	C	C	NO	0
A0A2S9UC43	LPS O-antigen length regulator	MEMBR	IM	IM	IM	NO	2
A0A2S9UC53	Lytic murein transglycosylase B (EC 4.2.2.-) (Murein hydrolase B) (Murein transglycosylase B)	N	PP	IM	OM	LIPO(Sec/SPII)	0
A0A2S9UC57	Phospholipase	N	PP	N	N	NO	0
A0A2S9UC59	Type VI secretion system baseplate subunit TssE (VI_zyme domain-containing protein)	N	C	C	C	NO	0
A0A2S9UC60	EvpB family type VI secretion protein (Type VI secretion system contractile sheath large subunit)	N	C	C	C	NO	0
A0A2S9UC62	Translational regulator CsrA (Carbon storage regulator)	C	C	N	C	NO	0
A0A2S9UC71	Type I toxin-antitoxin system toxin TisB	IM (GO)	C	N	IM	NO	1
A0A2S9UC72	DotU family type VI secretion system protein (Type VI secretion system OmpA/MotB family protein)	MEMBR (GO)	IM	IM	IM	NO	1
A0A2S9UC74	Type VI secretion system-associated protein TagF (Type VI secretion-associated protein)	N	PP	N	N	NO	0
A0A2S9UC75	Hcp1 family type VI secretion system effector (Type VI secretion system tube protein Hcp)	N	EC	EC	EC	NO	0
A0A2S9UC77	Protein serine/threonine phosphatase (Serine/threonine-protein phosphatase)	N	PP	N	N	NO	0
A0A2S9UC81	Small heat shock protein IbpA (16 kDa heat shock protein A)	C	C	C	C	NO	0
A0A2S9UC83	ImpA family type VI secretion-associated protein (Type VI secretion system protein TssA)	N	C	C	C	NO	0
A0A2S9UC85	Type VI secretion protein (Type VI secretion system baseplate subunit TssK)	N	C	C	C	NO	0
A0A2S9UC88	DUF202 domain-containing protein	MEMBR	IM	IM	IM	NO	3
A0A2S9UC90	Ribonuclease P protein component (RNase P protein) (RNaseP protein) (EC 3.1.26.5) (Protein C5)	N	C	N	N	NO	0
A0A2S9UC91	Hok/gef family protein (Type I toxin-antitoxin system Hok family toxin)	IM	C	PP	IM	NO	1
A0A2S9UC92	MFS transporter	MEMBR	IM	IM	IM	NO	12
A0A2S9UC94	Type VI secretion system contractile sheath small subunit (VI_chp_5 domain-containing protein)	N	C	C	C	NO	0
A0A2S9UC95	6-phospho-alpha-glucosidase	MEMBR (GO)	C	C	C	NO	1
A0A2S9UC97	Type VI secretion lipoprotein/VasD (Type VI secretion system lipoprotein TssJ)	N	PP	N	N	LIPO(Sec/SPII)	1
A0A2S9UCA6	Putative membrane protein insertion efficiency factor	MEMBR	C	N	IM	NO	0
A0A2S9UCA7	Beta sliding clamp	C	C	C	C	NO	0
A0A2S9UCA9	DNA replication and repair protein RecF	C	C	C	C	NO	0
A0A2S9UCB2	Phosphate transport system permease protein	MEMBR	IM	IM	IM	NO	6
A0A2S9UCB3	DNA gyrase subunit B (EC 5.6.2.2)	C	C	C	C	NO	0
A0A2S9UCC0	Sugar phosphate phosphatase (Sugar-phosphatase) (EC 3.1.3.23)	N	C	C	C	NO	0
A0A2S9UCC1	ATP synthase subunit delta (ATP synthase F(1) sector subunit delta) (F-type ATPase subunit delta) (F-ATPase subunit delta)	MEMBR	C	C	C	NO	0
A0A2S9UCC6	Phosphate-specific transport system accessory protein PhoU	C	C	C	C	NO	0
A0A2S9UCC7	Phosphate-binding protein PstS	N	PP	PP	PP	SP(Sec/SPI)	1
A0A2S9UCC9	50S ribosomal protein L34	C (GO)	C	C	C	NO	0
A0A2S9UCD0	Protein ViaA (VWA domain protein interacting with AAA ATPase)	N	C	C	C	NO	0
A0A2S9UCD1	Phosphate import ATP-binding protein PstB (EC 7.3.2.1) (ABC phosphate transporter) (Phosphate-transporting ATPase)	MEMBR	C	IM	IM	NO	0
A0A2S9UCD2	ATP synthase subunit c (ATP synthase F(0) sector subunit c) (F-type ATPase subunit c) (F-ATPase subunit c) (Lipid-binding protein)	MEMBR	IM	IM	IM	NO	2
A0A2S9UCD3	Adenine permease (NCS2 family permease)	MEMBR	IM	IM	IM	NO	13
A0A2S9UCD4	ATP synthase epsilon chain (ATP synthase F1 sector epsilon subunit) (F-ATPase epsilon subunit)	MEMBR	C	MULTI	IM	NO	0
A0A2S9UCD5	ATP synthase subunit b (ATP synthase F(0) sector subunit b) (ATPase subunit I) (F-type ATPase subunit b) (F-ATPase subunit b)	MEMBR	C	IM	IM	NO	1
A0A2S9UCD6	ATP synthase subunit beta (EC 7.1.2.2) (ATP synthase F1 sector subunit beta) (F-ATPase subunit beta)	MEMBR	C	MULTI	IM	NO	0
A0A2S9UCE0	ATP synthase gamma chain (ATP synthase F1 sector gamma subunit) (F-ATPase gamma subunit)	MEMBR	PP	MULTI	IM	NO	0
A0A2S9UCE4	GCN5 family acetyltransferase (GNAT family N-acetyltransferase)	N	C	N	N	NO	0
A0A2S9UCE5	FMN-binding protein MioC	N	C	C	C	NO	0
A0A2S9UCF6	Transcriptional regulator (Transcriptional regulator AsnC)	N	C	C	C	NO	0
A0A2S9UCG0	Ribose ABC transporter permease	MEMBR	IM	IM	IM	NO	8
A0A2S9UCG5	ATP synthase subunit alpha (EC 7.1.2.2) (ATP synthase F1 sector subunit alpha) (F-ATPase subunit alpha)	MEMBR	C	C	C	NO	0
A0A2S9UCG7	ATP synthase subunit a (ATP synthase F0 sector subunit a) (F-ATPase subunit 6)	MEMBR	IM	IM	IM	NO	5
A0A2S9UCG8	Glutathione S-transferase	N	C	C	C	NO	0
A0A2S9UCI3	Mannitol repressor protein (MltR family transcriptional regulator)	N	C	C	C	NO	0
A0A2S9UCI9	Formate dehydrogenase cytochrome b556 subunit (Formate dehydrogenase-N subunit gamma)	MEMBR	IM	IM	IM	NO	4
A0A2S9UCJ9	L-lactate dehydrogenase (EC 1.1.-.-)	MEMBR	C	C	C	NO	0
A0A2S9UCK5	DUF1471 domain-containing protein	N	PP	N	N	SP(Sec/SPI)	1
A0A2S9UCL2	Sulfur carrier protein FdhD	C	C	C	C	NO	0
A0A2S9UCL6	Transcriptional regulator (Transcriptional regulator LldR)	N	C	C	C	NO	0
A0A2S9UCL9	ATP-dependent protease subunit HslV (EC 3.4.25.2)	C	C	C	C	NO	0
A0A2S9UCM1	Glycerol kinase (EC 2.7.1.30) (ATP:glycerol 3-phosphotransferase) (Glycerokinase) (GK)	N	C	C	C	NO	0
A0A2S9UCM2	Uncharacterized protein	N	C	N	N	NO	0
A0A2S9UCM3	Formate dehydrogenase iron-sulfur subunit	MEMBR	PP	IM	MEMBR	NO	0
A0A2S9UCM7	ATP-dependent protease ATPase subunit HslU (Unfoldase HslU)	C	C	C	C	NO	0
A0A2S9UCM8	Argininosuccinate synthase (EC 6.3.4.5) (Citrulline--aspartate ligase)	C	C	C	C	NO	0
A0A2S9UCN0	Putative fimbrial protein (Type 1 fimbrial protein)	FLAG (GO)	EC	EC	FLAG	SP(Sec/SPI)	0
A0A2S9UCN1	Alcohol dehydrogenase (Lactaldehyde reductase) (EC 1.1.1.77)	N	C	C	C	NO	0
A0A2S9UCN2	Cell division protein ZapB	C	C	N	C	NO	0
A0A2S9UCN3	Cystathionine gamma-synthase (EC 2.5.1.48)	N	C	C	C	NO	0
A0A2S9UCN5	Met repressor (Met regulon regulatory protein MetJ)	C	C	C	C	NO	0
A0A2S9UCN6	YibL family ribosome-associated protein	N	C	C	C	NO	0
A0A2S9UCN7	Probable malate:quinone oxidoreductase (EC 1.1.5.4) (MQO) (Malate dehydrogenase [quinone])	N	PP	MULTI	N	SP(Sec/SPI)	0
A0A2S9UCP3	DNA-binding transcriptional regulator OxyR (Transcriptional regulator)	N	C	C	C	NO	0
A0A2S9UCP6	50S ribosomal protein L31	C (GO)	C	C	C	NO	0
A0A2S9UCP8	Regulator of ribonuclease activity A	C	C	C	C	NO	0
A0A2S9UCQ8	Superoxide dismutase (EC 1.15.1.1)	N	PP	MULTI	N	NO	0
A0A2S9UCR0	HTH-type transcriptional repressor FabR	C	C	C	C	NO	0
A0A2S9UCR3	CBS/transporter associated domain protein (DUF21 domain-containing protein) (HlyC/CorC family transporter)	MEMBR	IM	IM	IM	NO	4
A0A2S9UCR6	Triosephosphate isomerase (TIM) (TPI) (EC 5.3.1.1) (Triose-phosphate isomerase)	C	C	C	C	NO	0
A0A2S9UCR7	30S ribosomal protein S16	C (GO)	C	C	C	NO	0
A0A2S9UCS0	YijD family membrane protein	MEMBR (GO)	IM	IM	IM	NO	3
A0A2S9UCS1	NAD kinase (EC 2.7.1.23) (ATP-dependent NAD kinase)	C	C	C	C	NO	0
A0A2S9UCS6	50S ribosomal protein L19	C (GO)	C	C	C	NO	0
A0A2S9UCT6	Outer membrane protein assembly factor BamE	OM	PP	OM	OM	LIPO(Sec/SPII)	0
A0A2S9UCT9	Signal recognition particle protein (Fifty-four homolog)	C	C	MULTI	C	NO	0
A0A2S9UCU0	tRNA (guanine-N(1)-)-methyltransferase (EC 2.1.1.228) (M1G-methyltransferase) (tRNA [GM37] methyltransferase)	C	C	C	C	NO	0
A0A2S9UCU3	Inner membrane protein YpjD	MEMBR (GO)	IM	IM	IM	NO	8
A0A2S9UCV1	UPF0125 protein AGJ02_14970	N	C	C	C	NO	0
A0A2S9UCZ5	DUF2002 domain-containing protein (DUF2002 family protein)	N	C	N	N	NO	0
A0A2S9UD02	Uncharacterized protein	N	C	N	N	NO	0
A0A2S9UD05	Uncharacterized protein	N	C	N	N	NO	0
A0A2S9UD07	Multidrug efflux MFS transporter periplasmic adaptor subunit EmrA (Multidrug efflux system protein EmrA) (Multidrug export protein EmrA)	MEMBR (GO)	OM	IM	IM	NO	1
A0A2S9UD14	DUF883 domain-containing protein (DUF883 family protein)	MEMBR	C	N	MEMBR	NO	1
A0A2S9UD21	Transcriptional regulator MprA (Transcriptional repressor MprA)	N	C	C	C	NO	0
A0A2S9UD25	YqaE/Pmp3 family membrane protein	MEMBR (GO)	C	IM	MEMBR	NO	1
A0A2S9UD31	sn-glycerol-3-phosphate transport system permease protein UgpE	MEMBR	IM	IM	IM	NO	6
A0A2S9UD36	Ribosome-associated translation inhibitor RaiA (Translation inhibitor protein RaiA)	N	C	C	C	NO	0
A0A2S9UD38	Multidrug efflux MFS transporter permease subunit EmrB (Multidrug efflux MFS transporter subunit EmrB) (Multidrug resistance protein B)	MEMBR	IM	IM	IM	NO	13
A0A2S9UD41	UPF0056 membrane protein	MEMBR	IM	IM	IM	NO	6
A0A2S9UD43	S-ribosylhomocysteine lyase (EC 4.4.1.21) (AI-2 synthesis protein) (Autoinducer-2 production protein LuxS)	N	C	C	C	NO	0
A0A2S9UD44	Fe/S biogenesis protein NfuA	N	C	C	C	NO	0
A0A2S9UD50	Glycogen synthase (EC 2.4.1.21) (Starch [bacterial glycogen] synthase)	N	C	C	C	NO	0
A0A2S9UD51	Thiosulfate sulfurtransferase GlpE (EC 2.8.1.1)	C	C	C	C	NO	0
A0A2S9UD53	Glycerol-3-phosphate transporter permease (sn-glycerol-3-phosphate ABC transporter permease UgpA)	MEMBR	IM	IM	IM	NO	6
A0A2S9UD54	Histidine kinase (EC 2.7.13.3)	IM	IM	IM	IM	NO	2
A0A2S9UD55	Aspartate-semialdehyde dehydrogenase (ASA dehydrogenase) (ASADH) (EC 1.2.1.11) (Aspartate-beta-semialdehyde dehydrogenase)	N	C	C	C	NO	0
A0A2S9UD57	Pirin family protein (Putative quercetin 2,3-dioxygenase)	N	C	C	C	NO	0
A0A2S9UD58	1,4-alpha-glucan branching enzyme GlgB (EC 2.4.1.18) (1,4-alpha-D-glucan:1,4-alpha-D-glucan 6-glucosyl-transferase) (Alpha-(1->4)-glucan branching enzyme) (Glycogen branching enzyme) (BE)	N	C	C	C	NO	0
A0A2S9UD59	Transcription elongation factor GreB (Transcript cleavage factor GreB)	N	C	C	C	NO	0
A0A2S9UD60	Cold-shock protein CspA (RNA chaperone/antiterminator CspA)	C	C	C	C	NO	0
A0A2S9UD61	Probable [Fe-S]-dependent transcriptional repressor	N	C	N	N	NO	0
A0A2S9UD69	DNA-binding response regulator (Transcriptional regulator) (Two-component system response regulator OmpR)	N	C	C	C	NO	0
A0A2S9UD70	33 kDa chaperonin (Heat shock protein 33 homolog) (HSP33)	C	C	C	C	NO	0
A0A2S9UD71	Heat shock protein 15	N	C	C	C	NO	0
A0A2S9UD72	DD-transpeptidase (EC 2.4.1.129) (EC 3.4.16.4) (Penicillin-binding protein 1A) (Penicillin-insensitive transglycosylase) (Penicillin-sensitive transpeptidase) (Peptidoglycan TGase)	MEMBR	OM	IM	IM	NO	1
A0A2S9UD73	Ferrous iron transporter A (Iron transport protein A)	N	C	N	N	NO	0
A0A2S9UD75	Pimeloyl-[acyl-carrier protein] methyl ester esterase (EC 3.1.1.85) (Biotin synthesis protein BioH) (Carboxylesterase BioH)	C	C	C	C	NO	0
A0A2S9UD76	DUF4223 domain-containing protein (Membrane protein)	N	PP	N	N	LIPO(Sec/SPII)	0
A0A2S9UD80	3-dehydroquinate synthase (DHQS) (EC 4.2.3.4)	C	C	C	C	NO	0
A0A2S9UD81	DUF1471 domain-containing protein	N	PP	N	N	SP(Sec/SPI)	0
A0A2S9UD86	Intracellular growth attenuator family protein (Intracellular growth attenuator protein IgaA)	MEMBR	IM	IM	IM	NO	5
A0A2S9UD87	Peptidyl-prolyl cis-trans isomerase (PPIase) (EC 5.2.1.8)	N	PP	PP	PP	SP(Sec/SPI)	0
A0A2S9UD91	Tryptophan--tRNA ligase (EC 6.1.1.2) (Tryptophanyl-tRNA synthetase) (TrpRS)	C	C	C	C	NO	0
A0A2S9UD93	Site-specific DNA-methyltransferase (adenine-specific) (EC 2.1.1.72)	N	OM	C	N	NO	0
A0A2S9UD95	Amino acid permease (Fructoselysine transporter)	MEMBR	IM	IM	IM	NO	11
A0A2S9UD96	Hydrolase	N	C	C	C	NO	0
A0A2S9UD98	Shikimate kinase 1 (SK 1) (EC 2.7.1.71)	C	C	C	C	NO	0
A0A2S9UDA2	Phosphoribulokinase (EC 2.7.1.19)	N	C	C	C	NO	0
A0A2S9UDA6	Peptidyl-prolyl cis-trans isomerase (EC 5.2.1.8)	N	C	C	C	NO	0
A0A2S9UDA8	UPF0270 protein AGJ02_16320	N	C	N	N	NO	0
A0A2S9UDB4	Catabolite activator protein (Catabolite gene activator) (cAMP receptor protein) (cAMP regulatory protein) (cAMP-activated global transcriptional regulator CRP)	N	C	C	C	NO	0
A0A2S9UDB7	OsmC family protein (Ribosome biogenesis GTP-binding protein)	N	C	C	C	NO	0
A0A2S9UDC1	30S ribosomal protein S7	C (GO)	C	C	C	NO	0
A0A2S9UDC4	YheV family putative metal-binding protein	N	C	N	N	NO	0
A0A2S9UDC7	Glutathione-regulated potassium-efflux system ancillary protein KefG (Putative quinone oxidoreductase KefG) (EC 1.6.5.2)	IM	C	C	C	NO	0
A0A2S9UDD1	Peptidyl-prolyl cis-trans isomerase (EC 5.2.1.8)	N	PP	PP	PP	SP(Sec/SPI)	0
A0A2S9UDD2	Elongation factor G (EF-G)	C	C	C	C	NO	0
A0A2S9UDD4	Leucine-responsive regulatory protein (Leucine-responsive transcriptional regulator) (Leucine-responsive transcriptional regulator Lrp)	N	C	C	C	NO	0
A0A2S9UDD7	30S ribosomal protein S12	C (GO)	C	C	C	NO	0
A0A2S9UDD9	Transcriptional regulator (YheO-like PAS domain-containing protein)	N	C	C	C	NO	0
A0A2S9UDE0	Translation initiation factor IF-1	C	C	C	C	NO	0
A0A2S9UDE8	Lysine exporter LysO family protein	MEMBR (GO)	IM	IM	IM	NO	9
A0A2S9UDF3	ATP-dependent Clp protease adapter protein ClpS	N	C	C	C	NO	0
A0A2S9UDF4	Formate C-acetyltransferase (EC 2.3.1.54)	C	C	C	C	NO	0
A0A2S9UDF9	ATP-dependent Clp protease ATP-binding subunit ClpA (EC 3.4.21.92)	N	C	C	C	NO	0
A0A2S9UDG0	30S ribosomal protein S1	C (GO)	C	C	C	NO	0
A0A2S9UDG1	Cold shock-like protein CspD	C	C	C	C	NO	0
A0A2S9UDG5	ATP-dependent lipid A-core flippase (EC 7.5.2.6) (Lipid A export ATP-binding/permease protein MsbA)	MEMBR	IM	IM	IM	NO	4
A0A2S9UDG6	Replication-associated recombination protein A	N	C	C	C	NO	0
A0A2S9UDG8	Formate transporter FocA (Formate/nitrite transporter)	MEMBR	IM	IM	IM	NO	6
A0A2S9UDH4	Phosphoserine aminotransferase (EC 2.6.1.52) (Phosphohydroxythreonine aminotransferase) (PSAT)	C	C	C	C	NO	0
A0A2S9UDH6	Integration host factor subunit beta (IHF-beta)	N	C	C	C	NO	0
A0A2S9UDI0	DUF421 domain-containing protein	MEMBR	C	C	C	NO	3
A0A2S9UDI3	3-hydroxydecanoyl-[acyl-carrier-protein] dehydratase (EC 4.2.1.59) (3-hydroxyacyl-[acyl-carrier-protein] dehydratase FabA) (Beta-hydroxydecanoyl thioester dehydrase) (Trans-2-decenoyl-[acyl-carrier-protein] isomerase) (EC 5.3.3.14)	C	C	C	C	NO	0
A0A2S9UDI4	Lrp/AsnC family transcriptional regulator	N	C	C	C	NO	0
A0A2S9UDI6	Chromosome partition protein MukE	C	C	C	C	NO	0
A0A2S9UDK0	Cell division inhibitor SulA	N	PP	IM	MEMBR	NO	0
A0A2S9UDK5	Ribosome modulation factor (RMF)	C	C	N	C	NO	0
A0A2S9UDK6	Uncharacterized protein	N	C	N	N	NO	0
A0A2S9UDK9	NAD(P)H-dependent FMN reductase (NADPH-dependent FMN reductase) (EC 1.5.1.38)	N	C	N	N	NO	0
A0A2S9UDL0	FtsH protease modulator YccA (Transmembrane protein)	MEMBR	IM	IM	IM	NO	7
A0A2S9UDL1	Macrodomain Ter protein	C	C	C	C	NO	0
A0A2S9UDL6	Methylglyoxal synthase (MGS) (EC 4.2.3.3)	N	C	C	C	NO	0
A0A2S9UDM5	Inner membrane protein YccF	IM	IM	IM	IM	NO	3
A0A2S9UDM6	Nucleoside permease NupC (NupC/NupG family nucleoside CNT transporter)	MEMBR	IM	IM	IM	NO	9
A0A2S9UDM9	Heat shock protein HspQ	C	C	N	C	NO	0
A0A2S9UDN5	General stress protein (Stress-induced protein)	N	EC	N	N	NO	0
A0A2S9UDN9	Uncharacterized protein	N	C	N	N	NO	0
A0A2S9UDP5	DUF882 domain-containing protein (YcbK family protein)	N	PP	N	N	TAT	1
A0A2S9UDP7	DUF1127 domain-containing protein	N	C	N	N	NO	0
A0A2S9UDS0	Maltodextrin-binding protein	PP	PP	MULTI	PP	SP(Sec/SPI)	0
A0A2S9UDS5	Primosomal protein 1 (Primosomal protein I)	N	PP	N	N	NO	0
A0A2S9UDT3	DNA replication protein DnaC (Putative DNA replication protein DnaC)	N	C	C	C	NO	0
A0A2S9UDU4	Organic hydroperoxide resistance protein	N	C	C	C	NO	0
A0A2S9UDU5	Deoxyribonuclease (Metal-dependent hydrolase)	N	C	C	C	NO	0
A0A2S9UDV5	Multifunctional transcriptional regulator/nicotinamide-nucleotide adenylyltransferase/ribosylnicotinamide kinase NadR (EC 2.7.1.22) (EC 2.7.7.1) (NadR transcriptional regulator)	N	C	C	C	NO	0
A0A2S9UDV8	DNA-binding transcriptional activator BglJ (Helix-turn-helix transcriptional regulator) (Transcriptional regulator)	N	C	C	C	NO	0
A0A2S9UDW1	Molecular chaperone OsmY	N	PP	PP	PP	SP(Sec/SPI)	0
A0A2S9UDW2	DNA repair protein RadA	N	C	IM	N	NO	0
A0A2S9UDW3	Nucleoside permease	MEMBR	IM	IM	IM	NO	8
A0A2S9UDW8	Phosphopentomutase (EC 5.4.2.7) (Phosphodeoxyribomutase)	C	C	C	C	NO	0
A0A2S9UDX0	YtjB family periplasmic protein	IM (GO)	IM	IM	IM	NO	2
A0A2S9UDY6	Uncharacterized protein	N	C	N	N	SP(Sec/SPI) < 0.9	0
A0A2S9UDY7	Trp operon repressor	C	C	C	C	NO	0
A0A2S9UDY8	Molybdenum cofactor biosynthesis protein MogA (Molybdopterin adenylyltransferase) (EC 2.7.7.75)	N	C	C	C	NO	0
A0A2S9UDZ0	MDR efflux pump AcrAB transcriptional activator RobA (Right origin-binding protein)	N	C	C	C	NO	0
A0A2S9UDZ1	tRNA (cytidine/uridine-2'-O-)-methyltransferase TrmJ (EC 2.1.1.200) (tRNA (cytidine(32)/uridine(32)-2'-O)-methyltransferase) (tRNA Cm32/Um32 methyltransferase)	C	C	C	C	NO	0
A0A2S9UDZ2	Transaldolase (EC 2.2.1.2)	C	C	C	C	NO	0
A0A2S9UDZ5	Transcriptional regulator (Two-component system response regulator ArcA)	N	C	C	C	NO	0
A0A2S9UDZ9	Probable phosphoglycerate mutase GpmB (EC 5.4.2.-) (PGAM) (Phosphoglyceromutase)	MEMBR (GO)	C	C	C	NO	1
A0A2S9UE01	Chaperone protein DnaK (HSP70) (Heat shock 70 kDa protein) (Heat shock protein 70)	N	C	C	C	NO	0
A0A2S9UE04	Uncharacterized protein	MEMBR (GO)	C	N	MEMBR	NO	1
A0A2S9UE06	Chaperone protein DnaJ	C	C	C	C	NO	0
A0A2S9UE07	Uncharacterized protein	MEMBR (GO)	IM	IM	IM	NO	3
A0A2S9UE11	30S ribosomal protein S20	C (GO)	PP	C	C	NO	0
A0A2S9UE17	Peptidyl-prolyl cis-trans isomerase (EC 5.2.1.8)	N	C	C	C	NO	0
A0A2S9UE28	L-ribulose-5-phosphate 4-epimerase (EC 5.1.3.4) (Phosphoribulose isomerase)	N	C	C	C	NO	0
A0A2S9UE31	LysE family translocator (Lysine transporter LysE)	IM (GO)	IM	IM	IM	NO	5
A0A2S9UE32	Chaperone SurA (Peptidyl-prolyl cis-trans isomerase SurA) (PPIase SurA) (EC 5.2.1.8) (Rotamase SurA)	PP	PP	PP	PP	SP(Sec/SPI)	0
A0A2S9UE33	Glutathione-regulated potassium-efflux system ancillary protein KefF (Quinone oxidoreductase KefF) (EC 1.6.5.2)	IM	C	C	C	NO	0
A0A2S9UE36	Dihydrofolate reductase (EC 1.5.1.3)	N	C	C	C	NO	0
A0A2S9UE38	Ribosomal RNA small subunit methyltransferase A (EC 2.1.1.182) (16S rRNA (adenine(1518)-N(6)/adenine(1519)-N(6))-dimethyltransferase) (16S rRNA dimethyladenosine transferase) (16S rRNA dimethylase) (S-adenosylmethionine-6-N', N'-adenosyl(rRNA) dimethyltransferase)	C	PP	C	C	NO	0
A0A2S9UE48	Transcriptional regulator MraZ	C	C	C	C	NO	0
A0A2S9UE49	Protein ApaG	N	C	N	N	NO	0
A0A2S9UE51	Glucose uptake inhibitor SgrT	N	C	N	N	NO	0
A0A2S9UE52	leu operon attenuator peptide (leu operon leader peptide)	N	C	N	N	SP(Sec/SPI) < 0.9	0
A0A2S9UE56	DedA family protein (Inner membrane protein YabI)	MEMBR	IM	IM	IM	NO	5
A0A2S9UE60	Acetolactate synthase (EC 2.2.1.6)	N	C	C	C	NO	0
A0A2S9UE64	Acetolactate synthase (EC 2.2.1.6)	N	C	C	C	NO	0
A0A2S9UE68	Probable peptidoglycan glycosyltransferase FtsW (PGT) (EC 2.4.1.129) (Cell division protein FtsW) (Cell wall polymerase) (Peptidoglycan polymerase) (PG polymerase)	MEMBR	IM	IM	IM	NO	8
A0A2S9UE69	UDP-3-O-acyl-N-acetylglucosamine deacetylase (UDP-3-O-acyl-GlcNAc deacetylase) (EC 3.5.1.108) (UDP-3-O-[R-3-hydroxymyristoyl]-N-acetylglucosamine deacetylase)	N	C	C	C	NO	0
A0A2S9UE70	Cell division protein ZapD (Z ring-associated protein D)	C	C	C	C	NO	0
A0A2S9UE71	Cell division protein FtsL	MEMBR	C	N	IM	NO	1
A0A2S9UE72	Phospho-N-acetylmuramoyl-pentapeptide-transferase (EC 2.7.8.13) (UDP-MurNAc-pentapeptide phosphotransferase)	MEMBR	IM	IM	IM	NO	10
A0A2S9UE75	Peptidoglycan D,D-transpeptidase FtsI (EC 3.4.16.4) (Penicillin-binding protein 3) (PBP-3)	IM (GO)	OM	IM	IM	NO	1
A0A2S9UE81	Cell division protein FtsQ	IM	PP	N	IM	NO	1
A0A2S9UE84	Protein translocase subunit SecA	MEMBR	C	MULTI	IM	NO	0
A0A2S9UE85	Cell division protein FtsA	MEMBR	C	C	C	NO	0
A0A2S9UE87	TraT complement resistance protein	MEMBR	EC	OM	OM	LIPO(Sec/SPII)	1
A0A2S9UE89	UPF0231 protein AGJ02_02225	N	C	N	N	NO	0
A0A2S9UEA3	Pyruvate dehydrogenase complex transcriptional repressor PdhR (Transcriptional regulator)	N	C	C	C	NO	0
A0A2S9UEA5	Uncharacterized protein	N	PP	N	N	SP(Sec/SPI)	0
A0A2S9UEB0	Uncharacterized protein	MEMBR (GO)	C	N	MEMBR	NO	1
A0A2S9UEB3	Carbonic anhydrase (EC 4.2.1.1) (Carbonate dehydratase)	N	C	C	C	NO	0
A0A2S9UEB4	Hypoxanthine phosphoribosyltransferase (EC 2.4.2.8)	C	C	C	C	NO	0
A0A2S9UEB5	Transport permease protein	MEMBR	IM	IM	IM	NO	6
A0A2S9UEB6	Sugar fermentation stimulation protein homolog	N	C	C	C	NO	0
A0A2S9UEB7	Uncharacterized protein	N	PP	N	N	SP(Sec/SPI)	0
A0A2S9UEB9	S-adenosylmethionine decarboxylase proenzyme (AdoMetDC) (SAMDC) (EC 4.1.1.50) [Cleaved into: S-adenosylmethionine decarboxylase beta chain; S-adenosylmethionine decarboxylase alpha chain]	N	C	C	C	NO	0
A0A2S9UEC3	RNA polymerase-binding transcription factor DksA	C	C	C	C	NO	0
A0A2S9UEC5	RNA 2',3'-cyclic phosphodiesterase (RNA 2',3'-CPDase) (EC 3.1.4.58)	N	PP	N	N	NO	0
A0A2S9UEC6	Iron-sulfur cluster insertion protein ErpA	N	EC	C	C	NO	0
A0A2S9UEC8	Ribosome-recycling factor (RRF) (Ribosome-releasing factor)	C	C	C	C	NO	0
A0A2S9UED0	Aspartate 1-decarboxylase (EC 4.1.1.11) (Aspartate alpha-decarboxylase) [Cleaved into: Aspartate 1-decarboxylase beta chain; Aspartate 1-decarboxylase alpha chain]	C	C	N	C	NO	0
A0A2S9UED1	UPF0325 protein AGJ02_02395	N	C	C	C	NO	0
A0A2S9UED2	Glutamate-1-semialdehyde 2,1-aminomutase (GSA) (EC 5.4.3.8) (Glutamate-1-semialdehyde aminotransferase) (GSA-AT)	C	C	C	C	NO	0
A0A2S9UED4	TRIC cation channel family protein	MEMBR	IM	IM	IM	NO	7
A0A2S9UED5	Elongation factor Ts (EF-Ts)	C	C	C	C	NO	0
A0A2S9UEE1	Outer membrane protein assembly factor BamA	OM	OM	OM	OM	SP(Sec/SPI)	0
A0A2S9UEE2	Chaperone protein Skp	N	PP	PP	PP	SP(Sec/SPI)	0
A0A2S9UEE4	Uridylate kinase (UK) (EC 2.7.4.22) (Uridine monophosphate kinase) (UMP kinase) (UMPK)	C	C	C	C	NO	0
A0A2S9UEE5	30S ribosomal protein S2	C (GO)	C	C	C	NO	0
A0A2S9UEE7	Periplasmic serine endoprotease DegP-like (EC 3.4.21.107)	PP	PP	PP	PP	SP(Sec/SPI)	0
A0A2S9UEF3	Phosphatidate cytidylyltransferase (EC 2.7.7.41)	MEMBR	IM	IM	IM	NO	8
A0A2S9UEF8	3-hydroxyacyl-[acyl-carrier-protein] dehydratase FabZ (EC 4.2.1.59) ((3R)-hydroxymyristoyl-[acyl-carrier-protein] dehydratase) ((3R)-hydroxymyristoyl-ACP dehydrase) (Beta-hydroxyacyl-ACP dehydratase)	C	C	C	C	NO	0
A0A2S9UEF9	Ditrans,polycis-undecaprenyl-diphosphate synthase ((2E,6E)-farnesyl-diphosphate specific) (EC 2.5.1.31) (Ditrans,polycis-undecaprenylcistransferase) (Undecaprenyl diphosphate synthase) (UDS) (Undecaprenyl pyrophosphate synthase) (UPP synthase)	N	C	C	C	NO	0
A0A2S9UEG0	Outer membrane lipoprotein RcsF	OM	PP	OM	OM	LIPO(Sec/SPII)	0
A0A2S9UEG2	Acetyl-coenzyme A carboxylase carboxyl transferase subunit alpha (ACCase subunit alpha) (Acetyl-CoA carboxylase carboxyltransferase subunit alpha) (EC 2.1.3.15)	C	C	C	C	NO	0
A0A2S9UEG3	tRNA (N6-threonylcarbamoyladenosine(37)-N6)-methyltransferase TrmO	N	C	C	C	NO	0
A0A2S9UEG9	Lipoprotein	MEMBR	PP	IM	IM	LIPO(Sec/SPII)	0
A0A2S9UEH3	thr operon leader peptide (thr operon attenuator)	N	C	N	N	NO	0
A0A2S9UEH5	Dihydrolipoyl dehydrogenase (EC 1.8.1.4)	N	C	C	C	NO	0
A0A2S9UEH6	Aminoacyl-tRNA hydrolase (EC 3.1.1.29) (Peptidyl-tRNA hydrolase domain-containing protein)	N	C	N	N	NO	0
A0A2S9UEI0	Arabinose operon transcriptional regulator AraC	N	C	C	C	NO	0
A0A2S9UEI1	Methionine ABC transporter permease (Methionine ABC transporter permease MetI)	MEMBR	IM	IM	IM	NO	5
A0A2S9UEI4	Arginine ABC transporter ATP-binding protein ArtP (Arginine transporter ATP-binding subunit ArtP)	MEMBR	C	IM	IM	NO	0
A0A2S9UEI7	Putrescine ABC transporter permease PotI (Putrescine transport system permease PotI)	MEMBR	IM	IM	IM	NO	6
A0A2S9UEJ3	DUF2593 domain-containing protein (DUF2593 family protein) (Inner membrane protein YbjO)	MEMBR (GO)	IM	IM	IM	NO	4
A0A2S9UEJ6	Arginine ABC transporter periplasmic substrate-binding protein ArtI (Arginine ABC transporter substrate-binding protein)	PP	PP	PP	PP	SP(Sec/SPI)	0
A0A2S9UEK3	Arginine ABC transporter periplasmic substrate-binding protein ArtJ (Arginine ABC transporter substrate-binding protein)	PP	PP	PP	PP	SP(Sec/SPI)	0
A0A2S9UEK5	YbjN domain-containing protein	N	C	N	N	NO	0
A0A2S9UEK6	Spermidine/putrescine import ATP-binding protein PotA (EC 7.6.2.11)	N	C	IM	IM	NO	0
A0A2S9UEL2	Undecaprenyl pyrophosphate phosphatase (Undecaprenyl-diphosphate phosphatase) (EC 3.6.1.27)	IM (GO)	IM	IM	IM	NO	4
A0A2S9UEL7	Serine-type D-Ala-D-Ala carboxypeptidase (EC 3.4.16.4)	N	PP	IM	IM	SP(Sec/SPI)	0
A0A2S9UEM0	Nitroreductase A (Oxygen-insensitive NADPH nitroreductase) (EC 1.5.1.38)	N	C	C	C	NO	0
A0A2S9UEM6	Glutathione S-transferase (Glutathione S-transferase family protein)	N	C	C	C	NO	0
A0A2S9UEN0	Anion transporter (Citrate transporter family protein)	MEMBR	IM	IM	IM	NO	9
A0A2S9UEN3	Glutathione ABC transporter substrate-binding protein GsiB	N	PP	PP	PP	SP(Sec/SPI) < 0.9	0
A0A2S9UEN7	DUF1471 domain-containing protein	N	PP	N	N	SP(Sec/SPI)	0
A0A2S9UEN9	Glutamine ABC transporter ATP-binding protein GlnQ (Glutamine transport ATP-binding protein GlnQ)	MEMBR	C	IM	IM	NO	0
A0A2S9UEP0	Manganese transport regulator (Transcriptional regulator MntR)	N	C	C	C	NO	0
A0A2S9UEP2	Glutamine ABC transporter permease GlnP (Glutamine transport system permease protein GlnP)	MEMBR	IM	IM	IM	NO	3
A0A2S9UEP4	Outer membrane protein X	OM	OM	OM	OM	SP(Sec/SPI)	1
A0A2S9UEP5	Flavin reductase family protein (Putative flavin reductase)	N	C	N	N	NO	0
A0A2S9UEP7	Manganase accumulation protein MntS	N	C	N	N	NO	0
A0A2S9UEP8	L,D-transpeptidase	PP	PP	N	PP	SP(Sec/SPI)	1
A0A2S9UER7	Uncharacterized protein	N	PP	N	N	NO	0
A0A2S9UER9	PRD domain-containing protein (Transcription antiterminator LicT)	N	C	C	C	NO	0
A0A2S9UES0	Molybdenum cofactor biosynthesis protein B	N	C	C	C	NO	0
A0A2S9UES2	Cyclic pyranopterin monophosphate synthase (EC 4.6.1.17) (Molybdenum cofactor biosynthesis protein C)	N	C	C	C	NO	0
A0A2S9UES4	UvrABC system protein B (Protein UvrB) (Excinuclease ABC subunit B)	C	C	C	C	NO	0
A0A2S9UES6	GTP 3',8-cyclase (EC 4.1.99.22) (Molybdenum cofactor biosynthesis protein A)	N	C	C	C	NO	0
A0A2S9UES7	Biotin synthase (EC 2.8.1.6)	N	C	C	C	NO	0
A0A2S9UET0	Inner membrane protein YbhQ	MEMBR (GO)	IM	IM	IM	NO	4
A0A2S9UET7	Multidrug efflux pump accessory protein AcrZ (AcrAB-TolC multidrug efflux pump accessory protein AcrZ) (Acridine resistance protein Z)	MEMBR	C	IM	IM	NO	1
A0A2S9UET8	Molybdopterin converting factor subunit I (Molybdopterin synthase sulfur carrier subunit) (EC 2.8.1.12)	N	C	N	N	NO	0
A0A2S9UET9	Molybdate ABC transporter substrate-binding protein (Molybdate transporter periplasmic protein)	N	PP	PP	PP	SP(Sec/SPI)	0
A0A2S9UEU0	Putative gluconeogenesis factor	C	C	C	C	NO	0
A0A2S9UEU5	UDP-glucose 4-epimerase (EC 5.1.3.2)	N	PP	C	C	NO	0
A0A2S9UEV2	Molybdenum import ATP-binding protein ModC (EC 7.3.2.5)	MEMBR	C	IM	IM	NO	0
A0A2S9UEV4	Tol-Pal system protein TolB	PP	PP	PP	PP	SP(Sec/SPI)	0
A0A2S9UEV6	Cyd operon protein YbgE	MEMBR (GO)	IM	IM	IM	LIPO(Sec/SPII) < 0.9	3
A0A2S9UEV7	Tol-pal system-associated acyl-CoA thioesterase (EC 3.1.2.20)	N	C	C	C	NO	0
A0A2S9UEW0	Cyd operon protein YbgT (Cytochrome bd-I oxidase subunit CydX)	N	C	N	IM	SP(Sec/SPI) < 0.9	1
A0A2S9UEW3	Oxoglutarate dehydrogenase (succinyl-transferring) (EC 1.2.4.2)	N	C	C	C	NO	0
A0A2S9UEW5	2,3-bisphosphoglycerate-dependent phosphoglycerate mutase (BPG-dependent PGAM) (PGAM) (Phosphoglyceromutase) (dPGM) (EC 5.4.2.11)	N	C	C	C	NO	0
A0A2S9UEW6	Cytochrome bd-I ubiquinol oxidase subunit CydA (Cytochrome ubiquinol oxidase subunit I)	MEMBR	IM	IM	IM	NO	9
A0A2S9UEW9	Peptidoglycan-associated protein	OM (GO)	PP	OM	OM	LIPO(Sec/SPII)	0
A0A2S9UEX0	Succinate dehydrogenase iron-sulfur subunit (EC 1.3.5.1)	N	C	IM	IM	NO	0
A0A2S9UEX1	Citrate synthase	C (GO)	C	C	C	NO	0
A0A2S9UEX2	MarR family transcriptional regulator (Transcriptional regulator) (Winged helix DNA-binding protein)	N	C	C	C	NO	0
A0A2S9UEX3	Tol-Pal system protein TolR	IM	C	IM	IM	NO	1
A0A2S9UEX5	Tol-Pal system protein TolQ	MEMBR	IM	IM	IM	NO	3
A0A2S9UEX6	Aldose 1-epimerase (EC 5.1.3.3)	N	PP	PP	PP	NO	0
A0A2S9UEX8	Succinate dehydrogenase hydrophobic membrane anchor subunit	MEMBR	IM	IM	IM	NO	3
A0A2S9UEY2	Succinate--CoA ligase [ADP-forming] subunit alpha (EC 6.2.1.5) (Succinyl-CoA synthetase subunit alpha) (SCS-alpha)	N	C	C	C	NO	0
A0A2S9UEY4	Cytochrome D Ubiquinol oxidase subunit II	MEMBR	IM	IM	IM	NO	8
A0A2S9UEY5	Succinate--CoA ligase [ADP-forming] subunit beta (EC 6.2.1.5) (Succinyl-CoA synthetase subunit beta) (SCS-beta)	N	C	C	C	NO	0
A0A2S9UEY9	Succinate dehydrogenase cytochrome b556 subunit	MEMBR	IM	IM	IM	NO	3
A0A2S9UEZ3	Succinate dehydrogenase flavoprotein subunit (EC 1.3.5.1)	MEMBR	C	IM	IM	NO	0
A0A2S9UEZ6	LexA regulated protein	N	C	C	C	NO	0
A0A2S9UEZ9	Leader peptide SpeFL (Arrest peptide SpeFL)	N	C	N	N	NO	0
A0A2S9UF01	Ferric uptake regulation protein	C	C	C	C	NO	0
A0A2S9UF02	K(+)-transporting ATPase subunit F (Potassium-transporting ATPase subunit F)	IM (GO)	C	IM	IM	NO	1
A0A2S9UF07	Glucosamine-6-phosphate deaminase (EC 3.5.99.6) (GlcN6P deaminase) (GNPDA) (Glucosamine-6-phosphate isomerase)	N	C	C	C	NO	0
A0A2S9UF10	PhoH family protein	N	C	C	C	NO	0
A0A2S9UF11	N-acetylglucosamine repressor (ROK family protein) (ROK family transcriptional regulator)	N	C	C	C	NO	0
A0A2S9UF12	KDP operon transcriptional regulatory protein KdpE (Two-component system response regulator KdpE)	N	C	C	C	NO	0
A0A2S9UF14	Amino acid ABC transporter permease	MEMBR	IM	IM	IM	NO	5
A0A2S9UF20	Glutamate/aspartate ABC transporter permease GltK (Glutamate/aspartate transporter permease GltK)	MEMBR	IM	IM	IM	NO	5
A0A2S9UF21	LPS-assembly lipoprotein LptE	OM (GO)	OM	OM	OM	LIPO(Sec/SPII)	1
A0A2S9UF23	Uncharacterized protein	N	PP	N	N	LIPO(Sec/SPII)	0
A0A2S9UF26	tRNA-2-methylthio-N(6)-dimethylallyladenosine synthase (EC 2.8.4.3) ((Dimethylallyl)adenosine tRNA methylthiotransferase MiaB) (tRNA-i(6)A37 methylthiotransferase)	C	C	C	C	NO	0
A0A2S9UF27	Ribosomal silencing factor RsfS	C	C	C	C	NO	0
A0A2S9UF30	Zinc ribbon-containing protein	N	C	C	C	NO	0
A0A2S9UF32	HAD-IIA family hydrolase (UMP phosphatase)	N	C	C	C	NO	0
A0A2S9UF33	CNNM family magnesium/cobalt transport protein CorC (Magnesium/cobalt transporter CorC)	N	C	IM	IM	NO	0
A0A2S9UF36	Putative fluoride ion transporter CrcB	MEMBR	IM	IM	IM	NO	4
A0A2S9UF42	Amino acid ABC transporter ATP-binding protein (Glutamate/aspartate transport ATP-binding protein GltL)	MEMBR	C	IM	IM	NO	0
A0A2S9UF44	Carbohydrate ABC transporter permease (Sugar ABC transporter permease)	MEMBR	IM	IM	IM	NO	6
A0A2S9UF58	Regulator of nucleoside diphosphate kinase	N	C	C	C	NO	0
A0A2S9UF70	MbtH family protein	N	C	N	N	NO	0
A0A2S9UF71	Glutathione-dependent formaldehyde dehydrogenase (Oxidoreductase, zinc-binding dehydrogenase family)	N	C	C	C	NO	0
A0A2S9UF80	Gamma-glutamylcyclotransferase (EC 4.3.2.7)	N	C	N	N	NO	0
A0A2S9UF83	Protein SirB1 (Tetratricopeptide repeat-containing protein)	N	C	C	C	NO	0
A0A2S9UF89	C4-dicarboxylic acid transporter DauA (Sulfate transporter YchM)	MEMBR	IM	IM	IM	NO	10
A0A2S9UF95	Ribosome-binding ATPase YchF	N	C	C	C	NO	0
A0A2S9UFA2	Calcium/sodium:proton antiporter (Sodium-potassium/proton antiporter ChaA)	MEMBR (GO)	IM	IM	IM	NO	11
A0A2S9UFA9	D-amino acid dehydrogenase (EC 1.4.99.-)	N	C	IM	IM	NO	0
A0A2S9UFB1	2-dehydro-3-deoxyphosphooctonate aldolase (EC 2.5.1.55) (3-deoxy-D-manno-octulosonic acid 8-phosphate synthase) (KDO-8-phosphate synthase) (KDO 8-P synthase) (KDOPS) (Phospho-2-dehydro-3-deoxyoctonate aldolase)	C	C	C	C	NO	0
A0A2S9UFB2	DUF2583 domain-containing protein (Stress-induced protein YchH)	MEMBR (GO)	C	IM	MEMBR	NO	2
A0A2S9UFB3	Stress response membrane protein YncL	MEMBR (GO)	C	IM	MEMBR	NO	1
A0A2S9UFB7	Phage antirepressor protein	N	C	N	N	NO	0
A0A2S9UFB8	Cation transport regulator (Cation transport regulator ChaB) (Putative cation transport regulator ChaB)	N	C	N	N	NO	0
A0A2S9UFC1	GlsB/YeaQ/YmgE family stress response membrane protein	MEMBR	IM	IM	IM	NO	3
A0A2S9UFC2	Peptidyl-tRNA hydrolase (PTH) (EC 3.1.1.29)	C	C	C	C	NO	0
A0A2S9UFH9	Outer membrane protein Slp (Slp family lipoprotein)	OM (GO)	PP	OM	OM	LIPO(Sec/SPII)	0
A0A2S9UFI0	Probable septum site-determining protein MinC	N	C	C	C	NO	0
A0A2S9UFJ7	UPF0181 protein CSK29544_02745	N	C	N	N	NO	0
A0A2S9UFK8	Cell division topological specificity factor	N	C	C	C	NO	0
A0A2S9UFL5	Protease HtpX (EC 3.4.24.-) (Heat shock protein HtpX)	MEMBR	IM	IM	IM	NO	4
A0A2S9UFM0	L-serine dehydratase (EC 4.3.1.17)	N	C	C	C	NO	0
A0A2S9UFM2	Cell division inhibitor MinD (Septum site-determining protein MinD)	MEMBR	C	MULTI	IM	NO	0
A0A2S9UFM4	Uncharacterized protein	N	PP	N	N	LIPO(Sec/SPII) < 0.9	0
A0A2S9UFM6	DUF2511 domain-containing protein	N	PP	N	N	SP(Sec/SPI)	0
A0A2S9UFM7	Mannose-specific PTS system EIIC component (PTS mannose/fructose/sorbose transporter subunit IIC)	MEMBR	IM	IM	IM	NO	6
A0A2S9UFM8	DNA damage-inducible protein YebG (LexA family transcriptional regulator)	N	C	N	N	NO	0
A0A2S9UFM9	DUF2627 domain-containing protein	N	C	N	N	NO	0
A0A2S9UFN0	Cold shock-like protein CspC (Cold-shock protein) (Transcription antiterminator/RNA stability regulator CspE)	C	C	C	C	NO	0
A0A2S9UFN4	Pyruvate kinase (EC 2.7.1.40)	N	C	C	C	NO	0
A0A2S9UFN6	Paraquat-inducible protein A	MEMBR	IM	IM	IM	NO	8
A0A2S9UFN7	PhoP/PhoQ regulator MgrB	MEMBR	C	IM	IM	LIPO(Sec/SPII) < 0.9	1
A0A2S9UFN9	RNA chaperone ProQ	C	C	C	C	NO	0
A0A2S9UFP1	Holliday junction ATP-dependent DNA helicase RuvB (EC 3.6.4.12)	N	C	C	C	NO	0
A0A2S9UFP2	Uncharacterized protein YobH	N	IM	IM	IM	NO	1
A0A2S9UFP5	Holliday junction ATP-dependent DNA helicase RuvA (EC 3.6.4.12)	N	C	C	C	NO	0
A0A2S9UFP7	DUF1480 domain-containing protein (DUF1480 family protein)	N	C	N	N	NO	0
A0A2S9UFQ1	DUF1482 domain-containing protein (YebW family protein)	N	C	N	N	LIPO(Sec/SPII) < 0.9	0
A0A2S9UFQ4	Uncharacterized protein YebO	MEMBR	C	N	MEMBR	NO	1
A0A2S9UFQ5	LysM domain/BON superfamily protein (Peptidoglycan-binding protein LysM)	N	PP	N	N	NO	0
A0A2S9UFR0	Arginine--tRNA ligase (EC 6.1.1.19) (Arginyl-tRNA synthetase) (ArgRS)	C	C	C	C	NO	0
A0A2S9UFR6	Murein DD-endopeptidase MepM (EC 3.4.24.-)	MEMBR (GO)	OM	N	IM	NO	1
A0A2S9UFR7	Probable transcriptional regulatory protein AGJ02_05900	C	C	C	C	NO	0
A0A2S9UFR8	Flagellar biosynthesis protein FlhA	MEMBR	IM	IM	IM	NO	7
A0A2S9UFR9	Crossover junction endodeoxyribonuclease RuvC (EC 3.1.22.4) (Holliday junction nuclease RuvC) (Holliday junction resolvase RuvC)	N	C	C	C	NO	0
A0A2S9UFS0	Protein-glutamate methylesterase/protein-glutamine glutaminase (EC 3.1.1.61) (EC 3.5.1.44)	C	C	C	C	NO	0
A0A2S9UFS3	Chemotaxis protein methyltransferase (EC 2.1.1.80)	N	C	C	C	NO	0
A0A2S9UFT1	Flagellar motor protein MotB (Motility protein MotB)	IM (GO)	PP	IM	IM	NO	1
A0A2S9UFT8	Protein phosphatase CheZ (EC 3.1.3.-) (Chemotaxis protein CheZ)	C	C	C	C	NO	0
A0A2S9UFU0	Hydrolase (Isochorismatase family protein YecD)	N	C	C	C	NO	0
A0A2S9UFU1	Flagellar transcriptional regulator FlhC	C	C	C	C	NO	0
A0A2S9UFU2	Polyketide synthase (SCPU domain-containing protein)	N	EC	EC	EC	SP(Sec/SPI)	1
A0A2S9UFU4	Flagellar motor protein MotA (Flagellar motor stator protein MotA)	MEMBR	IM	IM	IM	NO	4
A0A2S9UFU7	Uncharacterized protein	MEMBR (GO)	IM	IM	IM	NO	3
A0A2S9UFU9	L-arabinose-binding periplasmic protein (ABP)	PP	PP	PP	PP	SP(Sec/SPI)	0
A0A2S9UFV2	Ferritin (EC 1.16.3.2)	C	PP	C	C	NO	0
A0A2S9UFV3	L-arabinose ABC transporter permease AraH (EC 3.6.3.17) (L-arabinose ABC transporter, permease protein AraH)	MEMBR	IM	IM	IM	NO	9
A0A2S9UFV4	DUF2766 domain-containing protein	N	C	N	N	NO	0
A0A2S9UFV6	Uncharacterized protein	N	EC	N	N	LIPO(Sec/SPII)	0
A0A2S9UFV9	Flagellar biosynthetic protein FlhB	MEMBR	IM	IM	IM	NO	4
A0A2S9UFW0	Chemotaxis protein CheY (Chemotaxis regulatory protein CheY)	N	C	C	C	NO	0
A0A2S9UFW1	Ferritin (EC 1.16.3.2)	C	C	C	C	NO	0
A0A2S9UFW2	Flagellar transcriptional regulator FlhD	C	C	C	C	NO	0
A0A2S9UFW3	Amino acid ABC transporter permease (Cystine ABC transporter permease)	MEMBR	IM	IM	IM	NO	3
A0A2S9UFW7	Amino acid ABC transporter ATP-binding protein (L-cystine ABC transporter ATP-binding protein YecC)	MEMBR	C	IM	IM	NO	0
A0A2S9UFX0	SCPU domain-containing protein (Spore coat protein U domain-containing protein)	N	EC	IM	MEMBR	SP(Sec/SPI)	0
A0A2S9UFX1	Chemotaxis protein CheW	N	C	C	C	NO	0
A0A2S9UFX3	DUF2594 domain-containing protein (DUF2594 family protein)	N	C	N	N	NO	0
A0A2S9UFX5	Flagellar secretion chaperone FliS	C	C	C	C	NO	0
A0A2S9UFX8	Trehalose 6-phosphate phosphatase (EC 3.1.3.12)	N	C	C	C	NO	0
A0A2S9UFX9	CDP-diacylglycerol--glycerol-3-phosphate 3-phosphatidyltransferase (EC 2.7.8.5) (Phosphatidylglycerophosphate synthase) (PGP synthase)	MEMBR	IM	IM	IM	NO	3
A0A2S9UFY4	Stress response protein AzuC	N	C	N	N	NO	0
A0A2S9UFY6	Helix-turn-helix domain-containing protein (Putative transcriptional regulator)	N	C	N	N	NO	0
A0A2S9UFY8	DegT/DnrJ/EryC1/StrS aminotransferase (DegT/DnrJ/EryC1/StrS family aminotransferase)	N	C	C	C	NO	0
A0A2S9UFY9	RNA polymerase sigma factor FliA (RNA polymerase sigma factor for flagellar operon) (Sigma F) (Sigma-28)	C	C	C	C	NO	0
A0A2S9UFZ1	Putative sulfurtransferase YedF (Sulfurtransferase-like selenium metabolism protein YedF)	N	C	N	N	NO	0
A0A2S9UFZ2	LysR family transcriptional regulator	N	C	C	C	NO	0
A0A2S9UFZ4	Flagellar motor switch protein FliN	FLAG	C	MULTI	FLAG	NO	0
A0A2S9UFZ5	Flagellar FliJ protein	MEMBR	PP	C	MEMBR	NO	0
A0A2S9UFZ7	Flagellar assembly protein FliH	C	C	C	C	NO	0
A0A2S9UG00	Flagella biosynthesis protein FliZ (Flagella biosynthesis regulatory protein FliZ)	N	C	C	C	NO	0
A0A2S9UG01	Response regulator UvrY (Two-component system response regulator UvrY) (UvrY/SirA/GacA family response regulator transcription factor)	N	C	C	C	NO	0
A0A2S9UG02	Flagellar M-ring protein	FLAG	OM	IM	FLAG	NO	1
A0A2S9UG04	H(+)-transporting two-sector ATPase (EC 7.1.2.2)	C (GO)	C	C	C	NO	0
A0A2S9UG08	Flagellar motor switch protein FliM	FLAG	C	IM	FLAG	NO	0
A0A2S9UG09	Transcriptional regulator SdiA	N	C	C	C	NO	0
A0A2S9UG12	Protein MtfA (Mlc titration factor A)	C	C	N	C	NO	0
A0A2S9UG13	Flagellar biosynthetic protein FliP	FLAG	IM	IM	FLAG	SP(Sec/SPI) < 0.9	5
A0A2S9UG15	Transcriptional regulatory protein RcsA	N	C	C	C	NO	0
A0A2S9UG17	DinI family protein (Putative virulence protein MsgA)	N	C	N	N	NO	0
A0A2S9UG26	HTH-type transcriptional regulator Cbl (Transcriptional regulator Cbl)	N	C	C	C	NO	0
A0A2S9UG28	Flagellar protein FliL	MEMBR	PP	IM	IM	LIPO(Sec/SPII)	1
A0A2S9UG30	AMP nucleosidase (EC 3.2.2.4)	N	C	C	C	NO	0
A0A2S9UG31	DUF2158 domain-containing protein	N	C	N	N	NO	0
A0A2S9UG35	Flagellar hook-basal body complex protein FliE	FLAG	PP	PP	FLAG	NO	0
A0A2S9UG40	Flagellar motor switch protein FliG	FLAG	C	MULTI	FLAG	NO	0
A0A2S9UG42	UPF0265 protein AGJ02_04945	N	C	C	C	NO	0
A0A2S9UG44	Ribose-phosphate pyrophosphokinase (RPPK) (EC 2.7.6.1) (5-phospho-D-ribosyl alpha-1-diphosphate) (Phosphoribosyl diphosphate synthase) (Phosphoribosyl pyrophosphate synthase) (P-Rib-PP synthase) (PRPP synthase) (PRPPase)	C	C	C	C	NO	0
A0A2S9UG56	PanD regulatory factor	N	C	C	C	NO	0
A0A2S9UG59	Branched-chain amino acid transporter permease subunit (High-affinity branched-chain amino acid ABC transporter permease LivH)	MEMBR	IM	IM	IM	NO	8
A0A2S9UG64	Flagellar biosynthetic protein FliQ	FLAG	IM	IM	FLAG	NO	2
A0A2S9UG73	DNA gyrase inhibitor	C	C	C	C	NO	0
A0A2S9UG75	4-aminobutyrate aminotransferase (4-aminobutyrate--2-oxoglutarate transaminase) (EC 2.6.1.19)	N	C	C	C	NO	0
A0A2S9UG76	Cell division ATP-binding protein FtsE	IM	C	IM	IM	NO	0
A0A2S9UG80	RNA polymerase sigma factor RpoH (RNA polymerase sigma-32 factor)	C	C	C	C	NO	0
A0A2S9UG88	High-affinity branched-chain amino acid transport ATP-binding protein	N	C	IM	IM	NO	0
A0A2S9UG94	AI-2E family transporter (Putative pheromone autoinducer 2 transporter)	MEMBR	IM	IM	IM	NO	8
A0A2S9UG97	Universal stress protein	C	C	C	C	NO	0
A0A2S9UGA2	Phosphate transporter	MEMBR	IM	IM	IM	NO	10
A0A2S9UGA4	TIGR00156 family protein (YdeI family stress tolerance OB fold protein)	N	PP	N	N	SP(Sec/SPI)	0
A0A2S9UGA6	SDR family oxidoreductase (Short-chain dehydrogenase)	N	IM	IM	IM	NO	0
A0A2S9UGA7	Lysoplasmalogenase (Putative membrane protein)	MEMBR	IM	IM	IM	NO	7
A0A2S9UGA9	Glutathione reductase (Glutathione-disulfide reductase) (EC 1.8.1.7)	N	PP	C	C	NO	0
A0A2S9UGB9	MHS family MFS transporter (Transporter)	MEMBR	IM	IM	IM	NO	12
A0A2S9UGC0	Cyclic di-GMP phosphodiesterase (Cyclic-guanylate-specific phosphodiesterase) (EC 3.1.4.52)	N	C	C	C	NO	0
A0A2S9UGC2	Branched-chain amino acid transport system permease protein (High-affinity branched-chain amino acid ABC transporter permease LivM)	MEMBR	IM	IM	IM	NO	10
A0A2S9UGC8	Dipeptide ABC transporter ATP binding subunit DppF (Dipeptide ABC transporter ATP-binding protein) (Peptide ABC transporter ATP-binding protein)	N	C	IM	IM	NO	0
A0A2S9UGD8	DNA-3-methyladenine glycosylase (DNA-3-methyladenine glycosylase I)	N	PP	N	N	NO	0
A0A2S9UGE4	DUF3053 domain-containing protein	N	PP	N	N	LIPO(Sec/SPII)	1
A0A2S9UGE9	Glycine--tRNA ligase alpha subunit (EC 6.1.1.14) (Glycyl-tRNA synthetase alpha subunit) (GlyRS)	C	C	C	C	NO	0
A0A2S9UGF5	Hok/gef family protein (Type I toxin-antitoxin system Hok family toxin)	IM	C	IM	IM	NO	1
A0A2S9UGF9	Biotin sulfoxide reductase (Molybdopterin guanine dinucleotide-containing S/N-oxide reductase)	N	PP	PP	PP	NO	0
A0A2S9UGG2	Transcriptional regulator (XylR family transcriptional regulator) (Xylose operon transcription regulator XylR)	N	C	C	C	NO	0
A0A2S9UGG4	Xylose import ATP-binding protein XylG (EC 7.5.2.10)	MEMBR	C	IM	IM	NO	0
A0A2S9UGI2	Uncharacterized protein	N	C	N	N	NO	0
A0A2S9UGI7	Serine acetyltransferase (EC 2.3.1.30)	C (GO)	C	C	C	NO	0
A0A2S9UGI9	OmpA family lipoprotein (Outer membrane lipoprotein)	OM (GO)	EC	OM	OM	LIPO(Sec/SPII)	3
A0A2S9UGJ6	HTH-type transcriptional regulator (Transcriptional regulator) (XRE family transcriptional regulator)	N	C	N	N	NO	0
A0A2S9UGJ8	Glutaredoxin	C (GO)	C	N	C	NO	0
A0A2S9UGK1	ATP-dependent 6-phosphofructokinase (ATP-PFK) (Phosphofructokinase) (EC 2.7.1.11) (Phosphohexokinase)	C	C	C	C	NO	0
A0A2S9UGK3	D-xylose ABC transporter substrate-binding protein (Xylose ABC transporter substrate-binding protein)	N	PP	PP	PP	SP(Sec/SPI) < 0.9	0
A0A2S9UGK4	Rhodanese homology domain-containing protein (Rhodanese-like domain-containing protein)	MEMBR (GO)	C	N	C	NO	1
A0A2S9UGK9	Glycosyltransferase family 4 protein	N	C	C	C	NO	0
A0A2S9UGL5	Heptosyltransferase III (Putative lipopolysaccharide heptosyltransferase III)	N	C	C	C	NO	0
A0A2S9UGL6	Glycerol-3-phosphate dehydrogenase [NAD(P)+] (EC 1.1.1.94) (NAD(P)H-dependent glycerol-3-phosphate dehydrogenase)	C	C	C	C	NO	0
A0A2S9UGM0	Protein bax	N	EC	N	N	SP(Sec/SPI)	0
A0A2S9UGM2	Sulfatase (Sulfatase-like hydrolase/transferase)	MEMBR	IM	IM	IM	NO	5
A0A2S9UGM8	50S ribosomal protein L33	C (GO)	C	C	C	NO	0
A0A2S9UGM9	Formamidopyrimidine-DNA glycosylase (Fapy-DNA glycosylase) (EC 3.2.2.23) (DNA-(apurinic or apyrimidinic site) lyase MutM) (AP lyase MutM) (EC 4.2.99.18)	N	C	C	C	NO	0
A0A2S9UGN4	Putative membrane protein (Trimeric intracellular cation channel family protein)	MEMBR	IM	IM	IM	NO	7
A0A2S9UGN7	ADP-L-glycero-D-manno-heptose-6-epimerase (EC 5.1.3.20) (ADP-L-glycero-beta-D-manno-heptose-6-epimerase) (ADP-glyceromanno-heptose 6-epimerase) (ADP-hep 6-epimerase) (AGME)	N	OM	C	N	NO	0
A0A2S9UGP4	Glutamine synthetase (EC 6.3.1.2)	C	C	C	C	NO	0
A0A2S9UGP6	DNA-directed RNA polymerase subunit omega (RNAP omega subunit) (EC 2.7.7.6) (RNA polymerase omega subunit) (Transcriptase subunit omega)	N	C	C	C	NO	0
A0A2S9UGQ7	Deoxyuridine 5'-triphosphate nucleotidohydrolase (dUTPase) (EC 3.6.1.23) (dUTP pyrophosphatase)	N	C	N	N	NO	0
A0A2S9UGR3	D-aminoacyl-tRNA deacylase (DTD) (EC 3.1.1.96) (Gly-tRNA(Ala) deacylase) (EC 3.1.1.-)	C	C	N	C	NO	0
A0A2S9UGS1	50S ribosomal subunit assembly factor BipA (EC 3.6.5.-) (GTP-binding protein BipA)	C	C	IM	C	NO	0
A0A2S9UGS6	Histidine kinase (EC 2.7.13.3)	N	C	IM	C	NO	0
A0A2S9UGS7	Probable GTP-binding protein EngB	N	C	N	N	NO	0
A0A2S9UGT2	Sensor protein (EC 2.7.13.3)	MEMBR	IM	IM	IM	NO	2
A0A2S9UGT3	Nitrate reductase I subunit gamma (Respiratory nitrate reductase subunit gamma) (EC 1.7.99.4)	MEMBR	IM	IM	IM	NO	5
A0A2S9UGT5	Alpha-D-glucose-1-phosphatase (Glucose-1-phosphatase) (EC 3.1.3.10)	N	C	C	C	NO	0
A0A2S9UGT6	DNA-binding transcriptional regulator NtrC (Nitrogen regulation protein NR(I))	C	C	C	C	NO	0
A0A2S9UGT8	Thiol:disulfide interchange protein	PP	PP	PP	PP	SP(Sec/SPI)	0
A0A2S9UGU0	UTP--glucose-1-phosphate uridylyltransferase (EC 2.7.7.9) (UDP-glucose pyrophosphorylase)	N	C	C	C	NO	0
A0A2S9UGU1	50S ribosomal protein L28	C (GO)	C	C	C	NO	0
A0A2S9UGU2	Thymidine kinase (EC 2.7.1.21)	C	C	C	C	NO	0
A0A2S9UGU5	Regulator of RpoS	N	C	C	C	NO	0
A0A2S9UGU6	UPF0056 membrane protein	MEMBR	IM	IM	IM	NO	6
A0A2S9UGV0	Oligopeptide ABC transport system permease protein OppC (Oligopeptide ABC transporter permease OppC)	MEMBR	IM	IM	IM	NO	6
A0A2S9UGV2	Oligopeptide ABC transporter permease OppB (Oligopeptide transporter permease)	MEMBR	IM	IM	IM	NO	6
A0A2S9UGV4	DUF1040 domain-containing protein (DUF1040 family protein)	N	C	C	C	NO	0
A0A2S9UGV5	Guanylate kinase (EC 2.7.4.8) (GMP kinase)	C	C	C	C	NO	0
A0A2S9UGV7	UPF0263 protein AGJ02_06690	N	C	C	C	NO	0
A0A2S9UGV8	Aldehyde-alcohol dehydrogenase	N	C	C	C	NO	0
A0A2S9UGV9	UDP-glucose 6-dehydrogenase (EC 1.1.1.22)	N	C	C	C	SP(Sec/SPI)	0
A0A2S9UGW4	Oligopeptide ABC transporter substrate-binding protein OppA	PP	PP	PP	PP	SP(Sec/SPI)	0
A0A2S9UGW5	Fimbrial protein	FLAG (GO)	EC	EC	FLAG	SP(Sec/SPI)	0
A0A2S9UGW6	Cardiolipin synthase A (CL synthase) (EC 2.7.8.-)	MEMBR	IM	IM	IM	NO	2
A0A2S9UGW8	Nitrate reductase I subunit beta (Nitrate reductase subunit beta) (EC 1.7.99.4)	N	C	IM	MEMBR	NO	0
A0A2S9UGY2	DNA topoisomerase 1 (EC 5.6.2.1) (DNA topoisomerase I)	N	PP	C	C	NO	0
A0A2S9UGY4	ABC transporter ATP-binding protein (Oligopeptide ABC transporter ATP-binding protein OppF)	N	C	IM	IM	NO	0
A0A2S9UGY5	Phosphatidylglycerophosphatase B (EC 3.1.3.27)	MEMBR (GO)	IM	IM	IM	NO	6
A0A2S9UGY6	DNA-binding protein	C	C	C	C	NO	0
A0A2S9UGY7	HTH-type transcriptional regulator CysB	N	C	C	C	NO	0
A0A2S9UGY9	Fimbrial assembly chaperone protein (Molecular chaperone)	PP	PP	PP	PP	SP(Sec/SPI) < 0.9	0
A0A2S9UGZ3	DUF2498 family protein	N	C	N	N	NO	0
A0A2S9UH01	YmiA family putative membrane protein	MEMBR (GO)	C	IM	IM	NO	1
A0A2S9UH02	Antimicrobial peptide ABC system ATP-binding protein SapD (Peptide ABC transporter ATP-binding protein SapD)	N	C	IM	IM	NO	0
A0A2S9UH04	Osmotically-inducible lipoprotein OsmB	OM (GO)	EC	IM	OM	LIPO(Sec/SPII)	2
A0A2S9UH05	Antimicrobial peptide ABC system ATP-binding protein SapF (Peptide ABC transporter ATP-binding protein SapF)	N	C	IM	IM	NO	0
A0A2S9UH09	Formyltetrahydrofolate deformylase (EC 3.5.1.10) (Formyl-FH(4) hydrolase)	N	C	C	C	NO	0
A0A2S9UH13	Envelope stress response membrane protein PspB (Phage shock protein B)	MEMBR (GO)	C	IM	IM	NO	1
A0A2S9UH21	Enoyl-[acyl-carrier-protein] reductase [NADH] (EC 1.3.1.9)	N	C	IM	N	NO	0
A0A2S9UH23	UPF0509 protein AGJ02_06895	N	C	N	N	NO	0
A0A2S9UH27	GTP cyclohydrolase-2 (EC 3.5.4.25) (GTP cyclohydrolase II)	N	C	C	C	NO	0
A0A2S9UH29	Uncharacterized protein	N	C	N	N	NO	0
A0A2S9UH35	Antimicrobial peptide ABC transporter permease SapB (Peptide ABC transporter permease SapB)	MEMBR	IM	IM	IM	NO	5
A0A2S9UH37	Crotonase/enoyl-CoA hydratase family protein (Enoyl-CoA hydratase)	N	C	C	C	NO	0
A0A2S9UH39	Tryptophan synthase alpha chain (EC 4.2.1.20)	N	C	C	C	NO	0
A0A2S9UH63	Stress response translation initiation inhibitor YciH (Translation initiation factor SuiI)	N	C	N	N	NO	0
A0A2S9UH71	Four-helix bundle copper-binding protein	N	C	N	N	NO	0
A0A2S9UH75	DUF2566 domain-containing protein (GhoT/OrtT family toxin)	MEMBR	IM	IM	IM	NO	2
A0A2S9UH79	EAL domain-containing protein (Sensor domain-containing phosphodiesterase)	N	C	IM	N	NO	0
A0A2S9UH82	Phage shock protein D (Phage shock protein PspD)	N	C	N	N	NO	0
A0A2S9UH89	Uncharacterized protein	N	C	N	N	NO	0
A0A2S9UH90	Thiol peroxidase (Tpx) (EC 1.11.1.24) (Peroxiredoxin tpx) (Prx) (Thioredoxin peroxidase) (Thioredoxin-dependent peroxiredoxin)	N	C	PP	N	NO	0
A0A2S9UH97	Zinc transport protein ZntB	MEMBR	C	IM	IM	NO	2
A0A2S9UH99	DUF333 domain-containing protein	N	PP	N	N	LIPO(Sec/SPII)	0
A0A2S9UHA0	Uncharacterized protein	N	C	N	N	NO	0
A0A2S9UHA1	MarR family transcriptional regulator	N	C	C	C	NO	0
A0A2S9UHB1	S-(hydroxymethyl)glutathione dehydrogenase (EC 1.1.1.284)	N	C	C	C	NO	0
A0A2S9UHB2	Metal/formaldehyde-sensitive transcriptional repressor	N	C	C	C	NO	0
A0A2S9UHB7	HTH-type transcriptional regulator YdcI (LysR family transcriptional regulator)	N	IM	C	C	NO	0
A0A2S9UHC5	Anti-adapter protein IraM	C	OM	N	C	NO	0
A0A2S9UHC9	Serine protease (EC 3.4.21.-)	N	PP	N	N	SP(Sec/SPI)	0
A0A2S9UHD1	2-hydroxyacid dehydrogenase (EC 1.1.1.28) (D-lactate dehydrogenase)	N	C	C	C	NO	0
A0A2S9UHD6	HlyD family secretion protein (Secretion protein, HlyD family)	MEMBR (GO)	OM	IM	MEMBR	NO	1
A0A2S9UHD9	MFS transporter (Major facilitator transporter)	MEMBR (GO)	IM	IM	IM	NO	14
A0A2S9UHE0	Putative DNA polymerase V subunit UmuD (Translesion error-prone DNA polymerase V autoproteolytic subunit) (EC 2.7.7.7) (Translesion error-prone DNA polymerase V subunit UmuD)	N	C	C	C	NO	0
A0A2S9UHE5	Cytochrome b561	IM (GO)	IM	IM	IM	NO	4
A0A2S9UHF1	DeoR/GlpR transcriptional regulator	N	C	C	C	NO	0
A0A2S9UHG7	Glutaredoxin	N	C	N	N	NO	0
A0A2S9UHH6	Uncharacterized protein	MEMBR (GO)	IM	IM	IM	NO	2
A0A2S9UHH7	LysR family transcriptional regulator (Putative DNA-binding transcriptional regulator)	N	C	C	C	NO	0
A0A2S9UHI0	Pyridoxine/pyridoxamine 5'-phosphate oxidase (EC 1.4.3.5) (PNP/PMP oxidase) (PNPOx) (Pyridoxal 5'-phosphate synthase)	N	C	C	C	NO	0
A0A2S9UHJ2	Ion-translocating oxidoreductase complex subunit B (EC 7.-.-.-) (Rnf electron transport complex subunit B)	IM	C	MULTI	IM	NO	1
A0A2S9UHJ5	FMN dependent NADH:quinone oxidoreductase (EC 1.6.5.-) (Azo-dye reductase) (FMN-dependent NADH-azo compound oxidoreductase) (FMN-dependent NADH-azoreductase) (EC 1.7.1.17)	N	C	C	C	NO	0
A0A2S9UHJ6	Lactoylglutathione lyase (EC 4.4.1.5) (Glyoxalase I)	N	C	C	C	NO	0
A0A2S9UHJ7	C-type lysozyme inhibitor (Lysozyme inhibitor)	N	C	N	N	LIPO(Sec/SPII)	0
A0A2S9UHK3	Cyclopropane-fatty-acyl-phospholipid synthase (EC 2.1.1.79)	N	C	C	C	NO	0
A0A2S9UHK6	Transcriptional regulator SlyA	N	C	C	C	NO	0
A0A2S9UHL1	OriC-binding nucleoid-associated protein (Transcription modulator YdgT)	N	C	N	N	NO	0
A0A2S9UHL2	Ferritin-like domain-containing protein	N	C	C	C	NO	0
A0A2S9UHL6	Ion-translocating oxidoreductase complex subunit E (EC 7.-.-.-) (Rnf electron transport complex subunit E)	MEMBR	IM	IM	IM	NO	5
A0A2S9UHL9	DNA endonuclease SmrA (Smr domain protein)	N	C	C	C	NO	0
A0A2S9UHM0	NAD(P) transhydrogenase subunit beta (EC 7.1.1.1) (Nicotinamide nucleotide transhydrogenase subunit beta)	MEMBR	IM	IM	IM	NO	9
A0A2S9UHM1	Universal stress protein UspE	N	C	C	C	NO	0
A0A2S9UHM2	DUF2569 domain-containing protein	MEMBR (GO)	IM	IM	IM	NO	4
A0A2S9UHM4	Outer membrane lipoprotein SlyB	OM (GO)	EC	OM	OM	LIPO(Sec/SPII)	0
A0A2S9UHM6	Adenosine deaminase (EC 3.5.4.4) (Adenosine aminohydrolase)	N	C	C	C	NO	0
A0A2S9UHN3	Fumarate hydratase class I (EC 4.2.1.2)	N	C	C	C	NO	0
A0A2S9UHN4	Ion-translocating oxidoreductase complex subunit G (EC 7.-.-.-) (Rnf electron transport complex subunit G)	IM	PP	N	IM	SP(Sec/SPI)	1
A0A2S9UHN8	HAD family hydrolase (Sugar phosphatase SupH)	N	C	C	C	NO	0
A0A2S9UHP7	FNR family transcription factor (Fumarate/nitrate reduction transcriptional regulator) (Transcriptional regulator FNR)	N	C	C	C	NO	0
A0A2S9UHR0	Uncharacterized protein	N	C	N	N	NO	0
A0A2S9UHR2	YnhF family membrane protein	MEMBR (GO)	C	IM	IM	NO	1
A0A2S9UHS4	Tyrosine--tRNA ligase (EC 6.1.1.1) (Tyrosyl-tRNA synthetase) (TyrRS)	C	C	C	C	NO	0
A0A2S9UHT7	NADP-dependent oxidoreductase (NADP-dependent oxidoreductase YncB)	N	C	C	C	NO	0
A0A2S9UHT8	Ion-translocating oxidoreductase complex subunit A (EC 7.-.-.-) (Rnf electron transport complex subunit A)	MEMBR	IM	IM	IM	NO	6
A0A2S9UHU0	Oxygen-insensitive NAD(P)H nitroreductase (EC 1.5.1.34)	MEMBR (GO)	C	C	C	NO	1
A0A2S9UHU7	KR domain-containing protein (SDR family oxidoreductase)	MEMBR (GO)	C	C	C	SP(Sec/SPI) < 0.9	1
A0A2S9UHU9	Ferritin-like domain-containing protein	N	C	C	C	NO	0
A0A2S9UHV1	HTH-type transcriptional regulator YddM (HigA family addiction module antidote protein)	N	PP	N	N	NO	0
A0A2S9UHV5	L-asparagine permease	MEMBR (GO)	IM	IM	IM	NO	12
A0A2S9UHV6	Uncharacterized protein	N	C	N	N	NO	0
A0A2S9UHX0	ABC transporter permease (Binding-protein-dependent transport system inner membrane component II)	MEMBR	IM	IM	IM	NO	6
A0A2S9UHX5	DUF2474 domain-containing protein	MEMBR (GO)	C	IM	MEMBR	NO	1
A0A2S9UHZ6	Catalase (Manganese catalase family protein)	N	PP	C	N	NO	0
A0A2S9UCH2	DUF1795 domain-containing protein	N	C	N	N	NO	0
A0A2S9UCH8	Ribonuclease VapC (RNase VapC) (EC 3.1.-.-) (Toxin VapC)	N	IM	N	N	NO	0
A0A2S9UI08	DNA-binding transcriptional activator MarA (MDR efflux pump AcrAB transcriptional activator MarA)	N	C	C	C	NO	0
A0A2S9UI11	Uncharacterized protein	N	C	N	N	NO	0
A0A2S9UI15	Multiple antibiotic resistance protein MarB	N	PP	N	N	SP(Sec/SPI)	0
A0A2S9UI32	UPF0060 membrane protein AGJ02_07490	MEMBR	IM	IM	IM	NO	4
A0A2S9UI33	Urea ABC transporter substrate-binding protein (Urea ABC transporter urea-binding protein)	N	PP	MULTI	N	SP(Sec/SPI) < 0.9	0
A0A2S9UI36	UPF0482 protein AGJ02_07485	N	PP	N	N	SP(Sec/SPI)	0
A0A2S9UI40	Glycine/betaine/carnitine/choline transport system permease OpuCB (Osmoprotectant ABC transporter permease OsmW)	MEMBR	IM	IM	IM	NO	5
A0A2S9UI43	Glycine/betaine/carnitine/choline transport ATP-binding protein OpuCA (Osmoprotectant ABC transporter ATP-binding protein OsmV)	MEMBR (GO)	C	IM	IM	NO	0
A0A2S9UI44	Multiple antibiotic resistance transcriptional regulator MarR	N	C	C	C	NO	0
A0A2S9UI46	Osmoprotectant ABC transporter permease OsmY (Putative osmoprotectant transport system permease)	MEMBR	IM	IM	IM	NO	6
A0A2S9UI53	GlpM family protein	MEMBR (GO)	IM	IM	IM	NO	4
A0A2S9UI54	Spermidine N1-acetyltransferase (EC 2.3.1.57)	N	C	C	C	NO	0
A0A2S9UI69	Peptidyl-prolyl cis-trans isomerase (PPIase) (EC 5.2.1.8)	N	C	C	C	NO	0
A0A2S9UI75	Cysteine--tRNA ligase (EC 6.1.1.16) (Cysteinyl-tRNA synthetase) (CysRS)	C	C	C	C	NO	0
A0A2S9UI90	NfeD family protein (Nodulation efficiency family protein)	MEMBR	IM	IM	IM	NO	3
A0A2S9UI92	ABC transporter ATP-binding protein	N	C	IM	N	NO	0
A0A2S9UI93	Protein QmcA	MEMBR (GO)	IM	C	IM	NO	1
A0A2S9UI95	Ribosome-associated protein (Ribosome-associated protein YbcJ)	N	C	N	N	NO	0
A0A2S9UIA5	Recombination protein RecR	N	C	C	C	NO	0
A0A2S9UIA6	General stress protein (Stress-induced protein)	N	C	N	N	NO	0
A0A2S9UIB2	Fimbrial protein (Fimbrial protein SthA)	FLAG (GO)	EC	EC	FLAG	SP(Sec/SPI)	0
A0A2S9UIB3	Bifunctional D-altronate/D-mannonate dehydratase (D-galactonate dehydratase family protein)	N	C	C	C	NO	0
A0A2S9UIB7	DUF2496 domain-containing protein	N	C	N	N	NO	0
A0A2S9UIC2	Acriflavine resistance protein A (MexE family multidrug efflux RND transporter periplasmic adaptor subunit) (Multidrug efflux RND transporter periplasmic adaptor subunit AcrA)	MEMBR (GO)	OM	IM	IM	LIPO(Sec/SPII)	0
A0A2S9UIC5	50S ribosomal protein L31 type B	C (GO)	C	C	C	NO	0
A0A2S9UIC7	Efflux pump membrane transporter	MEMBR	IM	IM	IM	NO	11
A0A2S9UIC9	Hemolysin expression modulator Hha (Hemolysin expression-modulating protein)	N	C	N	N	NO	0
A0A2S9UID0	Primosomal protein (Primosomal replication protein N prime prime)	N	C	C	C	NO	0
A0A2S9UID1	Adenine phosphoribosyltransferase (APRT) (EC 2.4.2.7)	C	C	C	C	NO	0
A0A2S9UID2	Gluconate:proton symporter family transporter (GntP family permease)	MEMBR (GO)	IM	IM	IM	NO	12
A0A2S9UID6	Uncharacterized protein	N	C	N	N	NO	0
A0A2S9UID8	Nucleoid-associated protein AGJ02_12360	C	C	N	C	NO	0
A0A2S9UIE9	Lipoprotein	N	PP	PP	PP	LIPO(Sec/SPII)	0
A0A2S9UIF1	Uncharacterized protein	N	C	N	N	NO	0
A0A2S9UIF5	Nitrogen regulatory protein P-II (P-II family nitrogen regulator)	N	C	IM	C	NO	0
A0A2S9UIG0	Inner membrane protein	MEMBR (GO)	IM	IM	IM	NO	2
A0A2S9UIG9	ATP-dependent Clp protease proteolytic subunit (EC 3.4.21.92) (Endopeptidase Clp)	C	C	C	C	NO	0
A0A2S9UIH0	GntR family transcriptional regulator (PLP-dependent aminotransferase family protein)	N	C	C	C	NO	0
A0A2S9UIH1	Trigger factor (TF) (EC 5.2.1.8) (PPIase)	C	C	C	C	NO	0
A0A2S9UIH6	Competence protein ComEA (Putative competence protein ComEA)	N	PP	IM	MEMBR	SP(Sec/SPI) < 0.9	1
A0A2S9UIH7	ATP-dependent Clp protease ATP-binding subunit ClpX	N	C	C	C	NO	0
A0A2S9UIH8	Uncharacterized protein	N	PP	N	N	LIPO(Sec/SPII)	0
A0A2S9UIH9	Cytochrome bo(3) ubiquinol oxidase subunit 4 (Cytochrome o ubiquinol oxidase subunit 4) (Oxidase bo(3) subunit 4) (Ubiquinol oxidase polypeptide IV) (Ubiquinol oxidase subunit 4)	MEMBR	IM	IM	IM	NO	3
A0A2S9UII5	Inosine/guanosine kinase	N	C	C	C	NO	0
A0A2S9UII8	Cytochrome bo(3) ubiquinol oxidase subunit 3 (Cytochrome o ubiquinol oxidase subunit 3) (Oxidase bo(3) subunit 3) (Ubiquinol oxidase polypeptide III) (Ubiquinol oxidase subunit 3)	MEMBR	IM	IM	IM	NO	5
A0A2S9UIJ0	DJ-1 family protein (Protein deglycase YajL) (EC 3.5.1.124)	N	C	N	N	NO	0
A0A2S9UIJ1	Phosphatidylglycerophosphatase A (EC 3.1.3.27) (Phosphatidylglycerolphosphate phosphatase A)	IM	IM	IM	IM	NO	3
A0A2S9UIJ3	PLP-dependent cysteine synthase family protein (Pyridoxal-5'-phosphate-dependent protein subunit beta)	N	C	C	C	NO	0
A0A2S9UIJ6	Ubiquinol oxidase subunit 2	MEMBR	IM	IM	IM	LIPO(Sec/SPII)	3
A0A2S9UIJ8	Transcriptional repressor NrdR	N	C	C	C	NO	0
A0A2S9UIJ9	6,7-dimethyl-8-ribityllumazine synthase (DMRL synthase) (LS) (Lumazine synthase) (EC 2.5.1.78)	N	C	C	C	NO	0
A0A2S9UIK0	S-adenosylmethionine:tRNA ribosyltransferase-isomerase (EC 2.4.99.17) (Queuosine biosynthesis protein QueA)	C	C	C	C	NO	0
A0A2S9UIK1	Lon protease (EC 3.4.21.53) (ATP-dependent protease La)	C	C	C	C	NO	0
A0A2S9UIK2	DNA-binding transcriptional repressor AcrR (Multidrug efflux transporter transcriptional repressor AcrR)	N	C	C	C	NO	0
A0A2S9UIL0	Sec translocon accessory complex subunit YajC	MEMBR	IM	IM	IM	NO	1
A0A2S9UIL6	Protein translocase subunit SecD	MEMBR	IM	IM	IM	NO	6
A0A2S9UIL7	Cytochrome bo(3) ubiquinol oxidase subunit 1 (EC 7.1.1.3) (Cytochrome o ubiquinol oxidase subunit 1) (Oxidase bo(3) subunit 1) (Ubiquinol oxidase polypeptide I) (Ubiquinol oxidase subunit 1)	MEMBR	IM	IM	IM	NO	14
A0A2S9UIL8	Anti-adapter protein IraP	C	C	N	C	NO	0
A0A2S9UIM2	Phosphate regulon transcriptional regulatory protein PhoB	N	C	C	C	NO	0
A0A2S9UIM3	Inhibitor of hydrogen peroxide resistance	N	C	C	C	NO	0
A0A2S9UIM4	Extensin family protein	N	PP	N	N	SP(Sec/SPI) < 0.9	1
A0A2S9UIM5	Uncharacterized protein	N	C	N	N	NO	0
A0A2S9UIM6	Pyrroline-5-carboxylate reductase (P5C reductase) (P5CR) (EC 1.5.1.2) (PCA reductase)	C	C	C	C	SP(Sec/SPI)	0
A0A2S9UIM8	DUF421 domain-containing protein	MEMBR	IM	IM	IM	NO	2
A0A2S9UIM9	Delta-aminolevulinic acid dehydratase (EC 4.2.1.24)	N	C	C	C	NO	0
A0A2S9UIN0	Multidrug efflux MFS transporter (Multidrug resistance protein MdtG)	MEMBR	IM	IM	IM	NO	12
A0A2S9UIN6	S-methylmethionine permease (S-methylmethionine transporter)	MEMBR (GO)	IM	IM	IM	NO	12
A0A2S9UIP0	DUF1641 domain-containing protein	N	C	N	N	NO	0
A0A2S9UIP2	Acyl-CoA thioesterase II (EC 3.1.2.20)	N	PP	C	N	NO	0
A0A2S9UIP4	Protein-export membrane protein SecF	MEMBR	IM	IM	IM	NO	6
A0A2S9UIQ2	Taurine ABC transporter permease TauC (Taurine transporter subunit TauC)	MEMBR	IM	IM	IM	NO	6
A0A2S9UIQ6	DMT family transporter (EamA-like transporter family protein)	MEMBR (GO)	IM	IM	IM	NO	4
A0A2S9UIQ9	Transcriptional regulator BolA	N	C	C	C	NO	0
A0A2S9UIR1	Phenolic acid decarboxylase	N	C	C	C	NO	0
A0A2S9UIS1	Inositol 2-dehydrogenase (EC 1.1.1.18) (Myo-inositol 2-dehydrogenase) (MI 2-dehydrogenase)	N	C	C	C	NO	0
A0A2S9UIS5	Putative xylose isomerase (TIM barrel protein)	N	C	N	N	NO	0
A0A2S9UIS7	Lipoprotein	MEMBR	PP	IM	MEMBR	SP(Sec/SPI)	0
A0A2S9UIS8	NAD-dependent malic enzyme (NAD-ME) (EC 1.1.1.38)	N	IM	IM	IM	NO	0
A0A2S9UIS9	Transcription antitermination protein NusB (Antitermination factor NusB)	N	C	C	C	NO	0
A0A2S9UIT0	3D-(3,5/4)-trihydroxycyclohexane-1,2-dione acylhydrolase (Decyclizing) (EC 3.7.1.22) (3D-(3,5/4)-trihydroxycyclohexane-1,2-dione hydrolase)	N	C	C	C	NO	0
A0A2S9UIT3	Acid shock protein	PP	PP	PP	PP	SP(Sec/SPI)	0
A0A2S9UIT8	Uncharacterized protein	N	C	N	N	NO	0
A0A2S9UIU1	CoA-acylating methylmalonate-semialdehyde dehydrogenase (Methylmalonate semialdehyde dehydrogenase)	N	C	C	C	NO	0
A0A2S9UIV5	Glutamate 5-kinase (EC 2.7.2.11) (Gamma-glutamyl kinase) (GK)	C	C	C	C	NO	0
A0A2S9UIW8	Class II glutamine amidotransferase (Glutamine amidotransferase)	N	C	C	C	NO	0
A0A2S9UIW9	MurR/RpiR family transcriptional regulator	N	C	C	C	NO	0
A0A2S9UIY0	Xanthine-guanine phosphoribosyltransferase (XGPRT) (EC 2.4.2.22) (Xanthine phosphoribosyltransferase)	MEMBR	C	C	C	NO	0
A0A2S9UIY2	Uncharacterized protein	N	C	N	N	NO	0
A0A2S9UIZ6	Peptidoglycan lytic exotransglycosylase (EC 4.2.2.n1)	MEMBR (GO)	PP	PP	PP	LIPO(Sec/SPII)	0
A0A2S9UJ00	Inosose dehydratase (EC 4.2.1.44) (2-keto-myo-inositol dehydratase) (2KMI dehydratase)	N	C	C	C	NO	0
A0A2S9UJ02	Uncharacterized protein	N	PP	N	N	NO	0
A0A2S9UJ16	Coenzyme PQQ synthesis protein A (Pyrroloquinoline quinone biosynthesis protein A)	N	C	N	N	NO	0
A0A2S9UJ23	Murein L,D-transpeptidase (Transpeptidase)	N	PP	N	N	LIPO(Sec/SPII) < 0.9	0
A0A2S9UJ24	UPF0294 protein AGJ02_18020	C	PP	N	C	NO	0
A0A2S9UJ25	Queuine tRNA-ribosyltransferase (EC 2.4.2.29) (Guanine insertion enzyme) (tRNA-guanine transglycosylase)	N	C	C	C	NO	0
A0A2X1J5G0	Elongation factor Tu (EF-Tu)	C	C	C	C	NO	0
A0A347LZ43	Arabinogalactan ABC transporter permease (Sugar ABC transporter permease)	MEMBR	IM	IM	IM	NO	6
A0A347LZK0	Sialic acid transporter NanT (Sialic acid permease) (Sialic acid/H(+) symporter)	MEMBR	IM	IM	IM	NO	12
A0A347M0F1	MFS transporter	MEMBR	IM	IM	IM	NO	11
A0A347M4J9	ThiJ/PfpI domain-containing protein (Type 1 glutamine amidotransferase domain-containing protein)	N	PP	PP	PP	SP(Sec/SPI)	1
A0A347M4Q6	UvrABC system protein C (Protein UvrC) (Excinuclease ABC subunit C)	C	C	C	C	NO	0
A0A347M6C7	Superoxide dismutase [Cu-Zn] (EC 1.15.1.1)	N	PP	PP	PP	SP(Sec/SPI)	0
A0A347M6Y8	Crossover junction endodeoxyribonuclease rusA (EC 3.1.22.4)	N	PP	N	N	NO	0
A0A347M7W3	Ferrous iron transporter B (Fimbrial protein)	FLAG (GO)	EC	EC	FLAG	SP(Sec/SPI) < 0.9	0
A0A347MBH0	Type VI secretion system Vgr family protein (Type VI secretion system tip protein VgrG)	N	OM	N	N	NO	0
A0A347MBQ5	NAD(P)H-dependent oxidoreductase (Putative oxidoreductase)	N	C	C	C	NO	0
A0A347MBT8	D-ribose transporter subunit RbsB (Ribose ABC transporter substrate-binding protein RbsB)	N	PP	PP	PP	SP(Sec/SPI)	0
A0A347MGW4	DUF2778 domain-containing protein	N	EC	N	N	NO	0
A0A347MKH1	Peptide chain release factor 3 (RF-3)	C	C	C	C	NO	0
A0A347MKY6	Poly(A) polymerase I (PAP I) (EC 2.7.7.19)	N	C	C	C	NO	0
A0A347MMD4	Flavodoxin	N	C	C	C	NO	0
A0A347MMM0	BAX inhibitor (BI)-1/YccA family protein (Bax inhibitor-1/YccA family protein) (Inner membrane protein YbhL)	MEMBR	IM	IM	IM	NO	7
A0A347MS67	Stationary phase inducible protein CsiE	N	C	IM	N	NO	0
A0A384EM12	Endonuclease (HNH endonuclease)	N	PP	C	N	NO	0
A0A384EMF9	GntR family transcriptional regulator	N	C	C	C	NO	0
A0A384EMI1	YshB family small membrane protein	N	C	N	N	NO	0
A0A384EN28	UDP-N-acetylmuramoylalanine--D-glutamate ligase (EC 6.3.2.9) (D-glutamic acid-adding enzyme) (UDP-N-acetylmuramoyl-L-alanyl-D-glutamate synthetase)	C	C	MULTI	C	LIPO(Sec/SPII) < 0.9	1
A0A384ENA7	Lipopolysaccharide export system permease protein LptF	MEMBR	IM	IM	IM	NO	6
A0A384ENH1	Uncharacterized protein	N	PP	N	N	SP(Sec/SPI) < 0.9	0
A0A384ENJ2	Putative phage antirepressor (Transcriptional regulator)	N	C	C	C	NO	0
A0A384ENV1	Nickel/cobalt efflux protein RcnB	N	PP	N	N	SP(Sec/SPI)	0
A0A384ENY0	Uracil-xanthine permease (Xanthine permease)	MEMBR	IM	IM	IM	NO	11
A0A384EPF3	AIG2-like family protein (Gamma-glutamylcyclotransferase)	N	C	N	N	NO	0
A0A384EPG0	Metalloprotease PmbA (Peptidase PmbA)	N	C	C	C	NO	0
A0A384EPJ0	Diguanylate cyclase	MEMBR (GO)	IM	IM	IM	NO	4
A0A384EPJ4	DUF3131 domain-containing protein	N	PP	N	N	LIPO(Sec/SPII)	0
A0A384EQ51	Uncharacterized protein	N	EC	N	N	LIPO(Sec/SPII)	0
A0A384ER59	Copper resistance outer membrane transporter PcoB (Copper resistance protein B)	OM (GO)	OM	OM	OM	SP(Sec/SPI)	0
A0A384ERG3	YicC family protein	N	C	C	C	NO	0
A0A384ERR1	DUF3927 domain-containing protein	MEMBR (GO)	C	IM	MEMBR	NO	2
A0A384ERU3	Basal-body rod modification protein FlgD	N	EC	EC	EC	NO	0
A0A384ES34	DNA topoisomerase 4 subunit A (EC 5.6.2.2) (Topoisomerase IV subunit A)	MEMBR	C	MULTI	MEMBR	NO	0
A0A384ESB2	Cystathionine beta-lyase (Pyridoxal-phosphate dependent enzyme)	N	C	C	C	NO	0
A0A384ESF3	Exodeoxyribonuclease 7 small subunit (EC 3.1.11.6) (Exodeoxyribonuclease VII small subunit) (Exonuclease VII small subunit)	C	C	C	C	NO	0
A0A384ESQ1	Arc family DNA-binding protein (Arc-like DNA binding domain-containing protein)	N	C	N	N	NO	0
A0A384ESX2	Major pilin subunit (Prepilin peptidase-dependent pilin)	FLAG (GO)	EC	N	FLAG	NO	0
A0A384ET16	MFS transporter (Putative MFS transporter) (YbfB/YjiJ family MFS transporter)	MEMBR (GO)	IM	IM	IM	NO	12
A0A384ETF3	GAF domain-containing protein	N	C	C	C	NO	0
A0A384ETP5	Fatty acid oxidation complex subunit alpha [Includes: Enoyl-CoA hydratase/Delta(3)-cis-Delta(2)-trans-enoyl-CoA isomerase/3-hydroxybutyryl-CoA epimerase (EC 4.2.1.17) (EC 5.1.2.3) (EC 5.3.3.8); 3-hydroxyacyl-CoA dehydrogenase (EC 1.1.1.35)]	N	C	C	C	NO	0
A0A384EU07	Cytochrome bd-l oxidase subunit I (Cytochrome ubiquinol oxidase subunit I)	MEMBR	IM	IM	IM	NO	9
A0A384EUM2	2-keto-3-deoxygluconate permease (KDG permease)	MEMBR	IM	IM	IM	NO	10
A0A384EUN6	Epoxyqueuosine reductase (EC 1.17.99.6) (Queuosine biosynthesis protein QueG)	C	C	C	C	NO	0
A0A384EVH3	Toxin	N	C	N	N	NO	0
A0A384EVP4	Copper/silver response regulator transcription factor SilR (DNA-binding transcriptional activator CusR)	N	C	C	C	NO	0
A0A384EXD2	Antitermination protein	N	PP	N	N	NO	0
A0A384EXG4	3-oxoacyl-[acyl-carrier-protein] synthase 3 (EC 2.3.1.180) (3-oxoacyl-[acyl-carrier-protein] synthase III) (Beta-ketoacyl-ACP synthase III) (KAS III)	C	C	C	C	NO	0
A0A384EYP6	Copper response regulator transcription factor PcoR (Transcriptional regulatory protein PcoR)	N	C	C	C	NO	0
A0A384EYU0	Peptidase P60 (Phage minor tail protein)	N	C	C	C	NO	0
A0A384EYV7	Cytochrome c biogenesis protein CcmG (Thiol:disulfide interchange protein DsbE)	IM	PP	IM	IM	SP(Sec/SPI) < 0.9	1
A0A384EYZ5	Polyamine aminopropyltransferase (Putrescine aminopropyltransferase) (PAPT) (Spermidine synthase) (SPDS) (SPDSY) (EC 2.5.1.16)	N	C	C	C	NO	0
A0A384EZ23	Cell division protein FtsZ	C	C	MULTI	C	NO	0
A0A384F0M1	C4-dicarboxylate transport protein	MEMBR	IM	IM	IM	NO	9
A0A384F0X8	Anti-sigma-28 factor (Negative regulator of flagellin synthesis)	N	PP	MULTI	N	NO	0
A0A384F153	UPF0145 protein AGJ02_10770	N	C	N	N	NO	0
A0A384F290	Copper resistance system metallochaperone PcoE (Putative copper-binding protein pcoE)	N	PP	PP	PP	SP(Sec/SPI)	0
A0A384F2U7	DUF2251 domain-containing protein	N	C	N	N	NO	0
A0A384F3E7	DUF416 domain-containing protein (DUF416 family protein)	N	C	C	C	NO	0
A0A384F3Q5	Type VI secretion system Vgr family protein (Type VI secretion system tip protein VgrG)	N	OM	C	N	NO	0
A0A384F4T7	Permease IIC component	MEMBR	IM	IM	IM	NO	8
A0A384F5J5	Cysteine synthase (EC 2.5.1.47)	N	C	C	C	NO	0
A0A384F5L4	NgrB (Putative GTPase)	N	C	N	N	NO	0
A0A384F5Q4	Helix-turn-helix domain-containing protein (Putative phage regulatory protein)	N	C	N	N	NO	0
A0A384F5S9	Sigma factor-binding protein Crl	C	C	C	C	NO	0
A0A384F5Y3	Sensor protein (EC 2.7.13.3)	IM	C	IM	IM	NO	2
A0A384F688	Colanic acid exporter (MOP flippase family protein)	MEMBR (GO)	IM	IM	IM	NO	12
A0A384F6Y8	Aldehyde dehydrogenase (Aldehyde dehydrogenase family protein)	N	C	C	C	NO	0
A0A384F7H9	Glutathione transferase GstA (EC 2.5.1.18) (Glutathionine S-transferase)	N	C	C	C	NO	0
A0A384F837	Redox-sensitive transcriptional activator SoxR	N	C	C	C	NO	0
A0A384F9F7	Energy-dependent translational throttle protein EttA (EC 3.6.1.-) (Translational regulatory factor EttA)	C	C	C	C	NO	0
A0A384F9H1	Cation efflux system protein CusA (Cu(+)/Ag(+) efflux RND transporter permease subunit SilA)	MEMBR	IM	IM	IM	NO	12
A0A384F9I1	Copper resistance inner membrane protein PcoD (Copper resistance protein D)	MEMBR	IM	IM	IM	NO	8
A0A384F9S1	Galactoside permease (Lactose permease)	MEMBR	IM	IM	IM	NO	11
A0A384FA82	Protoporphyrinogen IX dehydrogenase [quinone] (EC 1.3.5.3) (Protoporphyrinogen IX dehydrogenase [menaquinone]) (Protoporphyrinogen IX dehydrogenase [ubiquinone]) (Protoporphyrinogen oxidase) (PPO)	MEMBR	PP	N	IM	NO	0
A0A384FBZ8	Uncharacterized protein	N	C	N	N	NO	0
A0A384FD51	Bro-N domain-containing protein	N	C	C	C	NO	0
A0A384FDF4	Lactoside permease (MFS transporter)	MEMBR	IM	IM	IM	NO	10
A0A384FDL4	Lac repressor (LacI family DNA-binding transcriptional regulator)	N	OM	C	C	NO	0
A0A384FDM7	Exc2 family lipoprotein	N	PP	N	N	LIPO(Sec/SPII)	0
A0A384FDX2	DUF2933 domain-containing protein	MEMBR (GO)	C	IM	MEMBR	NO	2
A0A384FFH0	Transcriptional regulator	N	C	C	C	NO	0
A0A384FGY7	Integrase (Tyrosine-type recombinase/integrase)	N	C	C	C	NO	0
A0A384FGZ5	Cold shock-like protein CspE (Transcription antiterminator/RNA stability regulator CspE)	C	C	C	C	NO	0
A0A384FH84	HTH-type transcriptional regulator YbaO (Lrp/AsnC family transcriptional regulator)	N	C	C	C	NO	0
A0A384FHU8	Cystine ABC transporter substrate-binding protein (Cystine transporter subunit)	MEMBR (GO)	PP	PP	PP	SP(Sec/SPI)	0
A0A384FI22	Copper/silver efflux system outer membrane protein CusC (Cu(+)/Ag(+) efflux RND transporter outer membrane channel SilC)	MEMBR	OM	MULTI	OM	LIPO(Sec/SPII)	0
A0A384FI29	Copper resistance protein A (Multicopper oxidase PcoA)	PP (GO)	PP	PP	PP	TAT	0
A0A384FIE0	ABC transporter periplasmic-binding protein YcjN (Carbohydrate ABC transporter substrate-binding protein)	N	C	PP	PP	LIPO(Sec/SPII)	0
A0A396T232	Glucans biosynthesis glucosyltransferase H (EC 2.4.1.-)	MEMBR	IM	IM	IM	NO	6
A0A3Q9CDX5	DUF1795 domain-containing protein (DcrB family protein)	N	PP	PP	PP	LIPO(Sec/SPII)	0
A0A3Q9CE87	Conjugal transfer protein (Conjugal transfer protein TraF)	N	OM	N	N	SP(Sec/SPI)	0
A0A3Q9CEI0	Rhodanese-like domain-containing protein	N	C	N	N	NO	0
A0A3Q9CEL2	Na/Pi cotransporter family protein	MEMBR	IM	IM	IM	NO	8
A0A3Q9CEQ3	Ubiquinone biosynthesis accessory factor UbiK	C	C	N	C	NO	0
A0A3Q9CER2	tRNA cyclic N6-threonylcarbamoyladenosine(37) synthase TcdA	MEMBR (GO)	C	C	C	NO	1
A0A3Q9CEX2	Organic hydroperoxide resistance protein	N	PP	C	N	NO	0
A0A3Q9CEZ5	Universal stress protein B	MEMBR	IM	IM	IM	NO	2
A0A3Q9CF64	Phosphoribosylaminoimidazole-succinocarboxamide synthase (EC 6.3.2.6) (SAICAR synthetase)	N	C	C	C	NO	0
A0A3Q9CF82	MFS transporter	MEMBR	IM	IM	IM	NO	8
A0A3Q9CF92	Ribonuclease PH (RNase PH) (EC 2.7.7.56) (tRNA nucleotidyltransferase)	N	C	C	C	NO	0
A0A3Q9CF97	Neutral zinc metallopeptidase	MEMBR	OM	N	MEMBR	NO	1
A0A3Q9CFB1	Histidine kinase (EC 2.7.13.3)	IM	IM	IM	IM	NO	2
A0A3Q9CFE1	NADH-quinone oxidoreductase subunit B (EC 7.1.1.-) (NADH dehydrogenase I subunit B) (NDH-1 subunit B)	MEMBR	C	IM	IM	NO	0
A0A3Q9CFE8	Glycosyltransferase	N	C	IM	N	NO	0
A0A3Q9CFE9	Orotate phosphoribosyltransferase (OPRT) (OPRTase) (EC 2.4.2.10)	N	C	C	C	NO	0
A0A3Q9CFG1	GSH-dependent disulfide bond oxidoreductase (EC 1.8.4.-)	N	C	C	C	NO	0
A0A3Q9CFH0	Cell-envelope stress modulator CpxP (Stress adaptor protein CpxP)	PP	PP	PP	PP	SP(Sec/SPI)	0
A0A3Q9CFI5	Soluble cytochrome b562	PP (GO)	PP	PP	PP	SP(Sec/SPI)	0
A0A3Q9CFJ5	Membrane protein FxsA	MEMBR (GO)	IM	IM	IM	NO	3
A0A3Q9CFL9	Ribosomal RNA large subunit methyltransferase J (EC 2.1.1.266) (23S rRNA (adenine(2030)-N6)-methyltransferase) (23S rRNA m6A2030 methyltransferase)	N	C	C	C	NO	0
A0A3Q9CFN6	NAD(P)H-dependent oxidoreductase (Oxidoreductase)	N	IM	C	N	NO	0
A0A3Q9CFQ7	Citrate lyase acyl carrier protein (Citrate lyase gamma chain)	C	C	C	C	NO	0
A0A3Q9CFT0	5-formyltetrahydrofolate cyclo-ligase (EC 6.3.3.2)	N	C	N	N	NO	0
A0A3Q9CFT5	DUF1190 domain-containing protein (DUF1190 family protein)	N	PP	N	OM	LIPO(Sec/SPII)	1
A0A3Q9CFW1	NADH-quinone oxidoreductase subunit J (EC 7.1.1.-)	MEMBR	IM	IM	IM	NO	5
A0A3Q9CFX7	LacI family DNA-binding transcriptional regulator	N	C	C	C	NO	0
A0A3Q9CFY0	LysE family translocator	IM (GO)	IM	IM	IM	NO	6
A0A3Q9CG09	tRNA-dihydrouridine(16) synthase (EC 1.3.1.-) (U16-specific dihydrouridine synthase) (U16-specific Dus) (tRNA-dihydrouridine synthase C)	N	C	C	C	NO	0
A0A3Q9CG13	Quinone oxidoreductase	N	C	C	C	NO	0
A0A3Q9CG19	Protein NrdI	N	C	C	C	NO	0
A0A3Q9CG30	Biofilm peroxide resistance protein BsmA	N	PP	N	N	LIPO(Sec/SPII)	0
A0A3Q9CG32	Probable lipid kinase YegS-like (EC 2.7.1.-)	C	C	C	C	NO	0
A0A3Q9CG81	23S rRNA (guanosine-2'-O-)-methyltransferase RlmB (EC 2.1.1.185) (23S rRNA (guanosine2251 2'-O)-methyltransferase) (23S rRNA Gm2251 2'-O-methyltransferase)	C	C	C	C	NO	0
A0A3Q9CG97	Nitrate reductase molybdenum cofactor assembly chaperone	N	C	C	C	NO	0
A0A3Q9CGE6	DNA-binding response regulator (Nitrate/nitrite response regulator protein NarP)	N	C	C	C	NO	0
A0A3Q9CGE8	Acetyl-CoA C-acetyltransferase (EC 2.3.1.9)	N	C	C	C	NO	0
A0A3Q9CGH2	Histidine kinase (EC 2.7.13.3)	MEMBR	C	IM	IM	NO	2
A0A3Q9CGH3	YtfJ family protein	N	C	N	N	LIPO(Sec/SPII)	0
A0A3Q9CGI4	YnbE family lipoprotein	N	C	N	N	LIPO(Sec/SPII)	0
A0A3Q9CGJ2	Cytoplasmic trehalase (EC 3.2.1.28) (Alpha,alpha-trehalase) (Alpha,alpha-trehalose glucohydrolase)	C	C	C	C	NO	0
A0A3Q9CGJ6	CNNM family cation transport protein YoaE (TerC family protein)	MEMBR (GO)	IM	IM	IM	NO	7
A0A3Q9CGL6	Membrane-bound lytic murein transglycosylase A (EC 4.2.2.n1) (Murein hydrolase A)	OM (GO)	OM	OM	OM	LIPO(Sec/SPII)	0
A0A3Q9CGM6	YqcC family protein	N	C	N	N	NO	0
A0A3Q9CGN6	Phosphatidylglycerol--prolipoprotein diacylglyceryl transferase (EC 2.5.1.145)	MEMBR	IM	IM	IM	NO	7
A0A3Q9CGP2	ABC transporter ATP-binding protein	MEMBR (GO)	C	IM	MEMBR	NO	0
A0A3Q9CGR1	Outer membrane protein OmpW	OM (GO)	OM	OM	OM	SP(Sec/SPI)	0
A0A3Q9CGR7	Adenylyl-sulfate kinase (EC 2.7.1.25) (APS kinase) (ATP adenosine-5'-phosphosulfate 3'-phosphotransferase) (Adenosine-5'-phosphosulfate kinase)	N	C	C	C	NO	0
A0A3Q9CGS9	Uncharacterized protein	N	C	N	N	NO	0
A0A3Q9CGV8	Metal-dependent hydrolase	N	IM	IM	IM	NO	0
A0A3Q9CGV9	Endonuclease III (EC 4.2.99.18) (DNA-(apurinic or apyrimidinic site) lyase)	N	C	C	C	NO	0
A0A3Q9CGW9	TetR/AcrR family transcriptional regulator	N	C	C	C	NO	0
A0A3Q9CGX2	Pseudouridine synthase (EC 5.4.99.-)	N	C	C	C	NO	0
A0A3Q9CGZ4	Lipoprotein-releasing ABC transporter permease subunit LolC	MEMBR	IM	IM	IM	NO	4
A0A3Q9CI29	NUDIX hydrolase	N	C	N	N	NO	0
A0A3Q9CI72	DNA polymerase IV (Pol IV) (EC 2.7.7.7)	C	C	C	C	NO	0
A0A3Q9CI81	Riboflavin synthase (EC 2.5.1.9)	N	C	C	C	NO	0
A0A3Q9CIC1	NADH oxidoreductase (EC 1.6.-.-)	N	C	C	C	NO	0
A0A3Q9CID9	Maltoporin (Maltose-inducible porin)	MEMBR	OM	OM	OM	SP(Sec/SPI)	1
A0A3Q9CIE1	UPF0434 protein AGJ02_10565	N	C	N	N	NO	0
A0A3Q9CIE8	Carbamoyl-phosphate synthase large chain (EC 6.3.5.5) (Carbamoyl-phosphate synthetase ammonia chain)	N	C	MULTI	N	LIPO(Sec/SPII) < 0.9	0
A0A3Q9CIF7	Na(+)/H(+) antiporter NhaA (Sodium/proton antiporter NhaA)	MEMBR	IM	IM	IM	NO	11
A0A3Q9CIG0	Methylated-DNA--protein-cysteine methyltransferase (EC 2.1.1.63) (6-O-methylguanine-DNA methyltransferase) (MGMT) (O-6-methylguanine-DNA-alkyltransferase)	C	C	C	C	NO	0
A0A3Q9CIG1	Lipoprotein	N	C	N	N	LIPO(Sec/SPII)	0
A0A3Q9CIG8	DNA-binding transcriptional regulator (TetR family transcriptional regulator)	N	C	C	C	NO	0
A0A3Q9CIN3	Uncharacterized protein	MEMBR (GO)	IM	IM	IM	NO	2
A0A3Q9CIN4	Uncharacterized protein	N	PP	IM	MEMBR	NO	0
A0A3Q9CIR7	Diguanylate cyclase (EC 2.7.7.65)	N	C	C	C	NO	0
A0A3Q9CJ16	NAD(P)H-flavin reductase (EC 1.16.1.3) (EC 1.5.1.41)	N	C	C	C	NO	0
A0A3Q9CJ18	Pyrimidine/purine nucleoside phosphorylase (EC 2.4.2.1) (EC 2.4.2.2) (Adenosine phosphorylase) (Cytidine phosphorylase) (Guanosine phosphorylase) (EC 2.4.2.15) (Inosine phosphorylase) (Thymidine phosphorylase) (EC 2.4.2.4) (Uridine phosphorylase) (EC 2.4.2.3) (Xanthosine phosphorylase)	N	C	N	N	NO	0
A0A3Q9CJ21	Branched-chain-amino-acid aminotransferase (BCAT) (EC 2.6.1.42)	N	C	C	C	NO	0
A0A3Q9CJ27	DUF2755 domain-containing protein (DUF2755 family protein)	MEMBR (GO)	IM	IM	IM	NO	2
A0A3Q9CJ30	Enolase-phosphatase E1 (EC 3.1.3.77) (2,3-diketo-5-methylthio-1-phosphopentane phosphatase)	N	C	C	C	NO	0
A0A3Q9CJ42	Chromosomal replication initiator protein DnaA	C	C	C	C	NO	0
A0A3Q9CJ53	Class I SAM-dependent methyltransferase	N	C	N	N	NO	0
A0A3Q9CJ67	Imidazole glycerol phosphate synthase subunit HisH (EC 4.3.2.10) (IGP synthase glutaminase subunit) (EC 3.5.1.2) (IGP synthase subunit HisH) (ImGP synthase subunit HisH) (IGPS subunit HisH)	C	C	C	C	NO	0
A0A3Q9CJ77	EmmdR/YeeO family multidrug/toxin efflux MATE transporter (FMN/FAD transporter)	MEMBR (GO)	IM	IM	IM	NO	11
A0A3Q9CJ98	Lysine decarboxylase (EC 4.1.1.18) (Lysine decarboxylase LdcC)	C (GO)	C	C	C	NO	0
A0A3Q9CJB0	UPF0234 protein AGJ02_12725	N	C	C	C	NO	0
A0A3Q9CJB4	N-acetylglucosamine-6-phosphate deacetylase (EC 3.5.1.25)	N	C	C	C	NO	0
A0A3Q9CJB6	Uncharacterized protein	MEMBR (GO)	IM	IM	IM	NO	3
A0A3Q9CJE7	Glutamyl-tRNA reductase (GluTR) (EC 1.2.1.70)	N	C	C	C	NO	0
A0A3Q9CJJ1	DNA-binding transcriptional regulator KdgR	N	C	C	C	NO	0
A0A3Q9CJK3	HTH-type transcriptional activator RhaS (L-rhamnose operon regulatory protein RhaS)	C	C	C	C	NO	0
A0A3Q9CJK4	Purine nucleoside phosphorylase DeoD-type (PNP) (EC 2.4.2.1)	N	C	C	C	NO	0
A0A3Q9CJL1	RidA family protein	N	C	C	C	NO	0
A0A3Q9CJP6	Nucleoside-specific channel-forming protein Tsx	OM	OM	OM	OM	SP(Sec/SPI)	0
A0A3Q9CJR7	N5-carboxyaminoimidazole ribonucleotide mutase (N5-CAIR mutase) (EC 5.4.99.18) (5-(carboxyamino)imidazole ribonucleotide mutase)	N	C	N	N	NO	0
A0A3Q9CJT7	Envelope stress response membrane protein PspC	MEMBR	C	N	MEMBR	NO	1
A0A3Q9CJW4	MarR family transcriptional regulator	N	C	C	C	NO	0
A0A3Q9CK22	AAA family ATPase	N	C	C	C	NO	0
A0A3Q9CK28	Ribonuclease H (RNase H) (EC 3.1.26.4)	C	C	N	C	NO	0
A0A3Q9CK49	N-acetylneuraminate lyase (NAL) (Neu5Ac lyase) (EC 4.1.3.3) (N-acetylneuraminate pyruvate-lyase) (N-acetylneuraminic acid aldolase) (Sialate lyase) (Sialic acid aldolase) (Sialic acid lyase)	C	C	C	C	NO	0
A0A3Q9CK91	GNAT family N-acetyltransferase (N-acetyltransferase)	N	C	N	N	NO	0
A0A3Q9CKA1	HAMP domain-containing protein (Methyl-accepting chemotaxis protein)	MEMBR (GO)	IM	IM	IM	NO	2
A0A3Q9CKA2	Diaminopimelate epimerase (DAP epimerase) (EC 5.1.1.7) (PLP-independent amino acid racemase)	C	C	C	C	NO	0
A0A3Q9CKA5	LysR family transcriptional regulator	N	C	C	C	NO	0
A0A3Q9CKB7	Glycogen debranching enzyme GlgX (Glycogen debranching protein GlgX)	N	C	C	C	NO	0
A0A3Q9CKC0	LysR family transcriptional regulator	N	C	MULTI	N	NO	0
A0A3Q9CKD9	UPF0257 lipoprotein AGJ02_07475	MEMBR	OM	N	MEMBR	LIPO(Sec/SPII)	0
A0A3Q9CKF3	Uncharacterized protein	N	PP	N	N	NO	0
A0A3Q9CKG8	Ribosomal protein L11 methyltransferase (L11 Mtase) (EC 2.1.1.-)	C	C	C	C	NO	0
A0A3Q9CKH9	Hexitol phosphatase HxpB	N	C	C	C	NO	0
A0A3Q9CKI2	dTDP-fucosamine acetyltransferase (EC 2.3.1.210) (TDP-fucosamine acetyltransferase) (dTDP-4-amino-4,6-dideoxy-D-galactose acyltransferase)	N	C	C	C	NO	0
A0A3Q9CKI4	Pirin family protein	N	C	C	C	NO	0
A0A3Q9CKK8	3-ketoacyl-CoA thiolase (EC 2.3.1.16) (Acetyl-CoA acyltransferase) (Beta-ketothiolase) (Fatty acid oxidation complex subunit beta)	C	C	C	C	NO	0
A0A3Q9CKL4	DNA helicase (EC 3.6.4.12)	N	C	C	C	NO	0
A0A3Q9CKP6	Pyrimidine monooxygenase RutA (EC 1.14.99.46)	N	PP	C	N	NO	0
A0A3Q9CKS5	DUF1454 domain-containing protein (DUF1454 family protein)	N	PP	N	N	LIPO(Sec/SPII) < 0.9	0
A0A3Q9CKT2	Pyruvate formate-lyase-activating enzyme (EC 1.97.1.4)	C	C	C	C	NO	0
[truncated: 2,795 more rows]
