# Supplementary material for: Membrane Proteins and Proteomics of Cronobacter sakazakii Cells: Reliable Method for Identification and Subcellular Localization
Source: Appl Environ Microbiol. 2022 Apr 18;88(9):e02508-21. doi: 10.1128/aem.02508-21 (PMC9088360; doi:10.1128/aem.02508-21)
Supplement: Supplemental file 4 — Data Set S3. Download aem.02508-21-s0004.xlsx, XLSX file, 0.2 MB [file aem.02508-21-s0004.xlsx]

## Sheet: sample W
Row	Subcelloc + BLAST	OK	UniParc	Protein	#Alt. Proteins	MW [kDa]	pI	Score	#Peptides	SC [%]	RMS90 [ppm]	Rank	Accession	UniProtKB	CELLO	PSORTb	Subcelloc	SignalP	TMHMM
74	C	true	UPI0000047C5B	30S ribosomal protein S12 OS=Cronobacter condimenti 1330 OX=1073999 GN=rpsL PE=3 SV=1	2	13.7	10.9	349.7	3	16.9	3.28	74	K8AKZ5	C (GO)	C	C	C	NO	0
49	C	true	UPI000005A7E8	30S ribosomal protein S7 OS=Cronobacter condimenti 1330 OX=1073999 GN=rpsG PE=3 SV=1	1	17.6	10.3	548.4	11	64.1	3.3	49	K8A470	C (GO)	C	C	C	NO	0
179	C	true	UPI000005A948	30S ribosomal protein S6 OS=Cronobacter dublinensis 582 OX=1208661 GN=rpsF PE=3 SV=1	1	15.2	5.2	72.3	2	13.7	4	179	K8B013	C (GO)	C	C	C	NO	0
16	C	true	UPI0001576579	Heat shock survival AAA family ATPase ClpK OS=Cronobacter sakazakii OX=28141 GN=clpK PE=3 SV=1	1	102.4	5.6	1534.8	33	51.7	2.59	16	A0A6L3R6D4	N	C	C	C	NO	0
77	C	true	UPI0001576F2C	50S ribosomal protein L19 OS=Cronobacter malonaticus OX=413503 GN=rplS PE=3 SV=1	2	13.1	10.6	201.1	4	40.9	3.91	77	V5TWM2	C (GO)	C	C	C	NO	0
59	C	true	UPI00015B9BCD	NADP-dependent oxaloacetate-decarboxylating malate dehydrogenase OS=Cronobacter sakazakii OX=28141 GN=maeB PE=3 SV=1	2	82.1	5.4	448.1	11	19.9	2.87	59	A0A6L3QZW1	N	C	C	C	NO	0
171	C	true	UPI00015B9C1D	GTPase HflX OS=Cronobacter sakazakii OX=28141 GN=hflX PE=3 SV=1	5	48	5.6	78.8	3	5.6	5.99	171	A0A0D3MBN0	C	C	C	C	NO	0
228	C	true	UPI00015B9C36	GTP diphosphokinase OS=Cronobacter sakazakii OX=28141 GN=relA PE=3 SV=1	5	84.1	6.2	49	4	6.3	3.53	228	A0A2S9UBZ0	N	C	C	C	NO	0
44	C	true	UPI00015B9C50	50S ribosomal protein L9 OS=Cronobacter sakazakii 696 OX=1208664 GN=rplI PE=3 SV=1	1	15.7	5.7	422.7	7	48.3	1.64	44	K8CTD6	C (GO)	C	C	C	NO	0
6	C	true	UPI00015B9C62	Enolase OS=Cronobacter sakazakii OX=28141 GN=eno PE=3 SV=1	2	45.5	5.2	2569.4	25	66.2	3.44	6	A0A6L3RZK7	EC	C	C	C	NO	0
186	C	true	UPI00015B9C76	Alanine transaminase OS=Cronobacter malonaticus OX=413503 GN=C3E80_05310 PE=4 SV=1	1	46.1	7.1	66.8	5	16	2.76	186	V5TW42	N	C	C	C	NO	0
60	N	true	UPI00015B9C7B	Acetolactate synthase AlsS OS=Cronobacter sakazakii OX=28141 GN=alsS PE=3 SV=1	2	60.2	5.6	299.4	8	24.3	2.98	60	A0A6L3PG31	N	IM	C	More attention needed	NO	0
36	C	true	UPI00015B9CE0	Anaerobic ribonucleoside-triphosphate reductase OS=Cronobacter sakazakii OX=28141 GN=nrdD PE=4 SV=1	2	79.8	6.8	460.8	10	21.2	2.32	36	A0A6L3PAM5	N	C	C	C	NO	0
102	C	true	UPI00015B9CE6	Protein RecA OS=Cronobacter malonaticus OX=413503 GN=recA PE=3 SV=1	6	38.1	5	213	9	38.4	2.6	102	A0A423XYU4	C	C	C	C	NO	0
278	MEMBR	true	UPI00015B9D23	DUF883 domain-containing protein OS=Cronobacter malonaticus OX=413503 GN=C3E80_06360 PE=3 SV=1	1	11.7	10.2	35.1	2	25	5.71	278	V5TX40	MEMBR	C	N	MEMBR	NO	1
100	C	true	UPI00015B9D3D	Acetate kinase OS=Cronobacter sakazakii OX=28141 GN=ackA PE=3 SV=1	5	43.2	5.9	217.1	9	34	3.38	100	A0A2S9UAH1	C	C	C	C	NO	0
155	C	true	UPI00015B9D48	NADH-quinone oxidoreductase subunit C/D OS=Cronobacter sakazakii OX=28141 GN=nuoC PE=3 SV=1	3	69.2	6	108.3	8	13.8	2.91	155	A0A2S9UAG0	MEMBR	C	C	C	NO	0
110	C	true	UPI00015B9D81	Phosphofructokinase OS=Cronobacter malonaticus OX=413503 GN=C3E80_04560 PE=3 SV=1	4	33.8	5.6	186.4	5	21.5	4.13	110	V5TX62	N	C	C	C	NO	0
154	C	true	UPI00015B9D91	Citrate (pro-3S)-lyase subunit beta OS=Cronobacter sakazakii OX=28141 GN=citE PE=3 SV=1	1	31.8	5.3	103.2	3	15.1	4	154	A0A2S9UBH8	C	C	C	C	NO	0
181	C	true	UPI00015B9DA2	Signal recognition particle protein OS=Cronobacter sakazakii OX=28141 GN=ffh PE=3 SV=1	4	49.8	9.6	68	5	14.1	2.19	181	A0A6L3S7K4	C	C	MULTI	C	NO	0
56	C	true	UPI00015B9DBC	50S ribosomal protein L3 OS=Cronobacter condimenti 1330 OX=1073999 GN=rplC PE=3 SV=1	2	22.2	9.9	327.1	5	29.7	2.7	56	K8A3V8	C (GO)	C	C	C	NO	0
10	C	true	UPI00015B9DC0	50S ribosomal protein L2 OS=Cronobacter malonaticus OX=413503 GN=rplB PE=3 SV=1	2	27.9	10.8	1916.2	17	54.5	2.2	10	V5TTZ1	C (GO)	PP	C	C	NO	0
12	C	true	UPI00015B9DC2	30S ribosomal protein S3 OS=Cronobacter dublinensis 582 OX=1208661 GN=rpsC PE=3 SV=1	1	25.9	10.3	1891	14	61.8	3.07	12	K8B1J8	C (GO)	C	C	C	NO	0
265	C	true	UPI00015B9DC5	50S ribosomal protein L14 OS=Cronobacter dublinensis subsp. dublinensis LMG 23823 OX=1159554 GN=rplN PE=3 SV=1	1	13.5	10.4	28.5	3	37.4	3.75	265	A0A0K2P6L0	C (GO)	C	C	C	NO	0
14	C	true	UPI00015B9DC7	50S ribosomal protein L5 OS=Cronobacter malonaticus OX=413503 GN=rplE PE=3 SV=1	1	20.3	9.6	1825.5	14	62.6	3.39	14	V5TVK8	C (GO)	C	C	C	NO	0
37	C	true	UPI00015B9DCC	30S ribosomal protein S5 OS=Cronobacter condimenti 1330 OX=1073999 GN=rpsE PE=3 SV=1	2	17.4	10.2	722.8	8	57.8	2.33	37	K8A8L9	C (GO)	C	C	C	NO	0
125	C	true	UPI00015B9DF4	CDP-diacylglycerol--serine O-phosphatidyltransferase OS=Cronobacter sakazakii OX=28141 GN=pssA PE=3 SV=1	3	52.3	9.2	160.6	8	26.2	2.43	125	A0A2S9U9P5	N	C	C	C	NO	0
13	C	true	UPI00015B9E06	30S ribosomal protein S4 OS=Cronobacter malonaticus OX=413503 GN=rpsD PE=3 SV=1	2	23.5	10.1	1875.8	12	43.7	3.13	13	A0A423XUL7	C (GO)	C	C	C	NO	0
105	C	true	UPI00015B9E08	50S ribosomal protein L17 OS=Cronobacter sakazakii (strain ATCC BAA-894) OX=290339 GN=ESA_00032 PE=3 SV=1	4	12.1	10	203.3	5	40.4	4.09	105	A7MPF9	C (GO)	C	C	C	NO	0
120	MEMBR	true	UPI00015B9EB3	DNA topoisomerase 4 subunit A OS=Cronobacter sakazakii OX=28141 GN=parC PE=3 SV=1	4	84	6.3	163.6	7	12.8	2.32	120	A0A384ES34	MEMBR	C	MULTI	MEMBR	NO	0
13	C	true	UPI00015B9EC5	S-adenosylmethionine synthase OS=Cronobacter malonaticus OX=413503 GN=metK PE=3 SV=1	1	41.9	5.1	1783.2	17	51.8	2.61	13	V5TWL4	C	C	C	C	NO	0
106	C	true	UPI00015B9EF8	UvrABC system protein A OS=Cronobacter sakazakii OX=28141 GN=uvrA PE=3 SV=1	4	103.9	6.2	202.9	11	13.8	4.48	106	A0A2S9UAY1	C	C	C	C	NO	0
65	N	true	UPI00015B9F21	GTPase Der OS=Cronobacter malonaticus OX=413503 GN=der PE=3 SV=1	2	55.1	5.7	399.8	12	30.3	3.81	65	A0A423Y1Y4	N	C	MULTI	N	NO	0
46	C	true	UPI00015B9F69	Inosine-5'-monophosphate dehydrogenase OS=Cronobacter malonaticus OX=413503 GN=guaB PE=3 SV=1	1	51.9	6.4	593.1	15	50.2	3.38	46	V5TVU8	N	C	C	C	NO	0
261	C	true	UPI00015B9F6E	Exopolyphosphatase OS=Cronobacter sakazakii OX=28141 GN=ppx PE=3 SV=1	10	58	6	29.6	2	5.3	4.9	261	A0A2S9U9E6	MEMBR	C	C	C	NO	0
310	C	true	UPI00015BA006	Uridine kinase OS=Cronobacter condimenti 1330 OX=1073999 GN=udk PE=3 SV=1	1	24.5	7.1	20.7	2	8.5	4.14	310	K8A1L2	C	C	C	C	NO	0
120	C	true	UPI00015BA017	Ribose-phosphate pyrophosphokinase OS=Cronobacter sakazakii (strain ATCC BAA-894) OX=290339 GN=prs PE=3 SV=1	2	34.9	5.1	168	10	46.1	3.34	120	A7MKB4	C	C	C	C	NO	0
91	C	true	UPI00015BA033	50S ribosomal protein L20 OS=Cronobacter condimenti 1330 OX=1073999 GN=rplT PE=3 SV=1	2	13.5	11.5	255.7	3	22.9	4.28	91	K8A2I3	C (GO)	C	C	C	NO	0
115	C	true	UPI00015BA0D5	Glyceraldehyde-3-phosphate dehydrogenase OS=Cronobacter malonaticus OX=413503 GN=C3E80_14105 PE=3 SV=1	3	35.6	6.6	179.1	8	36.3	3.03	115	A0A423XSN6	N	C	C	C	NO	0
68	C	true	UPI00015BA0D8	PrkA family serine protein kinase OS=Cronobacter malonaticus OX=413503 GN=C3E80_14090 PE=4 SV=1	1	74.4	5.7	393.2	18	33.7	2.94	68	V5TZQ5	N	C	C	C	NO	0
1	C	true	UPI00015BA0FB	Aldehyde-alcohol dehydrogenase OS=Cronobacter sakazakii 696 OX=1208664 GN=BN128_1192 PE=3 SV=1	1	96.1	6.2	18630.6	86	76.2	2.47	1	K8CQ57	N	C	C	C	NO	0
170	OM	true	UPI00015BA142	Outer membrane protein W OS=Cronobacter sakazakii 701 OX=1208663 GN=BN129_1396 PE=4 SV=1	1	23.2	5.3	89.2	4	28.6	5.31	170	K8CC70	OM (GO)	OM	OM	OM	SP(Sec/SPI)	0
57	N	true	UPI00015BA1E0	Enoyl-[acyl-carrier-protein] reductase [NADH] OS=Cronobacter malonaticus OX=413503 GN=C3E80_16900 PE=3 SV=1	2	28	5.4	481.9	10	44.3	2.59	57	V5TYK1	N	C	IM	More attention needed	NO	0
23	EC	true	UPI00015BA220	Flagellar hook-associated protein 2 OS=Cronobacter malonaticus OX=413503 GN=P262_02187 PE=3 SV=1	1	49.4	6.4	1132.5	14	51.5	2.79	23	V5TXP4	EC	EC	EC	EC	NO	0
153	C	true	UPI00015BA2B3	Chemotaxis protein CheV OS=Cronobacter malonaticus OX=413503 GN=C3E80_14020 PE=4 SV=1	1	35.2	5.2	117	5	23.3	2.94	153	V5U0T5	N	C	C	C	NO	0
157	C	true	UPI00015BA2DA	Chemotaxis protein CheW OS=Cronobacter malonaticus OX=413503 GN=C3E80_18110 PE=4 SV=1	3	18.2	4.5	108	3	21	2.99	157	V5TZH5	N	C	C	C	NO	0
195	C	true	UPI00015BA305	Tyrosine--tRNA ligase OS=Cronobacter sakazakii (strain ATCC BAA-894) OX=290339 GN=tyrS PE=3 SV=1	2	47.8	5.9	64.4	2	6.5	1.8	195	A7MMK1	C	C	C	C	NO	0
94	C	true	UPI00015BA449	Formate hydrogenlyase regulator HycA OS=Cronobacter sakazakii OX=28141 GN=hycA PE=4 SV=1	1	17.4	6	236.3	6	45.5	2.78	94	A0A2S9U898	N	C	C	C	NO	0
11	MEMBR	true	UPI00015BA494	Major outer membrane lipoprotein Lpp OS=Cronobacter condimenti 1330 OX=1073999 GN=lpp PE=3 SV=1	1	8.4	9.4	1125	5	33.3	1.53	11	K8A2K3	EC	PP	OM	MEMBR	LIPO(Sec/SPII)	0
235	C	true	UPI00015BA562	HTH asnC-type domain-containing protein OS=Cronobacter sakazakii (strain ATCC BAA-894) OX=290339 GN=ESA_02450 PE=4 SV=1	3	20.3	8.9	36.2	2	9	5.19	235	A7MES1	N	C	C	C	NO	0
77	C	true	UPI00015BA567	ATP-dependent Clp protease ATP-binding subunit OS=Cronobacter malonaticus OX=413503 GN=C3E80_02915 PE=3 SV=1	1	84	6	330	17	28.5	3.59	77	V5U1J1	N	C	C	C	NO	0
26	C	true	UPI00015BA640	Translation initiation factor IF-2 OS=Cronobacter sakazakii OX=28141 GN=infB PE=3 SV=1	4	98.6	5.8	1040.6	21	34.2	3.34	26	A0A2S9U7U7	C	C	C	C	NO	0
142	C	true	UPI00015BA641	Transcription termination/antitermination protein NusA OS=Cronobacter malonaticus OX=413503 GN=nusA PE=3 SV=1	2	54.9	4.6	118.2	6	14.7	4.04	142	V5U4Q9	C	C	C	C	NO	0
75	IM	true	UPI00015BA646	ATP-dependent zinc metalloprotease FtsH OS=Cronobacter dublinensis subsp. dublinensis LMG 23823 OX=1159554 GN=hflB PE=3 SV=1	3	70.8	5.9	345.9	10	23.9	3.02	75	A0A0K2NXZ2	MEMBR	IM	IM	IM	SP(Sec/SPI) < 0.9	2
175	C	true	UPI00015BA64D	GTPase Obg OS=Cronobacter sakazakii OX=28141 GN=cgtA PE=3 SV=1	12	43.4	4.9	81.9	2	9.7	4.01	175	A0A2S9U7V2	C	C	C	C	NO	0
64	IM	true	UPI00015BA665	Efflux pump membrane transporter OS=Cronobacter sakazakii 701 OX=1208663 GN=BN129_4232 PE=3 SV=1	1	113.4	5.7	289.4	9	13.7	2.12	64	K8C9A4	MEMBR	IM	IM	IM	NO	11
55	C	true	UPI00015BA672	3-hydroxyacyl-[acyl-carrier-protein] dehydratase FabZ OS=Cronobacter condimenti 1330 OX=1073999 GN=fabZ PE=3 SV=1	1	17	6.4	486.3	7	50.3	3.49	55	K8A733	C	C	C	C	NO	0
155	OM	true	UPI00015BA676	Outer membrane protein assembly factor BamA OS=Cronobacter sakazakii OX=28141 GN=bamA PE=3 SV=1	10	89	5.2	31	4	5	2.24	155	A0A2S9UEE1	OM	OM	OM	OM	SP(Sec/SPI)	0
21	C	true	UPI00015BA67E	30S ribosomal protein S2 OS=Cronobacter malonaticus OX=413503 GN=rpsB PE=3 SV=1	1	26.8	6.6	1165.7	15	63.5	2.64	21	V5U4H3	C (GO)	C	C	C	NO	0
52	C	true	UPI00015BA691	30S ribosomal protein S9 OS=Cronobacter malonaticus OX=413503 GN=rpsI PE=3 SV=1	3	15	10.9	382.8	5	31.1	2.29	52	V5U450	C (GO)	C	C	C	NO	0
97	C	true	UPI00015BA692	50S ribosomal protein L13 OS=Cronobacter dublinensis subsp. dublinensis LMG 23823 OX=1159554 GN=rplM PE=3 SV=1	2	16.1	9.8	224.5	5	43	3.98	97	A0A0K2NXW9	C (GO)	C	C	C	NO	0
16	OM	true	UPI00015BA69A	Outer membrane protein X OS=Cronobacter sakazakii 696 OX=1208664 GN=BN128_4493 PE=3 SV=1	1	18.2	4.8	866.1	8	44.7	2.43	16	K8D629	OM	OM	OM	OM	SP(Sec/SPI)	1
38	C	true	UPI00015BA701	Lon protease OS=Cronobacter malonaticus OX=413503 GN=lon PE=2 SV=1	1	87.4	5.9	695.4	27	40.2	3.07	38	V5U2M2	C	C	C	C	NO	0
89	C	true	UPI00015BA702	ATP-dependent Clp protease ATP-binding subunit ClpX OS=Cronobacter dublinensis 1210 OX=1208656 GN=clpX PE=3 SV=1	3	46.3	5.2	163	7	16.5	1.86	89	K8AKV9	N	C	C	C	NO	0
258	IM	true	UPI00015BA70C	ABC transporter ATP-binding protein OS=Cronobacter sakazakii OX=28141 GN=FZI36_16310 PE=4 SV=1	9	34.8	8.5	41.2	2	6.5	2.66	258	A0A2S9UEA7	N	C	IM	More attention needed	NO	0
202	C	true	UPI00015BA75A	Pyruvate dehydrogenase E1 component OS=Cronobacter sakazakii (strain ATCC BAA-894) OX=290339 GN=ESA_03223 PE=4 SV=1	1	100.5	5.4	27.4	2	2.6	6.94	202	A7MGN6	N	C	C	C	NO	0
267	C	true	UPI00015BA78F	Transcription antitermination protein NusB OS=Cronobacter malonaticus OX=413503 GN=nusB PE=3 SV=1	3	15.8	6.3	38.1	2	12.9	4.93	267	V5U214	N	C	C	C	NO	0
118	IM	true	UPI00015BA798	Sec translocon accessory complex subunit YajC OS=Cronobacter sakazakii OX=28141 GN=yajC PE=3 SV=1	8	11.8	9.6	64.4	2	20	1.08	118	A0A2S9UIL0	MEMBR	IM	IM	IM	NO	1
58	C	true	UPI00015BA7AC	Cell division protein FtsZ OS=Cronobacter malonaticus OX=413503 GN=ftsZ PE=3 SV=1	3	40.3	4.6	451.6	7	26.9	2.79	58	A0A423XQH5	C	C	MULTI	C	NO	0
150	C	true	UPI00015BA7AD	Cell division protein FtsA OS=Cronobacter malonaticus OX=413503 GN=ftsA PE=3 SV=1	3	45.2	5.8	117.4	5	27.3	3.92	150	A0A423XQG7	MEMBR	C	C	C	NO	0
112	C	true	UPI00015BA7B0	UDP-N-acetylmuramate--L-alanine ligase OS=Cronobacter sakazakii OX=28141 GN=murC PE=3 SV=1	6	52.8	5.7	93.8	2	5.1	2.35	112	A0A2S9UE59	C	C	C	C	NO	0
165	C	true	UPI00015BA7D8	Succinate--CoA ligase [ADP-forming] subunit beta OS=Cronobacter malonaticus OX=413503 GN=sucC PE=3 SV=1	4	41.3	5.5	97.9	2	6.7	2.66	165	V5U304	N	C	C	C	NO	0
86	C	true	UPI00015BA862	Ornithine decarboxylase SpeF OS=Cronobacter sakazakii OX=28141 GN=speF PE=3 SV=1	4	82	5.8	258.9	5	7.7	2.78	86	A0A6L3RRJ9	N	C	C	C	NO	0
61	C	true	UPI00015BA987	50S ribosomal protein L1 OS=Cronobacter malonaticus OX=413503 GN=rplA PE=3 SV=1	2	24.7	9.6	294.3	6	29.5	2.63	61	V5U503	C (GO)	C	C	C	NO	0
124	C	true	UPI00015BA9C1	Glutamine synthetase OS=Cronobacter sakazakii OX=28141 GN=glnA PE=3 SV=1	1	51.8	5.3	86.1	5	17.3	3.45	124	A0A2S9UGP4	C	C	C	C	NO	0
26	C	true	UPI00015BAA5D	Catabolite activator protein OS=Cronobacter sakazakii (strain ATCC BAA-894) OX=290339 GN=ESA_04376 PE=4 SV=1	2	23.7	8.4	663.5	11	41.4	1.36	26	A7ME34	N	C	C	C	NO	0
10	C	true	UPI00015BAA90	Transcription termination factor Rho OS=Cronobacter condimenti 1330 OX=1073999 GN=rho PE=3 SV=1	1	47	6.8	1978.1	21	52.7	2.93	10	K8A250	N	C	C	C	NO	0
163	C	true	UPI00015BAADE	DNA-binding transcriptional regulator OxyR OS=Cronobacter malonaticus OX=413503 GN=C3E80_11145 PE=3 SV=1	5	34.2	5.9	91.5	2	7.5	3.81	163	V5U663	N	C	C	C	NO	0
31	C	true	UPI00015BAAF2	ATP-dependent 6-phosphofructokinase OS=Cronobacter sakazakii 696 OX=1208664 GN=pfkA PE=3 SV=1	1	35	5.9	923.8	19	49.7	2.55	31	K8D7L5	C	C	C	C	NO	0
318	C	true	UPI00015BAB2E	Bifunctional aspartokinase/homoserine dehydrogenase OS=Cronobacter sakazakii OX=28141 GN=metL PE=3 SV=1	6	88.8	5.4	19.6	2	3.1	5.79	318	A0A3Q9CKD3	N	C	C	C	NO	0
344	C	true	UPI00015BAB77	ATP-dependent protease ATPase subunit HslU OS=Cronobacter malonaticus OX=413503 GN=hslU PE=3 SV=1	6	49.7	5.2	20.7	2	5	2.08	344	V5TTP6	C	C	C	C	NO	0
124	C	true	UPI00015BAB96	Glycine--tRNA ligase alpha subunit OS=Cronobacter condimenti 1330 OX=1073999 GN=glyQ PE=3 SV=1	1	34.7	5	57.3	3	15.2	4.27	124	K8A4A1	C	C	C	C	NO	0
86	N	true	UPI00015BAD4B	Uncharacterized protein OS=Cronobacter sakazakii 701 OX=1208663 GN=BN129_3400 PE=4 SV=1	1	17.9	9	157.4	4	31.1	2.19	86	K8CHB4	N	PP	N	N	LIPO(Sec/SPII)	0
116	C	true	UPI00015BAD52	6-phospho-alpha-glucosidase OS=Cronobacter malonaticus OX=413503 GN=C3E80_18950 PE=3 SV=1	1	49.3	5.8	169	9	26.8	3.9	116	V5TTE0	MEMBR (GO)	C	C	C	NO	1
29	C	true	UPI00015BADA7	DNA gyrase subunit B OS=Cronobacter malonaticus OX=413503 GN=gyrB PE=3 SV=1	1	89.6	5.8	988.3	19	32.3	2.7	29	A0A423XRA2	C	C	C	C	NO	0
87	C	true	UPI00015BAE13	ATP synthase subunit alpha OS=Cronobacter malonaticus OX=413503 GN=atpA PE=3 SV=1	1	55.2	5.9	175.4	11	22.6	1.98	87	V5U4K9	MEMBR	C	C	C	NO	0
200	IM	true	UPI00015BAE15	ATP synthase subunit b OS=Cronobacter condimenti 1330 OX=1073999 GN=atpF PE=3 SV=1	4	17.3	6.4	62	2	16	2.69	200	K8A2E6	MEMBR	C	IM	MEMBR	NO	1
151	C	true	UPI00015BAE1F	Glycogen synthase OS=Cronobacter sakazakii OX=28141 GN=glgA PE=3 SV=1	1	52.6	6.2	117.1	5	14.7	4.27	151	A0A2S9UD50	N	C	C	C	NO	0
144	C	true	UPI00015BAE70	4-alpha-glucanotransferase OS=Cronobacter sakazakii OX=28141 GN=malQ PE=3 SV=1	6	78.8	8.6	62.1	3	4.7	1.69	144	A0A3S9IV05	N	C	C	C	NO	0
27	C	true	UPI000170CCC4	DNA-directed RNA polymerase subunit beta OS=Cronobacter sakazakii OX=28141 GN=rpoB PE=3 SV=1	2	150.4	5.1	996.6	37	37.6	2.93	27	A0A2S9U8Q2	N	C	C	C	NO	0
78	C	true	UPI0001844F3E	30S ribosomal protein S11 OS=Cronobacter condimenti 1330 OX=1073999 GN=rpsK PE=3 SV=1	2	13.8	11.3	194.7	3	27.9	2.5	78	K8A073	C (GO)	C	C	C	NO	0
38	C	true	UPI00019863F2	Serine hydroxymethyltransferase OS=Cronobacter malonaticus OX=413503 GN=glyA PE=3 SV=1	4	45.5	6.2	525.8	7	13.9	1.9	38	A0A423Y1U6	C	C	C	C	NO	0
112	N	true	UPI0001B04C2C	RNase adapter protein RapZ OS=Cronobacter malonaticus OX=413503 GN=rapZ PE=3 SV=1	3	32.5	6.5	182.6	5	23.6	2.67	112	A0A423XX86	N	C	MULTI	N	NO	0
98	C	true	UPI0001B7D9CD	Translation initiation factor IF-3 OS=Cronobacter muytjensii OX=413501 GN=infC PE=3 SV=1	2	20.6	9.5	114.6	2	20	3.15	98	A0A2T7AS71	C	C	C	C	NO	0
92	C	true	UPI0001B7E5A9	50S ribosomal protein L15 OS=Cronobacter condimenti 1330 OX=1073999 GN=rplO PE=3 SV=1	1	15.1	11.2	135.3	3	24.3	3.51	92	K7ZZE3	C (GO)	C	C	C	NO	0
60	C	true	UPI0001B7EC15	50S ribosomal protein L21 OS=Cronobacter condimenti 1330 OX=1073999 GN=rplU PE=3 SV=1	1	11.5	9.8	291.3	4	28.2	2.08	60	K8AAK3	C (GO)	C	C	C	NO	0
232	C	true	UPI0001B7EC27	30S ribosomal protein S15 OS=Cronobacter condimenti 1330 OX=1073999 GN=rpsO PE=3 SV=1	2	10.2	10.5	46.9	3	23.6	4.54	232	K8AAI9	C (GO)	C	C	C	NO	0
132	C	true	UPI0001C0A180	Translation initiation factor IF-3 OS=Cronobacter malonaticus OX=413503 GN=infC PE=3 SV=1	1	20.6	9.5	28.2	2	17.8	3.85	132	A0A423XSQ7	C	C	C	C	NO	0
4	OM	true	UPI0001C23DA9	Outer membrane protein A OS=Cronobacter sakazakii OX=28141 GN=ompA PE=3 SV=1	2	37.1	5.2	6008	25	73.5	2.47	4	D2X3H0	MEMBR	OM	OM	OM	SP(Sec/SPI)	0
128	C	true	UPI00020F167F	Ribonuclease 3 OS=Cronobacter malonaticus OX=413503 GN=rnc PE=3 SV=1	3	25.5	6.5	53.7	2	7.5	1.55	128	V5TW32	C	C	C	C	NO	0
236	C	true	UPI00020F188F	Hydroxyacylglutathione hydrolase OS=Cronobacter sakazakii 701 OX=1208663 GN=gloB PE=3 SV=1	1	28.7	5.1	35.9	3	17.9	3.75	236	K8C7B5	N	C	C	C	NO	0
38	C	true	UPI00020F1A2D	Proline--tRNA ligase OS=Cronobacter sakazakii OX=28141 GN=proS PE=3 SV=1	1	63.5	5.1	773.4	14	33	2.85	38	A0A6L3RI67	C	C	C	C	NO	0
260	PP	true	UPI00020F1A54	Periplasmic serine endoprotease DegP-like OS=Cronobacter sakazakii OX=28141 GN=degP PE=3 SV=1	10	49.1	8.3	40	3	10.9	3.22	260	A0A2S9UEE7	PP	PP	PP	PP	SP(Sec/SPI)	0
169	C	true	UPI00020F1A59	Glutamate-1-semialdehyde 2,1-aminomutase OS=Cronobacter sakazakii OX=28141 GN=hemL PE=3 SV=1	7	45.4	5	90.2	5	16	3.03	169	A0A2S9UED2	C	C	C	C	NO	0
90	IM	true	UPI00020F1A8B	PTS fructose transporter subunit IIBC OS=Cronobacter sakazakii OX=28141 GN=fruA PE=4 SV=1	2	57.4	9.2	163.9	6	14.9	2.32	90	A0A6L3PY93	MEMBR	IM	IM	IM	NO	9
45	C	true	UPI00020F1C1C	Chromosome partition protein MukB OS=Cronobacter sakazakii OX=28141 GN=mukB PE=3 SV=1	1	168.8	5.3	605.5	24	21	2.81	45	A0A6L3PZZ1	C	C	C	C	NO	0
268	C	true	UPI00020F1E93	Ribosomal RNA large subunit methyltransferase K/L OS=Cronobacter sakazakii OX=28141 GN=rlmKL PE=3 SV=1	1	79.3	8.7	38	3	5.5	1.11	268	A0A6L3QJM4	C	C	C	C	NO	0
356	MEMBR	true	UPI00020F1E96	Dihydroorotate dehydrogenase (quinone) OS=Cronobacter sakazakii OX=28141 GN=pyrD PE=3 SV=1	6	36.7	8.5	15.5	2	7.4	6.38	356	A0A3S9J1H9	MEMBR	C	IM	MEMBR	NO	0
116	C	true	UPI00020F208C	Citrate lyase alpha chain OS=Cronobacter sakazakii OX=28141 GN=citF PE=4 SV=1	1	54.1	6.4	176.6	7	27.5	3.27	116	A0A6L3PSC3	C	C	C	C	NO	0
207	C	true	UPI00020F21DF	DNA topoisomerase 4 subunit B OS=Cronobacter sakazakii OX=28141 GN=parE PE=3 SV=1	10	70	5.7	50.8	3	5.7	0.69	207	A0A2S9UBL8	N	C	C	C	NO	0
69	C	true	UPI00020F21FD	Energy-dependent translational throttle protein EttA OS=Cronobacter malonaticus OX=413503 GN=ettA PE=3 SV=1	2	62.3	5.5	391.8	10	18.6	2.67	69	A0A423XXG9	C	C	C	C	NO	0
73	C	true	UPI00020F2228	Glycine--tRNA ligase beta subunit OS=Cronobacter sakazakii OX=28141 GN=glyS PE=3 SV=1	1	76.1	5.4	377.9	13	25.7	2.96	73	A0A6L3Q6I5	C	C	C	C	NO	0
7	C	true	UPI00020F2627	DNA-directed RNA polymerase subunit beta' OS=Cronobacter malonaticus OX=413503 GN=rpoC PE=3 SV=1	1	154.9	6.5	2533.5	45	42.2	3.48	7	V5U4A6	N	C	C	C	NO	0
39	C	true	UPI00020F2880	Threonine--tRNA ligase OS=Cronobacter malonaticus OX=413503 GN=thrS PE=3 SV=1	1	74	5.8	654.3	19	39.1	2.34	39	V5U153	C	C	C	C	NO	0
81	OM	true	UPI00020F28B5	TraT complement resistance protein OS=Cronobacter sakazakii OX=28141 GN=traT PE=3 SV=1	2	25.7	9.1	182.2	5	29.2	1.69	81	A0A2S9UE87	MEMBR	EC	OM	MEMBR	LIPO(Sec/SPII)	1
271	C	true	UPI00020F28B6	Acetyltransferase component of pyruvate dehydrogenase complex OS=Cronobacter sakazakii OX=28141 GN=aceF PE=3 SV=1	7	66.2	5.1	37.9	2	3.2	3.56	271	A0A3Q9CJM3	N	C	C	C	NO	0
83	IM	true	UPI00020F28C4	Protein translocase subunit SecA OS=Cronobacter sakazakii OX=28141 GN=secA PE=2 SV=1	3	101.8	5.4	185.6	11	16.5	1.92	83	A0A2S9UE84	MEMBR	C	MULTI	MEMBR	NO	0
132	C	true	UPI00020F28C7	UDP-N-acetylmuramate--L-alanine ligase OS=Cronobacter sakazakii OX=28141 GN=murC PE=3 SV=1	1	52.9	5.8	131.6	6	10.9	2.24	132	A0A6L3QSJ4	C	C	C	C	NO	0
180	C	true	UPI00020F2B15	tRNA sulfurtransferase OS=Cronobacter sakazakii OX=28141 GN=thiI PE=3 SV=1	2	54.6	6	69.4	2	5.8	3.9	180	A0A3S9J2R4	C	C	C	C	NO	0
236	IM	true	UPI00020F2B1D	Protein translocase subunit SecD OS=Cronobacter sakazakii OX=28141 GN=secD PE=3 SV=1	8	66.6	7.7	46.4	7	14.3	2.81	236	A0A2S9UIL6	MEMBR	IM	IM	IM	NO	6
40	C	true	UPI00020F2CF9	Alpha-galactosidase OS=Cronobacter sakazakii 701 OX=1208663 GN=BN129_3499 PE=3 SV=1	1	79.6	5.9	654.1	20	38.9	3.49	40	K8CHM5	N	C	C	C	NO	0
98	N	true	UPI00020F2D16	Formate dehydrogenase subunit alpha OS=Cronobacter sakazakii OX=28141 GN=FZH93_02205 PE=3 SV=1	1	79.1	5.9	220.1	10	21.4	2.31	98	A0A6L3QVI6	N	PP	C	More attention needed	NO	0
108	C	true	UPI00020F2D4A	Ornithine decarboxylase OS=Cronobacter sakazakii 701 OX=1208663 GN=BN129_4448 PE=3 SV=1	2	81.9	5.7	194.8	9	19.2	2.83	108	K8C8Q4	C (GO)	C	C	C	NO	0
105	C	true	UPI00020F2D8D	50S ribosomal protein L28 OS=Cronobacter dublinensis subsp. dublinensis LMG 23823 OX=1159554 GN=rpmB PE=3 SV=1	3	9	11.4	112.3	2	23.1	2.69	105	A0A0K2P7D3	C (GO)	C	C	C	NO	0
229	C	true	UPI00020F2EE5	3-oxoacyl-[acyl-carrier-protein] synthase 2 OS=Cronobacter sakazakii OX=28141 GN=fabF PE=3 SV=1	11	42.9	5.7	39	2	4.8	3.32	229	A0A2S9U8V5	N	C	C	C	NO	0
214	OM	true	UPI00020F2F36	LPS-assembly lipoprotein LptE OS=Cronobacter sakazakii OX=28141 GN=lptE PE=3 SV=1	6	21.6	8	45.8	2	12.6	6.01	214	A0A2S9UF21	N	OM	OM	OM	LIPO(Sec/SPII)	1
8	C	true	UPI00020F2F57	Phosphate acetyltransferase OS=Cronobacter sakazakii OX=28141 GN=pta PE=3 SV=1	1	77	5.4	2425.2	30	49.9	2.86	8	A0A2S9UAI7	C	C	C	C	NO	0
131	N	true	UPI00020F3126	Hydrogenase large subunit OS=Cronobacter sakazakii OX=28141 GN=FZH93_02245 PE=4 SV=1	1	64.8	6.1	131.6	9	22	3.38	131	A0A6L3RPC6	N	C	MULTI	N	NO	0
362	C	true	UPI00020F3176	L-serine dehydratase OS=Cronobacter sakazakii OX=28141 GN=sdaA PE=3 SV=1	6	48.8	5.4	14.7	2	4.8	6.25	362	A0A2S9UFM0	N	C	C	C	NO	0
255	C	true	UPI00020F3192	DNA mismatch repair protein MutS OS=Cronobacter sakazakii OX=28141 GN=mutS PE=3 SV=1	11	95	5.5	41.8	3	4.7	3.21	255	A0A2S9UC22	N	C	C	C	NO	0
80	C	true	UPI00020F319E	Indolepyruvate decarboxylase OS=Cronobacter sakazakii OX=28141 GN=FZH93_00160 PE=3 SV=1	2	59.5	5.4	316.2	7	17.7	3.07	80	A0A6L3PM28	N	C	C	C	NO	0
173	C	true	UPI00020F3331	UPF0229 protein AUN10_16025 OS=Cronobacter sakazakii OX=28141 GN=DC438_12905 PE=3 SV=1	14	49.5	6.9	78.3	2	4.7	2.97	173	A0A2S9U932	N	C	C	C	NO	0
90	IM	true	UPI00020F3383	Glycerol-3-phosphate acyltransferase OS=Cronobacter sakazakii OX=28141 GN=plsB PE=3 SV=1	4	91.3	8.8	246.3	8	12.4	3.13	90	A0A3S5HNF3	MEMBR	IM	IM	IM	NO	0
216	C	true	UPI00020F3534	Phosphoserine aminotransferase OS=Cronobacter sakazakii OX=28141 GN=serC PE=3 SV=1	9	39.6	5.2	45.4	3	10.5	3.38	216	A0A2S9UDH4	C	C	C	C	NO	0
217	C	true	UPI00025F65FD	ATP-dependent dethiobiotin synthetase BioD OS=Cronobacter sakazakii OX=28141 GN=bioD PE=3 SV=1	5	24.6	6.1	54.5	2	11.3	2.54	217	A0A3S5HNP1	C	C	C	C	NO	0
235	C	true	UPI00025F67F7	SDR family oxidoreductase OS=Cronobacter sakazakii OX=28141 GN=FZI36_06665 PE=4 SV=1	4	27	5.1	17.3	2	14.6	6.49	235	A0A2S9UHW7	N	C	C	C	NO	0
199	IM	true	UPI00025F6979	UDP-N-acetylglucosamine--N-acetylmuramyl-(pentapeptide) pyrophosphoryl-undecaprenol N-acetylglucosamine transferase OS=Cronobacter sakazakii OX=28141 GN=murG PE=3 SV=1	4	37.9	9.9	59.6	3	7.9	5.69	199	A0A2S9UE76	MEMBR	C	IM	MEMBR	NO	0
100	OM	true	UPI00025F6A15	LPS-assembly protein LptD OS=Cronobacter sakazakii OX=28141 GN=lptD PE=3 SV=1	5	89.8	5.2	44.2	4	6.9	3.13	100	A0A3S9J3J6	OM	OM	OM	OM	SP(Sec/SPI)	0
82	C	true	UPI00025F6BA0	Pyruvate kinase OS=Cronobacter malonaticus OX=413503 GN=C3E80_14495 PE=3 SV=1	2	50.7	5.8	286.6	8	30	2.49	82	V5U126	N	C	C	C	NO	0
215	C	true	UPI00025F6BA9	Phosphoenolpyruvate synthase OS=Cronobacter sakazakii OX=28141 GN=DC438_12585 PE=3 SV=1	11	87.2	5	55.7	4	5.9	2.96	215	A0A2S9U982	N	C	C	C	NO	0
33	N	true	UPI00025F6BFD	Acetolactate synthase, catabolic OS=Cronobacter sakazakii 696 OX=1208664 GN=BN128_1911 PE=3 SV=1	1	60.2	5.6	811.4	18	47.6	3.76	33	K8D586	N	IM	C	More attention needed	NO	0
51	IM	true	UPI00025F6CE0	Membrane fusion protein of RND family multidrug efflux pump OS=Cronobacter sakazakii 696 OX=1208664 GN=BN128_4197 PE=3 SV=1	1	42.7	6.7	392.9	8	29.4	2.05	51	K8CZD3	MEMBR (GO)	OM	IM	MEMBR	LIPO(Sec/SPII)	0
51	OM	true	UPI00025F6DBE	Outer membrane channel protein TolC OS=Cronobacter sakazakii OX=28141 GN=tolC PE=3 SV=1	5	53.4	5.5	512.6	12	31.1	2.28	51	A0A2S9UBK9	OM (GO)	OM	OM	OM	SP(Sec/SPI)	0
238	C	true	UPI000283F1F1	Heat shock chaperone IbpB OS=Cronobacter muytjensii OX=413501 GN=AUN14_08195 PE=3 SV=1	9	18.5	5.1	35.7	2	11.7	5.15	238	A0A2T7AUM5	N	C	C	C	NO	0
266	C	true	UPI000283F201	Type VI secretion system contractile sheath large subunit OS=Cronobacter muytjensii OX=413501 GN=tssC PE=4 SV=1	9	56.7	5.3	27.9	2	8.2	3.22	266	A0A2T7AUL8	N	C	C	C	NO	0
178	IM	true	UPI000283F351	Protein HflK OS=Cronobacter muytjensii OX=413501 GN=AUN14_02950 PE=3 SV=1	11	45.1	5.9	72.7	2	5.6	0.59	178	A0A2T7AYJ2	MEMBR	OM	C	MEMBR	NO	1
24	C	true	UPI000283F5D8	30S ribosomal protein S2 OS=Cronobacter muytjensii OX=413501 GN=rpsB PE=3 SV=1	5	26.8	6.6	754.7	9	46.9	1.77	24	A0A2T7ANY3	C (GO)	C	C	C	NO	0
122	OM	true	UPI000283F810	Nucleoside-specific channel-forming protein Tsx OS=Cronobacter muytjensii OX=413501 GN=AUN14_15575 PE=3 SV=1	13	33.3	5.3	59.6	2	8.2	2.31	122	A0A2T7AQG6	OM	OM	OM	OM	SP(Sec/SPI)	0
326	C	true	UPI000283F8C4	EIIAB-Man OS=Cronobacter muytjensii OX=413501 GN=AUN14_14685 PE=4 SV=1	13	34.8	5.9	18.6	2	10.6	7.42	326	A0A2T7AQU1	C	C	C	C	NO	0
219	C	true	UPI000283F8EC	Histidine--tRNA ligase OS=Cronobacter muytjensii OX=413501 GN=hisS PE=3 SV=1	9	47.1	5.5	43.4	3	9.4	4.35	219	A0A2T7AQD5	C	C	C	C	NO	0
39	C	true	UPI000283F8FD	Serine hydroxymethyltransferase OS=Cronobacter muytjensii OX=413501 GN=glyA PE=3 SV=1	9	45.4	6.3	403.9	5	13.7	4.17	39	A0A2T7AQA0	C	C	C	C	NO	0
289	C	true	UPI000283F91F	50S ribosomal protein L6 OS=Cronobacter muytjensii OX=413501 GN=rplF PE=3 SV=1	4	18.9	9.7	24.7	2	11.9	3.24	289	A0A2T7AQ35	C (GO)	C	C	C	NO	0
64	C	true	UPI000283F952	ATP-dependent Clp protease ATP-binding subunit ClpX OS=Cronobacter muytjensii OX=413501 GN=clpX PE=3 SV=1	5	46.3	5.2	409.6	12	33.5	3.23	64	A0A2T7AQC4	N	C	C	C	NO	0
136	C	true	UPI000283FA21	Pyruvate kinase OS=Cronobacter muytjensii OX=413501 GN=AUN14_12455 PE=3 SV=1	5	50.7	5.8	63.3	5	19.4	2.78	136	A0A2T7AS88	N	C	C	C	NO	0
142	C	true	UPI000283FA38	Pyruvate kinase OS=Cronobacter muytjensii OX=413501 GN=pyk PE=3 SV=1	8	51.4	6	128.4	9	25.8	3.19	142	A0A2T7AKP2	N	C	C	C	NO	0
117	IM	true	UPI000283FA5C	Elongation factor 4 OS=Cronobacter muytjensii OX=413501 GN=lepA PE=3 SV=1	9	66.4	5.2	176.2	8	21	2.91	117	A0A2T7AQ86	MEMBR	C	IM	MEMBR	NO	0
164	C	true	UPI000283FC1A	4-alpha-glucanotransferase OS=Cronobacter muytjensii OX=413501 GN=AUN14_11650 PE=3 SV=1	9	78.3	8.2	98.9	3	7	2.68	164	A0A2T7ASF7	N	C	C	C	NO	0
58	C	true	UPI000283FC3C	Biotin carboxylase OS=Cronobacter muytjensii OX=413501 GN=accC PE=4 SV=1	7	49.3	6.7	283.8	6	15.6	2.88	58	A0A2T7ASS4	N	C	C	C	NO	0
95	C	true	UPI000283FC48	Ribonuclease G OS=Cronobacter muytjensii OX=413501 GN=AUN14_11115 PE=3 SV=1	6	55.5	5.8	233.3	7	20.2	3.02	95	A0A2T7ASS3	N	C	C	C	NO	0
34	C	true	UPI000283FCA1	Threonine--tRNA ligase OS=Cronobacter muytjensii OX=413501 GN=thrS PE=3 SV=1	3	73.9	5.7	881.2	17	28	3.57	34	A0A2T7AS73	C	C	C	C	NO	0
130	C	true	UPI000283FD8B	Sulfate adenylyltransferase subunit 1 OS=Cronobacter muytjensii OX=413501 GN=cysN PE=3 SV=1	9	52.6	5.1	147	4	10.1	2.78	130	A0A2T7AS15	N	C	C	C	NO	0
275	FLAG	true	UPI000283FECF	Flagellar motor switch protein FliM OS=Cronobacter muytjensii OX=413501 GN=AUN14_03900 PE=3 SV=1	7	37.9	5.4	35.6	2	8.1	4.34	275	A0A2T7AXR6	FLAG	C	IM	FLAG	NO	0
113	C	true	UPI000283FF02	CTP synthase OS=Cronobacter muytjensii OX=413501 GN=pyrG PE=3 SV=1	9	60.3	5.8	80.5	2	5.3	3.46	113	A0A2T7ARZ1	N	C	C	C	NO	1
270	IM	true	UPI000283FF3E	Lipopolysaccharide export system ATP-binding protein LptB OS=Cronobacter muytjensii OX=413501 GN=AUN14_11310 PE=3 SV=1	7	26.8	5.6	37.9	2	9.1	3.09	270	A0A2T7ASV2	MEMBR	C	MULTI	MEMBR	NO	0
142	C	true	UPI000283FF57	Transcription termination/antitermination protein NusA OS=Cronobacter muytjensii OX=413501 GN=nusA PE=3 SV=1	8	55	4.6	59.3	4	9.5	4.13	142	A0A2T7AX33	C	C	C	C	NO	0
114	C	true	UPI00028400EE	Oxoglutarate dehydrogenase (succinyl-transferring) OS=Cronobacter muytjensii OX=413501 GN=AUN14_01860 PE=4 SV=1	5	105	6.1	179.7	12	16.3	2.79	114	A0A2T7AZG7	N	C	C	C	NO	0
65	IM	true	UPI00028400F1	Cytochrome bd-I ubiquinol oxidase subunit CydA OS=Cronobacter muytjensii OX=413501 GN=AUN14_01880 PE=3 SV=1	8	58.1	6.2	387.1	8	12.8	2.8	65	A0A2T7AZG2	MEMBR	IM	IM	IM	NO	9
162	C	true	UPI00028401BA	Lysine--tRNA ligase OS=Cronobacter muytjensii OX=413501 GN=lysS PE=3 SV=1	11	57.6	5.1	42.3	2	3.6	6.15	162	A0A2T7APJ9	C	C	C	C	NO	0
21	C	true	UPI00028401F9	ATP-dependent 6-phosphofructokinase OS=Cronobacter muytjensii OX=413501 GN=pfkA PE=3 SV=1	7	35	5.9	814.5	7	22.8	2.12	21	A0A2T7AVN5	C	C	C	C	NO	0
161	N	true	UPI000284034D	ADP-L-glycero-D-manno-heptose-6-epimerase OS=Cronobacter muytjensii OX=413501 GN=hldD PE=3 SV=1	6	34.9	4.8	101.7	5	20.6	2.69	161	A0A2T7AVQ7	N	OM	C	More attention needed	NO	0
259	IM	true	UPI000284047C	Galactose/methyl galactoside import ATP-binding protein MglA OS=Cronobacter muytjensii OX=413501 GN=AUN14_06950 PE=3 SV=1	8	56.5	7.2	40.5	2	4.2	2.48	259	A0A2T7AV97	IM	C	IM	IM	NO	0
180	C	true	UPI0002840632	Glutamine--fructose-6-phosphate aminotransferase [isomerizing] OS=Cronobacter muytjensii OX=413501 GN=glmS PE=3 SV=1	13	66.4	5.5	24	2	3.9	3.49	180	A0A2T7AUF4	C	C	C	C	NO	0
54	C	true	UPI0002840680	ATP-dependent Clp protease ATP-binding subunit ClpA OS=Cronobacter muytjensii OX=413501 GN=AUN14_17065 PE=3 SV=1	5	84.1	6	376.2	13	19.3	2.11	54	A0A2T7ANI6	N	C	C	C	NO	0
41	C	true	UPI000284071B	Chaperone protein DnaJ OS=Cronobacter muytjensii OX=413501 GN=dnaJ PE=3 SV=1	7	41.2	8	465.6	8	20.1	2.68	41	A0A2T7ARB2	C	C	C	C	NO	0
198	C	true	UPI00029BA1F6	Putative phosphoenolpyruvate synthase regulatory protein OS=Cronobacter universalis NCTC 9529 OX=1074000 GN=ydiA PE=3 SV=1	4	31.4	6.3	59.8	3	11.9	3.45	198	A0A376EAZ8	N	C	C	C	NO	0
364	C	true	UPI00029BA54B	Lipoate-protein ligase A OS=Cronobacter sakazakii 701 OX=1208663 GN=lplA PE=3 SV=1	1	37.5	5.7	18	2	12.4	3.74	364	K8CRA6	C	C	C	C	NO	0
135	C	true	UPI00029BA54E	UDP-N-acetylmuramate--L-alanine ligase OS=Cronobacter dublinensis 1210 OX=1208656 GN=murC PE=3 SV=1	1	52.8	5.7	127.9	6	12.7	2.23	135	K8AFP9	C	C	C	C	NO	0
93	C	true	UPI00029BA976	CTP synthase OS=Cronobacter universalis NCTC 9529 OX=1074000 GN=pyrG_2 PE=3 SV=1	6	60.3	5.8	238.1	8	18.7	3.39	93	A0A376EVN8	N	C	C	C	NO	1
189	IM	true	UPI00029BA9D0	Methyl-accepting transducer domain-containing protein OS=Cronobacter sakazakii 696 OX=1208664 GN=BN128_830 PE=4 SV=1	1	70.3	6.2	67.2	2	3.3	3.45	189	K8CP74	MEMBR (GO)	IM	IM	IM	NO	0
89	C	true	UPI00029BAB2E	Cell shape-determining protein MreB OS=Cronobacter malonaticus OX=413503 GN=mreB PE=3 SV=1	3	45.6	6.2	258.6	10	27.1	2.88	89	V5U5A8	MEMBR	C	C	C	NO	0
218	C	true	UPI00029BB02E	ATP-binding protein Uup OS=Cronobacter universalis NCTC 9529 OX=1074000 GN=uup PE=3 SV=1	6	71.5	5.4	53.1	3	4.7	4.29	218	A0A376E8C5	C	C	C	C	NO	0
136	C	true	UPI00029BB2C8	Ornithine decarboxylase SpeF OS=Cronobacter sakazakii OX=28141 GN=speF PE=4 SV=1	2	81.9	5.6	72.1	4	8.1	1.56	136	A0A7V7RDH6	N	C	C	C	NO	0
59	C	true	UPI00029BB5FB	Ribonuclease R OS=Cronobacter universalis NCTC 9529 OX=1074000 GN=rnr PE=3 SV=1	6	93.4	8.3	328	16	25.5	2.22	59	A0A376EY63	C	C	C	C	NO	0
2	C	true	UPI00029BB97A	Aldehyde-alcohol dehydrogenase OS=Cronobacter condimenti 1330 OX=1073999 GN=BN137_2380 PE=3 SV=1	1	96.1	6.1	13007.2	52	50	2.94	2	K8AB67	N	C	C	C	NO	0
225	C	true	UPI00029BBB79	Pseudouridine synthase OS=Cronobacter sakazakii OX=28141 GN=rluC PE=3 SV=1	5	35.5	9.8	40.7	3	8.8	4.02	225	A0A2S9U8U8	N	C	C	C	NO	0
323	C	true	UPI00029BBE06	Autonomous glycyl radical cofactor OS=Cronobacter universalis NCTC 9529 OX=1074000 GN=grcA PE=3 SV=1	3	14.5	5.2	24.2	2	23.6	1.39	323	A0A376ESK4	N	C	C	C	NO	0
50	C	true	UPI00029BC27F	DNA-directed RNA polymerase subunit alpha OS=Cronobacter universalis NCTC 9529 OX=1074000 GN=rpoA PE=3 SV=1	2	36.5	5	554.4	9	29.8	2.8	50	A0A376F061	N	C	C	C	NO	0
131	OM	true	UPI00029BC286	Phospholipid-binding lipoprotein MlaA OS=Cronobacter turicensis OX=413502 GN=BS411_09720 PE=3 SV=1	5	27.9	4.8	22.2	2	8.4	2.76	131	A0A2T7B655	MEMBR (GO)	EC	OM	MEMBR	LIPO(Sec/SPII)	0
13	C	true	UPI00029BC532	Enolase OS=Cronobacter turicensis OX=413502 GN=eno PE=3 SV=1	8	45.5	5.2	1056.1	14	47	2.25	13	A0A2T7B6P3	EC	C	C	C	NO	0
41	C	true	UPI00029BC5D5	30S ribosomal protein S13 OS=Cronobacter condimenti 1330 OX=1073999 GN=rpsM PE=3 SV=1	2	13.7	10.8	753.2	7	59	3.28	41	K8A8M3	C (GO)	C	C	C	NO	0
24	IM	true	UPI00029BD191	ATP synthase subunit beta OS=Cronobacter malonaticus OX=413503 GN=atpD PE=3 SV=1	2	49	4.9	1100.9	18	54	2.7	24	V5U509	MEMBR	C	MULTI	MEMBR	NO	0
152	C	true	UPI00029BD212	SpoVR family protein OS=Cronobacter universalis NCTC 9529 OX=1074000 GN=NCTC9529_02376 PE=4 SV=1	4	61.9	5.6	117.1	8	19.6	2.82	152	A0A376EL11	N	C	C	C	NO	0
76	C	true	UPI00029BD547	Stringent starvation protein A OS=Cronobacter malonaticus OX=413503 GN=C3E80_10835 PE=3 SV=1	2	24.4	5.1	333.2	8	62	3.13	76	V5U4U9	N	C	C	C	NO	0
48	C	true	UPI00029BD879	Serine hydroxymethyltransferase OS=Cronobacter universalis NCTC 9529 OX=1074000 GN=glyA PE=3 SV=1	8	45.4	6.1	404.6	13	38.4	3.13	48	A0A376ESU6	C	C	C	C	NO	0
253	N	true	UPI00029BD9C0	Fructosamine kinase family protein OS=Cronobacter sakazakii OX=28141 GN=FZH93_02575 PE=3 SV=1	9	32.1	5	42.1	2	9.1	4.83	253	A0A2S9U9B2	N	C	N	N	NO	0
274	C	true	UPI00029BDEFB	3-oxoacyl-[acyl-carrier-protein] reductase FabG OS=Cronobacter universalis NCTC 9529 OX=1074000 GN=fabG_7 PE=4 SV=1	5	26.8	5.5	35.9	2	12.6	0.87	274	A0A376EL97	N	C	C	C	NO	0
92	C	true	UPI00029BDF08	30S ribosomal protein S8 OS=Cronobacter condimenti 1330 OX=1073999 GN=rpsH PE=3 SV=1	3	14.1	9.4	246.5	4	26.2	2.32	92	K7ZZE1	C (GO)	C	C	C	NO	0
121	C	true	UPI00029BDF3D	Glycerol kinase OS=Cronobacter sakazakii OX=28141 GN=glpK PE=3 SV=1	2	56.4	5.6	165.8	9	19.4	3.22	121	A0A2S9UCM1	N	C	C	C	NO	0
9	C	true	UPI00029BE4A4	DNA-directed RNA polymerase subunit beta' OS=Cronobacter sakazakii OX=28141 GN=rpoC PE=3 SV=1	2	154.9	6.5	1952.1	48	44	2.76	9	A0A2S9U8N6	N	C	C	C	NO	0
25	C	true	UPI00029BE645	50S ribosomal protein L4 OS=Cronobacter condimenti 1330 OX=1073999 GN=rplD PE=3 SV=1	2	22	9.8	683.9	7	43.8	1.98	25	K8AK88	C (GO)	C	C	C	NO	0
7	C	true	UPI00029BE71D	Enolase OS=Cronobacter universalis NCTC 9529 OX=1074000 GN=eno PE=3 SV=1	7	45.4	5.2	1566.4	16	56.2	1.97	7	A0A376EUJ8	EC	C	C	C	NO	0
96	C	true	UPI00029BEB7D	Inositol-1-monophosphatase OS=Cronobacter universalis NCTC 9529 OX=1074000 GN=suhB PE=3 SV=1	4	29.3	7.8	110.1	3	13.5	4.26	96	A0A376ES86	N	C	C	C	NO	0
167	EC	true	UPI00029BEDB2	Flagellar hook-filament junction protein FlgL OS=Cronobacter sakazakii OX=28141 GN=flgL PE=4 SV=1	2	34.5	4.8	82.7	5	29.4	3.12	167	A0A7V7URZ2	N	EC	EC	EC	NO	0
43	C	true	UPI00029BF4EC	Lon protease OS=Cronobacter universalis NCTC 9529 OX=1074000 GN=lon PE=2 SV=1	3	87.4	5.9	428.2	14	21.3	2.33	43	A0A376E440	C	C	C	C	NO	0
36	EC	true	UPI00029BF597	Flagellar hook-associated protein 2 OS=Cronobacter dublinensis 1210 OX=1208656 GN=BN134_4003 PE=3 SV=1	1	49.4	8.7	738.9	5	16	2.28	36	K8BB10	EC	EC	EC	EC	NO	0
39	C	true	UPI00029BF62A	50S ribosomal subunit assembly factor BipA OS=Cronobacter universalis NCTC 9529 OX=1074000 GN=typA PE=3 SV=1	4	67.3	5.2	771.9	11	26.2	3.6	39	A0A376F2U9	C	C	IM	C	NO	0
206	C	true	UPI00029BF75A	Chemotaxis protein CheV OS=Cronobacter turicensis OX=413502 GN=BS411_15645 PE=4 SV=1	5	35.2	5.2	26.3	2	8.4	5.86	206	A0A2T7B2M1	N	C	C	C	NO	0
103	C	true	UPI00029BF9EB	Bifunctional protein HldE OS=Cronobacter turicensis OX=413502 GN=hldE PE=3 SV=1	8	50.9	5.1	116.5	6	18.5	1.23	103	A0A2T7B774	N	C	C	C	NO	0
33	OM	true	UPI00029BFDFB	Outer membrane protein X OS=Cronobacter turicensis OX=413502 GN=ompX PE=3 SV=1	5	18.2	4.8	475.7	4	20.6	3.25	33	A0A2T7AYW4	OM	OM	OM	OM	SP(Sec/SPI)	1
129	C	true	UPI00029C00C4	6-phospho-alpha-glucosidase OS=Cronobacter turicensis OX=413502 GN=BS411_18215 PE=3 SV=1	6	49.3	5.4	29.8	2	5.2	2.72	129	A0A2T7B1C5	MEMBR (GO)	C	C	C	NO	1
245	MEMBR	true	UPI00029C02B4	GTPase Era OS=Cronobacter universalis NCTC 9529 OX=1074000 GN=era PE=3 SV=1	6	33.9	6.5	34.3	2	5.6	2.37	245	A0A376EU16	MEMBR	C	IM	MEMBR	NO	0
179	IM	true	UPI00029C1349	Cell division inhibitor MinD OS=Cronobacter universalis NCTC 9529 OX=1074000 GN=minD_1 PE=3 SV=1	4	29.6	5.2	78.2	5	20.4	2.65	179	A0A376EK93	MEMBR	C	MULTI	MEMBR	NO	0
47	C	true	UPI00029C1355	Probable cytosol aminopeptidase OS=Cronobacter universalis NCTC 9529 OX=1074000 GN=pepA PE=3 SV=1	3	54.8	6.6	553.2	14	34.2	4.11	47	A0A376DZZ0	C	C	C	C	NO	0
92	IM	true	UPI00029C1445	Maltose/maltodextrin import ATP-binding protein MalK OS=Cronobacter universalis NCTC 9529 OX=1074000 GN=malK_3 PE=3 SV=1	7	40.7	6.6	240.6	4	17.9	3.87	92	A0A376EXN3	MEMBR	C	IM	MEMBR	NO	0
32	C	true	UPI00029C166E	Adenylosuccinate synthetase OS=Cronobacter sakazakii 696 OX=1208664 GN=purA PE=3 SV=1	2	47.3	5.2	926.1	17	44.2	3.57	32	K8CTR3	C	C	C	C	NO	0
205	IM	true	UPI00029C1891	Membrane fusion protein of RND family multidrug efflux pump OS=Cronobacter dublinensis 1210 OX=1208656 GN=BN134_842 PE=3 SV=1	3	42.5	7.7	52.8	3	12.5	5.05	205	K8AVU3	MEMBR (GO)	OM	IM	MEMBR	LIPO(Sec/SPII)	0
22	OM	true	UPI00029C189B	Porin OmpC OS=Cronobacter universalis NCTC 9529 OX=1074000 GN=ompC PE=3 SV=1	2	41.5	4.4	623.4	7	19.1	1.5	22	A0A376EQC9	MEMBR	OM	OM	OM	SP(Sec/SPI)	0
196	IM	true	UPI00029C1A00	HAMP domain-containing protein OS=Cronobacter sakazakii OX=28141 GN=FZI36_06445 PE=4 SV=1	4	55.7	5.2	63.6	3	5.9	6.6	196	A0A7V7UUY2	N	IM	IM	IM	NO	2
194	C	true	UPI00029C1B42	Phosphoribosylaminoimidazole-succinocarboxamide synthase OS=Cronobacter condimenti 1330 OX=1073999 GN=purC PE=3 SV=1	4	27	4.9	64.8	2	12.7	4.18	194	K8A071	N	C	C	C	NO	0
44	C	true	UPI00029C2002	Inosine-5'-monophosphate dehydrogenase OS=Cronobacter turicensis OX=413502 GN=guaB PE=3 SV=1	3	52	6.4	438.9	8	24.4	2.95	44	A0A2T7B5T4	N	C	C	C	NO	0
20	OM	true	UPI00029C28F1	Outer membrane lipoprotein SlyB OS=Cronobacter malonaticus OX=413503 GN=slyB PE=4 SV=1	3	15.5	9.4	867.7	8	70.3	1.92	20	A0A423XT30	OM (GO)	EC	OM	OM	LIPO(Sec/SPII)	0
95	N	true	UPI00029C296A	Formate dehydrogenase H OS=Cronobacter sakazakii 696 OX=1208664 GN=BN128_671 PE=3 SV=1	1	81.5	5.5	233	10	20.1	2.25	95	K8D249	N	PP	C	More attention needed	SP(Sec/SPI) < 0.9	0
98	N	true	UPI00029C2D16	Formate dehydrogenase H OS=Cronobacter dublinensis 1210 OX=1208656 GN=BN134_2880 PE=3 SV=1	1	79	5.8	219.3	10	21.2	1.69	98	K8AN73	N	PP	C	More attention needed	NO	0
28	C	true	UPI00029C2F21	Formate C-acetyltransferase OS=Cronobacter malonaticus OX=413503 GN=pflB PE=3 SV=1	1	85.1	5.8	951.3	21	37.1	3.54	28	V5U1H4	C	C	C	C	NO	0
109	C	true	UPI00029C30EA	Ribonucleoside-diphosphate reductase OS=Cronobacter universalis NCTC 9529 OX=1074000 GN=nrdA PE=3 SV=1	6	85.7	5.7	188.5	10	15.4	2.94	109	A0A376END8	N	C	C	C	NO	0
277	N	true	UPI00029C3188	LPS export ABC transporter ATP-binding protein OS=Cronobacter sakazakii OX=28141 GN=lptB PE=4 SV=1	2	26.9	5.8	26.8	2	14.1	2.21	277	A0A7V7UQE6	N	C	MULTI	N	NO	0
113	C	true	UPI00029C31C6	IscS subfamily cysteine desulfurase OS=Cronobacter sakazakii OX=28141 GN=FZI36_05635 PE=4 SV=1	2	45.1	5.8	181.8	7	22.3	4.38	113	A0A7V7RFE7	N	C	C	C	NO	0
214	EC	true	UPI00029C3DAE	Flagellar hook-associated protein 1 OS=Cronobacter sakazakii OX=28141 GN=flgK PE=3 SV=1	5	58.5	4.7	56.3	3	6.9	3.21	214	A0A2S9U8V4	EC	EC	EC	EC	SP(Sec/SPI) < 0.9	0
38	IM	true	UPI00029C3E38	Cytochrome ubiquinol oxidase subunit I OS=Cronobacter sakazakii OX=28141 GN=cydA PE=4 SV=1	2	58.1	6.7	521.3	9	22.8	1.57	38	A0A7V7REG8	N	IM	IM	IM	NO	9
321	C	true	UPI00029C3E4B	Lysine--tRNA ligase OS=Cronobacter universalis NCTC 9529 OX=1074000 GN=lysS PE=3 SV=1	5	57.5	5.1	24.8	2	7.7	4.77	321	A0A376EV87	C	C	C	C	NO	0
307	C	true	UPI00029C422C	Single-stranded DNA-binding protein OS=Cronobacter turicensis OX=413502 GN=BS411_14655 PE=3 SV=1	6	19.3	5.4	27.3	2	13.3	3.86	307	A0A2T7B387	N	EC	C	More attention needed	NO	0
160	C	true	UPI00029C4298	KR domain-containing protein OS=Cronobacter sakazakii OX=28141 GN=DC438_11575 PE=4 SV=1	4	35.9	9.2	104	5	22.6	2.34	160	A0A2S9UHU7	MEMBR (GO)	C	C	C	SP(Sec/SPI) < 0.9	1
133	OM	true	UPI00029C478E	Maltoporin (maltose/maltodextrin high-affinity receptor, phage lambda receptor protein) OS=Cronobacter dublinensis 582 OX=1208661 GN=BN133_2765 PE=3 SV=1	1	47.6	4.7	65.5	5	15.4	3.51	133	K8B1D7	N	OM	OM	OM	SP(Sec/SPI)	0
71	OM	true	UPI00029C49E4	Outer membrane protein OmpW OS=Cronobacter malonaticus OX=413503 GN=C3E80_17085 PE=4 SV=1	4	23.1	5.1	222	3	25.2	2.5	71	A0A423XU73	OM (GO)	OM	OM	OM	SP(Sec/SPI)	0
177	C	true	UPI00029C4B5F	Glucose-6-phosphate 1-dehydrogenase OS=Cronobacter malonaticus OX=413503 GN=zwf PE=3 SV=1	4	55.8	5.7	74.2	4	9.2	3.25	177	V5TZ72	N	C	C	C	NO	0
138	C	true	UPI00029C4C13	Bifunctional (P)ppGpp synthetase II/ guanosine-3',5'-bis pyrophosphate 3'-pyrophosphohydrolase OS=Cronobacter malonaticus OX=413503 GN=C3E80_11685 PE=3 SV=1	2	79.6	8.9	138	6	8.9	2.98	138	V5U4D8	N	C	C	C	NO	0
232	N	true	UPI00029C4D5C	Uncharacterized protein ImpI/VasC OS=Cronobacter dublinensis 1210 OX=1208656 GN=BN134_784 PE=4 SV=1	1	10.5	4.5	13	2	28.3	5.43	232	K8AHK8	N	C	N	N	NO	0
133	IM	true	UPI00029C4DB7	Methyl-accepting chemotaxis protein I (serine chemoreceptor protein) OS=Cronobacter sakazakii 701 OX=1208663 GN=BN129_4199 PE=4 SV=1	2	22.1	4.5	42	2	9.4	5.28	133	K8C7K6	MEMBR (GO)	C	IM	MEMBR	NO	0
103	C	true	UPI00029C4E34	6-phospho-alpha-glucosidase OS=Cronobacter universalis NCTC 9529 OX=1074000 GN=aglB PE=3 SV=1	2	49.3	5.6	202.2	8	22.5	4.03	103	A0A376DX21	MEMBR (GO)	C	C	C	NO	1
107	C	true	UPI00029C51AD	Glutamine--fructose-6-phosphate aminotransferase [isomerizing] OS=Cronobacter universalis NCTC 9529 OX=1074000 GN=glmS PE=3 SV=1	4	66.4	5.5	107.7	6	16.6	1.22	107	A0A376F1K5	C	C	C	C	NO	0
225	C	true	UPI00029C5DB9	30S ribosomal protein S17 OS=Cronobacter condimenti 1330 OX=1073999 GN=rpsQ PE=3 SV=1	2	7.9	9.3	50	2	39.7	3.18	225	K7ZZD7	C (GO)	C	C	C	NO	0
97	C	true	UPI00029C6011	Energy-dependent translational throttle protein EttA OS=Cronobacter universalis NCTC 9529 OX=1074000 GN=yjjK PE=3 SV=1	4	62.2	5.5	71.6	5	9.4	1.59	97	A0A376E1P5	C	C	C	C	NO	0
56	OM	true	UPI00029C612C	LPS assembly protein LptD OS=Cronobacter sakazakii OX=28141 GN=lptD PE=4 SV=1	2	89.8	5.3	321.9	12	21.2	2.54	56	A0A7V7RFL2	N	OM	OM	OM	SP(Sec/SPI)	0
178	C	true	UPI00029C642D	Histidine--tRNA ligase OS=Cronobacter malonaticus OX=413503 GN=hisS PE=3 SV=1	2	47.1	5.3	80.3	7	23.1	3.58	178	V5TW88	C	C	C	C	NO	0
229	N	true	UPI00029C65CB	HAMP domain-containing protein OS=Cronobacter sakazakii OX=28141 GN=FZI36_22195 PE=4 SV=1	4	53.1	4.8	48.5	2	4.5	3.28	229	A0A7V7R9I5	N	C	IM	More attention needed	NO	1
72	N	true	UPI00029C66DC	Small HspC2 heat shock protein OS=Cronobacter sakazakii 701 OX=1208663 GN=BN129_3428 PE=3 SV=1	2	21.5	5.3	381.4	8	48.7	2.58	72	K8CL68	N	PP	N	N	NO	0
148	C	true	UPI00029C69E5	Catabolite repressor/activator OS=Cronobacter sakazakii OX=28141 GN=cra PE=4 SV=1	5	38	6.7	119.3	4	13.8	1.12	148	A0A2S9UE66	N	C	C	C	NO	0
324	IM	true	UPI00029C6B22	Methionine import ATP-binding protein MetN OS=Cronobacter sakazakii OX=28141 GN=metN PE=3 SV=1	9	37.7	5.8	24.1	2	8.7	3.38	324	A0A2S9UEG5	MEMBR	C	IM	MEMBR	NO	0
2	C	true	UPI00029C708B	Aldehyde-alcohol dehydrogenase OS=Cronobacter dublinensis 582 OX=1208661 GN=BN133_1230 PE=3 SV=1	1	96.1	6.2	12728.1	67	56.6	2.42	2	K8AX02	N	C	C	C	NO	0
19	OM	true	UPI00029C71C4	Maltoporin OS=Cronobacter sakazakii 701 OX=1208663 GN=lamB PE=2 SV=1	1	49.4	4.9	1309.4	20	52.4	2.92	19	K8CFL0	MEMBR	OM	OM	OM	SP(Sec/SPI)	0
23	EC	true	UPI00029C7449	Flagellar hook-associated protein 2 OS=Cronobacter condimenti 1330 OX=1073999 GN=BN137_1094 PE=3 SV=1	1	49.3	8.4	795.4	6	14.6	1.83	23	K8A7R4	EC	EC	EC	EC	NO	0
226	C	true	UPI00029C7595	GMP synthase [glutamine-hydrolyzing] OS=Cronobacter universalis NCTC 9529 OX=1074000 GN=guaA PE=3 SV=1	4	58.7	5.2	39.7	2	3.4	3.35	226	A0A376ET72	N	C	C	C	NO	0
113	C	true	UPI00029C79AE	Oxoglutarate dehydrogenase (succinyl-transferring) OS=Cronobacter malonaticus OX=413503 GN=C3E80_02100 PE=4 SV=1	3	104.9	6.1	177.8	10	14.1	4	113	A0A423Y523	N	C	C	C	NO	0
94	OM	true	UPI00029C7C02	Phospholipid-binding lipoprotein MlaA OS=Cronobacter malonaticus OX=413503 GN=C3E80_05195 PE=3 SV=1	3	27.9	4.8	120.4	3	12	4.34	94	V5TWU5	MEMBR (GO)	EC	OM	MEMBR	LIPO(Sec/SPII)	0
276	C	true	UPI0002B2669E	Cupin domain-containing protein OS=Cronobacter sakazakii OX=28141 GN=FZH93_21715 PE=4 SV=1	2	42.3	4.9	27	3	18	2.04	276	A0A6L3QMB8	N	C	C	C	NO	0
191	OM	true	UPI0002B268C7	Nucleoside-specific channel-forming protein Tsx OS=Cronobacter sakazakii OX=28141 GN=DC438_16325 PE=3 SV=1	6	33	5.6	30.8	3	17.1	3.2	191	A0A3Q9CJP6	OM	OM	OM	OM	SP(Sec/SPI)	0
185	N	true	UPI0002B29448	Methyltransferase domain-containing protein OS=Cronobacter sakazakii OX=28141 GN=FZH93_15000 PE=4 SV=1	1	125	5.4	67	2	2.2	5.72	185	A0A6L3QUD3	N	C	IM	More attention needed	NO	0
20	IM	true	UPI0002B29E8E	Ribonuclease E OS=Cronobacter sakazakii OX=28141 GN=rne PE=3 SV=1	2	117.7	5.5	1261.4	24	36.5	2.81	20	A0A6L3PNM0	IM	IM	C	IM	NO	0
237	FLAG	true	UPI0002D803CA	Flagellar motor switch protein FliG OS=Cronobacter turicensis OX=413502 GN=BS411_16670 PE=3 SV=1	6	37.7	4.8	46	2	7.4	2.29	237	A0A2T7B1N3	FLAG	C	MULTI	FLAG	NO	0
207	C	true	UPI0002DB789C	DNA-binding transcriptional regulator NtrC OS=Cronobacter turicensis OX=413502 GN=ntrC PE=4 SV=1	8	52.3	6	60.1	2	4.7	3.55	207	A0A2T7BB56	C	C	C	C	NO	0
36	C	true	UPI0002E98E44	Phosphoenolpyruvate carboxylase OS=Cronobacter sakazakii OX=28141 GN=ppc PE=3 SV=1	3	98.9	5.7	817.8	21	29.1	3.36	36	A0A3Q9CJ56	N	C	C	C	NO	0
125	OM	true	UPI0002EDD4C4	Cronobacter plasminogen activator OS=Cronobacter sakazakii OX=28141 GN=cpa PE=3 SV=1	4	35.1	5.6	56.3	2	6.7	1.17	125	A0A222ZDK3	MEMBR	OM	OM	OM	SP(Sec/SPI)	0
55	C	true	UPI0003170D78	EAL domain-containing protein OS=Cronobacter sakazakii OX=28141 GN=FZH93_20445 PE=4 SV=1	2	46.4	5.5	470.8	13	45.3	2.78	55	A0A6L3QVH6	N	C	C	C	NO	0
240	C	true	UPI00031AD561	Tyrosine--tRNA ligase OS=Cronobacter dublinensis subsp. dublinensis LMG 23823 OX=1159554 GN=tyrS PE=3 SV=1	11	47.2	5.6	19.2	2	7.5	1.15	240	A0A0K2P1H1	C	C	C	C	NO	0
118	C	true	UPI00031B6877	Formate dehydrogenase subunit alpha OS=Cronobacter sakazakii OX=28141 GN=fdhF PE=3 SV=1	3	79.1	5.7	92.9	5	8.4	2.89	118	A0A6L3PGL5	N	C	C	C	LIPO(Sec/SPII) < 0.9	0
113	C	true	UPI00039A4D0A	ATP-dependent RNA helicase SrmB OS=Cronobacter dublinensis subsp. dublinensis LMG 23823 OX=1159554 GN=srmB PE=3 SV=1	10	49.9	9.3	98.1	3	10.6	2.01	113	A0A0K2P4X0	C	C	C	C	NO	0
44	C	true	UPI00039AF079	DNA-directed RNA polymerase subunit beta OS=Cronobacter dublinensis subsp. dublinensis LMG 23823 OX=1159554 GN=rpoB PE=3 SV=1	4	150.4	5.1	646.7	26	25.3	3.31	44	A0A0K2NXH1	N	C	C	C	NO	0
106	N	true	UPI00039B0786	Formate dehydrogenase subunit alpha OS=Cronobacter muytjensii OX=413501 GN=AUN14_00805 PE=3 SV=1	2	79.1	6.2	197.2	9	19.4	2.14	106	A0A2T7B0F4	N	PP	C	More attention needed	NO	0
287	C	true	UPI00039B3728	30S ribosomal protein S1 OS=Cronobacter dublinensis subsp. dublinensis LMG 23823 OX=1159554 GN=rpsA PE=3 SV=1	8	61.1	4.9	24.9	2	5.6	5.97	287	A0A0K2P0J1	C (GO)	C	C	C	NO	0
247	C	true	UPI00039B491B	Soluble pyridine nucleotide transhydrogenase OS=Cronobacter muytjensii OX=413501 GN=sthA PE=3 SV=1	11	51.3	6	18.2	2	8.6	2.61	247	A0A2T7AUE2	C	C	C	C	NO	0
102	C	true	UPI00039BBF5C	Ribonucleoside-diphosphate reductase OS=Cronobacter muytjensii OX=413501 GN=AUN14_07590 PE=3 SV=1	11	85.8	5.7	208.1	8	11.6	3.16	102	A0A2T7AUR7	N	C	C	C	NO	0
141	C	true	UPI00039C16B9	1-deoxy-D-xylulose-5-phosphate synthase OS=Cronobacter dublinensis subsp. dublinensis LMG 23823 OX=1159554 GN=dxs PE=3 SV=1	11	67.9	6.2	38.5	2	2.7	0.44	141	A0A0K2NZF8	N	C	C	C	NO	0
160	N	true	UPI00039CEE41	Virulence factor SrfB OS=Cronobacter dublinensis subsp. dublinensis LMG 23823 OX=1159554 GN=AFK67_09605 PE=4 SV=1	13	110.3	5.4	30.2	2	2.6	2.82	160	A0A0K2P2G1	N	C	N	N	NO	0
309	N	true	UPI00039D37C0	SsrA-binding protein SmpB OS=Cronobacter sakazakii OX=28141 GN=smpB PE=4 SV=1	3	18.3	9.8	27.2	2	21.9	1.87	309	A0A7V7UQG5	N	C	N	N	NO	0
187	N	true	UPI00039F25D9	Bifunctional uridylyltransferase/uridylyl-removing enzyme OS=Cronobacter dublinensis subsp. dublinensis LMG 23823 OX=1159554 GN=glnD PE=3 SV=1	15	102.8	6.2	68	5	6.2	3.74	187	A0A0K2P7N1	N	C	MULTI	N	NO	0
144	C	true	UPI00039F2F4F	Pseudouridine synthase OS=Cronobacter muytjensii OX=413501 GN=AUN14_09575 PE=3 SV=1	12	40.6	10.9	59	4	9.8	1.81	144	A0A2T7ATP8	N	C	C	C	NO	0
84	C	true	UPI00039FB898	GTPase Der OS=Cronobacter dublinensis subsp. dublinensis LMG 23823 OX=1159554 GN=der PE=3 SV=1	9	55.3	5.7	108.5	3	5.7	3.04	84	A0A0K2P4Q0	N	C	C	C	NO	0
76	C	true	UPI0003A0B857	PrkA family serine protein kinase OS=Cronobacter muytjensii OX=413501 GN=AUN14_05530 PE=4 SV=1	4	74.4	5.7	208	14	25.3	1.99	76	A0A2T7AWE8	N	C	C	C	NO	0
101	C	true	UPI0003A15BD6	Chromosome partition protein MukB OS=Cronobacter muytjensii OX=413501 GN=mukB PE=3 SV=1	9	168.8	5.4	97.2	4	3.8	1.52	101	A0A2T7AMM2	C	C	C	C	NO	0
220	N	true	UPI0003A29217	APH domain-containing protein OS=Cronobacter dublinensis subsp. dublinensis LMG 23823 OX=1159554 GN=AFK67_07275 PE=4 SV=1	11	34.3	6.3	42.9	2	6.4	2.17	220	A0A0K2P0H1	N	C	IM	More attention needed	NO	0
180	C	true	UPI0003A2BACA	Sulfate adenylyltransferase subunit 2 OS=Cronobacter dublinensis subsp. dublinensis LMG 23823 OX=1159554 GN=cysD PE=3 SV=1	5	35.1	6.8	77.2	4	16.6	3.07	180	A0A0K2P5D8	N	C	C	C	NO	0
127	C	true	UPI0003A2D08D	tRNA-2-methylthio-N(6)-dimethylallyladenosine synthase OS=Cronobacter muytjensii OX=413501 GN=miaB PE=3 SV=1	7	53.5	5.3	83.6	2	7.2	3.62	127	A0A2T7AZD5	C	C	C	C	NO	0
363	C	true	UPI0003A39E34	Chromosomal replication initiator protein DnaA OS=Cronobacter dublinensis subsp. dublinensis LMG 23823 OX=1159554 GN=dnaA PE=3 SV=1	12	51.8	8.6	18	2	5.2	3.73	363	A0A0K2NWX1	C	C	C	C	NO	0
111	C	true	UPI0003A3EABD	Formate hydrogenlyase transcriptional activator FlhA OS=Cronobacter sakazakii OX=28141 GN=flhA PE=4 SV=1	1	77.8	5.9	184.5	12	26.3	2.57	111	A0A6L3RF52	N	C	C	C	NO	0
195	N	true	UPI0003A461BC	Protein acetyltransferase OS=Cronobacter dublinensis subsp. dublinensis LMG 23823 OX=1159554 GN=AFK67_15445 PE=4 SV=1	12	97	6.2	61.8	2	2.3	5.55	195	A0A0K2P4T7	N	IM	C	More attention needed	NO	0
157	C	true	UPI0003A4B092	Glycerol-3-phosphate dehydrogenase OS=Cronobacter dublinensis subsp. dublinensis LMG 23823 OX=1159554 GN=glpD PE=3 SV=1	7	56.9	6.6	46.5	4	12.7	2.91	157	A0A0K2P7H5	N	C	C	C	NO	0
132	MEMBR	true	UPI0003A6D306	Polyphosphate kinase OS=Cronobacter dublinensis subsp. dublinensis LMG 23823 OX=1159554 GN=ppk PE=3 SV=1	13	80.2	8.6	144.2	9	15.5	4.13	132	A0A0K2P4L0	N	C	IM	More attention needed	NO	0
230	C	true	UPI0003A6E27B	ATP-dependent RNA helicase RhlE OS=Cronobacter dublinensis subsp. dublinensis LMG 23823 OX=1159554 GN=rhlE PE=3 SV=1	11	51.1	10.1	38.8	4	10.9	4.74	230	A0A0K2P0A4	C	C	C	C	NO	0
231	C	true	UPI0003A702DD	Chaperone protein ClpB OS=Cronobacter dublinensis subsp. dublinensis LMG 23823 OX=1159554 GN=clpB PE=3 SV=1	12	95.1	5.4	48.1	4	6.9	4.1	231	A0A0K2P4Z7	C	C	C	C	NO	0
220	C	true	UPI0003A70E36	CitE protein OS=Cronobacter malonaticus OX=413503 GN=P262_00883 PE=4 SV=1	1	43.9	5.3	14.1	2	7.9	0.71	220	V5TWC3	N	C	C	C	NO	0
183	C	true	UPI0003A715A2	Transcription-repair-coupling factor OS=Cronobacter dublinensis subsp. dublinensis LMG 23823 OX=1159554 GN=mfd PE=3 SV=1	12	129.7	5.8	35.3	4	4	2.11	183	A0A0K2P0Y6	C	C	C	C	NO	0
138	MEMBR	true	UPI0003A76609	DNA topoisomerase 4 subunit A OS=Cronobacter dublinensis subsp. dublinensis LMG 23823 OX=1159554 GN=parC PE=3 SV=1	13	83.5	6.3	39.9	3	5.1	2.1	138	A0A0K2P6C3	MEMBR	C	MULTI	MEMBR	NO	0
170	C	true	UPI0003A7D91E	Iron-sulfur cluster carrier protein OS=Cronobacter muytjensii OX=413501 GN=AUN14_07085 PE=3 SV=1	9	39.7	5.8	80	2	8.9	3.95	170	A0A2T7AVC6	N	C	IM	More attention needed	NO	0
250	C	true	UPI0003A800E6	DNA helicase OS=Cronobacter dublinensis subsp. dublinensis LMG 23823 OX=1159554 GN=uvrD PE=3 SV=1	7	81.7	6	43	3	4.9	3.59	250	A0A0K2NXC4	C (GO)	C	C	C	NO	0
58	C	true	UPI0003A84622	DNA gyrase subunit B OS=Cronobacter dublinensis subsp. dublinensis LMG 23823 OX=1159554 GN=gyrB PE=3 SV=1	10	89.7	5.8	235.7	5	6.7	4.55	58	A0A0K2NWZ8	C	C	C	C	NO	0
232	C	true	UPI0003A87350	GMP synthase [glutamine-hydrolyzing] OS=Cronobacter dublinensis subsp. dublinensis LMG 23823 OX=1159554 GN=guaA PE=3 SV=1	9	58.7	5.2	20.6	2	4.2	0.82	232	A0A0K2P5B3	N	C	C	C	NO	0
200	C	true	UPI0003A8BFA4	Glycogen synthase OS=Cronobacter dublinensis subsp. dublinensis LMG 23823 OX=1159554 GN=glgA PE=3 SV=1	5	52.6	6.3	27.5	2	7.5	2.02	200	A0A0K2P6Z2	N	C	C	C	NO	0
359	C	true	UPI0003A8E5AB	UDP-N-acetylglucosamine 1-carboxyvinyltransferase OS=Cronobacter muytjensii OX=413501 GN=murA PE=3 SV=1	8	44.7	5.6	18.3	2	7.9	4.11	359	A0A2T7ASV9	C	C	C	C	NO	0
108	C	true	UPI0003A9002A	Indolepyruvate decarboxylase OS=Cronobacter dublinensis subsp. dublinensis LMG 23823 OX=1159554 GN=AFK67_14625 PE=3 SV=1	14	59.7	5.5	33.6	2	5.6	3.14	108	A0A0K2P4C3	N	C	C	C	NO	0
90	C	true	UPI0003A9082F	Bifunctional protein HldE OS=Cronobacter muytjensii OX=413501 GN=hldE PE=3 SV=1	9	50.9	5.2	256	8	22.9	2.8	90	A0A2T7AU81	N	C	C	C	NO	0
219	N	true	UPI0003A98DD9	Virulence factor SrfB OS=Cronobacter sakazakii OX=28141 GN=FZH93_11350 PE=4 SV=1	1	110.5	5.6	52.9	5	5.1	5.01	219	A0A6L3QVI8	N	C	N	N	NO	0
106	IM	true	UPI0003A9E03E	Methyl-accepting chemotaxis protein I (Serine chemoreceptor protein) OS=Cronobacter dublinensis subsp. dublinensis LMG 23823 OX=1159554 GN=AFK67_17405 PE=4 SV=1	10	69.1	5.3	47.8	2	2.8	4.45	106	A0A0K2P5Z0	MEMBR (GO)	IM	IM	IM	NO	2
10	C	true	UPI0003AA220A	Elongation factor G OS=Cronobacter muytjensii OX=413501 GN=fusA PE=3 SV=1	4	77.6	5.2	1191.2	21	43	2.95	10	A0A2T7ALA2	C	C	C	C	NO	0
176	C	true	UPI0003AA7D53	ATP synthase subunit alpha OS=Cronobacter muytjensii OX=413501 GN=atpA PE=3 SV=1	5	55.3	5.8	81.4	8	15.4	4.07	176	A0A2T7AUG1	MEMBR	C	C	C	NO	0
205	C	true	UPI0003AAA31C	Putative phosphoenolpyruvate synthase regulatory protein OS=Cronobacter muytjensii OX=413501 GN=AUN14_12375 PE=3 SV=1	8	31.2	6.1	60.7	2	8.7	3.94	205	A0A2T7AS94	N	C	C	C	NO	0
41	C	true	UPI0003AAF275	Adenylosuccinate synthetase OS=Cronobacter muytjensii OX=413501 GN=purA PE=3 SV=1	7	47.2	5.2	484.3	12	34.3	2.87	41	A0A2T7AYI9	C	C	C	C	NO	0
174	IM	true	UPI0003AB02FE	Methyl-accepting chemotaxis protein OS=Cronobacter muytjensii OX=413501 GN=AUN14_14175 PE=4 SV=1	10	59.7	4.8	77.3	4	8.5	4.11	174	A0A2T7ARI5	IM	IM	IM	IM	NO	2
114	C	true	UPI0003D24D54	50S ribosomal protein L11 OS=Cronobacter malonaticus OX=413503 GN=rplK PE=3 SV=1	3	11.4	9.1	172.8	2	21.5	3.56	114	V5U4B2	C (GO)	PP	C	C	NO	0
47	OM	true	UPI0003D26A2F	Peptidoglycan-associated protein OS=Cronobacter malonaticus OX=413503 GN=pal PE=3 SV=1	2	19.6	7.8	406.9	4	35	1.6	47	V5U208	OM (GO)	PP	OM	OM	LIPO(Sec/SPII)	0
42	C	true	UPI0003D28120	50S ribosomal protein L16 OS=Cronobacter malonaticus OX=413503 GN=rplP PE=3 SV=1	2	13.9	10.6	427.8	5	36.8	3.31	42	V5TVK4	C (GO)	C	C	C	NO	0
141	C	true	UPI00048C6743	Poly(A) polymerase I OS=Cronobacter sakazakii OX=28141 GN=pcnB PE=3 SV=1	4	54.6	9.6	120.2	4	10.4	3.2	141	A0A347MKY6	N	C	C	C	NO	0
19	EC	true	UPI00048DE5A7	Flagellin OS=Cronobacter sakazakii OX=28141 GN=fliC PE=3 SV=1	11	28.9	5.5	870.1	5	22.7	1.89	19	A0A097PAA5	EC	EC	EC	EC	NO	0
183	C	true	UPI00048ED6C1	Bifunctional protein GlmU OS=Cronobacter sakazakii OX=28141 GN=glmU PE=3 SV=1	3	49.1	6.1	74.3	4	10.5	3.63	183	A0A2S9UCE1	C	C	C	C	NO	0
118	C	true	UPI0004A896EA	Chemotaxis protein CheA OS=Cronobacter sakazakii OX=28141 GN=DC438_08800 PE=4 SV=1	5	72	4.7	176	9	21.4	3.01	118	A0A3S9IYT4	C (GO)	C	C	C	NO	0
181	IM	true	UPI000517C7BF	Cytochrome bo(3) ubiquinol oxidase subunit 1 OS=Cronobacter dublinensis subsp. dublinensis LMG 23823 OX=1159554 GN=AFK67_05040 PE=3 SV=1	10	74.5	6.4	35.5	2	5.1	1.86	181	A0A0K2P015	MEMBR	IM	IM	IM	NO	14
286	C	true	UPI000517E32E	Peptidase PmbA OS=Cronobacter dublinensis subsp. dublinensis LMG 23823 OX=1159554 GN=pmbA PE=3 SV=1	11	48.7	5.4	32.8	2	5.6	3.49	286	A0A0K2P653	N	C	C	C	NO	0
50	C	true	UPI000517F5D0	Phosphoglycerate kinase OS=Cronobacter malonaticus OX=413503 GN=pgk PE=3 SV=1	3	41.3	5.1	521.4	15	47.8	3.17	50	A0A423XZ72	C	C	C	C	NO	0
181	C	true	UPI00051857AF	Alpha-D-glucose phosphate-specific phosphoglucomutase OS=Cronobacter sakazakii OX=28141 GN=DC438_15060 PE=3 SV=1	4	58.5	5.4	76.8	3	10.6	2.88	181	A0A3Q9CIL1	N	C	C	C	NO	0
277	C	true	UPI00051865C4	Pseudouridine synthase OS=Cronobacter dublinensis subsp. dublinensis LMG 23823 OX=1159554 GN=rluD PE=3 SV=1	6	36.9	6.3	35.3	2	7.7	3.26	277	A0A0K2P4Y4	N	C	C	C	NO	0
248	C	true	UPI0005186EAA	3-dehydroquinate synthase OS=Cronobacter dublinensis subsp. dublinensis LMG 23823 OX=1159554 GN=aroB PE=3 SV=1	11	38.9	5.4	43.7	2	7.7	3.56	248	A0A0K2P7E7	C	C	C	C	NO	0
119	C	true	UPI0005188646	Glutamate 5-kinase OS=Cronobacter dublinensis subsp. dublinensis LMG 23823 OX=1159554 GN=proB PE=3 SV=1	8	39.3	6.2	169.4	5	17.4	3.52	119	A0A0K2NZL5	C	C	C	C	NO	0
149	OM	true	UPI000518D7B0	Long-chain fatty acid transport protein OS=Cronobacter sakazakii OX=28141 GN=fadL PE=3 SV=1	6	49.2	5	34.5	2	7.1	1.38	149	A0A2S9UAU0	N	OM	OM	OM	SP(Sec/SPI)	0
150	OM	true	UPI000518E0EE	Porin OS=Cronobacter dublinensis subsp. dublinensis LMG 23823 OX=1159554 GN=AFK67_02425 PE=3 SV=1	14	55.2	5.3	33.8	4	11	2.14	150	A0A0K2P7Q3	MEMBR	OM	OM	OM	SP(Sec/SPI)	0
100	C	true	UPI000518EEDE	Anaerobic ribonucleoside-triphosphate reductase OS=Cronobacter malonaticus OX=413503 GN=C3E80_07910 PE=4 SV=1	4	79.7	6.7	215.3	9	17.3	2.2	100	A0A423XZI8	N	C	C	C	NO	0
350	C	true	UPI0005192641	LysR family transcriptional regulator OS=Cronobacter malonaticus OX=413503 GN=C3E80_04535 PE=3 SV=1	4	32.1	6.2	19.4	2	9	3.88	350	A0A423Y105	N	C	C	C	NO	0
141	OM	true	UPI0005193077	MltA-interacting protein MipA OS=Cronobacter dublinensis subsp. dublinensis LMG 23823 OX=1159554 GN=AFK67_08345 PE=3 SV=1	9	27.6	5.2	59.5	2	10.9	2.01	141	A0A0K2P178	OM (GO)	OM	OM	OM	SP(Sec/SPI)	0
88	N	true	UPI0005193996	Formate dehydrogenase subunit alpha OS=Cronobacter sakazakii OX=28141 GN=DC438_12370 PE=3 SV=1	7	79	5.8	253.4	10	21.2	1.79	88	A0A3S9J0P1	N	PP	C	More attention needed	NO	0
334	C	true	UPI0005193BE6	Tryptophan synthase beta chain OS=Cronobacter dublinensis subsp. dublinensis LMG 23823 OX=1159554 GN=trpB PE=3 SV=1	14	43.2	5.7	17.7	2	4.8	7.19	334	A0A0K2P2F5	N	C	C	C	NO	0
121	C	true	UPI000519A92F	Acetolactate synthase OS=Cronobacter dublinensis subsp. dublinensis LMG 23823 OX=1159554 GN=AFK67_03590 PE=3 SV=1	7	62.7	5.6	77.1	2	3.8	4.46	121	A0A0K2NYH3	N	C	C	C	NO	0
109	C	true	UPI000519C62F	Glycerol kinase OS=Cronobacter dublinensis subsp. dublinensis LMG 23823 OX=1159554 GN=glpK PE=3 SV=1	8	56.3	5.6	32.9	2	4.8	4.45	109	A0A0K2P7L1	N	C	C	C	NO	0
292	PP	true	UPI000519D5B6	Biosynthetic arginine decarboxylase OS=Cronobacter dublinensis subsp. dublinensis LMG 23823 OX=1159554 GN=speA PE=3 SV=1	13	73.8	4.9	30.1	2	3.2	4.68	292	A0A0K2P6A2	N	PP	PP	PP	NO	0
140	C	true	UPI0005760173	Transcriptional regulator OS=Cronobacter dublinensis subsp. dublinensis LMG 23823 OX=1159554 GN=AFK67_08775 PE=4 SV=1	13	78	5.9	66	4	7.6	2.63	140	A0A0K2P1E8	N	C	C	C	NO	0
115	C	true	UPI0005760D25	SpoVR family protein OS=Cronobacter muytjensii OX=413501 GN=AUN14_14875 PE=4 SV=1	7	60.8	5.6	79.7	3	7	1.31	115	A0A2T7AR04	N	C	C	C	NO	0
27	IM	true	UPI0005761047	ATP synthase subunit beta OS=Cronobacter universalis NCTC 9529 OX=1074000 GN=atpD PE=3 SV=1	3	50.1	4.9	639.3	12	37.4	1.66	27	A0A376F007	MEMBR	C	MULTI	MEMBR	NO	0
194	C	true	UPI0005762BD7	Peptidase B OS=Cronobacter universalis NCTC 9529 OX=1074000 GN=pepB PE=3 SV=1	10	46.4	5.8	63	4	11.4	2.51	194	A0A376ETQ8	C	C	C	C	NO	0
166	C	true	UPI0005762EBD	Arginine deiminase OS=Cronobacter universalis NCTC 9529 OX=1074000 GN=arcA_1 PE=3 SV=1	7	45.5	5.5	83.6	5	14.3	3.61	166	A0A376DZV8	C	C	C	C	NO	0
160	C	true	UPI000576531D	ATP-dependent RNA helicase SrmB OS=Cronobacter universalis NCTC 9529 OX=1074000 GN=srmB PE=3 SV=1	6	49.8	9.3	96.8	5	12.4	4.34	160	A0A376ERJ9	C	C	C	C	NO	0
93	C	true	UPI000576964C	L-threonine 3-dehydrogenase OS=Cronobacter universalis NCTC 9529 OX=1074000 GN=tdh PE=3 SV=1	6	37.2	5.8	244.5	8	32.8	2.85	93	A0A376F2G7	C	C	C	C	NO	0
38	C	true	UPI0005769A7F	Lon protease OS=Cronobacter dublinensis subsp. dublinensis LMG 23823 OX=1159554 GN=lon PE=2 SV=1	7	82.5	5.8	404.5	11	15	3.57	38	A0A0K2P024	C	C	C	C	NO	0
222	C	true	UPI000576A46D	Peptidase PmbA OS=Cronobacter universalis NCTC 9529 OX=1074000 GN=pmbA PE=3 SV=1	5	48.5	5.5	42.9	2	8.4	2.03	222	A0A376EY08	N	C	C	C	NO	0
89	OM	true	UPI000576B5FD	LPS-assembly protein LptD OS=Cronobacter universalis NCTC 9529 OX=1074000 GN=lptD PE=3 SV=1	7	89.7	5.1	93.2	2	3.8	2.21	89	A0A376E168	OM	OM	OM	OM	SP(Sec/SPI)	0
216	N	true	UPI000576C41C	Uncharacterized conserved protein OS=Cronobacter universalis NCTC 9529 OX=1074000 GN=NCTC9529_03057 PE=4 SV=1	9	97.2	6.2	55.3	2	2.1	3.59	216	A0A376ET60	N	IM	C	More attention needed	NO	0
145	C	true	UPI000576D245	Acetolactate synthase OS=Cronobacter universalis NCTC 9529 OX=1074000 GN=ilvI PE=3 SV=1	2	62.7	5.5	121.3	5	11.7	3.9	145	A0A376E171	N	C	C	C	NO	0
184	OM	true	UPI000576E62A	MipA/OmpV family protein OS=Cronobacter muytjensii OX=413501 GN=AUN14_05525 PE=3 SV=1	8	27.6	5.1	67.3	3	18.1	3.14	184	A0A2T7AWD3	OM (GO)	OM	OM	OM	SP(Sec/SPI)	0
90	OM	true	UPI0005770448	Outer membrane lipoprotein Blc OS=Cronobacter dublinensis subsp. dublinensis LMG 23823 OX=1159554 GN=AFK67_18150 PE=3 SV=1	11	20	9.3	136.9	3	15.3	2.96	90	A0A0K2P7Z0	OM	PP	OM	OM	LIPO(Sec/SPII)	0
67	C	true	UPI000577394C	GTPase Der OS=Cronobacter universalis NCTC 9529 OX=1074000 GN=der PE=3 SV=1	3	55.1	5.7	367.3	10	23.8	3.51	67	A0A376ESW6	N	C	C	C	NO	0
283	C	true	UPI0005777570	Bifunctional aspartokinase/homoserine dehydrogenase OS=Cronobacter universalis NCTC 9529 OX=1074000 GN=metL PE=3 SV=1	7	88.8	5.5	33.3	5	7.2	4.06	283	A0A376DXL9	N	C	C	C	NO	0
122	C	true	UPI0005779538	Glyceraldehyde-3-phosphate dehydrogenase OS=Cronobacter universalis NCTC 9529 OX=1074000 GN=gapA PE=3 SV=1	7	35.6	6.3	88.1	6	26	1.35	122	A0A376EC73	N	C	C	C	NO	0
161	N	true	UPI0005779C05	Uncharacterized protein conserved in bacteria, putative virulence factor OS=Cronobacter universalis NCTC 9529 OX=1074000 GN=NCTC9529_01997 PE=4 SV=1	12	110.6	5.5	95.9	3	3.1	5.32	161	A0A376EFY6	N	C	N	N	NO	0
23	IM	true	UPI000577A023	Ribonuclease E OS=Cronobacter universalis NCTC 9529 OX=1074000 GN=rne PE=3 SV=1	7	116.9	5.6	754.9	12	14.2	2.13	23	A0A376E8T8	IM	IM	C	IM	NO	0
112	C	true	UPI000577A18D	Acetolactate synthase OS=Cronobacter muytjensii OX=413501 GN=AUN14_13520 PE=3 SV=1	2	62.7	5.6	179.8	5	12.4	5.19	112	A0A2T7AR86	N	C	C	C	NO	0
88	C	true	UPI000577D663	Proline--tRNA ligase OS=Cronobacter universalis NCTC 9529 OX=1074000 GN=proS PE=3 SV=1	4	63.4	5.1	150.3	6	15.2	2.14	88	A0A376E267	C	C	C	C	NO	0
112	N	true	UPI000577D895	Formate dehydrogenase H OS=Cronobacter universalis NCTC 9529 OX=1074000 GN=fdhF_1 PE=3 SV=1	10	79	5.8	42.3	3	4.2	2.98	112	A0A376ED00	N	PP	C	More attention needed	NO	0
231	C	true	UPI000577D990	ATP phosphoribosyltransferase OS=Cronobacter universalis NCTC 9529 OX=1074000 GN=hisG PE=3 SV=1	7	33.3	5.6	38.7	2	7.4	3.52	231	A0A376EP79	C	C	C	C	NO	0
86	C	true	UPI0005BC81F2	Ribose-phosphate pyrophosphokinase OS=Cronobacter dublinensis subsp. dublinensis LMG 23823 OX=1159554 GN=prs PE=3 SV=1	8	34.9	5.1	168.7	4	15.6	2.36	86	A0A0K2P3A9	C	C	C	C	NO	0
107	C	true	UPI0007AB9598	EIIAB-Man OS=Cronobacter sakazakii OX=28141 GN=DC438_09220 PE=4 SV=1	6	34.8	5.9	196.8	3	16.2	6	107	A0A3Q9CI06	C	C	C	C	NO	0
279	C	true	UPI0007ABC108	Hydroxyacylglutathione hydrolase OS=Cronobacter sakazakii OX=28141 GN=gloB PE=3 SV=1	2	28.7	5	14.8	2	12	2.67	279	A0A3Q9CLI6	N	C	C	C	NO	0
172	C	true	UPI0008FBF111	Poly(A) polymerase I OS=Cronobacter muytjensii OX=413501 GN=pcnB PE=3 SV=1	9	54.3	9.6	84.6	3	7.8	2.68	172	A0A2T7AJW6	N	C	C	C	NO	0
196	C	true	UPI0008FC0802	PhoH family protein OS=Cronobacter muytjensii OX=413501 GN=AUN14_01600 PE=3 SV=1	6	40.5	6.1	60.5	2	7.2	1.65	196	A0A2T7AZQ1	N	C	C	C	NO	0
144	N	true	UPI0009488D17	Hydrogenase large subunit OS=Cronobacter muytjensii OX=413501 GN=hycE PE=4 SV=1	9	64.7	6.1	127.4	7	13.5	2.45	144	A0A2T7B0M2	N	C	MULTI	N	NO	0
151	C	true	UPI00094891BF	ATP-dependent RNA helicase RhlB OS=Cronobacter muytjensii OX=413501 GN=rhlB PE=3 SV=1	9	47	7	32.8	4	10.5	4.34	151	A0A2T7ASY4	C	C	C	C	NO	0
190	C	true	UPI0009489278	Peptidase B OS=Cronobacter muytjensii OX=413501 GN=pepB PE=3 SV=1	9	46.4	5.8	66.7	3	8.2	5.3	190	A0A2T7AQE1	C	C	C	C	NO	0
282	OM	true	UPI000948929F	Nucleoside-specific channel-forming protein Tsx OS=Cronobacter turicensis OX=413502 GN=BS411_03770 PE=3 SV=1	9	33.1	5.6	33.4	2	9.6	3.1	282	A0A2T7B992	OM	OM	OM	OM	SP(Sec/SPI)	0
135	C	true	UPI0009489586	Alanine transaminase OS=Cronobacter muytjensii OX=413501 GN=AUN14_09070 PE=4 SV=1	6	46.2	7.7	142.5	4	12.6	3.36	135	A0A2T7AU07	N	C	C	C	NO	0
200	C	true	UPI0009489F12	Transcription-repair-coupling factor OS=Cronobacter turicensis OX=413502 GN=mfd PE=3 SV=1	8	129.9	5.8	58.6	6	6.3	2.92	200	A0A2T7B2S4	C	C	C	C	NO	0
42	IM	true	UPI000948A65E	NAD(P)/FAD-dependent oxidoreductase OS=Cronobacter muytjensii OX=413501 GN=AUN14_05845 PE=4 SV=1	3	47.3	9.2	637.1	17	54.6	3.43	42	A0A2T7AWN0	N	C	IM	More attention needed	NO	0
69	N	true	UPI000948A7E7	Enoyl-[acyl-carrier-protein] reductase [NADH] OS=Cronobacter turicensis OX=413502 GN=fabI PE=3 SV=1	6	28	5.4	188.2	4	17.9	3.05	69	A0A2T7B496	N	C	IM	More attention needed	NO	0
125	C	true	UPI000948A8F9	Isovaleryl-CoA dehydrogenase OS=Cronobacter turicensis OX=413502 GN=BS411_19425 PE=3 SV=1	2	60	8.1	32.3	2	3.1	1.79	125	A0A2T7B017	N	C	C	C	NO	0
131	C	true	UPI000948AAB8	Ornithine decarboxylase SpeF OS=Cronobacter turicensis OX=413502 GN=speF PE=3 SV=1	8	81.9	5.7	29.1	2	2.5	4.48	131	A0A2T7B2A2	C (GO)	C	C	C	NO	0
84	C	true	UPI000948AE8E	Glutamine--fructose-6-phosphate aminotransferase [isomerizing] OS=Cronobacter turicensis OX=413502 GN=glmS PE=3 SV=1	9	66.4	5.5	180	5	13.6	2.3	84	A0A2T7B1C4	C	C	C	C	NO	0
352	C	true	UPI000948B262	RNA polymerase-associated protein RapA OS=Cronobacter muytjensii OX=413501 GN=rapA PE=3 SV=1	6	109.7	5.1	19	2	1.5	6.44	352	A0A2T7AR71	N	C	C	C	NO	0
68	C	true	UPI000948B714	Phosphoenolpyruvate carboxylase OS=Cronobacter muytjensii OX=413501 GN=ppc PE=3 SV=1	6	98.9	5.7	192.9	7	8.8	2.46	68	A0A2T7AUA3	N	C	C	C	NO	0
198	C	true	UPI000948BC5D	Ribosomal RNA large subunit methyltransferase M OS=Cronobacter turicensis OX=413502 GN=rlmM PE=3 SV=1	10	41.8	7	62.8	2	6	4.69	198	A0A2T7B6S1	C	C	C	C	NO	0
240	OM	true	UPI000948C2F8	LPS-assembly protein LptD OS=Cronobacter muytjensii OX=413501 GN=lptD PE=3 SV=1	8	89.6	5.1	45.3	3	6	3.35	240	A0A2T7AR89	OM	OM	OM	OM	SP(Sec/SPI)	0
50	C	true	UPI000948CA25	Alpha-galactosidase OS=Cronobacter turicensis OX=413502 GN=BS411_20910 PE=3 SV=1	7	79.6	5.9	374.5	6	9.2	2.43	50	A0A2T7AXI1	N	C	C	C	NO	0
26	IM	true	UPI000948CA56	Ribonuclease E OS=Cronobacter turicensis OX=413502 GN=rne PE=3 SV=1	13	117.8	5.4	712.7	12	15.2	1.9	26	A0A2T7B3X7	IM	IM	C	IM	NO	0
108	C	true	UPI000948CAA4	Glycine--tRNA ligase beta subunit OS=Cronobacter turicensis OX=413502 GN=glyS PE=3 SV=1	12	76.2	5.4	83.3	4	7.4	1.95	108	A0A2T7BAT2	C	C	C	C	NO	0
212	C	true	UPI000948CC84	SelB translation factor OS=Cronobacter muytjensii OX=413501 GN=AUN14_18455 PE=4 SV=1	12	67.4	6.9	57.3	3	6.3	3.91	212	A0A2T7AM27	C (GO)	C	C	C	NO	0
7	OM	true	UPI000948CCAB	Porin OmpC OS=Cronobacter turicensis OX=413502 GN=BS411_18865 PE=3 SV=1	2	41.3	4.5	2246.4	18	53.6	2.72	7	A0A2T7B0Q0	MEMBR	OM	OM	OM	SP(Sec/SPI)	0
147	C	true	UPI000948CEFC	ATP-dependent RNA helicase HrpA OS=Cronobacter turicensis OX=413502 GN=BS411_12675 PE=4 SV=1	7	148.2	7.7	119.5	13	11.9	3.39	147	A0A2T7B448	N	C	C	C	NO	0
61	C	true	UPI000948D206	Anaerobic ribonucleoside-triphosphate reductase OS=Cronobacter turicensis OX=413502 GN=BS411_08010 PE=4 SV=1	7	79.7	6.4	287.2	5	9	2.77	61	A0A2T7B7H9	N	C	C	C	NO	0
223	C	true	UPI000948D554	ATP-dependent RNA helicase HrpA OS=Cronobacter muytjensii OX=413501 GN=AUN14_10570 PE=4 SV=1	13	148	8.3	22.5	2	2.2	5.24	223	A0A2T7ATE7	N	C	C	C	NO	0
106	C	true	UPI000948D5CE	4-alpha-glucanotransferase OS=Cronobacter turicensis OX=413502 GN=BS411_00370 PE=3 SV=1	9	79	7.2	84.5	3	4.6	1.93	106	A0A2T7BAE1	N	C	C	C	NO	0
5	EC	true	UPI000948D691	Flagellin OS=Cronobacter muytjensii OX=413501 GN=AUN14_03990 PE=3 SV=1	9	29.1	5	2930.7	11	51.3	2.18	5	A0A2T7AXR3	EC	EC	EC	EC	NO	0
97	N	true	UPI000948D997	Formate dehydrogenase subunit alpha OS=Cronobacter turicensis OX=413502 GN=BS411_06015 PE=3 SV=1	9	78.9	5.7	123.3	7	14.5	1.84	97	A0A2T7B7Y0	N	PP	C	More attention needed	NO	0
53	C	true	UPI000948DBA6	Amidophosphoribosyltransferase OS=Cronobacter turicensis OX=413502 GN=purF PE=3 SV=1	3	56.5	5.6	485.8	15	38	3.28	53	A0A2T7AWX4	N	C	C	C	NO	0
132	OM	true	UPI000948E1E4	Porin OS=Cronobacter turicensis OX=413502 GN=BS411_02290 PE=3 SV=1	11	55.1	5.2	43.3	3	8.1	2.4	132	A0A2T7B9H1	MEMBR	OM	OM	OM	SP(Sec/SPI)	0
13	C	true	UPI000948E211	Formate C-acetyltransferase OS=Cronobacter muytjensii OX=413501 GN=pflB PE=3 SV=1	2	85.1	5.7	1188.9	17	32.8	1.89	13	A0A2T7AMI5	C	C	C	C	NO	0
182	N	true	UPI000948E324	Uncharacterized protein OS=Cronobacter turicensis OX=413502 GN=BS411_18250 PE=4 SV=1	5	17.9	8.8	67.9	2	25	2.26	182	A0A2T7B1C3	N	PP	N	N	LIPO(Sec/SPII)	0
43	C	true	UPI000948E49E	Lon protease OS=Cronobacter muytjensii OX=413501 GN=lon PE=2 SV=1	4	87.4	5.8	423.8	14	21.6	2.29	43	A0A2T7AQD6	C	C	C	C	NO	0
129	C	true	UPI000948ED07	Asparagine--tRNA ligase OS=Cronobacter muytjensii OX=413501 GN=asnS PE=3 SV=1	11	52.5	5.1	147.7	5	9.9	4.6	129	A0A2T7AMP0	C	C	C	C	NO	0
107	C	true	UPI000948F382	Formate hydrogenlyase transcriptional activator FlhA OS=Cronobacter turicensis OX=413502 GN=BS411_05895 PE=4 SV=1	5	77.8	6	200.8	9	16	3.31	107	A0A2T7B7W9	N	C	C	C	NO	0
63	C	true	UPI000948F3B4	Ribonuclease R OS=Cronobacter turicensis OX=413502 GN=rnr PE=3 SV=1	6	93.6	8.3	411.6	17	26.6	3.13	63	A0A2T7B046	C	C	C	C	NO	0
79	C	true	UPI000948F65E	ATP-dependent RNA helicase RhlB OS=Cronobacter turicensis OX=413502 GN=rhlB PE=3 SV=1	2	47	6.7	323.8	12	47.7	3.57	79	A0A2T7B4I6	C	C	C	C	NO	0
293	C	true	UPI000948F767	ATP-dependent DNA helicase RecG OS=Cronobacter muytjensii OX=413501 GN=recG PE=3 SV=1	11	76.3	7.1	30	2	4.3	3.81	293	A0A2T7AVU1	N	C	C	C	NO	0
115	C	true	UPI000948FBFB	Chromosome partition protein MukB OS=Cronobacter turicensis OX=413502 GN=mukB PE=3 SV=1	10	169	5.4	30.3	3	2.4	5.19	115	A0A2T7B3J4	C	C	C	C	NO	0
263	C	true	UPI000948FC98	Threonine synthase OS=Cronobacter turicensis OX=413502 GN=BS411_03170 PE=3 SV=1	8	47.2	5.1	39.3	3	9.8	3.86	263	A0A2T7B9Z0	N	C	C	C	NO	0
273	C	true	UPI00094900FB	Trehalose-6-phosphate synthase OS=Cronobacter muytjensii OX=413501 GN=AUN14_04185 PE=3 SV=1	12	53.7	5.9	36.2	5	11.2	4.42	273	A0A2T7AXW8	MEMBR (GO)	C	MULTI	MEMBR (GO)	NO	1
252	C	true	UPI000949068D	Signal recognition particle protein OS=Cronobacter turicensis OX=413502 GN=ffh PE=3 SV=1	7	49.7	9.6	42.4	2	6.4	2.38	252	A0A2T7B8Y6	C	C	IM	C	NO	0
191	C	true	UPI00094906D2	ATP-binding protein Uup OS=Cronobacter muytjensii OX=413501 GN=uup PE=3 SV=1	1	71.4	5.4	64.6	2	3.6	2.41	191	A0A2T7AML4	C	C	C	C	NO	0
208	IM	true	UPI000949071D	Efflux pump membrane transporter OS=Cronobacter muytjensii OX=413501 GN=AUN14_01010 PE=3 SV=1	11	113.4	5.5	50.7	3	3.4	3.28	208	A0A2T7AZ29	MEMBR	IM	IM	IM	NO	11
178	OM	true	UPI0009490805	Outer membrane protein assembly factor BamB OS=Cronobacter muytjensii OX=413501 GN=bamB PE=3 SV=1	4	42.1	4.9	21.4	2	6.4	4.85	178	A0A2T7AQB2	OM	OM	OM	OM	LIPO(Sec/SPII)	0
140	C	true	UPI0009490960	Glycine--tRNA ligase beta subunit OS=Cronobacter muytjensii OX=413501 GN=glyS PE=3 SV=1	13	76.1	5.4	38.5	2	4.2	2.65	140	A0A2T7AKH9	C	C	C	C	NO	0
218	C	true	UPI00094909C8	YciK family oxidoreductase OS=Cronobacter muytjensii OX=413501 GN=AUN14_09585 PE=4 SV=1	10	27.9	6.5	44.8	2	11.1	5.92	218	A0A2T7ATQ5	N	C	C	C	NO	0
107	C	true	UPI00094909E0	Phosphoenolpyruvate carboxylase OS=Cronobacter turicensis OX=413502 GN=ppc PE=3 SV=1	7	98.9	5.7	82.8	3	4.6	3.38	107	A0A2T7B803	N	C	C	C	NO	0
149	C	true	UPI0009490BCB	HTH-type transcriptional regulator CysB OS=Cronobacter turicensis OX=413502 GN=BS411_11740 PE=3 SV=1	4	36.1	6.6	118.1	5	16.7	3.28	149	A0A2T7B599	N	C	C	C	NO	0
213	C	true	UPI00094915DB	Bifunctional aspartokinase/homoserine dehydrogenase OS=Cronobacter turicensis OX=413502 GN=BS411_03160 PE=3 SV=1	10	89	5.6	56.7	3	4.1	4.06	213	A0A2T7BA60	N	C	C	C	NO	0
65	IM	true	UPI00094916C6	Ribonuclease E OS=Cronobacter muytjensii OX=413501 GN=rne PE=3 SV=1	13	118.2	5.6	221.9	4	3.8	4.23	65	A0A2T7AWM4	IM	IM	C	IM	NO	0
131	IM	true	UPI000949186B	Chemoreceptor OS=Cronobacter muytjensii OX=413501 GN=AUN14_18595 PE=4 SV=1	11	68.9	6	75.8	2	3.5	2.25	131	A0A2T7ALL0	MEMBR (GO)	IM	IM	IM	NO	0
123	C	true	UPI00094918C0	23S rRNA (guanosine-2'-O-)-methyltransferase RlmB OS=Cronobacter muytjensii OX=413501 GN=rlmB PE=3 SV=1	2	26.3	6.2	163.7	3	19.3	2.44	123	A0A2T7AYL8	C	C	C	C	NO	0
177	IM	true	UPI0009491B50	Efflux pump membrane transporter OS=Cronobacter turicensis OX=413502 GN=BS411_08795 PE=3 SV=1	7	113.5	5.7	80.4	5	6.7	2.18	177	A0A2T7B6H4	MEMBR	IM	IM	IM	NO	11
106	N	true	UPI0009491CF0	Lipoprotein OS=Cronobacter turicensis OX=413502 GN=BS411_13245 PE=4 SV=1	6	19.5	7	87.6	3	25.7	1.01	106	A0A2T7B3E0	N	PP	N	N	LIPO(Sec/SPII)	0
62	C	true	UPI0009491D31	Probable cytosol aminopeptidase OS=Cronobacter muytjensii OX=413501 GN=pepA PE=3 SV=1	6	54.8	6.8	299	9	22.9	2	62	A0A2T7AX71	C	C	C	C	NO	0
26	C	true	UPI0009758F2F	Serine hydroxymethyltransferase OS=Cronobacter sakazakii OX=28141 GN=glyA PE=3 SV=1	3	45.5	6.2	1056.1	17	42.7	2.9	26	A0A6L3RI45	C	C	C	C	NO	0
300	C	true	UPI000978CD6F	Transcriptional regulatory protein RcsB OS=Cronobacter sakazakii OX=28141 GN=rcsB PE=3 SV=1	3	23.6	6.8	28.7	2	17.1	3.49	300	A0A6L3QT42	N	C	C	C	NO	0
131	C	true	UPI0009B93A78	Uncharacterized protein OS=Cronobacter sakazakii OX=28141 GN=FZH93_01240 PE=4 SV=1	1	24.1	9.4	43.5	2	9.5	3.39	131	A0A6L3PXZ8	N	C	C	C	NO	0
73	PP	true	UPI0009BA0B99	Conjugal transfer protein TraB OS=Cronobacter sakazakii OX=28141 GN=FZH93_01250 PE=4 SV=1	1	44.7	6.9	208.9	7	28.1	2.61	73	A0A6L3PKB7	N	PP	PP	PP	NO	1
134	N	true	UPI0009BB9548	Uncharacterized protein OS=Cronobacter sakazakii OX=28141 GN=FZH93_01245 PE=4 SV=1	1	29.6	6.5	40.5	4	14.4	1.97	134	A0A6L3PWA3	N	OM	N	N	SP(Sec/SPI)	0
105	N	true	UPI0009BBBF85	TraV family lipoprotein OS=Cronobacter sakazakii OX=28141 GN=FZH93_01255 PE=4 SV=1	1	18.3	5.3	50.1	2	12.4	2.14	105	A0A6L3PM93	N	PP	N	N	LIPO(Sec/SPII)	0
204	C	true	UPI0009F8760B	Formate dehydrogenase subunit alpha OS=Cronobacter turicensis OX=413502 GN=BS411_06030 PE=3 SV=1	7	79	5.7	52.9	3	4.6	1.29	204	A0A2T7B7S3	N	C	C	C	LIPO(Sec/SPII) < 0.9	0
158	C	true	UPI0009F88349	Formate dehydrogenase subunit alpha OS=Cronobacter muytjensii OX=413501 GN=AUN14_00790 PE=3 SV=1	7	78.7	5.9	31.7	3	5.3	2.32	158	A0A2T7B0K6	N	C	C	C	LIPO(Sec/SPII) < 0.9	0
133	C	true	UPI000A1D9E85	NADP-dependent oxaloacetate-decarboxylating malate dehydrogenase OS=Cronobacter sakazakii OX=28141 GN=DC438_06275 PE=3 SV=1	4	82.1	5.3	45.5	2	4.1	1.38	133	A0A3Q9CF74	N	C	C	C	NO	0
122	C	true	UPI000A1DD2FA	Transcription-repair-coupling factor OS=Cronobacter sakazakii OX=28141 GN=mfd PE=3 SV=1	5	130	5.8	165.5	10	9.5	2.77	122	A0A3Q9CI65	C	C	C	C	NO	0
177	C	true	UPI000A1DE720	1,4-dihydroxy-2-naphthoyl-CoA synthase OS=Cronobacter sakazakii OX=28141 GN=menB PE=3 SV=1	2	31.6	6	36.5	3	14.7	2.36	177	A0A3Q9CFF3	N	C	C	C	NO	0
37	C	true	UPI000A1E1044	Alpha-galactosidase OS=Cronobacter sakazakii OX=28141 GN=DC438_20565 PE=3 SV=1	3	79.7	5.9	504.8	14	19.1	2.93	37	A0A3S9J4Z7	N	C	C	C	NO	0
131	C	true	UPI000A1E64E3	Formate dehydrogenase subunit alpha OS=Cronobacter sakazakii OX=28141 GN=DC438_12355 PE=3 SV=1	4	79.2	5.7	146.7	8	15.1	1.86	131	A0A3S9J0Q6	N	C	C	C	LIPO(Sec/SPII) < 0.9	0
89	C	true	UPI000A1E7F43	Phosphoglycerate kinase OS=Cronobacter sakazakii OX=28141 GN=pgk PE=3 SV=1	4	41.2	5.1	139.4	6	22.7	1.83	89	A0A3S9IWK8	C	C	C	C	NO	0
130	C	true	UPI000A1ED2CF	Glycerol-3-phosphate dehydrogenase OS=Cronobacter sakazakii OX=28141 GN=DC438_01530 PE=3 SV=1	4	57	7	80.4	5	14.3	1.62	130	A0A3S9IV08	N	C	C	C	NO	0
230	N	true	UPI000A1EE23C	Methyltransferase domain-containing protein OS=Cronobacter sakazakii OX=28141 GN=DC438_08555 PE=4 SV=1	2	125	5.4	48.1	3	2.2	2.09	230	A0A3S9IYT5	N	C	IM	More attention needed	NO	0
360	OM	true	UPI000A1F130E	Porin OS=Cronobacter sakazakii OX=28141 GN=DC438_18945 PE=3 SV=1	4	55.2	5.2	18.2	2	8.1	4.84	360	A0A3Q9CIR5	MEMBR	OM	OM	OM	SP(Sec/SPI)	0
167	C	true	UPI000A1F206D	1-deoxy-D-xylulose-5-phosphate synthase OS=Cronobacter sakazakii OX=28141 GN=dxs PE=3 SV=1	4	67.7	6.2	92.7	6	10.8	2.8	167	A0A3Q9CJ06	N	C	C	C	NO	0
143	C	true	UPI000A1F48C6	Isovaleryl-CoA dehydrogenase OS=Cronobacter sakazakii OX=28141 GN=DC438_03305 PE=3 SV=1	8	60.1	7.7	127.7	6	12.5	3.28	143	A0A3Q9CEC7	N	C	C	C	NO	0
63	C	true	UPI000A1F5540	Glutamine--fructose-6-phosphate aminotransferase [isomerizing] OS=Cronobacter sakazakii OX=28141 GN=glmS PE=3 SV=1	2	66.4	5.5	411.3	8	21.5	2.33	63	A0A3S9IU96	C	C	C	C	NO	0
265	C	true	UPI000A1F64CC	Transcriptional regulatory protein TyrR OS=Cronobacter sakazakii OX=28141 GN=DC438_10560 PE=4 SV=1	8	58.1	6	38.5	3	5.4	4.22	265	A0A3S9IZR5	N	C	C	C	NO	0
173	C	true	UPI000A1F7298	Carbamate kinase OS=Cronobacter sakazakii OX=28141 GN=arcC PE=3 SV=1	6	32.3	5.2	82.6	2	6.6	1.76	173	A0A3S9J452	N	C	C	C	NO	0
60	C	true	UPI000A200CC3	Indolepyruvate decarboxylase OS=Cronobacter sakazakii OX=28141 GN=DC438_06565 PE=3 SV=1	5	59.5	5.4	317.6	7	17.1	2.99	60	A0A3Q9CFD3	N	C	C	C	NO	0
174	C	true	UPI000ABB7D94	Soluble pyridine nucleotide transhydrogenase OS=Cronobacter universalis NCTC 9529 OX=1074000 GN=sthA PE=3 SV=1	3	52.4	6.2	82.3	3	8.2	3.29	174	A0A376DWW8	C	C	C	C	NO	0
3	C	true	UPI000B4B024A	Elongation factor Tu (Fragment) OS=Cronobacter sakazakii OX=28141 GN=tuf PE=4 SV=1	3	42.8	5.3	9170.2	34	81.3	2.5	3	A0A7V7PTF7	N	C	C	C	NO	0
223	PP	true	UPI000B9467D0	Glucans biosynthesis protein G OS=Cronobacter sakazakii OX=28141 GN=mdoG PE=3 SV=1	13	57.9	8.3	50.1	3	6.3	3.71	223	A0A347M8L7	PP	PP	PP	PP	SP(Sec/SPI)	0
155	OM	true	UPI000BE89F33	Ferrichrome porin FhuA OS=Cronobacter sakazakii OX=28141 GN=DC438_17350 PE=3 SV=1	5	81	5.7	32.4	3	5.9	2.74	155	A0A3Q9CK53	OM	OM	OM	OM	SP(Sec/SPI) < 0.9	1
57	C	true	UPI000CFB8E46	Acetyl-CoA carboxylase biotin carboxylase subunit OS=Cronobacter sakazakii OX=28141 GN=accC PE=4 SV=1	5	49.3	6.4	340.5	11	25.6	2.5	57	A0A7V7U0M3	N	C	C	C	NO	0
222	MEMBR	true	UPI000CFD97E1	NADH-quinone oxidoreductase OS=Cronobacter turicensis OX=413502 GN=BS411_19045 PE=3 SV=1	8	100.4	6	51.1	4	6.8	4.3	222	A0A2T7B0V2	MEMBR (GO)	C	MULTI	MEMBR (GO)	NO	0
192	IM	true	UPI000D4FFFBE	NADH-quinone oxidoreductase OS=Cronobacter muytjensii OX=413501 GN=AUN14_16380 PE=3 SV=1	5	100.5	5.9	63.3	4	6.5	4.02	192	A0A2T7APV4	MEMBR (GO)	C	MULTI	MEMBR (GO)	NO	0
5	EC	true	UPI000E00BD51	Flagellin OS=Cronobacter universalis NCTC 9529 OX=1074000 GN=hag PE=3 SV=1	8	29	5	3595.4	11	51.4	1.6	5	A0A376EKP4	EC	EC	EC	EC	NO	0
146	IM	true	UPI000E088064	Methyl-accepting chemotaxis protein 3 OS=Cronobacter universalis NCTC 9529 OX=1074000 GN=mcp3 PE=4 SV=1	2	71.2	6.4	120.9	3	5.1	3.76	146	A0A376ERP6	MEMBR (GO)	IM	IM	IM	NO	0
158	C	true	UPI000F4FA404	Formate dehydrogenase subunit alpha OS=Cronobacter malonaticus OX=413503 GN=C3E80_14645 PE=3 SV=1	3	79	5.7	46.1	5	10.1	2.56	158	A0A423XSW1	N	C	C	C	LIPO(Sec/SPII) < 0.9	0
59	N	true	UPI000F509872	Acetolactate synthase AlsS OS=Cronobacter malonaticus OX=413503 GN=alsS PE=3 SV=1	3	60.2	5.9	311.8	8	18.8	3.01	59	A0A423Y1N1	N	IM	C	More attention needed	NO	0
205	C	true	UPI000F50A13E	Alpha-1,4 glucan phosphorylase OS=Cronobacter malonaticus OX=413503 GN=C3E80_12590 PE=3 SV=1	3	90.7	8.4	26.3	3	5.1	2.37	205	A0A423XV17	N	C	C	C	NO	0
19	OM	true	UPI000F5CD58B	Porin OmpF OS=Cronobacter sakazakii OX=28141 GN=ompF PE=3 SV=1	2	39.2	4.9	1280.6	15	55.4	2.9	19	A0A6L3QXU3	MEMBR	OM	OM	OM	SP(Sec/SPI)	0
11	C	true	UPI00130CE924	Elongation factor G OS=Cronobacter sakazakii OX=28141 GN=fusA PE=3 SV=1	3	77.6	5.3	1842.2	28	52.1	3.13	11	A0A6L3QNU4	C	C	C	C	NO	0
166	C	true	UPI0013C15C97	tRNA (N6-isopentenyl adenosine(37)-C2)-methylthiotransferase MiaB OS=Cronobacter sakazakii OX=28141 GN=miaB PE=4 SV=1	4	53.6	5.2	28.2	2	7.4	4.14	166	A0A7V7RG01	N	C	C	C	NO	0

## Sheet: sample S
Row	Subcelloc + BLAST	OK	UniParc	Protein	#Alt. Proteins	MW [kDa]	pI	Score	#Peptides	SC [%]	RMS90 [ppm]	Rank	Accession	UniProtKB	CELLO	PSORTb	Subcelloc	SignalP	TMHMM
145	C	true	UPI000003EACB	50S ribosomal protein L24 OS=Cronobacter malonaticus OX=413503 GN=rplX PE=3 SV=1	1	11.3	10.2	102.2	2	26.9	4.76	145	V5TVZ1	C (GO)	C	C	C	NO	0
289	C	true	UPI000003EAE2	50S ribosomal protein L22 OS=Cronobacter condimenti 1330 OX=1073999 GN=rplV PE=3 SV=1	2	12.2	10.2	32.3	3	37.3	3.96	289	K8A3W1	C (GO)	C	C	C	NO	0
78	C	true	UPI0000047C5B	30S ribosomal protein S12 OS=Cronobacter condimenti 1330 OX=1073999 GN=rpsL PE=3 SV=1	2	13.7	10.9	364.1	3	16.9	3.45	78	K8AKZ5	C (GO)	C	C	C	NO	0
36	C	true	UPI000005A7E8	30S ribosomal protein S7 OS=Cronobacter condimenti 1330 OX=1073999 GN=rpsG PE=3 SV=1	1	17.6	10.3	948.5	12	68.6	2.86	36	K8A470	C (GO)	C	C	C	NO	0
193	C	true	UPI000005A7ED	30S ribosomal protein S10 OS=Cronobacter condimenti 1330 OX=1073999 GN=rpsJ PE=3 SV=1	1	11.8	9.9	57.4	2	24.3	5.13	193	K8A4K1	C (GO)	C	C	C	NO	0
167	C	true	UPI000005A948	30S ribosomal protein S6 OS=Cronobacter dublinensis 582 OX=1208661 GN=rpsF PE=3 SV=1	1	15.2	5.2	75.2	3	22.1	2.35	167	K8B013	C (GO)	C	C	C	NO	0
10	C	true	UPI0001576579	Heat shock survival AAA family ATPase ClpK OS=Cronobacter sakazakii OX=28141 GN=clpK PE=3 SV=1	1	102.4	5.6	1772.5	35	50.6	3	10	A0A6L3R6D4	N	C	C	C	NO	0
89	C	true	UPI0001576F2C	50S ribosomal protein L19 OS=Cronobacter malonaticus OX=413503 GN=rplS PE=3 SV=1	2	13.1	10.6	239.2	4	40.9	2.44	89	V5TWM2	C (GO)	C	C	C	NO	0
68	C	true	UPI00015B9BCD	NADP-dependent oxaloacetate-decarboxylating malate dehydrogenase OS=Cronobacter sakazakii OX=28141 GN=maeB PE=3 SV=1	1	82.1	5.4	348.9	14	28.1	3.28	68	A0A6L3QZW1	N	C	C	C	NO	0
166	C	true	UPI00015B9BDE	60 kDa chaperonin OS=Cronobacter malonaticus OX=413503 GN=groL PE=3 SV=1	1	57.3	4.8	75.4	3	9.7	3.54	166	V5TVY0	C	C	C	C	NO	0
179	C	true	UPI00015B9C1D	GTPase HflX OS=Cronobacter sakazakii OX=28141 GN=hflX PE=3 SV=1	4	48	5.6	84.5	3	7.5	4.56	179	A0A0D3MBN0	C	C	C	C	NO	0
186	C	true	UPI00015B9C36	GTP diphosphokinase OS=Cronobacter sakazakii OX=28141 GN=relA PE=3 SV=1	3	84.1	6.2	62.3	3	5.2	5.74	186	A0A2S9UBZ0	N	C	C	C	NO	0
39	C	true	UPI00015B9C50	50S ribosomal protein L9 OS=Cronobacter sakazakii 696 OX=1208664 GN=rplI PE=3 SV=1	1	15.7	5.7	927.8	9	57	3.95	39	K8CTD6	C (GO)	C	C	C	NO	0
6	C	true	UPI00015B9C62	Enolase OS=Cronobacter sakazakii OX=28141 GN=eno PE=3 SV=1	2	45.5	5.2	2451.7	20	64.8	2.81	6	A0A6L3RZK7	EC	C	C	C	NO	0
144	C	true	UPI00015B9C76	Alanine transaminase OS=Cronobacter malonaticus OX=413503 GN=C3E80_05310 PE=4 SV=1	1	46.1	7.1	121.9	6	19.9	1.96	144	V5TW42	N	C	C	C	NO	0
37	N	true	UPI00015B9C7B	Acetolactate synthase AlsS OS=Cronobacter sakazakii OX=28141 GN=alsS PE=3 SV=1	2	60.2	5.6	652.2	16	40.3	3.68	37	A0A6L3PG31	N	IM	C	More attention needed	NO	0
77	C	true	UPI00015B9CE0	Anaerobic ribonucleoside-triphosphate reductase OS=Cronobacter sakazakii OX=28141 GN=nrdD PE=4 SV=1	2	79.8	6.8	281.3	11	21.7	2.88	77	A0A6L3PAM5	N	C	C	C	NO	0
111	C	true	UPI00015B9CE6	Protein RecA OS=Cronobacter malonaticus OX=413503 GN=recA PE=3 SV=1	7	38.1	5	176.8	8	35.3	3.14	111	A0A423XYU4	C	C	C	C	NO	0
95	C	true	UPI00015B9D3D	Acetate kinase OS=Cronobacter sakazakii OX=28141 GN=ackA PE=3 SV=1	6	43.2	5.9	214.4	8	30.5	2.57	95	A0A2S9UAH1	C	C	C	C	NO	0
151	C	true	UPI00015B9D48	NADH-quinone oxidoreductase subunit C/D OS=Cronobacter sakazakii OX=28141 GN=nuoC PE=3 SV=1	6	69.2	6	111.1	5	8.6	2.97	151	A0A2S9UAG0	MEMBR	C	C	C	NO	0
65	C	true	UPI00015B9D81	Phosphofructokinase OS=Cronobacter malonaticus OX=413503 GN=C3E80_04560 PE=3 SV=1	4	33.8	5.6	378.4	4	18.9	3.33	65	V5TX62	N	C	C	C	NO	0
177	C	true	UPI00015B9D91	Citrate (pro-3S)-lyase subunit beta OS=Cronobacter sakazakii OX=28141 GN=citE PE=3 SV=1	1	31.8	5.3	85.8	3	15.1	3.01	177	A0A2S9UBH8	C	C	C	C	NO	0
158	C	true	UPI00015B9DA2	Signal recognition particle protein OS=Cronobacter sakazakii OX=28141 GN=ffh PE=3 SV=1	4	49.8	9.6	88.6	5	13.7	2.82	158	A0A6L3S7K4	C	C	MULTI	C	NO	0
72	C	true	UPI00015B9DBC	50S ribosomal protein L3 OS=Cronobacter condimenti 1330 OX=1073999 GN=rplC PE=3 SV=1	2	22.2	9.9	447.1	5	30.6	1.96	72	K8A3V8	C (GO)	C	C	C	NO	0
16	C	true	UPI00015B9DC0	50S ribosomal protein L2 OS=Cronobacter malonaticus OX=413503 GN=rplB PE=3 SV=1	2	27.9	10.8	1265.6	17	54.5	2.38	16	V5TTZ1	C (GO)	PP	C	C	NO	0
5	C	true	UPI00015B9DC2	30S ribosomal protein S3 OS=Cronobacter dublinensis 582 OX=1208661 GN=rpsC PE=3 SV=1	1	25.9	10.3	3534.2	13	59.7	2.63	5	K8B1J8	C (GO)	C	C	C	NO	0
219	C	true	UPI00015B9DC5	50S ribosomal protein L14 OS=Cronobacter dublinensis subsp. dublinensis LMG 23823 OX=1159554 GN=rplN PE=3 SV=1	1	13.5	10.4	47.4	3	37.4	3.23	219	A0A0K2P6L0	C (GO)	C	C	C	NO	0
15	C	true	UPI00015B9DC7	50S ribosomal protein L5 OS=Cronobacter malonaticus OX=413503 GN=rplE PE=3 SV=1	1	20.3	9.6	1340.9	12	62.6	3.47	15	V5TVK8	C (GO)	C	C	C	NO	0
22	C	true	UPI00015B9DCC	30S ribosomal protein S5 OS=Cronobacter condimenti 1330 OX=1073999 GN=rpsE PE=3 SV=1	2	17.4	10.2	1433.9	9	57.8	2.26	22	K8A8L9	C (GO)	C	C	C	NO	0
148	C	true	UPI00015B9DF4	CDP-diacylglycerol--serine O-phosphatidyltransferase OS=Cronobacter sakazakii OX=28141 GN=pssA PE=3 SV=1	3	52.3	9.2	116.1	7	19.7	3.06	148	A0A2S9U9P5	N	C	C	C	NO	0
11	C	true	UPI00015B9E06	30S ribosomal protein S4 OS=Cronobacter malonaticus OX=413503 GN=rpsD PE=3 SV=1	2	23.5	10.1	2156.8	12	43.7	2.08	11	A0A423XUL7	C (GO)	C	C	C	NO	0
99	C	true	UPI00015B9E08	50S ribosomal protein L17 OS=Cronobacter sakazakii (strain ATCC BAA-894) OX=290339 GN=ESA_00032 PE=3 SV=1	4	12.1	10	204.1	6	38.5	2.97	99	A7MPF9	C (GO)	C	C	C	NO	0
228	C	true	UPI00015B9E9F	Beta-ketoacyl-ACP synthase I OS=Cronobacter sakazakii OX=28141 GN=fabB PE=3 SV=1	4	42.5	5.3	43.2	3	8.6	1.67	228	A0A2S9UAL0	N	C	C	C	NO	0
76	MEMBR	true	UPI00015B9EB3	DNA topoisomerase 4 subunit A OS=Cronobacter sakazakii OX=28141 GN=parC PE=3 SV=1	4	84	6.3	280.2	9	18.5	3.71	76	A0A384ES34	MEMBR	C	MULTI	MEMBR	NO	0
7	C	true	UPI00015B9EC5	S-adenosylmethionine synthase OS=Cronobacter malonaticus OX=413503 GN=metK PE=3 SV=1	1	41.9	5.1	2605.4	19	51	2.27	7	V5TWL4	C	C	C	C	NO	0
86	C	true	UPI00015B9EF8	UvrABC system protein A OS=Cronobacter sakazakii OX=28141 GN=uvrA PE=3 SV=1	2	103.9	6.2	244.5	12	15.7	3.46	86	A0A2S9UAY1	C	C	C	C	NO	0
67	N	true	UPI00015B9F21	GTPase Der OS=Cronobacter malonaticus OX=413503 GN=der PE=3 SV=1	2	55.1	5.7	354.7	11	29.3	3.87	67	A0A423Y1Y4	N	C	MULTI	N	NO	0
53	C	true	UPI00015B9F69	Inosine-5'-monophosphate dehydrogenase OS=Cronobacter malonaticus OX=413503 GN=guaB PE=3 SV=1	1	51.9	6.4	465.1	16	42.6	3.08	53	V5TVU8	N	C	C	C	NO	0
303	C	true	UPI00015B9F6E	Exopolyphosphatase OS=Cronobacter sakazakii OX=28141 GN=ppx PE=3 SV=1	7	58	6	30	3	7.6	5.03	303	A0A2S9U9E6	MEMBR	C	C	C	NO	0
32	C	true	UPI00015B9F82	Amidophosphoribosyltransferase OS=Cronobacter malonaticus OX=413503 GN=purF PE=3 SV=1	2	56.5	5.6	1091.6	16	33.9	3.41	32	V5TXK5	N	C	C	C	NO	0
100	C	true	UPI00015BA017	Ribose-phosphate pyrophosphokinase OS=Cronobacter sakazakii (strain ATCC BAA-894) OX=290339 GN=prs PE=3 SV=1	2	34.9	5.1	200.2	9	42.1	3.21	100	A7MKB4	C	C	C	C	NO	0
100	C	true	UPI00015BA033	50S ribosomal protein L20 OS=Cronobacter condimenti 1330 OX=1073999 GN=rplT PE=3 SV=1	2	13.5	11.5	200.8	4	23.7	4.92	100	K8A2I3	C (GO)	C	C	C	NO	0
85	C	true	UPI00015BA0D5	Glyceraldehyde-3-phosphate dehydrogenase OS=Cronobacter malonaticus OX=413503 GN=C3E80_14105 PE=3 SV=1	3	35.6	6.6	244.6	12	45.9	2.72	85	A0A423XSN6	N	C	C	C	NO	0
72	C	true	UPI00015BA0D8	PrkA family serine protein kinase OS=Cronobacter malonaticus OX=413503 GN=C3E80_14090 PE=4 SV=1	1	74.4	5.7	326	15	32.5	3.15	72	V5TZQ5	N	C	C	C	NO	0
1	C	true	UPI00015BA0FB	Aldehyde-alcohol dehydrogenase OS=Cronobacter sakazakii 696 OX=1208664 GN=BN128_1192 PE=3 SV=1	1	96.1	6.2	16329.1	71	73.3	2.62	1	K8CQ57	N	C	C	C	NO	0
53	OM	true	UPI00015BA142	Outer membrane protein W OS=Cronobacter sakazakii 701 OX=1208663 GN=BN129_1396 PE=4 SV=1	1	23.2	5.3	663.8	4	28.6	2.95	53	K8CC70	OM (GO)	OM	OM	OM	SP(Sec/SPI)	0
53	N	true	UPI00015BA1E0	Enoyl-[acyl-carrier-protein] reductase [NADH] OS=Cronobacter malonaticus OX=413503 GN=C3E80_16900 PE=3 SV=1	4	28	5.4	457.7	10	42.7	2.39	53	V5TYK1	N	C	IM	More attention needed	NO	0
22	EC	true	UPI00015BA220	Flagellar hook-associated protein 2 OS=Cronobacter malonaticus OX=413503 GN=P262_02187 PE=3 SV=1	1	49.4	6.4	1080.5	15	51.3	2.32	22	V5TXP4	EC	EC	EC	EC	NO	0
138	C	true	UPI00015BA2DA	Chemotaxis protein CheW OS=Cronobacter malonaticus OX=413503 GN=C3E80_18110 PE=4 SV=1	3	18.2	4.5	90.2	3	21	3.96	138	V5TZH5	N	C	C	C	NO	0
203	C	true	UPI00015BA305	Tyrosine--tRNA ligase OS=Cronobacter sakazakii (strain ATCC BAA-894) OX=290339 GN=tyrS PE=3 SV=1	2	47.8	5.9	63.1	3	10.5	2.51	203	A7MMK1	C	C	C	C	NO	0
297	C	true	UPI00015BA3B2	Adenylosuccinate lyase OS=Cronobacter sakazakii OX=28141 GN=purB PE=3 SV=1	8	51.6	5.7	30.7	2	5.5	2.19	297	A0A2S9U8X4	N	C	C	C	NO	0
75	C	true	UPI00015BA449	Formate hydrogenlyase regulator HycA OS=Cronobacter sakazakii OX=28141 GN=hycA PE=4 SV=1	1	17.4	6	312.9	5	39.6	3.5	75	A0A2S9U898	N	C	C	C	NO	0
14	MEMBR	true	UPI00015BA494	Major outer membrane lipoprotein Lpp OS=Cronobacter condimenti 1330 OX=1073999 GN=lpp PE=3 SV=1	1	8.4	9.4	893.3	4	33.3	2.17	14	K8A2K3	EC	PP	OM	MEMBR	LIPO(Sec/SPII)	0
326	C	true	UPI00015BA562	HTH asnC-type domain-containing protein OS=Cronobacter sakazakii (strain ATCC BAA-894) OX=290339 GN=ESA_02450 PE=4 SV=1	3	20.3	8.9	26.3	2	9	4.25	326	A7MES1	N	C	C	C	NO	0
45	C	true	UPI00015BA567	ATP-dependent Clp protease ATP-binding subunit OS=Cronobacter malonaticus OX=413503 GN=C3E80_02915 PE=3 SV=1	1	84	6	512.1	20	32.6	3.34	45	V5U1J1	N	C	C	C	NO	0
20	C	true	UPI00015BA640	Translation initiation factor IF-2 OS=Cronobacter sakazakii OX=28141 GN=infB PE=3 SV=1	4	98.6	5.8	1109.4	24	35.5	2.64	20	A0A2S9U7U7	C	C	C	C	NO	0
162	C	true	UPI00015BA641	Transcription termination/antitermination protein NusA OS=Cronobacter malonaticus OX=413503 GN=nusA PE=3 SV=1	2	54.9	4.6	79.7	8	26.9	3.09	162	V5U4Q9	C	C	C	C	NO	0
48	IM	true	UPI00015BA646	ATP-dependent zinc metalloprotease FtsH OS=Cronobacter dublinensis subsp. dublinensis LMG 23823 OX=1159554 GN=hflB PE=3 SV=1	3	70.8	5.9	482.5	13	25.3	2.89	48	A0A0K2NXZ2	MEMBR	IM	IM	IM	SP(Sec/SPI) < 0.9	2
166	C	true	UPI00015BA64D	GTPase Obg OS=Cronobacter sakazakii OX=28141 GN=cgtA PE=3 SV=1	12	43.4	4.9	96.7	2	9.7	4.1	166	A0A2S9U7V2	C	C	C	C	NO	0
41	IM	true	UPI00015BA665	Efflux pump membrane transporter OS=Cronobacter sakazakii 701 OX=1208663 GN=BN129_4232 PE=3 SV=1	1	113.4	5.7	879.7	13	17.3	2.79	41	K8C9A4	MEMBR	IM	IM	IM	NO	11
252	IM	true	UPI00015BA66C	Uncharacterized protein OS=Cronobacter sakazakii (strain ATCC BAA-894) OX=290339 GN=ESA_02815 PE=4 SV=1	1	69.8	5.2	42.3	2	2.6	3.08	252	A7MFN8	MEMBR	IM	IM	IM	NO	1
50	C	true	UPI00015BA672	3-hydroxyacyl-[acyl-carrier-protein] dehydratase FabZ OS=Cronobacter condimenti 1330 OX=1073999 GN=fabZ PE=3 SV=1	2	17	6.4	729.7	7	37.7	2.97	50	K8A733	C	C	C	C	NO	0
146	OM	true	UPI00015BA676	Outer membrane protein assembly factor BamA OS=Cronobacter sakazakii OX=28141 GN=bamA PE=3 SV=1	4	89	5.2	101	12	15.9	2.25	146	A0A2S9UEE1	OM	OM	OM	OM	SP(Sec/SPI)	0
31	C	true	UPI00015BA67E	30S ribosomal protein S2 OS=Cronobacter malonaticus OX=413503 GN=rpsB PE=3 SV=1	1	26.8	6.6	770.1	14	62.7	2.42	31	V5U4H3	C (GO)	C	C	C	NO	0
49	C	true	UPI00015BA691	30S ribosomal protein S9 OS=Cronobacter malonaticus OX=413503 GN=rpsI PE=3 SV=1	3	15	10.9	747.2	5	31.1	2.38	49	V5U450	C (GO)	C	C	C	NO	0
110	C	true	UPI00015BA692	50S ribosomal protein L13 OS=Cronobacter dublinensis subsp. dublinensis LMG 23823 OX=1159554 GN=rplM PE=3 SV=1	2	16.1	9.8	200.1	5	41.5	3.57	110	A0A0K2NXW9	C (GO)	C	C	C	NO	0
15	OM	true	UPI00015BA69A	Outer membrane protein X OS=Cronobacter sakazakii 696 OX=1208664 GN=BN128_4493 PE=3 SV=1	1	18.2	4.8	1746	8	44.7	2.31	15	K8D629	OM	OM	OM	OM	SP(Sec/SPI)	1
30	C	true	UPI00015BA701	Lon protease OS=Cronobacter malonaticus OX=413503 GN=lon PE=2 SV=1	1	87.4	5.9	766.4	29	40.7	2.98	30	V5U2M2	C	C	C	C	NO	0
218	IM	true	UPI00015BA70C	ABC transporter ATP-binding protein OS=Cronobacter sakazakii OX=28141 GN=FZI36_16310 PE=4 SV=1	9	34.8	8.5	55.2	3	10.1	2.01	218	A0A2S9UEA7	N	C	IM	More attention needed	NO	0
107	C	true	UPI00015BA727	Ribonuclease G OS=Cronobacter malonaticus OX=413503 GN=C3E80_10945 PE=3 SV=1	1	55.6	5.7	183.8	8	20	2.99	107	V5U3R3	N	C	C	C	NO	0
407	C	true	UPI00015BA75A	Pyruvate dehydrogenase E1 component OS=Cronobacter sakazakii (strain ATCC BAA-894) OX=290339 GN=ESA_03223 PE=4 SV=1	3	100.5	5.4	16.1	2	2.2	3.48	407	A7MGN6	N	C	C	C	NO	0
145	IM	true	UPI00015BA798	Sec translocon accessory complex subunit YajC OS=Cronobacter sakazakii OX=28141 GN=yajC PE=3 SV=1	8	11.8	9.6	53.3	2	20	2.33	145	A0A2S9UIL0	MEMBR	IM	IM	IM	NO	1
47	C	true	UPI00015BA7AC	Cell division protein FtsZ OS=Cronobacter malonaticus OX=413503 GN=ftsZ PE=3 SV=1	3	40.3	4.6	522.9	9	32.9	2.78	47	A0A423XQH5	C	C	MULTI	C	NO	0
186	C	true	UPI00015BA7AD	Cell division protein FtsA OS=Cronobacter malonaticus OX=413503 GN=ftsA PE=3 SV=1	3	45.2	5.8	77.8	3	15.6	4.8	186	A0A423XQG7	MEMBR	C	C	C	NO	0
126	C	true	UPI00015BA7B0	UDP-N-acetylmuramate--L-alanine ligase OS=Cronobacter sakazakii OX=28141 GN=murC PE=3 SV=1	6	52.8	5.7	139.4	4	9.4	4.42	126	A0A2S9UE59	C	C	C	C	NO	0
122	C	true	UPI00015BA7D8	Succinate--CoA ligase [ADP-forming] subunit beta OS=Cronobacter malonaticus OX=413503 GN=sucC PE=3 SV=1	2	41.3	5.5	161.6	3	11.1	4.13	122	V5U304	N	C	C	C	NO	0
343	C	true	UPI00015BA7F8	Acetolactate synthase OS=Cronobacter dublinensis subsp. dublinensis LMG 23823 OX=1159554 GN=ilvH PE=3 SV=1	4	18	6.8	24.4	2	17.2	1.91	343	A0A0K2NYK5	N	C	C	C	NO	0
68	C	true	UPI00015BA809	Biotin carboxylase OS=Cronobacter dublinensis 1210 OX=1208656 GN=BN134_2158 PE=4 SV=1	4	49.3	6.5	352.2	12	30.3	3.51	68	K8AZH6	N	C	C	C	NO	0
87	C	true	UPI00015BA862	Ornithine decarboxylase SpeF OS=Cronobacter sakazakii OX=28141 GN=speF PE=3 SV=1	3	82	5.8	242.9	7	11.6	4.07	87	A0A6L3RRJ9	N	C	C	C	NO	0
46	C	true	UPI00015BA987	50S ribosomal protein L1 OS=Cronobacter malonaticus OX=413503 GN=rplA PE=3 SV=1	2	24.7	9.6	789.1	6	33.3	2.8	46	V5U503	C (GO)	C	C	C	NO	0
116	C	true	UPI00015BA9C1	Glutamine synthetase OS=Cronobacter sakazakii OX=28141 GN=glnA PE=3 SV=1	1	51.8	5.3	162.9	5	16.4	3.58	116	A0A2S9UGP4	C	C	C	C	NO	0
28	C	true	UPI00015BAA5D	Catabolite activator protein OS=Cronobacter sakazakii (strain ATCC BAA-894) OX=290339 GN=ESA_04376 PE=4 SV=1	2	23.7	8.4	1222.9	11	41.4	3.28	28	A7ME34	N	C	C	C	NO	0
13	C	true	UPI00015BAA90	Transcription termination factor Rho OS=Cronobacter condimenti 1330 OX=1073999 GN=rho PE=3 SV=1	1	47	6.8	1815	23	54.4	2.72	13	K8A250	N	C	C	C	NO	0
183	C	true	UPI00015BAADE	DNA-binding transcriptional regulator OxyR OS=Cronobacter malonaticus OX=413503 GN=C3E80_11145 PE=3 SV=1	5	34.2	5.9	79.4	2	7.5	2.67	183	V5U663	N	C	C	C	NO	0
24	C	true	UPI00015BAAF2	ATP-dependent 6-phosphofructokinase OS=Cronobacter sakazakii 696 OX=1208664 GN=pfkA PE=3 SV=1	1	35	5.9	974.6	16	48.8	2.86	24	K8D7L5	C	C	C	C	NO	0
150	C	true	UPI00015BAB96	Glycine--tRNA ligase alpha subunit OS=Cronobacter condimenti 1330 OX=1073999 GN=glyQ PE=3 SV=1	1	34.7	5	74.8	3	13.2	4.87	150	K8A4A1	C	C	C	C	NO	0
380	C	true	UPI00015BACC1	Type VI secretion system ATPase TssH OS=Cronobacter sakazakii OX=28141 GN=tssH PE=3 SV=1	7	95.3	5.3	15.5	2	3.4	1.81	380	A0A2S9UC54	N	C	C	C	NO	0
106	N	true	UPI00015BAD4B	Uncharacterized protein OS=Cronobacter sakazakii 701 OX=1208663 GN=BN129_3400 PE=4 SV=1	1	17.9	9	206.8	5	31.1	2.79	106	K8CHB4	N	PP	N	N	LIPO(Sec/SPII)	0
118	C	true	UPI00015BAD52	6-phospho-alpha-glucosidase OS=Cronobacter malonaticus OX=413503 GN=C3E80_18950 PE=3 SV=1	1	49.3	5.8	165.1	7	19.3	3.14	118	V5TTE0	MEMBR (GO)	C	C	C	NO	1
31	C	true	UPI00015BADA7	DNA gyrase subunit B OS=Cronobacter malonaticus OX=413503 GN=gyrB PE=3 SV=1	1	89.6	5.8	1095.8	17	29.2	2.72	31	A0A423XRA2	C	C	C	C	NO	0
25	IM	true	UPI00015BAE11	ATP synthase subunit beta OS=Cronobacter dublinensis 582 OX=1208661 GN=atpD PE=3 SV=1	1	50.1	4.9	899.4	19	62.6	2.87	25	K8BLN8	MEMBR	C	MULTI	MEMBR	NO	0
232	IM	true	UPI00015BAE15	ATP synthase subunit b OS=Cronobacter condimenti 1330 OX=1073999 GN=atpF PE=3 SV=1	4	17.3	6.4	50.1	2	16	3.32	232	K8A2E6	MEMBR	C	IM	MEMBR	NO	1
95	C	true	UPI00015BAE1F	Glycogen synthase OS=Cronobacter sakazakii OX=28141 GN=glgA PE=3 SV=1	1	52.6	6.2	207.4	6	17.4	3.51	95	A0A2S9UD50	N	C	C	C	NO	0
16	C	true	UPI000170CCC4	DNA-directed RNA polymerase subunit beta OS=Cronobacter sakazakii OX=28141 GN=rpoB PE=3 SV=1	1	150.4	5.1	1206.1	41	41.1	2.9	16	A0A2S9U8Q2	N	C	C	C	NO	0
265	C	true	UPI000173AB69	Ribosomal RNA large subunit methyltransferase E OS=Cronobacter dublinensis subsp. dublinensis LMG 23823 OX=1159554 GN=rrmJ PE=3 SV=1	3	23.3	9.3	39.2	2	10	6.5	265	A0A0K2NYI4	C	C	C	C	NO	0
156	C	true	UPI0001844F3E	30S ribosomal protein S11 OS=Cronobacter condimenti 1330 OX=1073999 GN=rpsK PE=3 SV=1	2	13.8	11.3	109.4	4	36.4	2.55	156	K8A073	C (GO)	C	C	C	NO	0
108	N	true	UPI0001B04C2C	RNase adapter protein RapZ OS=Cronobacter malonaticus OX=413503 GN=rapZ PE=3 SV=1	5	32.5	6.5	183.5	4	19.7	3.34	108	A0A423XX86	N	C	MULTI	N	NO	0
81	C	true	UPI0001B7D9CD	Translation initiation factor IF-3 OS=Cronobacter muytjensii OX=413501 GN=infC PE=3 SV=1	2	20.6	9.5	137.1	2	20	3.75	81	A0A2T7AS71	C	C	C	C	NO	0
86	C	true	UPI0001B7E5A9	50S ribosomal protein L15 OS=Cronobacter condimenti 1330 OX=1073999 GN=rplO PE=3 SV=1	1	15.1	11.2	315.6	5	41.7	3.73	86	K7ZZE3	C (GO)	C	C	C	NO	0
79	C	true	UPI0001B7E5AA	30S ribosomal protein S8 OS=Cronobacter dublinensis 582 OX=1208661 GN=rpsH PE=3 SV=1	2	14.1	9.4	414.9	5	33.1	2.09	79	K8BK66	C (GO)	C	C	C	NO	0
161	C	true	UPI0001B7EAE9	Sulfate adenylyltransferase subunit 2 OS=Cronobacter turicensis (strain DSM 18703 / CCUG 55852 / LMG 23827 / z3032) OX=693216 GN=cysD PE=3 SV=1	1	35.1	6.5	102	5	20.5	4.5	161	C9XZ25	N	C	C	C	NO	0
71	C	true	UPI0001B7EC15	50S ribosomal protein L21 OS=Cronobacter condimenti 1330 OX=1073999 GN=rplU PE=3 SV=1	1	11.5	9.8	418.4	3	21.4	3.37	71	K8AAK3	C (GO)	C	C	C	NO	0
130	C	true	UPI0001B7EC27	30S ribosomal protein S15 OS=Cronobacter condimenti 1330 OX=1073999 GN=rpsO PE=3 SV=1	2	10.2	10.5	129.6	3	23.6	4.34	130	K8AAI9	C (GO)	C	C	C	NO	0
110	C	true	UPI0001C0A180	Translation initiation factor IF-3 OS=Cronobacter malonaticus OX=413503 GN=infC PE=3 SV=1	1	20.6	9.5	193.9	4	36.7	4.28	110	A0A423XSQ7	C	C	C	C	NO	0
3	OM	true	UPI0001C23DA9	Outer membrane protein A OS=Cronobacter sakazakii OX=28141 GN=ompA PE=3 SV=1	2	37.1	5.2	9692.7	26	73.5	2.31	3	D2X3H0	MEMBR	OM	OM	OM	SP(Sec/SPI)	0
147	C	true	UPI00020F167F	Ribonuclease 3 OS=Cronobacter malonaticus OX=413503 GN=rnc PE=3 SV=1	3	25.5	6.5	29.5	2	7.5	0.64	147	V5TW32	C	C	C	C	NO	0
305	IM	true	UPI00020F1689	L-cystine ABC transporter ATP-binding protein YecC OS=Cronobacter sakazakii OX=28141 GN=yecC PE=3 SV=1	13	27.5	9.2	25.1	2	11.2	4.49	305	A0A2S9UFW7	MEMBR	C	IM	MEMBR	NO	0
277	IM	true	UPI00020F1A2A	Methionine import ATP-binding protein MetN OS=Cronobacter sakazakii OX=28141 GN=metN PE=3 SV=1	1	37.7	5.9	34.3	3	12.8	3.25	277	A0A6L3Q093	MEMBR	C	IM	MEMBR	NO	0
28	C	true	UPI00020F1A2D	Proline--tRNA ligase OS=Cronobacter sakazakii OX=28141 GN=proS PE=3 SV=1	1	63.5	5.1	804.7	16	39.2	2.9	28	A0A6L3RI67	C	C	C	C	NO	0
309	PP	true	UPI00020F1A54	Periplasmic serine endoprotease DegP-like OS=Cronobacter sakazakii OX=28141 GN=degP PE=3 SV=1	11	49.1	8.3	29	2	7.4	5.88	309	A0A2S9UEE7	PP	PP	PP	PP	SP(Sec/SPI)	0
95	C	true	UPI00020F1A59	Glutamate-1-semialdehyde 2,1-aminomutase OS=Cronobacter sakazakii OX=28141 GN=hemL PE=3 SV=1	7	45.4	5	269.2	7	24.4	2.39	95	A0A2S9UED2	C	C	C	C	NO	0
67	IM	true	UPI00020F1A8B	PTS fructose transporter subunit IIBC OS=Cronobacter sakazakii OX=28141 GN=fruA PE=4 SV=1	2	57.4	9.2	233.1	5	13.5	2.66	67	A0A6L3PY93	MEMBR	IM	IM	IM	NO	9
39	C	true	UPI00020F1C1C	Chromosome partition protein MukB OS=Cronobacter sakazakii OX=28141 GN=mukB PE=3 SV=1	1	168.8	5.3	610.1	20	17.4	2.46	39	A0A6L3PZZ1	C	C	C	C	NO	0
258	C	true	UPI00020F1C3A	Bifunctional protein GlmU OS=Cronobacter sakazakii OX=28141 GN=glmU PE=3 SV=1	6	49.1	6	19.4	3	8.8	4.75	258	A0A6L3Q7Y9	C	C	C	C	NO	0
231	C	true	UPI00020F1E93	Ribosomal RNA large subunit methyltransferase K/L OS=Cronobacter sakazakii OX=28141 GN=rlmKL PE=3 SV=1	1	79.3	8.7	50.3	3	5.4	2.96	231	A0A6L3QJM4	C	C	C	C	NO	0
316	MEMBR	true	UPI00020F1E96	Dihydroorotate dehydrogenase (quinone) OS=Cronobacter sakazakii OX=28141 GN=pyrD PE=3 SV=1	6	36.7	8.5	27.7	2	7.4	3.96	316	A0A3S9J1H9	MEMBR	C	IM	MEMBR	NO	0
248	C	true	UPI00020F21DF	DNA topoisomerase 4 subunit B OS=Cronobacter sakazakii OX=28141 GN=parE PE=3 SV=1	11	70	5.7	43.5	3	5.6	5.5	248	A0A2S9UBL8	N	C	C	C	NO	0
79	C	true	UPI00020F21FD	Energy-dependent translational throttle protein EttA OS=Cronobacter malonaticus OX=413503 GN=ettA PE=3 SV=1	2	62.3	5.5	269.8	13	27.7	3.27	79	A0A423XXG9	C	C	C	C	NO	0
61	C	true	UPI00020F2228	Glycine--tRNA ligase beta subunit OS=Cronobacter sakazakii OX=28141 GN=glyS PE=3 SV=1	2	76.1	5.4	402.5	13	25.8	2.97	61	A0A6L3Q6I5	C	C	C	C	NO	0
8	C	true	UPI00020F2627	DNA-directed RNA polymerase subunit beta' OS=Cronobacter malonaticus OX=413503 GN=rpoC PE=3 SV=1	1	154.9	6.5	2103.5	46	42.2	2.96	8	V5U4A6	N	C	C	C	NO	0
88	OM	true	UPI00020F28B5	TraT complement resistance protein OS=Cronobacter sakazakii OX=28141 GN=traT PE=3 SV=1	2	25.7	9.1	111	4	26.7	1.86	88	A0A2S9UE87	MEMBR	EC	OM	MEMBR	LIPO(Sec/SPII)	1
272	C	true	UPI00020F28B6	Acetyltransferase component of pyruvate dehydrogenase complex OS=Cronobacter sakazakii OX=28141 GN=aceF PE=3 SV=1	7	66.2	5.1	36.2	3	5.9	3.92	272	A0A3Q9CJM3	N	C	C	C	NO	0
69	MEMBR	true	UPI00020F28C4	Protein translocase subunit SecA OS=Cronobacter sakazakii OX=28141 GN=secA PE=2 SV=1	3	101.8	5.4	346.3	12	17.8	3.76	69	A0A2S9UE84	MEMBR	C	MULTI	MEMBR	NO	0
180	C	true	UPI00020F2B15	tRNA sulfurtransferase OS=Cronobacter sakazakii OX=28141 GN=thiI PE=3 SV=1	2	54.6	6	81.5	2	5.8	3.91	180	A0A3S9J2R4	C	C	C	C	NO	0
178	IM	true	UPI00020F2B1D	Protein translocase subunit SecD OS=Cronobacter sakazakii OX=28141 GN=secD PE=3 SV=1	8	66.6	7.7	85.1	10	19.5	3.78	178	A0A2S9UIL6	MEMBR	IM	IM	IM	NO	6
321	C	true	UPI00020F2B29	5-amino-6-(5-phospho-D-ribitylamino)uracil phosphatase YigB OS=Cronobacter sakazakii OX=28141 GN=yigB PE=4 SV=1	5	26.7	5.5	27	2	8.4	4.59	321	A0A2S9U9R2	N	C	C	C	NO	0
36	C	true	UPI00020F2CF9	Alpha-galactosidase OS=Cronobacter sakazakii 701 OX=1208663 GN=BN129_3499 PE=3 SV=1	1	79.6	5.9	625.1	17	29.3	2.88	36	K8CHM5	N	C	C	C	NO	0
105	N	true	UPI00020F2D16	Formate dehydrogenase subunit alpha OS=Cronobacter sakazakii OX=28141 GN=FZH93_02205 PE=3 SV=1	1	79.1	5.9	186.6	13	26.7	2.93	105	A0A6L3QVI6	N	PP	C	More attention needed	NO	0
136	C	true	UPI00020F2D8D	50S ribosomal protein L28 OS=Cronobacter dublinensis subsp. dublinensis LMG 23823 OX=1159554 GN=rpmB PE=3 SV=1	3	9	11.4	59.1	2	23.1	1.02	136	A0A0K2P7D3	C (GO)	C	C	C	NO	0
239	C	true	UPI00020F2EE5	3-oxoacyl-[acyl-carrier-protein] synthase 2 OS=Cronobacter sakazakii OX=28141 GN=fabF PE=3 SV=1	5	42.9	5.7	45.3	2	10.9	4.37	239	A0A2S9U8V5	N	C	C	C	NO	0
114	OM	true	UPI00020F2F36	LPS-assembly lipoprotein LptE OS=Cronobacter sakazakii OX=28141 GN=lptE PE=3 SV=1	3	21.6	8	194.8	2	15.7	4.21	114	A0A2S9UF21	N	OM	OM	OM	LIPO(Sec/SPII)	1
7	C	true	UPI00020F2F57	Phosphate acetyltransferase OS=Cronobacter sakazakii OX=28141 GN=pta PE=3 SV=1	1	77	5.4	2313.1	26	46.5	2.6	7	A0A2S9UAI7	C	C	C	C	NO	0
224	C	true	UPI00020F2F7A	2,3-bisphosphoglycerate-independent phosphoglycerate mutase OS=Cronobacter sakazakii 701 OX=1208663 GN=gpmI PE=3 SV=1	1	56	5.2	45.2	3	8.5	5.16	224	K8CV29	C (GO)	C	C	C	NO	0
236	C	true	UPI00020F3192	DNA mismatch repair protein MutS OS=Cronobacter sakazakii OX=28141 GN=mutS PE=3 SV=1	6	95	5.5	47.5	3	4.9	3.82	236	A0A2S9UC22	N	C	C	C	NO	0
77	C	true	UPI00020F319E	Indolepyruvate decarboxylase OS=Cronobacter sakazakii OX=28141 GN=FZH93_00160 PE=3 SV=1	2	59.5	5.4	279.2	7	18.9	2.7	77	A0A6L3PM28	N	C	C	C	NO	0
323	C	true	UPI00020F3303	DNA mismatch repair protein MutL OS=Cronobacter sakazakii OX=28141 GN=mutL PE=3 SV=1	1	69.6	6.4	26.7	2	5.4	2.46	323	A0A6L3Q026	N	C	C	C	NO	0
156	C	true	UPI00020F3331	UPF0229 protein AUN10_16025 OS=Cronobacter sakazakii OX=28141 GN=DC438_12905 PE=3 SV=1	14	49.5	6.9	78.1	2	4.7	3.91	156	A0A2S9U932	N	C	C	C	NO	0
93	IM	true	UPI00020F3383	Glycerol-3-phosphate acyltransferase OS=Cronobacter sakazakii OX=28141 GN=plsB PE=3 SV=1	4	91.3	8.8	221.3	10	15.3	3.67	93	A0A3S5HNF3	MEMBR	IM	IM	IM	NO	0
270	C	true	UPI00020F3534	Phosphoserine aminotransferase OS=Cronobacter sakazakii OX=28141 GN=serC PE=3 SV=1	8	39.6	5.2	31.2	2	6.6	2.25	270	A0A2S9UDH4	C	C	C	C	NO	0
356	C	true	UPI00025F64D8	Probable phosphatase AGJ02_10135 OS=Cronobacter sakazakii OX=28141 GN=DC438_13520 PE=3 SV=1	3	26.6	5.8	23.1	3	13.9	5	356	A0A2S9U8N3	N	C	C	C	NO	0
298	C	true	UPI00025F68E1	GMP reductase OS=Cronobacter sakazakii OX=28141 GN=guaC PE=3 SV=1	13	37.1	6.5	26.1	2	14.7	2.5	298	A0A2S9UE93	N	C	C	C	NO	0
241	IM	true	UPI00025F6979	UDP-N-acetylglucosamine--N-acetylmuramyl-(pentapeptide) pyrophosphoryl-undecaprenol N-acetylglucosamine transferase OS=Cronobacter sakazakii OX=28141 GN=murG PE=3 SV=1	4	37.9	9.9	45	3	7.9	3.97	241	A0A2S9UE76	MEMBR	C	IM	MEMBR	NO	0
188	OM	true	UPI00025F6A15	LPS-assembly protein LptD OS=Cronobacter sakazakii OX=28141 GN=lptD PE=3 SV=1	4	89.8	5.2	26.6	3	6.2	2.36	188	A0A3S9J3J6	OM	OM	OM	OM	SP(Sec/SPI)	0
62	C	true	UPI00025F6BA0	Pyruvate kinase OS=Cronobacter malonaticus OX=413503 GN=C3E80_14495 PE=3 SV=1	2	50.7	5.8	391.7	11	36	2.36	62	V5U126	N	C	C	C	NO	0
268	C	true	UPI00025F6BA9	Phosphoenolpyruvate synthase OS=Cronobacter sakazakii OX=28141 GN=DC438_12585 PE=3 SV=1	12	87.2	5	38.6	4	4.9	4.32	268	A0A2S9U982	N	C	C	C	NO	0
66	N	true	UPI00025F6BFD	Acetolactate synthase, catabolic OS=Cronobacter sakazakii 696 OX=1208664 GN=BN128_1911 PE=3 SV=1	1	60.2	5.6	466.6	10	18.6	3.69	66	K8D586	N	IM	C	More attention needed	NO	0
49	IM	true	UPI00025F6CE0	Membrane fusion protein of RND family multidrug efflux pump OS=Cronobacter sakazakii 696 OX=1208664 GN=BN128_4197 PE=3 SV=1	1	42.7	6.7	733.2	12	36.4	3.06	49	K8CZD3	MEMBR (GO)	OM	IM	MEMBR	LIPO(Sec/SPII)	0
16	OM	true	UPI00025F6DBE	Outer membrane channel protein TolC OS=Cronobacter sakazakii OX=28141 GN=tolC PE=3 SV=1	3	53.4	5.5	1716.9	15	43	2.83	16	A0A2S9UBK9	OM (GO)	OM	OM	OM	SP(Sec/SPI)	0
297	IM	true	UPI000283F18B	Peptide ABC transporter ATP-binding protein SapF OS=Cronobacter muytjensii OX=413501 GN=AUN14_09715 PE=4 SV=1	8	30.5	9.7	26.2	2	8.6	1.81	297	A0A2T7ATS0	N	C	IM	More attention needed	NO	0
278	C	true	UPI000283F1AC	Pyridoxal phosphate-dependent aminotransferase OS=Cronobacter muytjensii OX=413501 GN=AUN14_16340 PE=4 SV=1	8	45.3	5.7	34.2	2	10.1	5.82	278	A0A2T7APV6	N	C	C	C	NO	0
256	C	true	UPI000283F1F1	Heat shock chaperone IbpB OS=Cronobacter muytjensii OX=413501 GN=AUN14_08195 PE=3 SV=1	9	18.5	5.1	41.7	2	11	4.5	256	A0A2T7AUM5	N	C	C	C	NO	0
171	C	true	UPI000283F201	Type VI secretion system contractile sheath large subunit OS=Cronobacter muytjensii OX=413501 GN=tssC PE=4 SV=1	9	56.7	5.3	74.3	2	6.2	0.9	171	A0A2T7AUL8	N	C	C	C	NO	0
405	IM	true	UPI000283F300	Oligopeptide ABC transporter ATP-binding protein OppF OS=Cronobacter muytjensii OX=413501 GN=AUN14_09465 PE=4 SV=1	7	37.2	7.6	16.2	2	6	2.46	405	A0A2T7ATN6	N	C	IM	More attention needed	NO	0
84	OM	true	UPI000283F31B	Phospholipid-binding lipoprotein MlaA OS=Cronobacter muytjensii OX=413501 GN=AUN14_09220 PE=3 SV=1	6	28	4.8	124.5	2	8	2.78	84	A0A2T7AU27	MEMBR (GO)	EC	OM	MEMBR	LIPO(Sec/SPII)	0
240	C	true	UPI000283F338	50S ribosomal protein L9 OS=Cronobacter muytjensii OX=413501 GN=rplI PE=3 SV=1	4	15.7	5.7	45.2	3	24.8	3.99	240	A0A2T7AYI8	C (GO)	C	C	C	NO	0
113	IM	true	UPI000283F351	Protein HflK OS=Cronobacter muytjensii OX=413501 GN=AUN14_02950 PE=3 SV=1	11	45.1	5.9	83	2	5.6	1.97	113	A0A2T7AYJ2	MEMBR	OM	C	MEMBR	NO	1
238	C	true	UPI000283F467	UTP--glucose-1-phosphate uridylyltransferase OS=Cronobacter muytjensii OX=413501 GN=galU PE=3 SV=1	10	32.8	5.2	38.6	2	8.6	4.41	238	A0A2T7ATS1	N	C	C	C	NO	0
219	C	true	UPI000283F4BB	60 kDa chaperonin OS=Cronobacter muytjensii OX=413501 GN=groL PE=3 SV=1	2	57.3	4.8	54.7	4	12.6	2.95	219	A0A2T7AYJ0	C	C	C	C	NO	0
265	C	true	UPI000283F548	30S ribosomal protein S5 alanine N-acetyltransferase OS=Cronobacter muytjensii OX=413501 GN=AUN14_20200 PE=4 SV=1	8	22.7	8.9	17.9	2	9.8	4.09	265	A0A2T7AJA0	C (GO)	C	C	C	NO	0
35	C	true	UPI000283F5D8	30S ribosomal protein S2 OS=Cronobacter muytjensii OX=413501 GN=rpsB PE=3 SV=1	5	26.8	6.6	439.9	9	32	1.43	35	A0A2T7ANY3	C (GO)	C	C	C	NO	0
203	FLAG	true	UPI000283F6C2	Flagellar hook protein FlgE OS=Cronobacter muytjensii OX=413501 GN=flgE PE=3 SV=1	9	42.5	4.6	36.5	2	5.6	5.14	203	A0A2T7AJ89	FLAG	EC	EC	FLAG	NO	0
233	C	true	UPI000283F6E5	UPF0227 protein AUN14_05850 OS=Cronobacter muytjensii OX=413501 GN=AUN14_05850 PE=3 SV=1	6	21.2	6.1	49.3	2	11.1	2.23	233	A0A2T7AWM8	N	C	C	C	NO	0
182	IM	true	UPI000283F786	Cell division inhibitor MinD OS=Cronobacter muytjensii OX=413501 GN=minD PE=3 SV=1	8	29.6	5.2	42.3	2	10.7	1.61	182	A0A2T7AQT3	MEMBR	C	MULTI	MEMBR	NO	0
245	C	true	UPI000283F81B	tRNA sulfurtransferase OS=Cronobacter muytjensii OX=413501 GN=thiI PE=3 SV=1	11	54.6	6	36.4	2	4.1	5.08	245	A0A2T7AQF3	C	C	C	C	NO	0
160	C	true	UPI000283F8C4	EIIAB-Man OS=Cronobacter muytjensii OX=413501 GN=AUN14_14685 PE=4 SV=1	13	34.8	5.9	43.1	3	14.7	3.87	160	A0A2T7AQU1	C	C	C	C	NO	0
188	C	true	UPI000283F8EC	Histidine--tRNA ligase OS=Cronobacter muytjensii OX=413501 GN=hisS PE=3 SV=1	9	47.1	5.5	76.8	7	18.9	2.87	188	A0A2T7AQD5	C	C	C	C	NO	0
295	C	true	UPI000283F8EF	Dual-specificity RNA methyltransferase RlmN OS=Cronobacter muytjensii OX=413501 GN=rlmN PE=3 SV=1	5	43.3	6.6	26.3	2	4.9	4.78	295	A0A2T7AQB5	C	C	C	C	NO	0
43	C	true	UPI000283F8FD	Serine hydroxymethyltransferase OS=Cronobacter muytjensii OX=413501 GN=glyA PE=3 SV=1	9	45.4	6.3	431.5	9	30.5	2.81	43	A0A2T7AQA0	C	C	C	C	NO	0
357	IM	true	UPI000283F919	Trk system potassium uptake protein TrkA OS=Cronobacter muytjensii OX=413501 GN=AUN14_16090 PE=4 SV=1	7	50.4	5.5	23.1	2	7.6	2.55	357	A0A2T7AQ12	MEMBR	C	IM	MEMBR	SP(Sec/SPI) < 0.9	0
210	C	true	UPI000283F91F	50S ribosomal protein L6 OS=Cronobacter muytjensii OX=413501 GN=rplF PE=3 SV=1	4	18.9	9.7	49.3	3	18.6	4.87	210	A0A2T7AQ35	C (GO)	C	C	C	NO	0
70	C	true	UPI000283F952	ATP-dependent Clp protease ATP-binding subunit ClpX OS=Cronobacter muytjensii OX=413501 GN=clpX PE=3 SV=1	5	46.3	5.2	341.9	9	22.4	2.83	70	A0A2T7AQC4	N	C	C	C	NO	0
78	C	true	UPI000283FA21	Pyruvate kinase OS=Cronobacter muytjensii OX=413501 GN=AUN14_12455 PE=3 SV=1	6	50.7	5.8	181	5	20.6	1.93	78	A0A2T7AS88	N	C	C	C	NO	0
131	C	true	UPI000283FA38	Pyruvate kinase OS=Cronobacter muytjensii OX=413501 GN=pyk PE=3 SV=1	7	51.4	6	147.6	11	31.7	3.3	131	A0A2T7AKP2	N	C	C	C	NO	0
89	IM	true	UPI000283FA5C	Elongation factor 4 OS=Cronobacter muytjensii OX=413501 GN=lepA PE=3 SV=1	4	66.4	5.2	296	8	14.7	2.54	89	A0A2T7AQ86	MEMBR	C	IM	MEMBR	NO	0
224	C	true	UPI000283FAB7	50S ribosomal protein L10 OS=Cronobacter muytjensii OX=413501 GN=rplJ PE=3 SV=1	4	17.7	9	53.2	2	16.4	4.26	224	A0A2T7AQN2	C (GO)	C	C	C	NO	0
266	C	true	UPI000283FAE1	Inosine/guanosine kinase OS=Cronobacter muytjensii OX=413501 GN=AUN14_01100 PE=4 SV=1	8	48.4	5.6	38.7	3	8.8	0.22	266	A0A2T7AZ11	N	C	C	C	NO	0
253	MEMBR	true	UPI000283FB14	Protein translocase subunit SecA OS=Cronobacter muytjensii OX=413501 GN=secA PE=2 SV=1	1	101.7	5.4	19.9	2	2.6	3.73	253	A0A2T7AR67	MEMBR	C	MULTI	MEMBR	NO	0
205	IM	true	UPI000283FBFA	DUF883 domain-containing protein OS=Cronobacter muytjensii OX=413501 GN=AUN14_18630 PE=3 SV=1	7	11.8	10.2	62.3	2	19.4	4.52	205	A0A2T7ALM8	MEMBR	C	N	MEMBR	NO	1
121	C	true	UPI000283FC1A	4-alpha-glucanotransferase OS=Cronobacter muytjensii OX=413501 GN=AUN14_11650 PE=3 SV=1	7	78.3	8.2	73.7	3	5.3	1.64	121	A0A2T7ASF7	N	C	C	C	NO	0
80	C	true	UPI000283FC48	Ribonuclease G OS=Cronobacter muytjensii OX=413501 GN=AUN14_11115 PE=3 SV=1	6	55.5	5.8	163.8	5	13.7	1.9	80	A0A2T7ASS3	N	C	C	C	NO	0
34	C	true	UPI000283FCA1	Threonine--tRNA ligase OS=Cronobacter muytjensii OX=413501 GN=thrS PE=3 SV=1	2	73.9	5.7	688.1	16	30.8	2.79	34	A0A2T7AS73	C	C	C	C	NO	0
111	C	true	UPI000283FD8B	Sulfate adenylyltransferase subunit 1 OS=Cronobacter muytjensii OX=413501 GN=cysN PE=3 SV=1	9	52.6	5.1	198.6	3	7.4	1.6	111	A0A2T7AS15	N	C	C	C	NO	0
259	FLAG	true	UPI000283FECF	Flagellar motor switch protein FliM OS=Cronobacter muytjensii OX=413501 GN=AUN14_03900 PE=3 SV=1	7	37.9	5.4	41	2	5.7	4.01	259	A0A2T7AXR6	FLAG	C	IM	FLAG	NO	0
129	C	true	UPI000283FF02	CTP synthase OS=Cronobacter muytjensii OX=413501 GN=pyrG PE=3 SV=1	8	60.3	5.8	148.6	7	14.1	2.89	129	A0A2T7ARZ1	N	C	C	C	NO	1
318	IM	true	UPI000283FF3E	Lipopolysaccharide export system ATP-binding protein LptB OS=Cronobacter muytjensii OX=413501 GN=AUN14_11310 PE=3 SV=1	7	26.8	5.6	27.3	2	9.1	3.5	318	A0A2T7ASV2	MEMBR	C	MULTI	MEMBR	NO	0
104	C	true	UPI00028400EE	Oxoglutarate dehydrogenase (succinyl-transferring) OS=Cronobacter muytjensii OX=413501 GN=AUN14_01860 PE=4 SV=1	5	105	6.1	196.7	12	16.6	3.37	104	A0A2T7AZG7	N	C	C	C	NO	0
207	C	true	UPI00028401BA	Lysine--tRNA ligase OS=Cronobacter muytjensii OX=413501 GN=lysS PE=3 SV=1	11	57.6	5.1	60.9	4	8.1	4.29	207	A0A2T7APJ9	C	C	C	C	NO	0
31	C	true	UPI00028401F9	ATP-dependent 6-phosphofructokinase OS=Cronobacter muytjensii OX=413501 GN=pfkA PE=3 SV=1	3	35	5.9	1088.6	12	30.3	2.39	31	A0A2T7AVN5	C	C	C	C	NO	0
198	C	true	UPI000284021B	Arginine deiminase OS=Cronobacter muytjensii OX=413501 GN=arcA PE=3 SV=1	12	45.5	5.6	40.6	2	6.2	3.15	198	A0A2T7AX61	C	C	C	C	NO	0
159	N	true	UPI000284034D	ADP-L-glycero-D-manno-heptose-6-epimerase OS=Cronobacter muytjensii OX=413501 GN=hldD PE=3 SV=1	6	34.9	4.8	104.6	7	26.1	4.16	159	A0A2T7AVQ7	N	OM	C	More attention needed	NO	0
211	IM	true	UPI000284047C	Galactose/methyl galactoside import ATP-binding protein MglA OS=Cronobacter muytjensii OX=413501 GN=AUN14_06950 PE=3 SV=1	8	56.5	7.2	49.1	3	6.1	2.65	211	A0A2T7AV97	IM	C	IM	IM	NO	0
92	C	true	UPI0002840632	Glutamine--fructose-6-phosphate aminotransferase [isomerizing] OS=Cronobacter muytjensii OX=413501 GN=glmS PE=3 SV=1	10	66.4	5.5	127.2	4	10.5	1.97	92	A0A2T7AUF4	C	C	C	C	NO	0
116	C	true	UPI0002840649	Energy-dependent translational throttle protein EttA OS=Cronobacter muytjensii OX=413501 GN=ettA PE=3 SV=1	7	62.2	5.5	44.9	2	4.1	1.74	116	A0A2T7ARE1	C	C	C	C	NO	0
94	C	true	UPI0002840680	ATP-dependent Clp protease ATP-binding subunit ClpA OS=Cronobacter muytjensii OX=413501 GN=AUN14_17065 PE=3 SV=1	7	84.1	6	276.5	8	12.2	3.86	94	A0A2T7ANI6	N	C	C	C	NO	0
78	C	true	UPI000284071B	Chaperone protein DnaJ OS=Cronobacter muytjensii OX=413501 GN=dnaJ PE=3 SV=1	6	41.2	8	277.8	10	25.9	2.55	78	A0A2T7ARB2	C	C	C	C	NO	0
179	C	true	UPI00029BA1F6	Putative phosphoenolpyruvate synthase regulatory protein OS=Cronobacter universalis NCTC 9529 OX=1074000 GN=ydiA PE=3 SV=1	4	31.4	6.3	66.3	3	11.9	3.32	179	A0A376EAZ8	N	C	C	C	NO	0
191	C	true	UPI00029BA47D	Signal recognition particle protein OS=Cronobacter malonaticus OX=413503 GN=ffh PE=3 SV=1	3	49.8	9.6	74.2	7	21.6	3.64	191	V5TVZ7	C	C	IM	C	NO	0
132	C	true	UPI00029BA54E	UDP-N-acetylmuramate--L-alanine ligase OS=Cronobacter dublinensis 1210 OX=1208656 GN=murC PE=3 SV=1	1	52.8	5.7	147.1	5	13.5	3.37	132	K8AFP9	C	C	C	C	NO	0
99	C	true	UPI00029BA976	CTP synthase OS=Cronobacter universalis NCTC 9529 OX=1074000 GN=pyrG_2 PE=3 SV=1	6	60.3	5.8	204.6	7	14.5	2.05	99	A0A376EVN8	N	C	C	C	NO	1
88	C	true	UPI00029BAB2E	Cell shape-determining protein MreB OS=Cronobacter malonaticus OX=413503 GN=mreB PE=3 SV=1	3	45.6	6.2	313.4	11	27.1	3.96	88	V5U5A8	MEMBR	C	C	C	NO	0
160	OM	true	UPI00029BAF23	Inner membrane lipoprotein YiaD OS=Cronobacter universalis NCTC 9529 OX=1074000 GN=yiaD PE=4 SV=1	3	22.3	9.9	73.5	4	31.4	3.93	160	A0A376F0U1	OM (GO)	EC	OM	OM	LIPO(Sec/SPII)	3
230	C	true	UPI00029BB02E	ATP-binding protein Uup OS=Cronobacter universalis NCTC 9529 OX=1074000 GN=uup PE=3 SV=1	8	71.5	5.4	42.3	2	3	4.25	230	A0A376E8C5	C	C	C	C	NO	0
52	C	true	UPI00029BB5FB	Ribonuclease R OS=Cronobacter universalis NCTC 9529 OX=1074000 GN=rnr PE=3 SV=1	6	93.4	8.3	471.3	21	32.7	2.4	52	A0A376EY63	C	C	C	C	NO	0
2	C	true	UPI00029BB97A	Aldehyde-alcohol dehydrogenase OS=Cronobacter condimenti 1330 OX=1073999 GN=BN137_2380 PE=3 SV=1	1	96.1	6.1	9929.2	51	54.4	2.48	2	K8AB67	N	C	C	C	NO	0
237	C	true	UPI00029BBB79	Pseudouridine synthase OS=Cronobacter sakazakii OX=28141 GN=rluC PE=3 SV=1	5	35.5	9.8	47.3	3	8.8	4.47	237	A0A2S9U8U8	N	C	C	C	NO	0
372	C	true	UPI00029BBDB5	Aminotransferase OS=Cronobacter sakazakii OX=28141 GN=DC438_13910 PE=3 SV=1	6	43.4	5.6	16.6	2	7.3	2.27	372	A0A2S9UDJ3	N	C	C	C	NO	0
229	C	true	UPI00029BBE06	Autonomous glycyl radical cofactor OS=Cronobacter universalis NCTC 9529 OX=1074000 GN=grcA PE=3 SV=1	3	14.5	5.2	50.9	5	44.9	5.67	229	A0A376ESK4	N	C	C	C	NO	0
36	C	true	UPI00029BC27F	DNA-directed RNA polymerase subunit alpha OS=Cronobacter universalis NCTC 9529 OX=1074000 GN=rpoA PE=3 SV=1	2	36.5	5	654.3	10	31.3	3.28	36	A0A376F061	N	C	C	C	NO	0
83	OM	true	UPI00029BC286	Phospholipid-binding lipoprotein MlaA OS=Cronobacter turicensis OX=413502 GN=BS411_09720 PE=3 SV=1	5	27.9	4.8	134.2	2	8.4	1.8	83	A0A2T7B655	MEMBR (GO)	EC	OM	MEMBR	LIPO(Sec/SPII)	0
143	IM	true	UPI00029BC2DC	Protein HflK OS=Cronobacter universalis NCTC 9529 OX=1074000 GN=hflK PE=3 SV=1	8	45.1	5.8	56.2	3	8.7	3.1	143	A0A376EYI6	MEMBR	OM	C	MEMBR	NO	1
9	C	true	UPI00029BC532	Enolase OS=Cronobacter turicensis OX=413502 GN=eno PE=3 SV=1	8	45.5	5.2	1288.6	15	48.1	2.28	9	A0A2T7B6P3	EC	C	C	C	NO	0
55	C	true	UPI00029BC5D5	30S ribosomal protein S13 OS=Cronobacter condimenti 1330 OX=1073999 GN=rpsM PE=3 SV=1	2	13.7	10.8	444.9	7	52.5	3.59	55	K8A8M3	C (GO)	C	C	C	NO	0
17	IM	true	UPI00029BD191	ATP synthase subunit beta OS=Cronobacter malonaticus OX=413503 GN=atpD PE=3 SV=1	2	49	4.9	1204.4	18	59.6	2.82	17	V5U509	MEMBR	C	MULTI	MEMBR	NO	0
152	C	true	UPI00029BD212	SpoVR family protein OS=Cronobacter universalis NCTC 9529 OX=1074000 GN=NCTC9529_02376 PE=4 SV=1	5	61.9	5.6	111	5	11.9	3.18	152	A0A376EL11	N	C	C	C	NO	0
74	C	true	UPI00029BD547	Stringent starvation protein A OS=Cronobacter malonaticus OX=413503 GN=C3E80_10835 PE=3 SV=1	2	24.4	5.1	314.8	8	62	3.08	74	V5U4U9	N	C	C	C	NO	0
189	N	true	UPI00029BD9C0	Fructosamine kinase family protein OS=Cronobacter sakazakii OX=28141 GN=FZH93_02575 PE=3 SV=1	3	32.1	5	60.4	3	15.4	2.72	189	A0A2S9U9B2	N	C	N	N	NO	0
183	OM	true	UPI00029BDCF1	Outer membrane protein assembly factor BamB OS=Cronobacter turicensis OX=413502 GN=bamB PE=3 SV=1	8	42.1	4.9	51.7	2	8.1	1.48	183	A0A2T7B5S8	OM	OM	OM	OM	LIPO(Sec/SPII)	0
198	C	true	UPI00029BDEFB	3-oxoacyl-[acyl-carrier-protein] reductase FabG OS=Cronobacter universalis NCTC 9529 OX=1074000 GN=fabG_7 PE=4 SV=1	2	26.8	5.5	53.6	2	14.2	3.02	198	A0A376EL97	N	C	C	C	NO	0
96	C	true	UPI00029BDF08	30S ribosomal protein S8 OS=Cronobacter condimenti 1330 OX=1073999 GN=rpsH PE=3 SV=1	3	14.1	9.4	205.4	4	32.3	3.26	96	K7ZZE1	C (GO)	C	C	C	NO	0
103	C	true	UPI00029BDF3D	Glycerol kinase OS=Cronobacter sakazakii OX=28141 GN=glpK PE=3 SV=1	4	56.4	5.6	218.5	11	24	2.74	103	A0A2S9UCM1	N	C	C	C	NO	0
7	C	true	UPI00029BE4A4	DNA-directed RNA polymerase subunit beta' OS=Cronobacter sakazakii OX=28141 GN=rpoC PE=3 SV=1	2	154.9	6.5	2031.1	46	45.5	2.94	7	A0A2S9U8N6	N	C	C	C	NO	0
23	C	true	UPI00029BE645	50S ribosomal protein L4 OS=Cronobacter condimenti 1330 OX=1073999 GN=rplD PE=3 SV=1	2	22	9.8	712.2	7	40.8	1.74	23	K8AK88	C (GO)	C	C	C	NO	0
98	C	true	UPI00029BE7F7	Sulfate adenylyltransferase subunit CysN OS=Cronobacter sakazakii OX=28141 GN=cysN PE=4 SV=1	2	52.6	5.2	204.6	9	23.2	2.64	98	A0A7V7RDR2	N	C	C	C	NO	0
94	C	true	UPI00029BEB7D	Inositol-1-monophosphatase OS=Cronobacter universalis NCTC 9529 OX=1074000 GN=suhB PE=3 SV=1	4	29.3	7.8	273.8	5	21.7	3.66	94	A0A376ES86	N	C	C	C	NO	0
155	EC	true	UPI00029BEDB2	Flagellar hook-filament junction protein FlgL OS=Cronobacter sakazakii OX=28141 GN=flgL PE=4 SV=1	2	34.5	4.8	89.3	6	35	2.55	155	A0A7V7URZ2	N	EC	EC	EC	NO	0
40	C	true	UPI00029BF4EC	Lon protease OS=Cronobacter universalis NCTC 9529 OX=1074000 GN=lon PE=2 SV=1	3	87.4	5.9	415.7	12	19.8	2.07	40	A0A376E440	C	C	C	C	NO	0
66	C	true	UPI00029BF588	Ribonuclease R OS=Cronobacter condimenti 1330 OX=1073999 GN=rnr PE=3 SV=1	1	93.5	7.9	496.4	16	22.3	3.29	66	K8A2Q4	C	C	C	C	NO	0
64	EC	true	UPI00029BF597	Flagellar hook-associated protein 2 OS=Cronobacter dublinensis 1210 OX=1208656 GN=BN134_4003 PE=3 SV=1	1	49.4	8.7	389	5	16	2.28	64	K8BB10	EC	EC	EC	EC	NO	0
170	C	true	UPI00029BF626	1-deoxy-D-xylulose-5-phosphate synthase OS=Cronobacter universalis NCTC 9529 OX=1074000 GN=dxs_1 PE=3 SV=1	8	67.9	6.1	74.6	4	8.5	3.8	170	A0A376E5X4	N	C	C	C	NO	0
40	C	true	UPI00029BF62A	50S ribosomal subunit assembly factor BipA OS=Cronobacter universalis NCTC 9529 OX=1074000 GN=typA PE=3 SV=1	4	67.3	5.2	896.9	14	27.7	4.03	40	A0A376F2U9	C	C	IM	C	NO	0
232	C	true	UPI00029BF75A	Chemotaxis protein CheV OS=Cronobacter turicensis OX=413502 GN=BS411_15645 PE=4 SV=1	5	35.2	5.2	41.9	3	12.7	2.52	232	A0A2T7B2M1	N	C	C	C	NO	0
154	IM	true	UPI00029BF8AE	FtsH protease activity modulator HflK OS=Cronobacter sakazakii OX=28141 GN=hflK PE=4 SV=1	4	45	5.8	110.1	3	8.5	3.24	154	A0A7V7RAA8	N	OM	C	More attention needed	NO	1
113	C	true	UPI00029BF9EB	Bifunctional protein HldE OS=Cronobacter turicensis OX=413502 GN=hldE PE=3 SV=1	7	50.9	5.1	169.9	9	26.7	3.09	113	A0A2T7B774	N	C	C	C	NO	0
148	C	true	UPI00029C00C4	6-phospho-alpha-glucosidase OS=Cronobacter turicensis OX=413502 GN=BS411_18215 PE=3 SV=1	6	49.3	5.4	76	5	11.1	4.64	148	A0A2T7B1C5	MEMBR (GO)	C	C	C	NO	1
4	OM	true	UPI00029C0135	Outer membrane protein A OS=Cronobacter condimenti 1330 OX=1073999 GN=ompA PE=3 SV=1	1	38.3	5.1	2121.9	13	30.7	2.68	4	K8A9Z4	MEMBR	OM	OM	OM	SP(Sec/SPI)	0
210	MEMBR	true	UPI00029C02B4	GTPase Era OS=Cronobacter universalis NCTC 9529 OX=1074000 GN=era PE=3 SV=1	6	33.9	6.5	58.9	2	5.6	2.47	210	A0A376EU16	MEMBR	C	IM	MEMBR	NO	0
146	IM	true	UPI00029C1349	Cell division inhibitor MinD OS=Cronobacter universalis NCTC 9529 OX=1074000 GN=minD_1 PE=3 SV=1	3	29.6	5.2	116.9	5	23.3	2.99	146	A0A376EK93	MEMBR	C	MULTI	MEMBR	NO	0
52	C	true	UPI00029C1355	Probable cytosol aminopeptidase OS=Cronobacter universalis NCTC 9529 OX=1074000 GN=pepA PE=3 SV=1	3	54.8	6.6	458.3	13	28.4	3.77	52	A0A376DZZ0	C	C	C	C	NO	0
128	IM	true	UPI00029C1445	Maltose/maltodextrin import ATP-binding protein MalK OS=Cronobacter universalis NCTC 9529 OX=1074000 GN=malK_3 PE=3 SV=1	7	40.7	6.6	134.9	5	22.8	4.77	128	A0A376EXN3	MEMBR	C	IM	MEMBR	NO	0
133	C	true	UPI00029C165C	Sulfate adenylyltransferase subunit 2 OS=Cronobacter condimenti 1330 OX=1073999 GN=cysD PE=3 SV=1	1	35.2	6.8	124.2	4	16.6	2.72	133	K7ZXW0	N	C	C	C	NO	0
40	C	true	UPI00029C166E	Adenylosuccinate synthetase OS=Cronobacter sakazakii 696 OX=1208664 GN=purA PE=3 SV=1	2	47.3	5.2	606.6	15	44	3.19	40	K8CTR3	C	C	C	C	NO	0
265	IM	true	UPI00029C1A00	HAMP domain-containing protein OS=Cronobacter sakazakii OX=28141 GN=FZI36_06445 PE=4 SV=1	4	55.7	5.2	31.8	2	4.3	2.88	265	A0A7V7UUY2	N	IM	IM	IM	NO	2
164	IM	true	UPI00029C1B9B	EIIBC-Fru OS=Cronobacter universalis NCTC 9529 OX=1074000 GN=fruA PE=4 SV=1	3	57.2	9.1	52.1	3	7.6	4.42	164	A0A376EPY8	MEMBR	IM	IM	IM	NO	9
63	C	true	UPI00029C1FBE	Formate C-acetyltransferase OS=Cronobacter universalis NCTC 9529 OX=1074000 GN=pflB PE=3 SV=1	3	85.1	5.8	512.7	12	20.5	3.16	63	A0A376E7G8	C	C	C	C	NO	0
46	OM	true	UPI00029C28F1	Outer membrane lipoprotein SlyB OS=Cronobacter malonaticus OX=413503 GN=slyB PE=4 SV=1	3	15.5	9.4	742	8	70.3	2.55	46	A0A423XT30	OM (GO)	EC	OM	OM	LIPO(Sec/SPII)	0
128	N	true	UPI00029C296A	Formate dehydrogenase H OS=Cronobacter sakazakii 696 OX=1208664 GN=BN128_671 PE=3 SV=1	1	81.5	5.5	149.3	11	21.7	3.01	128	K8D249	N	PP	C	More attention needed	SP(Sec/SPI) < 0.9	0
21	C	true	UPI00029C2F21	Formate C-acetyltransferase OS=Cronobacter malonaticus OX=413503 GN=pflB PE=3 SV=1	1	85.1	5.8	1102.5	24	44.9	3.08	21	V5U1H4	C	C	C	C	NO	0
191	N	true	UPI00029C3188	LPS export ABC transporter ATP-binding protein OS=Cronobacter sakazakii OX=28141 GN=lptB PE=4 SV=1	2	26.9	5.8	58	3	17.4	1.21	191	A0A7V7UQE6	N	C	MULTI	N	NO	0
133	C	true	UPI00029C31C6	IscS subfamily cysteine desulfurase OS=Cronobacter sakazakii OX=28141 GN=FZI36_05635 PE=4 SV=1	2	45.1	5.8	146.4	8	26.2	2.83	133	A0A7V7RFE7	N	C	C	C	NO	0
103	C	true	UPI00029C3922	Ribonucleoside-diphosphate reductase OS=Cronobacter turicensis OX=413502 GN=BS411_18900 PE=3 SV=1	8	85.7	5.8	196.8	11	17	3.06	103	A0A2T7B0Q7	N	C	C	C	NO	0
253	EC	true	UPI00029C3DAE	Flagellar hook-associated protein 1 OS=Cronobacter sakazakii OX=28141 GN=flgK PE=3 SV=1	5	58.5	4.7	42.3	4	10	2.41	253	A0A2S9U8V4	EC	EC	EC	EC	SP(Sec/SPI) < 0.9	0
30	IM	true	UPI00029C3E38	Cytochrome ubiquinol oxidase subunit I OS=Cronobacter sakazakii OX=28141 GN=cydA PE=4 SV=1	2	58.1	6.7	560.6	9	16.3	1.2	30	A0A7V7REG8	N	IM	IM	IM	NO	9
206	C	true	UPI00029C421B	Ribosomal RNA large subunit methyltransferase J OS=Cronobacter turicensis OX=413502 GN=rlmJ PE=3 SV=1	8	32	8.9	50.5	2	7.1	4.4	206	A0A2T7BAM2	N	C	C	C	NO	0
194	C	true	UPI00029C422C	Single-stranded DNA-binding protein OS=Cronobacter turicensis OX=413502 GN=BS411_14655 PE=3 SV=1	6	19.3	5.4	71.5	2	13.3	3.66	194	A0A2T7B387	N	EC	C	More attention needed	NO	0
142	C	true	UPI00029C4298	KR domain-containing protein OS=Cronobacter sakazakii OX=28141 GN=DC438_11575 PE=4 SV=1	5	35.9	9.2	128.3	6	25.6	2.09	142	A0A2S9UHU7	MEMBR (GO)	C	C	C	SP(Sec/SPI) < 0.9	1
69	OM	true	UPI00029C49E4	Outer membrane protein OmpW OS=Cronobacter malonaticus OX=413503 GN=C3E80_17085 PE=4 SV=1	4	23.1	5.1	200.7	3	25.2	2.51	69	A0A423XU73	OM (GO)	OM	OM	OM	SP(Sec/SPI)	0
163	C	true	UPI00029C4B5F	Glucose-6-phosphate 1-dehydrogenase OS=Cronobacter malonaticus OX=413503 GN=zwf PE=3 SV=1	3	55.8	5.7	78.4	5	9.8	4.39	163	V5TZ72	N	C	C	C	NO	0
84	C	true	UPI00029C4C13	Bifunctional (P)ppGpp synthetase II/ guanosine-3',5'-bis pyrophosphate 3'-pyrophosphohydrolase OS=Cronobacter malonaticus OX=413503 GN=C3E80_11685 PE=3 SV=1	2	79.6	8.9	247.7	6	8.9	3.15	84	V5U4D8	N	C	C	C	NO	0
107	C	true	UPI00029C51AD	Glutamine--fructose-6-phosphate aminotransferase [isomerizing] OS=Cronobacter universalis NCTC 9529 OX=1074000 GN=glmS PE=3 SV=1	4	66.4	5.5	95.8	4	10.2	1.89	107	A0A376F1K5	C	C	C	C	NO	0
104	C	true	UPI00029C5B8A	Sulfate adenylyltransferase subunit 1 OS=Cronobacter universalis NCTC 9529 OX=1074000 GN=cysN PE=3 SV=1	3	52.6	5.1	190.3	7	18.3	2.6	104	A0A376EUT9	N	C	C	C	NO	0
208	C	true	UPI00029C5DB9	30S ribosomal protein S17 OS=Cronobacter condimenti 1330 OX=1073999 GN=rpsQ PE=3 SV=1	2	7.9	9.3	59.2	2	39.7	4.93	208	K7ZZD7	C (GO)	C	C	C	NO	0
141	C	true	UPI00029C6011	Energy-dependent translational throttle protein EttA OS=Cronobacter universalis NCTC 9529 OX=1074000 GN=yjjK PE=3 SV=1	4	62.2	5.5	52.2	2	4.1	2.1	141	A0A376E1P5	C	C	C	C	NO	0
79	OM	true	UPI00029C612C	LPS assembly protein LptD OS=Cronobacter sakazakii OX=28141 GN=lptD PE=4 SV=1	2	89.8	5.3	363.4	9	16	2.44	79	A0A7V7RFL2	N	OM	OM	OM	SP(Sec/SPI)	0
273	N	true	UPI00029C6283	Hsp20/alpha crystallin family protein OS=Cronobacter malonaticus OX=413503 GN=P262_04477 PE=3 SV=1	3	21.5	5.3	16.5	2	11.6	4.78	273	V5U2E7	N	PP	N	N	NO	0
181	C	true	UPI00029C630D	Phosphoenolpyruvate synthase OS=Cronobacter universalis NCTC 9529 OX=1074000 GN=ppsA PE=3 SV=1	3	87.2	5	51.7	2	2.1	2.44	181	A0A376ECE2	N	C	C	C	NO	0
204	C	true	UPI00029C642D	Histidine--tRNA ligase OS=Cronobacter malonaticus OX=413503 GN=hisS PE=3 SV=1	2	47.1	5.3	51	5	18.4	4.74	204	V5TW88	C	C	C	C	NO	0
38	N	true	UPI00029C66DC	Small HspC2 heat shock protein OS=Cronobacter sakazakii 701 OX=1208663 GN=BN129_3428 PE=3 SV=1	2	21.5	5.3	627.4	8	48.7	2.57	38	K8CL68	N	PP	N	N	NO	0
221	C	true	UPI00029C677A	Soluble pyridine nucleotide transhydrogenase OS=Cronobacter dublinensis 582 OX=1208661 GN=BN133_3572 PE=4 SV=1	1	42.6	6.1	53.8	2	5.2	7.39	221	K8BMC4	N	C	C	C	NO	0
201	C	true	UPI00029C69E5	Catabolite repressor/activator OS=Cronobacter sakazakii OX=28141 GN=cra PE=4 SV=1	6	38	6.7	63.9	4	15.3	2.77	201	A0A2S9UE66	N	C	C	C	NO	0
396	IM	true	UPI00029C6B22	Methionine import ATP-binding protein MetN OS=Cronobacter sakazakii OX=28141 GN=metN PE=3 SV=1	9	37.7	5.8	13.8	2	8.7	3.21	396	A0A2S9UEG5	MEMBR	C	IM	MEMBR	NO	0
8	OM	true	UPI00029C71C4	Maltoporin OS=Cronobacter sakazakii 701 OX=1208663 GN=lamB PE=2 SV=1	1	49.4	4.9	1428.9	17	41.3	1.73	8	K8CFL0	MEMBR	OM	OM	OM	SP(Sec/SPI)	0
47	EC	true	UPI00029C7449	Flagellar hook-associated protein 2 OS=Cronobacter condimenti 1330 OX=1073999 GN=BN137_1094 PE=3 SV=1	1	49.3	8.4	779.8	6	14.6	1.32	47	K8A7R4	EC	EC	EC	EC	NO	0
293	C	true	UPI00029C7595	GMP synthase [glutamine-hydrolyzing] OS=Cronobacter universalis NCTC 9529 OX=1074000 GN=guaA PE=3 SV=1	4	58.7	5.2	31.6	3	5.5	5.54	293	A0A376ET72	N	C	C	C	NO	0
296	C	true	UPI00029C7916	Pyruvate formate-lyase-activating enzyme OS=Cronobacter universalis NCTC 9529 OX=1074000 GN=pflA_1 PE=3 SV=1	5	28.2	6	26.2	2	10.2	3.92	296	A0A376EA83	C	C	C	C	NO	0
109	C	true	UPI00029C79AE	Oxoglutarate dehydrogenase (succinyl-transferring) OS=Cronobacter malonaticus OX=413503 GN=C3E80_02100 PE=4 SV=1	3	104.9	6.1	173.7	9	12.5	3.09	109	A0A423Y523	N	C	C	C	NO	0
176	N	true	UPI00029C7AA0	2-dehydropantoate 2-reductase OS=Cronobacter universalis NCTC 9529 OX=1074000 GN=panE PE=3 SV=1	4	33.8	6.3	45	2	8.9	3.56	176	A0A376E3H5	N	C	N	N	NO	0
223	C	true	UPI00029C7AD4	Soluble pyridine nucleotide transhydrogenase OS=Cronobacter turicensis OX=413502 GN=sthA PE=3 SV=1	8	51.4	6.1	53.5	3	7.5	6.21	223	A0A2T7B7Z9	C	C	C	C	NO	0
348	C	true	UPI0002B2669E	Cupin domain-containing protein OS=Cronobacter sakazakii OX=28141 GN=FZH93_21715 PE=4 SV=1	2	42.3	4.9	19.5	2	13.1	1.89	348	A0A6L3QMB8	N	C	C	C	NO	0
250	C	true	UPI0002B28F5C	Selenocysteine-specific translation elongation factor OS=Cronobacter sakazakii OX=28141 GN=selB PE=4 SV=1	1	67.7	6.6	43.4	3	6.7	5.14	250	A0A6L3QRR0	N	C	C	C	NO	0
209	N	true	UPI0002B29448	Methyltransferase domain-containing protein OS=Cronobacter sakazakii OX=28141 GN=FZH93_15000 PE=4 SV=1	1	125	5.4	59.1	4	3.7	4.55	209	A0A6L3QUD3	N	C	IM	More attention needed	NO	0
13	IM	true	UPI0002B29E8E	Ribonuclease E OS=Cronobacter sakazakii OX=28141 GN=rne PE=3 SV=1	2	117.7	5.5	1422.2	25	36.4	2.85	13	A0A6L3PNM0	IM	IM	C	IM	NO	0
57	C	true	UPI0002B2A127	Anaerobic ribonucleoside-triphosphate reductase OS=Cronobacter sakazakii OX=28141 GN=nrdD PE=4 SV=1	1	79.8	6.8	595.3	15	28.7	2.84	57	A0A6L3RAN6	N	C	C	C	NO	0
8	C	true	UPI0002CB9B62	Elongation factor Tu OS=Cronobacter sakazakii OX=28141 GN=FZI36_18260 PE=4 SV=1	1	7.1	5.1	2308.5	8	69.7	3.01	8	A0A7V7UQ00	N	C	C	C	NO	0
326	N	true	UPI0002D74B03	SDR family NAD(P)-dependent oxidoreductase OS=Cronobacter turicensis OX=413502 GN=BS411_16845 PE=4 SV=1	7	26	6.1	21.8	2	14.9	6.77	326	A0A2T7B1R0	N	IM	C	More attention needed	NO	0
187	FLAG	true	UPI0002D803CA	Flagellar motor switch protein FliG OS=Cronobacter turicensis OX=413502 GN=BS411_16670 PE=3 SV=1	6	37.7	4.8	48.9	3	10.9	3.36	187	A0A2T7B1N3	FLAG	C	MULTI	FLAG	NO	0
234	C	true	UPI0002DB789C	DNA-binding transcriptional regulator NtrC OS=Cronobacter turicensis OX=413502 GN=ntrC PE=4 SV=1	8	52.3	6	24.2	3	6.2	3.07	234	A0A2T7BB56	C	C	C	C	NO	0
364	C	true	UPI0002E875A0	Bifunctional aspartokinase/homoserine dehydrogenase OS=Cronobacter dublinensis subsp. dublinensis LMG 23823 OX=1159554 GN=thrA PE=3 SV=1	15	89	5.7	22.1	2	4.4	4.16	364	A0A0K2NYD8	N	C	C	C	NO	0
28	C	true	UPI0002E98E44	Phosphoenolpyruvate carboxylase OS=Cronobacter sakazakii OX=28141 GN=ppc PE=3 SV=1	4	98.9	5.7	825.3	22	30.9	3.3	28	A0A3Q9CJ56	N	C	C	C	NO	0
187	OM	true	UPI0002EDD4C4	Cronobacter plasminogen activator OS=Cronobacter sakazakii OX=28141 GN=cpa PE=3 SV=1	4	35.1	5.6	17.2	2	7.7	2	187	A0A222ZDK3	MEMBR	OM	OM	OM	SP(Sec/SPI)	0
220	C	true	UPI0002EE0045	L-serine dehydratase OS=Cronobacter dublinensis subsp. dublinensis LMG 23823 OX=1159554 GN=AFK67_11710 PE=3 SV=1	10	48.8	5.4	47.4	2	4.4	3	220	A0A0K2P3I1	N	C	C	C	NO	0
251	C	true	UPI0002FCE96D	Nif3-like dinuclear metal center hexameric protein OS=Cronobacter turicensis OX=413502 GN=BS411_16140 PE=3 SV=1	8	27.2	5.2	43.3	2	19	3.64	251	A0A2T7B2A7	N	C	C	C	NO	0
60	C	true	UPI0003170D78	EAL domain-containing protein OS=Cronobacter sakazakii OX=28141 GN=FZH93_20445 PE=4 SV=1	4	46.4	5.5	425.6	10	35.6	2.76	60	A0A6L3QVH6	N	C	C	C	NO	0
148	C	true	UPI00031AD561	Tyrosine--tRNA ligase OS=Cronobacter dublinensis subsp. dublinensis LMG 23823 OX=1159554 GN=tyrS PE=3 SV=1	11	47.2	5.6	93.7	2	7.5	3.37	148	A0A0K2P1H1	C	C	C	C	NO	0
215	C	true	UPI00031B6877	Formate dehydrogenase subunit alpha OS=Cronobacter sakazakii OX=28141 GN=fdhF PE=3 SV=1	3	79.1	5.7	56.1	5	11.2	3.23	215	A0A6L3PGL5	N	C	C	C	LIPO(Sec/SPII) < 0.9	0
298	C	true	UPI00039993E6	Site-specific DNA-methyltransferase (adenine-specific) OS=Cronobacter dublinensis subsp. dublinensis LMG 23823 OX=1159554 GN=AFK67_02775 PE=3 SV=1	2	139.2	5.7	14.3	2	1.5	3.8	298	A0A0K2NY97	N	C	C	C	NO	0
114	C	true	UPI00039A4D0A	ATP-dependent RNA helicase SrmB OS=Cronobacter dublinensis subsp. dublinensis LMG 23823 OX=1159554 GN=srmB PE=3 SV=1	10	49.9	9.3	91.5	3	7.9	2.4	114	A0A0K2P4X0	C	C	C	C	NO	0
25	C	true	UPI00039AF079	DNA-directed RNA polymerase subunit beta OS=Cronobacter dublinensis subsp. dublinensis LMG 23823 OX=1159554 GN=rpoB PE=3 SV=1	4	150.4	5.1	601.6	24	25.4	1.89	25	A0A0K2NXH1	N	C	C	C	NO	0
127	N	true	UPI00039B0786	Formate dehydrogenase subunit alpha OS=Cronobacter muytjensii OX=413501 GN=AUN14_00805 PE=3 SV=1	3	79.1	6.2	136.2	6	12.4	2.55	127	A0A2T7B0F4	N	PP	C	More attention needed	NO	0
283	C	true	UPI00039B3728	30S ribosomal protein S1 OS=Cronobacter dublinensis subsp. dublinensis LMG 23823 OX=1159554 GN=rpsA PE=3 SV=1	6	61.1	4.9	33.4	3	7.9	4.88	283	A0A0K2P0J1	C (GO)	C	C	C	NO	0
202	IM	true	UPI00039B4F32	Protoheme IX biogenesis protein OS=Cronobacter dublinensis subsp. dublinensis LMG 23823 OX=1159554 GN=AFK67_01325 PE=4 SV=1	7	45.2	8.6	37.3	2	7.3	3.34	202	A0A0K2NXH4	MEMBR	IM	IM	IM	NO	2
116	C	true	UPI00039BBF5C	Ribonucleoside-diphosphate reductase OS=Cronobacter muytjensii OX=413501 GN=AUN14_07590 PE=3 SV=1	9	85.8	5.7	171.5	8	11	2.97	116	A0A2T7AUR7	N	C	C	C	NO	0
198	C	true	UPI00039C16B9	1-deoxy-D-xylulose-5-phosphate synthase OS=Cronobacter dublinensis subsp. dublinensis LMG 23823 OX=1159554 GN=dxs PE=3 SV=1	13	67.9	6.2	67	3	6.3	4.4	198	A0A0K2NZF8	N	C	C	C	NO	0
147	N	true	UPI00039CEE41	Virulence factor SrfB OS=Cronobacter dublinensis subsp. dublinensis LMG 23823 OX=1159554 GN=AFK67_09605 PE=4 SV=1	11	110.3	5.4	76.6	4	4.7	2.08	147	A0A0K2P2G1	N	C	N	N	NO	0
222	N	true	UPI00039D37C0	SsrA-binding protein SmpB OS=Cronobacter sakazakii OX=28141 GN=smpB PE=4 SV=1	3	18.3	9.8	46.4	3	28.8	3.68	222	A0A7V7UQG5	N	C	N	N	NO	0
275	C	true	UPI00039D613A	Valine--tRNA ligase OS=Cronobacter dublinensis subsp. dublinensis LMG 23823 OX=1159554 GN=valS PE=3 SV=1	14	108	5.2	14.3	4	1.1	4.08	275	A0A0K2NY66	C	C	C	C	NO	0
271	N	true	UPI00039E4DE0	DNA repair protein RadA OS=Cronobacter dublinensis subsp. dublinensis LMG 23823 OX=1159554 GN=radA PE=3 SV=1	9	49.4	6.8	14.8	2	7	2.27	271	A0A0K2NYY5	N	C	IM	More attention needed	NO	0
380	C	true	UPI00039EFB38	Ribosomal RNA small subunit methyltransferase A OS=Cronobacter muytjensii OX=413501 GN=ksgA PE=3 SV=1	4	30.4	8.9	20.2	2	12.1	1.18	380	A0A2T7AR99	C	PP	C	C	NO	0
246	C	true	UPI00039EFD0C	2-dehydro-3-deoxyphosphooctonate aldolase OS=Cronobacter dublinensis subsp. dublinensis LMG 23823 OX=1159554 GN=kdsA PE=3 SV=1	9	30.8	5.4	36	2	7	4.76	246	A0A0K2P2L3	C	C	C	C	NO	0
192	N	true	UPI00039F25D9	Bifunctional uridylyltransferase/uridylyl-removing enzyme OS=Cronobacter dublinensis subsp. dublinensis LMG 23823 OX=1159554 GN=glnD PE=3 SV=1	15	102.8	6.2	72.4	2	2.1	3.87	192	A0A0K2P7N1	N	C	MULTI	N	NO	0
149	C	true	UPI00039F2F4F	Pseudouridine synthase OS=Cronobacter muytjensii OX=413501 GN=AUN14_09575 PE=3 SV=1	5	40.6	10.9	113.6	9	24.9	2.79	149	A0A2T7ATP8	N	C	C	C	NO	0
76	C	true	UPI00039FB898	GTPase Der OS=Cronobacter dublinensis subsp. dublinensis LMG 23823 OX=1159554 GN=der PE=3 SV=1	8	55.3	5.7	146.6	4	8.1	1.41	76	A0A0K2P4Q0	N	C	C	C	NO	0
173	C	true	UPI00039FC123	Inositol-1-monophosphatase OS=Cronobacter dublinensis subsp. dublinensis LMG 23823 OX=1159554 GN=AFK67_15240 PE=3 SV=1	10	29.3	7.8	32.3	2	7.9	2.25	173	A0A0K2P4Q7	N	C	C	C	NO	0
85	C	true	UPI0003A0B857	PrkA family serine protein kinase OS=Cronobacter muytjensii OX=413501 GN=AUN14_05530 PE=4 SV=1	4	74.4	5.7	149.3	9	16	2.01	85	A0A2T7AWE8	N	C	C	C	NO	0
234	N	true	UPI0003A1715F	Aminopeptidase N OS=Cronobacter muytjensii OX=413501 GN=AUN14_17885 PE=3 SV=1	10	98.8	5.3	39.5	2	2.4	4.87	234	A0A2T7AMK4	N	C	MULTI	N	NO	0
301	C	true	UPI0003A1A535	Exopolyphosphatase OS=Cronobacter muytjensii OX=413501 GN=AUN14_06200 PE=3 SV=1	2	58	6	30.2	2	4.5	2.75	301	A0A2T7AW83	MEMBR	C	C	C	NO	0
269	N	true	UPI0003A29217	APH domain-containing protein OS=Cronobacter dublinensis subsp. dublinensis LMG 23823 OX=1159554 GN=AFK67_07275 PE=4 SV=1	11	34.3	6.3	31.2	2	6.4	1.82	269	A0A0K2P0H1	N	C	IM	More attention needed	NO	0
134	C	true	UPI0003A2BACA	Sulfate adenylyltransferase subunit 2 OS=Cronobacter dublinensis subsp. dublinensis LMG 23823 OX=1159554 GN=cysD PE=3 SV=1	4	35.1	6.8	124.2	5	22.2	2.52	134	A0A0K2P5D8	N	C	C	C	NO	0
194	C	true	UPI0003A2C2A4	Alpha-1,4 glucan phosphorylase OS=Cronobacter dublinensis subsp. dublinensis LMG 23823 OX=1159554 GN=AFK67_19225 PE=3 SV=1	14	90.5	7.4	34.7	4	4.4	3.37	194	A0A0K2P6T1	N	C	C	C	NO	0
154	C	true	UPI0003A2D08D	tRNA-2-methylthio-N(6)-dimethylallyladenosine synthase OS=Cronobacter muytjensii OX=413501 GN=miaB PE=3 SV=1	7	53.5	5.3	70.7	2	7.2	4.3	154	A0A2T7AZD5	C	C	C	C	NO	0
151	C	true	UPI0003A383F5	NADP-dependent oxaloacetate-decarboxylating malate dehydrogenase OS=Cronobacter muytjensii OX=413501 GN=AUN14_06035 PE=3 SV=1	6	82.1	5.4	73.9	6	12.9	2.08	151	A0A2T7AW50	N	C	C	C	NO	0
164	C	true	UPI0003A3EABD	Formate hydrogenlyase transcriptional activator FlhA OS=Cronobacter sakazakii OX=28141 GN=flhA PE=4 SV=1	1	77.8	5.9	97.6	11	21.6	3.75	164	A0A6L3RF52	N	C	C	C	NO	0
217	IM	true	UPI0003A492DB	Methyl-accepting chemotaxis protein OS=Cronobacter dublinensis subsp. dublinensis LMG 23823 OX=1159554 GN=AFK67_09580 PE=4 SV=1	11	55.6	5	55.2	2	6.4	3.3	217	A0A0K2P2F6	MEMBR (GO)	IM	IM	IM	NO	2
143	C	true	UPI0003A4B092	Glycerol-3-phosphate dehydrogenase OS=Cronobacter dublinensis subsp. dublinensis LMG 23823 OX=1159554 GN=glpD PE=3 SV=1	7	56.9	6.6	50.9	5	12.3	2.08	143	A0A0K2P7H5	N	C	C	C	NO	0
248	C	true	UPI0003A4B285	Two-component system response regulator GlrR OS=Cronobacter muytjensii OX=413501 GN=AUN14_15810 PE=4 SV=1	8	49.2	6.2	20.3	2	4.3	3.95	248	A0A2T7AQA9	N	C	C	C	NO	0
185	C	true	UPI0003A5F02F	ATP-dependent RNA helicase SrmB OS=Cronobacter muytjensii OX=413501 GN=srmB PE=3 SV=1	1	50	9.3	39.3	2	7.2	4.32	185	A0A2T7AQ75	C	C	C	C	NO	0
126	MEMBR	true	UPI0003A6D306	Polyphosphate kinase OS=Cronobacter dublinensis subsp. dublinensis LMG 23823 OX=1159554 GN=ppk PE=3 SV=1	9	80.2	8.6	150	14	22	3.19	126	A0A0K2P4L0	N	C	IM	More attention needed	NO	0
150	C	true	UPI0003A6E27B	ATP-dependent RNA helicase RhlE OS=Cronobacter dublinensis subsp. dublinensis LMG 23823 OX=1159554 GN=rhlE PE=3 SV=1	4	51.1	10.1	92.1	6	17.3	2.99	150	A0A0K2P0A4	C	C	C	C	NO	0
160	C	true	UPI0003A702DD	Chaperone protein ClpB OS=Cronobacter dublinensis subsp. dublinensis LMG 23823 OX=1159554 GN=clpB PE=3 SV=1	13	95.1	5.4	104.1	4	6	3.08	160	A0A0K2P4Z7	C	C	C	C	NO	0
192	C	true	UPI0003A710C1	Ornithine decarboxylase SpeF OS=Cronobacter muytjensii OX=413501 GN=speF PE=3 SV=1	4	82.1	5.9	28.1	3	4.7	2.83	192	A0A2T7AZF6	C (GO)	C	C	C	NO	0
143	C	true	UPI0003A715A2	Transcription-repair-coupling factor OS=Cronobacter dublinensis subsp. dublinensis LMG 23823 OX=1159554 GN=mfd PE=3 SV=1	7	129.7	5.8	102.9	9	9.1	3.07	143	A0A0K2P0Y6	C	C	C	C	NO	0
155	MEMBR	true	UPI0003A76609	DNA topoisomerase 4 subunit A OS=Cronobacter dublinensis subsp. dublinensis LMG 23823 OX=1159554 GN=parC PE=3 SV=1	13	83.5	6.3	23.4	2	3.2	1.68	155	A0A0K2P6C3	MEMBR	C	MULTI	MEMBR	NO	0
155	C	true	UPI0003A7D91E	Iron-sulfur cluster carrier protein OS=Cronobacter muytjensii OX=413501 GN=AUN14_07085 PE=3 SV=1	8	39.7	5.8	109.5	3	13.3	2.39	155	A0A2T7AVC6	N	C	IM	More attention needed	NO	0
273	C	true	UPI0003A800E6	DNA helicase OS=Cronobacter dublinensis subsp. dublinensis LMG 23823 OX=1159554 GN=uvrD PE=3 SV=1	7	81.7	6	30.9	3	4.9	3.29	273	A0A0K2NXC4	C (GO)	C	C	C	NO	0
227	C	true	UPI0003A87350	GMP synthase [glutamine-hydrolyzing] OS=Cronobacter dublinensis subsp. dublinensis LMG 23823 OX=1159554 GN=guaA PE=3 SV=1	10	58.7	5.2	43.5	2	5.5	1.92	227	A0A0K2P5B3	N	C	C	C	NO	0
205	C	true	UPI0003A88475	50S ribosomal protein L22 OS=Cronobacter malonaticus OX=413503 GN=rplV PE=3 SV=1	2	12.2	10.3	35.7	2	21.8	3.66	205	V5TUB8	C (GO)	C	C	C	NO	0
257	C	true	UPI0003A8BD0E	Chemotaxis protein CheA OS=Cronobacter muytjensii OX=413501 GN=AUN14_04215 PE=4 SV=1	12	72.4	4.7	19.7	3	8.1	2.84	257	A0A2T7AY08	C (GO)	C	C	C	NO	0
257	C	true	UPI0003A8BFA4	Glycogen synthase OS=Cronobacter dublinensis subsp. dublinensis LMG 23823 OX=1159554 GN=glgA PE=3 SV=1	10	52.6	6.3	18.9	2	3.8	4.34	257	A0A0K2P6Z2	N	C	C	C	NO	0
369	C	true	UPI0003A8E5AB	UDP-N-acetylglucosamine 1-carboxyvinyltransferase OS=Cronobacter muytjensii OX=413501 GN=murA PE=3 SV=1	8	44.7	5.6	21.7	2	6.9	5.29	369	A0A2T7ASV9	C	C	C	C	NO	0
62	C	true	UPI0003A9002A	Indolepyruvate decarboxylase OS=Cronobacter dublinensis subsp. dublinensis LMG 23823 OX=1159554 GN=AFK67_14625 PE=3 SV=1	11	59.7	5.5	492.5	4	9.4	3.2	62	A0A0K2P4C3	N	C	C	C	NO	0
80	C	true	UPI0003A9082F	Bifunctional protein HldE OS=Cronobacter muytjensii OX=413501 GN=hldE PE=3 SV=1	9	50.9	5.2	264.7	8	22.9	3.4	80	A0A2T7AU81	N	C	C	C	NO	0
12	C	true	UPI0003AA220A	Elongation factor G OS=Cronobacter muytjensii OX=413501 GN=fusA PE=3 SV=1	4	77.6	5.2	2121.2	23	41.9	3.68	12	A0A2T7ALA2	C	C	C	C	NO	0
334	IM	true	UPI0003AA3ECD	EIICB-Glc OS=Cronobacter muytjensii OX=413501 GN=AUN14_05885 PE=4 SV=1	7	50.6	8.7	25.8	3	6.1	5.11	334	A0A2T7AWJ2	MEMBR	IM	IM	IM	NO	10
83	C	true	UPI0003AA7D53	ATP synthase subunit alpha OS=Cronobacter muytjensii OX=413501 GN=atpA PE=3 SV=1	3	55.3	5.8	251.7	12	28.5	3.87	83	A0A2T7AUG1	MEMBR	C	C	C	NO	0
262	C	true	UPI0003AAA31C	Putative phosphoenolpyruvate synthase regulatory protein OS=Cronobacter muytjensii OX=413501 GN=AUN14_12375 PE=3 SV=1	8	31.2	6.1	39.9	3	14.8	3.33	262	A0A2T7AS94	N	C	C	C	NO	0
21	C	true	UPI0003AAF275	Adenylosuccinate synthetase OS=Cronobacter muytjensii OX=413501 GN=purA PE=3 SV=1	7	47.2	5.2	1338.2	14	35.4	3.85	21	A0A2T7AYI9	C	C	C	C	NO	0
266	C	true	UPI0003AAF343	Type VI secretion system baseplate subunit TssK OS=Cronobacter muytjensii OX=413501 GN=tssK PE=4 SV=1	5	50.3	5.8	31.8	2	5.4	5.14	266	A0A2T7AUN5	N	C	C	C	NO	0
165	IM	true	UPI0003AB02FE	Methyl-accepting chemotaxis protein OS=Cronobacter muytjensii OX=413501 GN=AUN14_14175 PE=4 SV=1	10	59.7	4.8	97	3	6.1	3.95	165	A0A2T7ARI5	IM	IM	IM	IM	NO	2
139	C	true	UPI0003D24D54	50S ribosomal protein L11 OS=Cronobacter malonaticus OX=413503 GN=rplK PE=3 SV=1	3	11.4	9.1	131.1	2	21.5	2.78	139	V5U4B2	C (GO)	PP	C	C	NO	0
66	OM	true	UPI0003D26A2F	Peptidoglycan-associated protein OS=Cronobacter malonaticus OX=413503 GN=pal PE=3 SV=1	2	19.6	7.8	212.9	6	37.8	1.86	66	V5U208	OM (GO)	PP	OM	OM	LIPO(Sec/SPII)	0
206	C	true	UPI0003D278E3	Valine--tRNA ligase OS=Cronobacter malonaticus OX=413503 GN=valS PE=3 SV=1	2	108.2	5.1	22.5	3	1.1	1.93	206	V5U578	C	C	C	C	NO	0
91	C	true	UPI0003D28120	50S ribosomal protein L16 OS=Cronobacter malonaticus OX=413503 GN=rplP PE=3 SV=1	2	13.9	10.6	230.7	6	48.8	1.33	91	V5TVK4	C (GO)	C	C	C	NO	0
101	C	true	UPI0003D28860	Uncharacterized protein OS=Cronobacter malonaticus OX=413503 GN=P262_02936 PE=4 SV=1	1	44.4	5.3	105.4	4	10.6	1.97	101	V5TZ88	N	C	C	C	NO	0
258	N	true	UPI0003F6BF95	Carbamoyltransferase HypF OS=Cronobacter sakazakii OX=28141 GN=hypF PE=3 SV=1	2	79.6	7.6	18.8	3	5.7	3.21	258	A0A6L3Q4U2	N	C	N	N	NO	0
183	C	true	UPI00048C6743	Poly(A) polymerase I OS=Cronobacter sakazakii OX=28141 GN=pcnB PE=3 SV=1	4	54.6	9.6	65	6	14.2	3.02	183	A0A347MKY6	N	C	C	C	NO	0
149	C	true	UPI00048E1CE5	Formate hydrogenlyase transcriptional activator FlhA OS=Cronobacter sakazakii OX=28141 GN=flhA PE=4 SV=1	2	77.7	5.8	93.4	8	14.3	4.15	149	A0A2S9U875	N	C	C	C	NO	0
135	C	true	UPI00048ED6C1	Bifunctional protein GlmU OS=Cronobacter sakazakii OX=28141 GN=glmU PE=3 SV=1	3	49.1	6.1	122.3	6	20	1.61	135	A0A2S9UCE1	C	C	C	C	NO	0
158	C	true	UPI0004A896EA	Chemotaxis protein CheA OS=Cronobacter sakazakii OX=28141 GN=DC438_08800 PE=4 SV=1	5	72	4.7	106.7	11	26.9	2.6	158	A0A3S9IYT4	C (GO)	C	C	C	NO	0
116	C	true	UPI000517C126	(P)ppGpp synthetase OS=Cronobacter dublinensis subsp. dublinensis LMG 23823 OX=1159554 GN=AFK67_20310 PE=3 SV=1	8	79.5	8.9	75.9	2	3.5	1.41	116	A0A0K2P7J2	N	C	C	C	NO	0
166	IM	true	UPI000517C7BF	Cytochrome bo(3) ubiquinol oxidase subunit 1 OS=Cronobacter dublinensis subsp. dublinensis LMG 23823 OX=1159554 GN=AFK67_05040 PE=3 SV=1	10	74.5	6.4	36.4	2	5.1	1.94	166	A0A0K2P015	MEMBR	IM	IM	IM	NO	14
251	C	true	UPI000517E32E	Peptidase PmbA OS=Cronobacter dublinensis subsp. dublinensis LMG 23823 OX=1159554 GN=pmbA PE=3 SV=1	13	48.7	5.4	19.4	2	4.2	7.62	251	A0A0K2P653	N	C	C	C	NO	0
44	C	true	UPI000517F5D0	Phosphoglycerate kinase OS=Cronobacter malonaticus OX=413503 GN=pgk PE=3 SV=1	3	41.3	5.1	525.1	16	59.7	3.34	44	A0A423XZ72	C	C	C	C	NO	0
223	C	true	UPI000517FBC1	Ribosomal RNA large subunit methyltransferase J OS=Cronobacter malonaticus OX=413503 GN=rlmJ PE=3 SV=1	3	32	8.9	20.2	2	10	5.86	223	A0A423XVB0	N	C	C	C	NO	0
102	OM	true	UPI0005180A81	Outer membrane lipoprotein Blc OS=Cronobacter turicensis OX=413502 GN=BS411_14430 PE=3 SV=1	8	20	9.6	75.8	3	17.5	1.76	102	A0A2T7B399	OM	PP	OM	OM	LIPO(Sec/SPII)	0
228	N	true	UPI0005180F14	DNA repair protein RadA OS=Cronobacter malonaticus OX=413503 GN=radA PE=3 SV=1	3	49.4	7.1	51.4	2	4.6	5.83	228	A0A423XXF6	N	C	N	N	NO	0
394	IM	true	UPI00051858AC	Ribose import ATP-binding protein RbsA OS=Cronobacter universalis NCTC 9529 OX=1074000 GN=rbsA_1 PE=4 SV=1	9	54.2	5.4	13.8	2	4.1	5.59	394	A0A376E674	N	C	IM	More attention needed	NO	0
231	C	true	UPI00051865C4	Pseudouridine synthase OS=Cronobacter dublinensis subsp. dublinensis LMG 23823 OX=1159554 GN=rluD PE=3 SV=1	6	36.9	6.3	42.2	2	7.7	3.5	231	A0A0K2P4Y4	N	C	C	C	NO	0
83	C	true	UPI0005188646	Glutamate 5-kinase OS=Cronobacter dublinensis subsp. dublinensis LMG 23823 OX=1159554 GN=proB PE=3 SV=1	7	39.3	6.2	248	7	25.6	3.23	83	A0A0K2NZL5	C	C	C	C	NO	0
98	OM	true	UPI0005193077	MltA-interacting protein MipA OS=Cronobacter dublinensis subsp. dublinensis LMG 23823 OX=1159554 GN=AFK67_08345 PE=3 SV=1	9	27.6	5.2	88.4	2	10.9	2.14	98	A0A0K2P178	OM (GO)	OM	OM	OM	SP(Sec/SPI)	0
317	C	true	UPI000519815D	DNA polymerase III subunit gamma/tau OS=Cronobacter dublinensis subsp. dublinensis LMG 23823 OX=1159554 GN=dnaX PE=3 SV=1	12	72.6	6.3	27.4	2	3.5	3.12	317	A0A0K2P068	N	C	C	C	NO	0
172	C	true	UPI000519A92F	Acetolactate synthase OS=Cronobacter dublinensis subsp. dublinensis LMG 23823 OX=1159554 GN=AFK67_03590 PE=3 SV=1	7	62.7	5.6	73.4	2	5.1	3.09	172	A0A0K2NYH3	N	C	C	C	NO	0
117	C	true	UPI000519C62F	Glycerol kinase OS=Cronobacter dublinensis subsp. dublinensis LMG 23823 OX=1159554 GN=glpK PE=3 SV=1	8	56.3	5.6	44.2	2	4.8	1.78	117	A0A0K2P7L1	N	C	C	C	NO	0
299	PP	true	UPI000519D5B6	Biosynthetic arginine decarboxylase OS=Cronobacter dublinensis subsp. dublinensis LMG 23823 OX=1159554 GN=speA PE=3 SV=1	13	73.8	4.9	26	2	4.9	3.78	299	A0A0K2P6A2	N	PP	PP	PP	NO	0
101	C	true	UPI000575F121	4-alpha-glucanotransferase OS=Cronobacter universalis NCTC 9529 OX=1074000 GN=malQ PE=3 SV=1	5	79	8.2	247.4	4	5.7	5.23	101	A0A376EZW8	N	C	C	C	NO	0
117	C	true	UPI0005760173	Transcriptional regulator OS=Cronobacter dublinensis subsp. dublinensis LMG 23823 OX=1159554 GN=AFK67_08775 PE=4 SV=1	11	78	5.9	75.5	4	8.1	2.88	117	A0A0K2P1E8	N	C	C	C	NO	0
103	C	true	UPI0005760610	ATP-dependent Clp protease ATP-binding subunit ClpA OS=Cronobacter universalis NCTC 9529 OX=1074000 GN=clpA PE=3 SV=1	3	84.1	6	75.6	5	6.5	2.25	103	A0A376E7A9	N	C	C	C	NO	0
118	C	true	UPI0005760D25	SpoVR family protein OS=Cronobacter muytjensii OX=413501 GN=AUN14_14875 PE=4 SV=1	7	60.8	5.6	160.7	5	10.6	1.73	118	A0A2T7AR04	N	C	C	C	NO	0
33	IM	true	UPI0005761047	ATP synthase subunit beta OS=Cronobacter universalis NCTC 9529 OX=1074000 GN=atpD PE=3 SV=1	3	50.1	4.9	470.9	12	37.4	2.04	33	A0A376F007	MEMBR	C	MULTI	MEMBR	NO	0
175	C	true	UPI0005762EBD	Arginine deiminase OS=Cronobacter universalis NCTC 9529 OX=1074000 GN=arcA_1 PE=3 SV=1	8	45.5	5.5	90.7	4	10.6	3.55	175	A0A376DZV8	C	C	C	C	NO	0
44	C	true	UPI0005763C62	Alpha-galactosidase OS=Cronobacter universalis NCTC 9529 OX=1074000 GN=rafA PE=3 SV=1	5	79.7	5.9	348.9	8	11.7	1.53	44	A0A376DXC3	N	C	C	C	NO	0
208	C	true	UPI000576531D	ATP-dependent RNA helicase SrmB OS=Cronobacter universalis NCTC 9529 OX=1074000 GN=srmB PE=3 SV=1	6	49.8	9.3	33.4	3	7.2	5.79	208	A0A376ERJ9	C	C	C	C	NO	0
85	C	true	UPI000576964C	L-threonine 3-dehydrogenase OS=Cronobacter universalis NCTC 9529 OX=1074000 GN=tdh PE=3 SV=1	6	37.2	5.8	244.5	6	23.5	3.08	85	A0A376F2G7	C	C	C	C	NO	0
247	C	true	UPI000576A46D	Peptidase PmbA OS=Cronobacter universalis NCTC 9529 OX=1074000 GN=pmbA PE=3 SV=1	4	48.5	5.5	43.7	4	14	3.79	247	A0A376EY08	N	C	C	C	NO	0
117	OM	true	UPI000576B5FD	LPS-assembly protein LptD OS=Cronobacter universalis NCTC 9529 OX=1074000 GN=lptD PE=3 SV=1	7	89.7	5.1	60.1	2	3.8	1.44	117	A0A376E168	OM	OM	OM	OM	SP(Sec/SPI)	0
150	N	true	UPI000576C41C	Uncharacterized conserved protein OS=Cronobacter universalis NCTC 9529 OX=1074000 GN=NCTC9529_03057 PE=4 SV=1	9	97.2	6.2	111.4	4	5.3	3.52	150	A0A376ET60	N	IM	C	More attention needed	NO	0
178	C	true	UPI000576D245	Acetolactate synthase OS=Cronobacter universalis NCTC 9529 OX=1074000 GN=ilvI PE=3 SV=1	3	62.7	5.5	52.5	2	3.1	2.57	178	A0A376E171	N	C	C	C	NO	0
174	OM	true	UPI000576E62A	MipA/OmpV family protein OS=Cronobacter muytjensii OX=413501 GN=AUN14_05525 PE=3 SV=1	8	27.6	5.1	56.9	4	24.6	3.65	174	A0A2T7AWD3	OM (GO)	OM	OM	OM	SP(Sec/SPI)	0
104	OM	true	UPI0005770448	Outer membrane lipoprotein Blc OS=Cronobacter dublinensis subsp. dublinensis LMG 23823 OX=1159554 GN=AFK67_18150 PE=3 SV=1	10	20	9.3	229.3	4	22	2.57	104	A0A0K2P7Z0	OM	PP	OM	OM	LIPO(Sec/SPII)	0
127	C	true	UPI0005770A7C	Ribosomal RNA large subunit methyltransferase M OS=Cronobacter universalis NCTC 9529 OX=1074000 GN=rlmM PE=3 SV=1	5	41.8	7	149.4	4	12.6	6.44	127	A0A376EVV8	C	C	C	C	NO	0
70	C	true	UPI000577394C	GTPase Der OS=Cronobacter universalis NCTC 9529 OX=1074000 GN=der PE=3 SV=1	3	55.1	5.7	345.5	12	29.9	3.45	70	A0A376ESW6	N	C	C	C	NO	0
187	C	true	UPI0005774FE6	Histidine--tRNA ligase OS=Cronobacter universalis NCTC 9529 OX=1074000 GN=hisS PE=3 SV=1	2	47.1	5.3	77.1	6	15.8	2.33	187	A0A376EQJ6	C	C	C	C	NO	0
138	C	true	UPI0005777570	Bifunctional aspartokinase/homoserine dehydrogenase OS=Cronobacter universalis NCTC 9529 OX=1074000 GN=metL PE=3 SV=1	10	88.8	5.5	110.9	6	7.8	2.26	138	A0A376DXL9	N	C	C	C	NO	0
69	C	true	UPI0005779538	Glyceraldehyde-3-phosphate dehydrogenase OS=Cronobacter universalis NCTC 9529 OX=1074000 GN=gapA PE=3 SV=1	5	35.6	6.3	351.1	10	32.6	3.26	69	A0A376EC73	N	C	C	C	NO	0
196	N	true	UPI0005779C05	Uncharacterized protein conserved in bacteria, putative virulence factor OS=Cronobacter universalis NCTC 9529 OX=1074000 GN=NCTC9529_01997 PE=4 SV=1	12	110.6	5.5	41.2	2	2.3	3.23	196	A0A376EFY6	N	C	N	N	NO	0
22	IM	true	UPI000577A023	Ribonuclease E OS=Cronobacter universalis NCTC 9529 OX=1074000 GN=rne PE=3 SV=1	7	116.9	5.6	670.4	15	19.2	1.54	22	A0A376E8T8	IM	IM	C	IM	NO	0
101	C	true	UPI000577A18D	Acetolactate synthase OS=Cronobacter muytjensii OX=413501 GN=AUN14_13520 PE=3 SV=1	2	62.7	5.6	200.7	5	12.5	4.21	101	A0A2T7AR86	N	C	C	C	NO	0
34	C	true	UPI000577D663	Proline--tRNA ligase OS=Cronobacter universalis NCTC 9529 OX=1074000 GN=proS PE=3 SV=1	4	63.4	5.1	650.6	12	27.1	3.07	34	A0A376E267	C	C	C	C	NO	0
261	C	true	UPI000577D990	ATP phosphoribosyltransferase OS=Cronobacter universalis NCTC 9529 OX=1074000 GN=hisG PE=3 SV=1	7	33.3	5.6	40.4	2	7.4	3.06	261	A0A376EP79	C	C	C	C	NO	0
94	C	true	UPI000578135A	Chromosome partition protein MukB OS=Cronobacter universalis NCTC 9529 OX=1074000 GN=mukB PE=3 SV=1	5	168.7	5.4	133.6	7	6.4	1.41	94	A0A376E9K5	C	C	C	C	NO	0
98	C	true	UPI0005BC81F2	Ribose-phosphate pyrophosphokinase OS=Cronobacter dublinensis subsp. dublinensis LMG 23823 OX=1159554 GN=prs PE=3 SV=1	8	34.9	5.1	127.7	5	20.9	1.87	98	A0A0K2P3A9	C	C	C	C	NO	0
47	C	true	UPI0007AB9598	EIIAB-Man OS=Cronobacter sakazakii OX=28141 GN=DC438_09220 PE=4 SV=1	6	34.8	5.9	490.3	3	16.2	3.71	47	A0A3Q9CI06	C	C	C	C	NO	0
201	C	true	UPI0007ABBA1B	ATP-dependent RNA helicase RhlE OS=Cronobacter sakazakii OX=28141 GN=rhlE PE=3 SV=1	6	51.9	10	37.4	4	10.1	4.93	201	A0A3S9J1W7	C	C	C	C	NO	0
109	C	true	UPI0008FBF111	Poly(A) polymerase I OS=Cronobacter muytjensii OX=413501 GN=pcnB PE=3 SV=1	8	54.3	9.6	90.2	5	12.5	2.43	109	A0A2T7AJW6	N	C	C	C	NO	0
182	C	true	UPI0008FC0802	PhoH family protein OS=Cronobacter muytjensii OX=413501 GN=AUN14_01600 PE=3 SV=1	6	40.5	6.1	65.2	3	10.9	3.16	182	A0A2T7AZQ1	N	C	C	C	NO	0
106	C	true	UPI0008FFC5F1	Poly(A) polymerase I OS=Cronobacter turicensis OX=413502 GN=pcnB PE=3 SV=1	7	54.6	9.5	184.7	8	19	2.92	106	A0A2T7B862	N	C	C	C	NO	0
170	IM	true	UPI0009488B50	Methyl-accepting chemotaxis protein OS=Cronobacter muytjensii OX=413501 GN=AUN14_19815 PE=4 SV=1	12	59.3	4.9	93.9	2	3.4	3.4	170	A0A2T7AJS3	MEMBR (GO)	IM	IM	IM	NO	2
123	N	true	UPI0009488D17	Hydrogenase large subunit OS=Cronobacter muytjensii OX=413501 GN=hycE PE=4 SV=1	6	64.7	6.1	153.6	9	19.7	2.77	123	A0A2T7B0M2	N	C	MULTI	N	NO	0
120	C	true	UPI00094891BF	ATP-dependent RNA helicase RhlB OS=Cronobacter muytjensii OX=413501 GN=rhlB PE=3 SV=1	8	47	7	151.7	3	8.3	5.25	120	A0A2T7ASY4	C	C	C	C	NO	0
190	C	true	UPI0009489278	Peptidase B OS=Cronobacter muytjensii OX=413501 GN=pepB PE=3 SV=1	9	46.4	5.8	58.2	5	15.2	4.56	190	A0A2T7AQE1	C	C	C	C	NO	0
136	OM	true	UPI000948929F	Nucleoside-specific channel-forming protein Tsx OS=Cronobacter turicensis OX=413502 GN=BS411_03770 PE=3 SV=1	9	33.1	5.6	101.8	2	9.6	4.08	136	A0A2T7B992	OM	OM	OM	OM	SP(Sec/SPI)	0
200	OM	true	UPI000948943A	Outer membrane protein assembly factor BamC OS=Cronobacter muytjensii OX=413501 GN=bamC PE=3 SV=1	10	37.1	6	37.9	2	7.8	3.26	200	A0A2T7AW28	OM	OM	OM	OM	LIPO(Sec/SPII)	0
161	C	true	UPI0009489586	Alanine transaminase OS=Cronobacter muytjensii OX=413501 GN=AUN14_09070 PE=4 SV=1	5	46.2	7.7	70.3	4	12.1	3.48	161	A0A2T7AU07	N	C	C	C	NO	0
30	OM	true	UPI0009489850	Porin OS=Cronobacter turicensis OX=413502 GN=BS411_13535 PE=3 SV=1	5	40.1	4.8	533.7	6	19.2	2.37	30	A0A2T7B3K1	MEMBR	OM	OM	OM	SP(Sec/SPI)	1
304	N	true	UPI0009489BAB	2-dehydropantoate 2-reductase OS=Cronobacter turicensis OX=413502 GN=BS411_03840 PE=3 SV=1	7	33.8	6.5	25.3	2	8.2	3.78	304	A0A2T7B9B4	N	C	N	N	NO	0
284	N	true	UPI0009489D60	Cyclic di-GMP phosphodiesterase OS=Cronobacter turicensis OX=413502 GN=BS411_13000 PE=4 SV=1	10	74.1	5.7	33.3	2	3.6	6.7	284	A0A2T7B4B3	N	C	IM	More attention needed	NO	0
336	PP	true	UPI0009489EA4	Serine-type D-Ala-D-Ala carboxypeptidase OS=Cronobacter turicensis OX=413502 GN=BS411_18830 PE=3 SV=1	6	51.8	9.1	25.7	3	9.2	2.65	336	A0A2T7B127	N	OM	PP	MEMBR	SP(Sec/SPI)	0
274	C	true	UPI0009489EF4	Alpha-D-glucose phosphate-specific phosphoglucomutase OS=Cronobacter muytjensii OX=413501 GN=AUN14_01730 PE=3 SV=1	5	58.4	5.4	30.8	2	4.8	3.54	274	A0A2T7AZC9	N	C	C	C	NO	0
73	C	true	UPI0009489F38	HDOD domain-containing protein OS=Cronobacter muytjensii OX=413501 GN=AUN14_09915 PE=4 SV=1	6	46.5	5.9	174.7	3	7.9	2.81	73	A0A2T7AT28	N	C	C	C	NO	0
31	IM	true	UPI000948A65E	NAD(P)/FAD-dependent oxidoreductase OS=Cronobacter muytjensii OX=413501 GN=AUN14_05845 PE=4 SV=1	3	47.3	9.2	744.5	17	50.9	3.11	31	A0A2T7AWN0	N	C	IM	More attention needed	NO	0
129	IM	true	UPI000948A679	Methyl-accepting chemotaxis protein OS=Cronobacter turicensis OX=413502 GN=BS411_02835 PE=4 SV=1	6	59.4	4.9	64	2	4.3	1.65	129	A0A2T7B9S1	IM	IM	IM	IM	NO	2
274	C	true	UPI000948AE08	tRNA/rRNA methyltransferase OS=Cronobacter turicensis OX=413502 GN=BS411_21175 PE=4 SV=1	10	38.2	9	35.6	2	10.4	6.34	274	A0A2T7AW79	N	C	C	C	NO	0
198	C	true	UPI000948B041	Transcription-repair-coupling factor OS=Cronobacter muytjensii OX=413501 GN=mfd PE=3 SV=1	11	129.8	5.8	31.9	5	5.4	4.89	198	A0A2T7AWJ7	C	C	C	C	NO	0
263	C	true	UPI000948B262	RNA polymerase-associated protein RapA OS=Cronobacter muytjensii OX=413501 GN=rapA PE=3 SV=1	13	109.7	5.1	39.8	2	2	2.89	263	A0A2T7AR71	N	C	C	C	NO	0
189	C	true	UPI000948B2A0	Citrate lyase alpha chain OS=Cronobacter turicensis OX=413502 GN=citF PE=4 SV=1	7	54.1	6.3	76.5	4	14.9	3.77	189	A0A2T7B7B0	C	C	C	C	NO	0
129	C	true	UPI000948B714	Phosphoenolpyruvate carboxylase OS=Cronobacter muytjensii OX=413501 GN=ppc PE=3 SV=1	10	98.9	5.7	44.3	2	3.2	1.98	129	A0A2T7AUA3	N	C	C	C	NO	0
275	C	true	UPI000948BB2E	DUF1722 domain-containing protein OS=Cronobacter muytjensii OX=413501 GN=AUN14_01780 PE=4 SV=1	13	36.7	9	30.3	2	6.9	4.61	275	A0A2T7AZE1	N	C	C	C	NO	0
189	EC	true	UPI000948BF70	Flagellar hook-filament junction protein FlgL OS=Cronobacter turicensis OX=413502 GN=flgL PE=4 SV=1	10	34.5	4.7	37.3	2	10	1.84	189	A0A2T7B3V3	EC	EC	EC	EC	NO	0
101	OM	true	UPI000948C2F8	LPS-assembly protein LptD OS=Cronobacter muytjensii OX=413501 GN=lptD PE=3 SV=1	9	89.6	5.1	86.8	2	4.6	1.59	101	A0A2T7AR89	OM	OM	OM	OM	SP(Sec/SPI)	0
48	IM	true	UPI000948CA56	Ribonuclease E OS=Cronobacter turicensis OX=413502 GN=rne PE=3 SV=1	13	117.8	5.4	778.1	11	12.4	2.3	48	A0A2T7B3X7	IM	IM	C	IM	NO	0
212	C	true	UPI000948CC84	SelB translation factor OS=Cronobacter muytjensii OX=413501 GN=AUN14_18455 PE=4 SV=1	9	67.4	6.9	32.3	2	2.8	2.84	212	A0A2T7AM27	C (GO)	C	C	C	NO	0
6	OM	true	UPI000948CCAB	Porin OmpC OS=Cronobacter turicensis OX=413502 GN=BS411_18865 PE=3 SV=1	2	41.3	4.5	3376	17	45.1	1.85	6	A0A2T7B0Q0	MEMBR	OM	OM	OM	SP(Sec/SPI)	0
408	N	true	UPI000948CE62	2-octaprenyl-3-methyl-6-methoxy-1,4-benzoquinol hydroxylase OS=Cronobacter turicensis OX=413502 GN=BS411_15955 PE=3 SV=1	10	42.8	9	16	2	5.6	5.49	408	A0A2T7B275	N	C	MULTI	N	NO	0
85	C	true	UPI000948D206	Anaerobic ribonucleoside-triphosphate reductase OS=Cronobacter turicensis OX=413502 GN=BS411_08010 PE=4 SV=1	6	79.7	6.4	159	7	12.5	2.4	85	A0A2T7B7H9	N	C	C	C	NO	0
282	C	true	UPI000948D3F1	Ribosomal RNA large subunit methyltransferase K/L OS=Cronobacter muytjensii OX=413501 GN=rlmL PE=3 SV=1	10	79.2	8.6	28.9	3	5.1	0.91	282	A0A2T7AMM7	C	C	C	C	NO	0
226	PP	true	UPI000948D476	Secretion protein HlyD OS=Cronobacter turicensis OX=413502 GN=BS411_20115 PE=4 SV=1	9	36.4	6.9	26.4	2	5.4	2.32	226	A0A2T7AYX5	N	OM	IM	MEMBR	NO	1
4	EC	true	UPI000948D691	Flagellin OS=Cronobacter muytjensii OX=413501 GN=AUN14_03990 PE=3 SV=1	9	29.1	5	3518.7	10	48	1.99	4	A0A2T7AXR3	EC	EC	EC	EC	NO	0
129	N	true	UPI000948D997	Formate dehydrogenase subunit alpha OS=Cronobacter turicensis OX=413502 GN=BS411_06015 PE=3 SV=1	9	78.9	5.7	127.3	6	12.4	2.34	129	A0A2T7B7Y0	N	PP	C	More attention needed	NO	0
249	C	true	UPI000948DA8E	Ubiquinone/menaquinone biosynthesis C-methyltransferase UbiE OS=Cronobacter muytjensii OX=413501 GN=ubiE PE=3 SV=1	3	28.1	8.4	43.5	2	10.4	3.66	249	A0A2T7ARN6	N	C	C	C	NO	0
28	C	true	UPI000948DBA6	Amidophosphoribosyltransferase OS=Cronobacter turicensis OX=413502 GN=purF PE=3 SV=1	3	56.5	5.6	1138.5	15	27.7	2.8	28	A0A2T7AWX4	N	C	C	C	NO	0
264	C	true	UPI000948DD71	ABC transporter ATP-binding protein OS=Cronobacter turicensis OX=413502 GN=BS411_00075 PE=4 SV=1	8	71.5	5.6	39.8	2	3.3	5.66	264	A0A2T7BAA0	N	C	C	C	NO	0
16	C	true	UPI000948E211	Formate C-acetyltransferase OS=Cronobacter muytjensii OX=413501 GN=pflB PE=3 SV=1	2	85.1	5.7	951.8	16	30.3	1.71	16	A0A2T7AMI5	C	C	C	C	NO	0
29	C	true	UPI000948E49E	Lon protease OS=Cronobacter muytjensii OX=413501 GN=lon PE=2 SV=1	3	87.4	5.8	569.6	17	27.4	2.47	29	A0A2T7AQD6	C	C	C	C	NO	0
55	N	true	UPI000948E697	Acetolactate synthase AlsS OS=Cronobacter turicensis OX=413502 GN=alsS PE=3 SV=1	3	60.2	5.5	252.6	6	11.3	1.49	55	A0A2T7B632	N	IM	C	More attention needed	NO	0
368	N	true	UPI000948EBB6	Gfo/Idh/MocA family oxidoreductase OS=Cronobacter turicensis OX=413502 GN=BS411_14040 PE=4 SV=1	12	33.9	6.8	17	2	11.7	4.09	368	A0A2T7B3V4	N	C	N	N	NO	0
252	C	true	UPI000948EC82	Isoleucine--tRNA ligase OS=Cronobacter muytjensii OX=413501 GN=ileS PE=3 SV=1	13	104.3	5.8	35	2	2	5.48	252	A0A2T7ARA1	C	C	C	C	NO	0
103	C	true	UPI000948ED07	Asparagine--tRNA ligase OS=Cronobacter muytjensii OX=413501 GN=asnS PE=3 SV=1	11	52.5	5.1	192.5	6	15	4.02	103	A0A2T7AMP0	C	C	C	C	NO	0
214	C	true	UPI000948EEFB	Ribosomal RNA small subunit methyltransferase C OS=Cronobacter muytjensii OX=413501 GN=rsmC PE=3 SV=1	11	37.4	5.6	56.2	3	13.5	4.57	214	A0A2T7ARG4	C	C	C	C	NO	0
216	IM	true	UPI000948F027	Macrolide transporter subunit MacA OS=Cronobacter muytjensii OX=413501 GN=AUN14_17085 PE=3 SV=1	11	40.6	9.2	26.7	2	5.4	6.24	216	A0A2T7ANK9	MEMBR (GO)	IM	IM	IM	NO	1
155	C	true	UPI000948F382	Formate hydrogenlyase transcriptional activator FlhA OS=Cronobacter turicensis OX=413502 GN=BS411_05895 PE=4 SV=1	6	77.8	6	78.8	6	11.7	2.19	155	A0A2T7B7W9	N	C	C	C	NO	0
38	C	true	UPI000948F3B4	Ribonuclease R OS=Cronobacter turicensis OX=413502 GN=rnr PE=3 SV=1	6	93.6	8.3	608.9	19	28.3	3	38	A0A2T7B046	C	C	C	C	NO	0
73	C	true	UPI000948F65E	ATP-dependent RNA helicase RhlB OS=Cronobacter turicensis OX=413502 GN=rhlB PE=3 SV=1	1	47	6.7	318.1	15	43.9	3.22	73	A0A2T7B4I6	C	C	C	C	NO	0
199	C	true	UPI00094900FB	Trehalose-6-phosphate synthase OS=Cronobacter muytjensii OX=413501 GN=AUN14_04185 PE=3 SV=1	12	53.7	5.9	65.6	3	7.2	4.48	199	A0A2T7AXW8	MEMBR (GO)	C	MULTI	MEMBR (GO)	NO	1
203	C	true	UPI000949068D	Signal recognition particle protein OS=Cronobacter turicensis OX=413502 GN=ffh PE=3 SV=1	7	49.7	9.6	24.6	2	6	2.32	203	A0A2T7B8Y6	C	C	IM	C	NO	0
216	C	true	UPI00094906D2	ATP-binding protein Uup OS=Cronobacter muytjensii OX=413501 GN=uup PE=3 SV=1	1	71.4	5.4	55.7	3	5.2	3.51	216	A0A2T7AML4	C	C	C	C	NO	0
262	C	true	UPI00094909C8	YciK family oxidoreductase OS=Cronobacter muytjensii OX=413501 GN=AUN14_09585 PE=4 SV=1	10	27.9	6.5	32.4	2	11.1	3.66	262	A0A2T7ATQ5	N	C	C	C	NO	0
142	C	true	UPI0009490BCB	HTH-type transcriptional regulator CysB OS=Cronobacter turicensis OX=413502 GN=BS411_11740 PE=3 SV=1	4	36.1	6.6	105.5	4	11.7	4.1	142	A0A2T7B599	N	C	C	C	NO	0
271	C	true	UPI0009490E94	Thymidylate synthase OS=Cronobacter muytjensii OX=413501 GN=thyA PE=3 SV=1	10	30.5	5.9	37	2	9.8	5.69	271	A0A2T7APD0	C	C	C	C	NO	0
228	C	true	UPI00094915DB	Bifunctional aspartokinase/homoserine dehydrogenase OS=Cronobacter turicensis OX=413502 GN=BS411_03160 PE=3 SV=1	9	89	5.6	23.6	2	3	2.63	228	A0A2T7BA60	N	C	C	C	NO	0
78	IM	true	UPI00094916C6	Ribonuclease E OS=Cronobacter muytjensii OX=413501 GN=rne PE=3 SV=1	13	118.2	5.6	142.4	6	6.5	0.74	78	A0A2T7AWM4	IM	IM	C	IM	NO	0
220	N	true	UPI0009491860	Virulence factor SrfB OS=Cronobacter turicensis OX=413502 GN=BS411_09980 PE=4 SV=1	14	110.5	5.5	54.2	4	4.3	4.94	220	A0A2T7B5F4	N	C	N	N	NO	0
171	IM	true	UPI000949186B	Chemoreceptor OS=Cronobacter muytjensii OX=413501 GN=AUN14_18595 PE=4 SV=1	10	68.9	6	93.8	2	2.9	3.65	171	A0A2T7ALL0	MEMBR (GO)	IM	IM	IM	NO	0
168	C	true	UPI00094918C0	23S rRNA (guanosine-2'-O-)-methyltransferase RlmB OS=Cronobacter muytjensii OX=413501 GN=rlmB PE=3 SV=1	2	26.3	6.2	95.6	4	26.3	4.23	168	A0A2T7AYL8	C	C	C	C	NO	0
104	IM	true	UPI0009491B50	Efflux pump membrane transporter OS=Cronobacter turicensis OX=413502 GN=BS411_08795 PE=3 SV=1	7	113.5	5.7	96.9	5	6.7	1.37	104	A0A2T7B6H4	MEMBR	IM	IM	IM	NO	11
234	C	true	UPI0009491BCD	ATP-dependent DNA helicase RecG OS=Cronobacter turicensis OX=413502 GN=recG PE=3 SV=1	11	76.6	6.2	49	2	3.2	2.37	234	A0A2T7BB73	N	C	C	C	NO	0
218	C	true	UPI0009491C2A	Acetyltransferase component of pyruvate dehydrogenase complex OS=Cronobacter turicensis OX=413502 GN=aceF PE=3 SV=1	9	66.5	5.1	20.8	2	4.9	1.75	218	A0A2T7B879	N	C	C	C	NO	0
52	C	true	UPI0009491D31	Probable cytosol aminopeptidase OS=Cronobacter muytjensii OX=413501 GN=pepA PE=3 SV=1	6	54.8	6.8	332.1	10	25	1.75	52	A0A2T7AX71	C	C	C	C	NO	0
185	C	true	UPI0009491DBD	KR domain-containing protein OS=Cronobacter turicensis OX=413502 GN=BS411_16850 PE=4 SV=1	5	26.8	5.5	78.4	2	11.3	3.13	185	A0A2T7B1R5	N	C	C	C	NO	0
26	C	true	UPI0009758F2F	Serine hydroxymethyltransferase OS=Cronobacter sakazakii OX=28141 GN=glyA PE=3 SV=1	3	45.5	6.2	898	15	47.2	3.28	26	A0A6L3RI45	C	C	C	C	NO	0
172	C	true	UPI0009B24CAE	ATP-dependent RNA helicase HrpA OS=Cronobacter sakazakii OX=28141 GN=DC438_10735 PE=4 SV=1	7	148.2	7.9	92.6	10	9.8	3.34	172	A0A3Q9CIG5	N	C	C	C	NO	0
165	C	true	UPI0009B93A78	Uncharacterized protein OS=Cronobacter sakazakii OX=28141 GN=FZH93_01240 PE=4 SV=1	1	24.1	9.4	52	2	9.5	4.56	165	A0A6L3PXZ8	N	C	C	C	NO	0
73	PP	true	UPI0009BA0B99	Conjugal transfer protein TraB OS=Cronobacter sakazakii OX=28141 GN=FZH93_01250 PE=4 SV=1	1	44.7	6.9	447	8	35	3.24	73	A0A6L3PKB7	N	PP	PP	PP	NO	1
231	N	true	UPI0009BB49B5	TraC family protein OS=Cronobacter sakazakii OX=28141 GN=FZH93_01260 PE=4 SV=1	1	96.1	5.6	23.1	2	2.5	2.32	231	A0A6L3R6A0	N	IM	MULTI	N	NO	0
107	N	true	UPI0009BB9548	Uncharacterized protein OS=Cronobacter sakazakii OX=28141 GN=FZH93_01245 PE=4 SV=1	1	29.6	6.5	204.7	4	17.8	2.14	107	A0A6L3PWA3	N	OM	N	N	SP(Sec/SPI)	0
150	N	true	UPI0009BBBF85	TraV family lipoprotein OS=Cronobacter sakazakii OX=28141 GN=FZH93_01255 PE=4 SV=1	1	18.3	5.3	90.4	4	32.4	2.88	150	A0A6L3PM93	N	PP	N	N	LIPO(Sec/SPII)	0
161	C	true	UPI0009F8760B	Formate dehydrogenase subunit alpha OS=Cronobacter turicensis OX=413502 GN=BS411_06030 PE=3 SV=1	6	79	5.7	19.2	2	3.6	1.62	161	A0A2T7B7S3	N	C	C	C	LIPO(Sec/SPII) < 0.9	0
175	C	true	UPI0009F88349	Formate dehydrogenase subunit alpha OS=Cronobacter muytjensii OX=413501 GN=AUN14_00790 PE=3 SV=1	8	78.7	5.9	69.2	5	11.9	3.35	175	A0A2T7B0K6	N	C	C	C	LIPO(Sec/SPII) < 0.9	0
235	C	true	UPI000A0F500E	Uncharacterized protein OS=Cronobacter sakazakii OX=28141 GN=DC438_00625 PE=4 SV=1	3	37.3	9.5	22.7	2	6.5	3.71	235	A0A3Q9CEN1	N	C	C	C	NO	0
114	C	true	UPI000A1DD2FA	Transcription-repair-coupling factor OS=Cronobacter sakazakii OX=28141 GN=mfd PE=3 SV=1	7	130	5.8	168.3	10	10.9	3.67	114	A0A3Q9CI65	C	C	C	C	NO	0
245	C	true	UPI000A1DE720	1,4-dihydroxy-2-naphthoyl-CoA synthase OS=Cronobacter sakazakii OX=28141 GN=menB PE=3 SV=1	3	31.6	6	44.3	2	9.1	2.42	245	A0A3Q9CFF3	N	C	C	C	NO	0
95	C	true	UPI000A1E7F43	Phosphoglycerate kinase OS=Cronobacter sakazakii OX=28141 GN=pgk PE=3 SV=1	4	41.2	5.1	94.8	5	18.1	2.01	95	A0A3S9IWK8	C	C	C	C	NO	0
20	C	true	UPI000A1F1CF3	Ribonuclease E OS=Cronobacter sakazakii OX=28141 GN=rne PE=3 SV=1	5	117.4	5.5	789.8	15	20.2	1.47	20	A0A3Q9CKL8	IM	C	C	C	NO	0
114	C	true	UPI000A1F206D	1-deoxy-D-xylulose-5-phosphate synthase OS=Cronobacter sakazakii OX=28141 GN=dxs PE=3 SV=1	6	67.7	6.2	173.1	5	10	4.7	114	A0A3Q9CJ06	N	C	C	C	NO	0
97	C	true	UPI000A1F48C6	Isovaleryl-CoA dehydrogenase OS=Cronobacter sakazakii OX=28141 GN=DC438_03305 PE=3 SV=1	8	60.1	7.7	264.2	7	13.8	3.45	97	A0A3Q9CEC7	N	C	C	C	NO	0
58	C	true	UPI000A1F5540	Glutamine--fructose-6-phosphate aminotransferase [isomerizing] OS=Cronobacter sakazakii OX=28141 GN=glmS PE=3 SV=1	4	66.4	5.5	435.8	10	29.1	3.28	58	A0A3S9IU96	C	C	C	C	NO	0
216	C	true	UPI000A1F64CC	Transcriptional regulatory protein TyrR OS=Cronobacter sakazakii OX=28141 GN=DC438_10560 PE=4 SV=1	8	58.1	6	47.8	3	6.2	3.6	216	A0A3S9IZR5	N	C	C	C	NO	0
59	C	true	UPI000A1F65F2	Anaerobic ribonucleoside-triphosphate reductase OS=Cronobacter sakazakii OX=28141 GN=DC438_03630 PE=4 SV=1	1	79.8	6.9	534.5	12	24.3	3.55	59	A0A3S9IW45	N	C	C	C	NO	0
143	C	true	UPI000A1F7298	Carbamate kinase OS=Cronobacter sakazakii OX=28141 GN=arcC PE=3 SV=1	6	32.3	5.2	106.6	2	7.3	3.7	143	A0A3S9J452	N	C	C	C	NO	0
73	C	true	UPI000A200CC3	Indolepyruvate decarboxylase OS=Cronobacter sakazakii OX=28141 GN=DC438_06565 PE=3 SV=1	5	59.5	5.4	197.5	5	13.2	2.08	73	A0A3Q9CFD3	N	C	C	C	NO	0
109	C	true	UPI000A41ED12	Phosphoenolpyruvate carboxylase OS=Cronobacter universalis NCTC 9529 OX=1074000 GN=ppc PE=3 SV=1	6	97.4	5.7	55	3	3.8	2.4	109	A0A376DWW2	N	C	C	C	NO	0
210	MEMBR	true	UPI000AF3731E	NADH-quinone oxidoreductase OS=Cronobacter universalis NCTC 9529 OX=1074000 GN=nuoG PE=3 SV=1	8	100.4	6.1	29	3	3.2	3.55	210	A0A376ENC5	MEMBR (GO)	C	MULTI	MEMBR (GO)	NO	0
2	C	true	UPI000B4B024A	Elongation factor Tu (Fragment) OS=Cronobacter sakazakii OX=28141 GN=tuf PE=4 SV=1	3	42.8	5.3	11064.4	35	81.3	2.17	2	A0A7V7PTF7	N	C	C	C	NO	0
137	MEMBR	true	UPI000B9467BA	NADH-quinone oxidoreductase OS=Cronobacter sakazakii OX=28141 GN=DC438_06985 PE=3 SV=1	6	100.4	6	136.4	8	12.4	4.29	137	A0A3Q9CKB8	MEMBR (GO)	C	MULTI	MEMBR (GO)	NO	0
261	PP	true	UPI000B9467D0	Glucans biosynthesis protein G OS=Cronobacter sakazakii OX=28141 GN=mdoG PE=3 SV=1	13	57.9	8.3	32.6	4	9.4	3.45	261	A0A347M8L7	PP	PP	PP	PP	SP(Sec/SPI)	0
59	C	true	UPI000BEAC6AD	Glycine--tRNA ligase beta subunit OS=Cronobacter malonaticus OX=413503 GN=glyS PE=3 SV=1	6	76.1	5.4	429	12	23.9	2.73	59	A0A423XW77	C	C	C	C	NO	0
258	N	true	UPI000CF11BB9	Glycosyltransferase family 2 protein OS=Cronobacter sakazakii OX=28141 GN=FZH93_14565 PE=4 SV=1	1	26.3	8.7	41.3	2	6.8	3.93	258	A0A6L3QX55	N	C	N	N	NO	0
125	C	true	UPI000CFAA85F	ATP-dependent RNA helicase SrmB OS=Cronobacter malonaticus OX=413503 GN=srmB PE=3 SV=1	4	49.9	9.3	152.1	6	18	2.79	125	A0A423Y1Y3	C	C	C	C	NO	0
53	C	true	UPI000CFB8E46	Acetyl-CoA carboxylase biotin carboxylase subunit OS=Cronobacter sakazakii OX=28141 GN=accC PE=4 SV=1	5	49.3	6.4	724.1	12	27.8	4.15	53	A0A7V7U0M3	N	C	C	C	NO	0
209	MEMBR	true	UPI000CFD97E1	NADH-quinone oxidoreductase OS=Cronobacter turicensis OX=413502 GN=BS411_19045 PE=3 SV=1	8	100.4	6	49.4	3	5.7	4.2	209	A0A2T7B0V2	MEMBR (GO)	C	MULTI	MEMBR (GO)	NO	0
165	PP	true	UPI000D50016B	Glucans biosynthesis protein G OS=Cronobacter muytjensii OX=413501 GN=mdoG PE=3 SV=1	14	57.8	8.3	67.2	3	7	2.99	165	A0A2T7AJA6	PP	PP	PP	PP	SP(Sec/SPI)	0
5	EC	true	UPI000E00BD51	Flagellin OS=Cronobacter universalis NCTC 9529 OX=1074000 GN=hag PE=3 SV=1	8	29	5	3295.7	11	51.4	2.36	5	A0A376EKP4	EC	EC	EC	EC	NO	0
179	C	true	UPI000F4FA404	Formate dehydrogenase subunit alpha OS=Cronobacter malonaticus OX=413503 GN=C3E80_14645 PE=3 SV=1	4	79	5.7	28.8	4	9.7	2.52	179	A0A423XSW1	N	C	C	C	LIPO(Sec/SPII) < 0.9	0
125	C	true	UPI000F50A13E	Alpha-1,4 glucan phosphorylase OS=Cronobacter malonaticus OX=413503 GN=C3E80_12590 PE=3 SV=1	3	90.7	8.4	78.3	4	6.5	2.52	125	A0A423XV17	N	C	C	C	NO	0
156	C	true	UPI000F50DC08	Citrate lyase alpha chain OS=Cronobacter malonaticus OX=413503 GN=citF PE=4 SV=1	2	54.1	6.5	89	2	5.7	1.14	156	A0A423XZH5	C	C	C	C	NO	0
18	OM	true	UPI000F5CD58B	Porin OmpF OS=Cronobacter sakazakii OX=28141 GN=ompF PE=3 SV=1	2	39.2	4.9	1515.2	13	44.4	1.99	18	A0A6L3QXU3	MEMBR	OM	OM	OM	SP(Sec/SPI)	0
267	C	true	UPI00130B26B5	Replication-associated recombination protein A OS=Cronobacter sakazakii OX=28141 GN=FZH93_03865 PE=3 SV=1	5	49.7	6.1	38.7	2	6.3	2.7	267	A0A6L3RMH0	N	C	C	C	NO	0
12	C	true	UPI00130CE924	Elongation factor G OS=Cronobacter sakazakii OX=28141 GN=fusA PE=3 SV=1	3	77.6	5.3	1476.2	25	48.7	2.88	12	A0A6L3QNU4	C	C	C	C	NO	0
169	C	true	UPI0013C15C97	tRNA (N6-isopentenyl adenosine(37)-C2)-methylthiotransferase MiaB OS=Cronobacter sakazakii OX=28141 GN=miaB PE=4 SV=1	4	53.6	5.2	64	2	7.4	4.09	169	A0A7V7RG01	N	C	C	C	NO	0

## Sheet: sample P
Row	Subcelloc + BLAST	OK	UniParc	Protein	#Alt. Proteins	MW [kDa]	pI	Score	#Peptides	SC [%]	RMS90 [ppm]	Rank	Accession	UniProtKB	CELLO	PSORTb	Subcelloc	SignalP	TMHMM
65	C	true	UPI0000047C5B	30S ribosomal protein S12 OS=Cronobacter condimenti 1330 OX=1073999 GN=rpsL PE=3 SV=1	2	13.7	10.9	385.3	3	16.9	2.34	65	K8AKZ5	C (GO)	C	C	C	NO	0
155	C	true	UPI0000DC3538	Fumarylacetoacetate hydrolase family protein OS=Cronobacter sakazakii OX=28141 GN=FZH93_08040 PE=4 SV=1	2	31.5	5.9	119.9	5	31.4	3.93	155	Q0P6P4	N	C	C	C	NO	0
102	C	true	UPI0001576579	Heat shock survival AAA family ATPase ClpK OS=Cronobacter sakazakii OX=28141 GN=clpK PE=3 SV=1	2	102.4	5.6	226.9	15	19.4	3.14	102	A0A6L3R6D4	N	C	C	C	NO	0
291	C	true	UPI0001576F2C	50S ribosomal protein L19 OS=Cronobacter malonaticus OX=413503 GN=rplS PE=3 SV=1	2	13.1	10.6	35.1	3	27.8	4.06	291	V5TWM2	C (GO)	C	C	C	NO	0
213	C	true	UPI00015B9BC5	Phosphoenolpyruvate--protein phosphotransferase OS=Cronobacter sakazakii OX=28141 GN=ptsP PE=3 SV=1	6	83.7	5.5	55.7	3	4.8	3.14	213	A0A2S9UBW2	C	C	C	C	NO	0
74	C	true	UPI00015B9BCD	NADP-dependent oxaloacetate-decarboxylating malate dehydrogenase OS=Cronobacter sakazakii OX=28141 GN=maeB PE=3 SV=1	1	82.1	5.4	344.7	11	24.9	3.52	74	A0A6L3QZW1	N	C	C	C	NO	0
173	C	true	UPI00015B9C1D	GTPase HflX OS=Cronobacter sakazakii OX=28141 GN=hflX PE=3 SV=1	9	48	5.6	92.8	3	7.7	6.35	173	A0A0D3MBN0	C	C	C	C	NO	0
163	C	true	UPI00015B9C36	GTP diphosphokinase OS=Cronobacter sakazakii OX=28141 GN=relA PE=3 SV=1	2	84.1	6.2	95.2	9	16.3	3.46	163	A0A2S9UBZ0	N	C	C	C	NO	0
14	C	true	UPI00015B9C62	Enolase OS=Cronobacter sakazakii OX=28141 GN=eno PE=3 SV=1	2	45.5	5.2	1480.4	18	66.9	2.59	14	A0A6L3RZK7	EC	C	C	C	NO	0
110	C	true	UPI00015B9C76	Alanine transaminase OS=Cronobacter malonaticus OX=413503 GN=C3E80_05310 PE=4 SV=1	1	46.1	7.1	206.1	8	28.1	3.1	110	V5TW42	N	C	C	C	NO	0
104	C	true	UPI00015B9CE6	Protein RecA OS=Cronobacter malonaticus OX=413503 GN=recA PE=3 SV=1	6	38.1	5	219.5	9	39.3	2.39	104	A0A423XYU4	C	C	C	C	NO	0
50	C	true	UPI00015B9D3D	Acetate kinase OS=Cronobacter sakazakii OX=28141 GN=ackA PE=3 SV=1	3	43.2	5.9	540.6	11	42.2	3.36	50	A0A2S9UAH1	C	C	C	C	NO	0
288	C	true	UPI00015B9D43	Alanine transaminase AlaA OS=Cronobacter sakazakii OX=28141 GN=alaA PE=4 SV=1	4	45.3	5.8	35.5	2	5.2	2	288	A0A3S9IXU4	N	C	C	C	NO	0
73	C	true	UPI00015B9D48	NADH-quinone oxidoreductase subunit C/D OS=Cronobacter sakazakii OX=28141 GN=nuoC PE=3 SV=1	5	69.2	6	230.8	12	18.2	2.28	73	A0A2S9UAG0	MEMBR	C	C	C	NO	0
128	C	true	UPI00015B9D81	Phosphofructokinase OS=Cronobacter malonaticus OX=413503 GN=C3E80_04560 PE=3 SV=1	4	33.8	5.6	145	5	17.6	2.64	128	V5TX62	N	C	C	C	NO	0
191	C	true	UPI00015B9D91	Citrate (pro-3S)-lyase subunit beta OS=Cronobacter sakazakii OX=28141 GN=citE PE=3 SV=1	1	31.8	5.3	67.8	3	15.1	2.46	191	A0A2S9UBH8	C	C	C	C	NO	0
205	C	true	UPI00015B9DA2	Signal recognition particle protein OS=Cronobacter sakazakii OX=28141 GN=ffh PE=3 SV=1	4	49.8	9.6	68	5	14.1	2.55	205	A0A6L3S7K4	C	C	MULTI	C	NO	0
8	C	true	UPI00015B9DC0	50S ribosomal protein L2 OS=Cronobacter malonaticus OX=413503 GN=rplB PE=3 SV=1	2	27.9	10.8	2542.2	17	54.5	2.23	8	V5TTZ1	C (GO)	PP	C	C	NO	0
19	C	true	UPI00015B9DC2	30S ribosomal protein S3 OS=Cronobacter dublinensis 582 OX=1208661 GN=rpsC PE=3 SV=1	1	25.9	10.3	754.9	8	39.1	2.48	19	K8B1J8	C (GO)	C	C	C	NO	0
164	C	true	UPI00015B9DC5	50S ribosomal protein L14 OS=Cronobacter dublinensis subsp. dublinensis LMG 23823 OX=1159554 GN=rplN PE=3 SV=1	1	13.5	10.4	95.2	3	37.4	2.7	164	A0A0K2P6L0	C (GO)	C	C	C	NO	0
32	C	true	UPI00015B9DC7	50S ribosomal protein L5 OS=Cronobacter malonaticus OX=413503 GN=rplE PE=3 SV=1	2	20.3	9.6	857.8	13	62.6	3.87	32	V5TVK8	C (GO)	C	C	C	NO	0
32	C	true	UPI00015B9DCC	30S ribosomal protein S5 OS=Cronobacter condimenti 1330 OX=1073999 GN=rpsE PE=3 SV=1	2	17.4	10.2	212.9	3	21.7	4.75	32	K8A8L9	C (GO)	C	C	C	NO	0
147	C	true	UPI00015B9DF4	CDP-diacylglycerol--serine O-phosphatidyltransferase OS=Cronobacter sakazakii OX=28141 GN=pssA PE=3 SV=1	3	52.3	9.2	116.5	6	20	2.78	147	A0A2S9U9P5	N	C	C	C	NO	0
21	C	true	UPI00015B9E06	30S ribosomal protein S4 OS=Cronobacter malonaticus OX=413503 GN=rpsD PE=3 SV=1	2	23.5	10.1	1345.7	11	42.7	2.82	21	A0A423XUL7	C (GO)	C	C	C	NO	0
116	C	true	UPI00015B9E08	50S ribosomal protein L17 OS=Cronobacter sakazakii (strain ATCC BAA-894) OX=290339 GN=ESA_00032 PE=3 SV=1	4	12.1	10	194	4	38.5	3.79	116	A7MPF9	C (GO)	C	C	C	NO	0
285	C	true	UPI00015B9E0D	Ribosomal RNA small subunit methyltransferase B OS=Cronobacter sakazakii OX=28141 GN=rsmB PE=3 SV=1	5	48.1	7.7	29.6	2	6.8	1.14	285	A0A3S9J5C5	C	C	MULTI	C	NO	0
251	C	true	UPI00015B9E9F	Beta-ketoacyl-ACP synthase I OS=Cronobacter sakazakii OX=28141 GN=fabB PE=3 SV=1	10	42.5	5.3	40	2	4.7	1.5	251	A0A2S9UAL0	N	C	C	C	NO	0
196	MEMBR	true	UPI00015B9EB3	DNA topoisomerase 4 subunit A OS=Cronobacter sakazakii OX=28141 GN=parC PE=3 SV=1	4	84	6.3	33.7	2	3.6	2.26	196	A0A384ES34	MEMBR	C	MULTI	MEMBR	NO	0
11	C	true	UPI00015B9EC5	S-adenosylmethionine synthase OS=Cronobacter malonaticus OX=413503 GN=metK PE=3 SV=1	1	41.9	5.1	2076.8	19	52.3	3.1	11	V5TWL4	C	C	C	C	NO	0
54	C	true	UPI00015B9EF8	UvrABC system protein A OS=Cronobacter sakazakii OX=28141 GN=uvrA PE=3 SV=1	2	103.9	6.2	443.2	17	23.6	3.71	54	A0A2S9UAY1	C	C	C	C	NO	0
41	C	true	UPI00015B9F69	Inosine-5'-monophosphate dehydrogenase OS=Cronobacter malonaticus OX=413503 GN=guaB PE=3 SV=1	1	51.9	6.4	665.9	16	46.5	2.69	41	V5TVU8	N	C	C	C	NO	0
393	C	true	UPI00015B9F6E	Exopolyphosphatase OS=Cronobacter sakazakii OX=28141 GN=ppx PE=3 SV=1	7	58	6	13.3	2	4.9	2.72	393	A0A2S9U9E6	MEMBR	C	C	C	NO	0
41	C	true	UPI00015B9F82	Amidophosphoribosyltransferase OS=Cronobacter malonaticus OX=413503 GN=purF PE=3 SV=1	2	56.5	5.6	689.7	16	37.6	3.44	41	V5TXK5	N	C	C	C	NO	0
268	C	true	UPI00015BA006	Uridine kinase OS=Cronobacter condimenti 1330 OX=1073999 GN=udk PE=3 SV=1	1	24.5	7.1	39.7	3	17.4	5.47	268	K8A1L2	C	C	C	C	NO	0
186	C	true	UPI00015BA017	Ribose-phosphate pyrophosphokinase OS=Cronobacter sakazakii (strain ATCC BAA-894) OX=290339 GN=prs PE=3 SV=1	2	34.9	5.1	83	6	26.8	3.64	186	A7MKB4	C	C	C	C	NO	0
77	C	true	UPI00015BA033	50S ribosomal protein L20 OS=Cronobacter condimenti 1330 OX=1073999 GN=rplT PE=3 SV=1	2	13.5	11.5	333	4	23.7	4.04	77	K8A2I3	C (GO)	C	C	C	NO	0
67	C	true	UPI00015BA0D5	Glyceraldehyde-3-phosphate dehydrogenase OS=Cronobacter malonaticus OX=413503 GN=C3E80_14105 PE=3 SV=1	3	35.6	6.6	372.6	13	48.3	3.42	67	A0A423XSN6	N	C	C	C	NO	0
38	C	true	UPI00015BA0D8	PrkA family serine protein kinase OS=Cronobacter malonaticus OX=413503 GN=C3E80_14090 PE=4 SV=1	1	74.4	5.7	733.5	23	42.2	3.11	38	V5TZQ5	N	C	C	C	NO	0
295	C	true	UPI00015BA0F6	UDP-glucose 6-dehydrogenase OS=Cronobacter sakazakii 701 OX=1208663 GN=BN129_1429 PE=3 SV=1	2	49.6	5.7	35	2	7	1.98	295	K8CC79	N	C	C	C	SP(Sec/SPI)	0
1	C	true	UPI00015BA0FB	Aldehyde-alcohol dehydrogenase OS=Cronobacter sakazakii 696 OX=1208664 GN=BN128_1192 PE=3 SV=1	1	96.1	6.2	9266.7	62	75.8	3.24	1	K8CQ57	N	C	C	C	NO	0
40	OM	true	UPI00015BA142	Outer membrane protein W OS=Cronobacter sakazakii 701 OX=1208663 GN=BN129_1396 PE=4 SV=1	1	23.2	5.3	100.6	3	13.8	2.75	40	K8CC70	OM (GO)	OM	OM	OM	SP(Sec/SPI)	0
101	N	true	UPI00015BA1E0	Enoyl-[acyl-carrier-protein] reductase [NADH] OS=Cronobacter malonaticus OX=413503 GN=C3E80_16900 PE=3 SV=1	4	28	5.4	225	7	39.7	3.2	101	V5TYK1	N	C	IM	More attention needed	NO	0
9	EC	true	UPI00015BA220	Flagellar hook-associated protein 2 OS=Cronobacter malonaticus OX=413503 GN=P262_02187 PE=3 SV=1	1	49.4	6.4	2210	17	60.7	2.77	9	V5TXP4	EC	EC	EC	EC	NO	0
203	C	true	UPI00015BA305	Tyrosine--tRNA ligase OS=Cronobacter sakazakii (strain ATCC BAA-894) OX=290339 GN=tyrS PE=3 SV=1	2	47.8	5.9	69.3	4	13.8	4.8	203	A7MMK1	C	C	C	C	NO	0
90	C	true	UPI00015BA449	Formate hydrogenlyase regulator HycA OS=Cronobacter sakazakii OX=28141 GN=hycA PE=4 SV=1	1	17.4	6	275.9	7	45.5	3.22	90	A0A2S9U898	N	C	C	C	NO	0
5	MEMBR	true	UPI00015BA494	Major outer membrane lipoprotein Lpp OS=Cronobacter condimenti 1330 OX=1073999 GN=lpp PE=3 SV=1	1	8.4	9.4	2146.5	3	33.3	1.76	5	K8A2K3	EC	PP	OM	MEMBR	LIPO(Sec/SPII)	0
209	N	true	UPI00015BA5BE	Lipoprotein OS=Cronobacter sakazakii OX=28141 GN=FZI41_16515 PE=4 SV=1	4	19.6	8.4	58.3	3	19.4	6.34	209	A0A6L3TMI5	N	OM	N	N	LIPO(Sec/SPII)	0
24	C	true	UPI00015BA640	Translation initiation factor IF-2 OS=Cronobacter sakazakii OX=28141 GN=infB PE=3 SV=1	3	98.6	5.8	1204.3	27	44.3	3.63	24	A0A2S9U7U7	C	C	C	C	NO	0
209	C	true	UPI00015BA641	Transcription termination/antitermination protein NusA OS=Cronobacter malonaticus OX=413503 GN=nusA PE=3 SV=1	2	54.9	4.6	64.3	4	14.9	3.51	209	V5U4Q9	C	C	C	C	NO	0
95	IM	true	UPI00015BA646	ATP-dependent zinc metalloprotease FtsH OS=Cronobacter dublinensis subsp. dublinensis LMG 23823 OX=1159554 GN=hflB PE=3 SV=1	3	70.8	5.9	248.7	9	20.5	3.52	95	A0A0K2NXZ2	MEMBR	IM	IM	IM	SP(Sec/SPI) < 0.9	2
178	C	true	UPI00015BA64D	GTPase Obg OS=Cronobacter sakazakii OX=28141 GN=cgtA PE=3 SV=1	12	43.4	4.9	75.4	2	9.7	4.13	178	A0A2S9U7V2	C	C	C	C	NO	0
125	C	true	UPI00015BA672	3-hydroxyacyl-[acyl-carrier-protein] dehydratase FabZ OS=Cronobacter condimenti 1330 OX=1073999 GN=fabZ PE=3 SV=1	1	17	6.4	170.4	6	43	3.74	125	K8A733	C	C	C	C	NO	0
23	C	true	UPI00015BA67E	30S ribosomal protein S2 OS=Cronobacter malonaticus OX=413503 GN=rpsB PE=3 SV=1	1	26.8	6.6	1233.7	13	53.5	3.72	23	V5U4H3	C (GO)	C	C	C	NO	0
131	C	true	UPI00015BA691	30S ribosomal protein S9 OS=Cronobacter malonaticus OX=413503 GN=rpsI PE=3 SV=1	3	15	10.9	142.7	4	31.1	3.05	131	V5U450	C (GO)	C	C	C	NO	0
44	OM	true	UPI00015BA69A	Outer membrane protein X OS=Cronobacter sakazakii 696 OX=1208664 GN=BN128_4493 PE=3 SV=1	1	18.2	4.8	645.9	7	43.5	2.47	44	K8D629	OM	OM	OM	OM	SP(Sec/SPI)	1
28	C	true	UPI00015BA701	Lon protease OS=Cronobacter malonaticus OX=413503 GN=lon PE=2 SV=1	1	87.4	5.9	1058.1	32	46.2	3.38	28	V5U2M2	C	C	C	C	NO	0
71	C	true	UPI00015BA702	ATP-dependent Clp protease ATP-binding subunit ClpX OS=Cronobacter dublinensis 1210 OX=1208656 GN=clpX PE=3 SV=1	2	46.3	5.2	363.7	11	33	3.77	71	K8AKV9	N	C	C	C	NO	0
303	IM	true	UPI00015BA70C	ABC transporter ATP-binding protein OS=Cronobacter sakazakii OX=28141 GN=FZI36_16310 PE=4 SV=1	8	34.8	8.5	25.3	2	5.5	1.8	303	A0A2S9UEA7	N	C	IM	More attention needed	NO	0
110	C	true	UPI00015BA727	Ribonuclease G OS=Cronobacter malonaticus OX=413503 GN=C3E80_10945 PE=3 SV=1	1	55.6	5.7	203.1	9	26.6	3.21	110	V5U3R3	N	C	C	C	NO	0
349	C	true	UPI00015BA75A	Pyruvate dehydrogenase E1 component OS=Cronobacter sakazakii (strain ATCC BAA-894) OX=290339 GN=ESA_03223 PE=4 SV=1	2	100.5	5.4	18.2	2	2.4	2.8	349	A7MGN6	N	C	C	C	NO	0
48	C	true	UPI00015BA7AD	Cell division protein FtsA OS=Cronobacter malonaticus OX=413503 GN=ftsA PE=3 SV=1	3	45.2	5.8	545	8	43.1	2.99	48	A0A423XQG7	MEMBR	C	C	C	NO	0
87	C	true	UPI00015BA7B0	UDP-N-acetylmuramate--L-alanine ligase OS=Cronobacter sakazakii OX=28141 GN=murC PE=3 SV=1	6	52.8	5.7	148.5	3	7.4	3.51	87	A0A2S9UE59	C	C	C	C	NO	0
243	C	true	UPI00015BA7D7	Succinate--CoA ligase [ADP-forming] subunit alpha OS=Cronobacter condimenti 1330 OX=1073999 GN=sucD PE=3 SV=1	3	29.8	5.9	42	2	7.3	2.08	243	K8A042	N	C	C	C	NO	0
168	C	true	UPI00015BA7D8	Succinate--CoA ligase [ADP-forming] subunit beta OS=Cronobacter malonaticus OX=413503 GN=sucC PE=3 SV=1	4	41.3	5.5	98.3	5	21.1	4.46	168	V5U304	N	C	C	C	NO	0
55	C	true	UPI00015BA987	50S ribosomal protein L1 OS=Cronobacter malonaticus OX=413503 GN=rplA PE=3 SV=1	2	24.7	9.6	32.1	2	11.1	3.59	55	V5U503	C (GO)	C	C	C	NO	0
172	IM	true	UPI00015BA9B0	Probable protein kinase UbiB OS=Cronobacter sakazakii OX=28141 GN=ubiB PE=3 SV=1	10	63.3	7.7	93	3	6.4	5.41	172	A0A2S9U9T0	MEMBR	IM	IM	IM	NO	2
96	C	true	UPI00015BA9C1	Glutamine synthetase OS=Cronobacter sakazakii OX=28141 GN=glnA PE=3 SV=1	1	51.8	5.3	132.1	4	13.6	2.81	96	A0A2S9UGP4	C	C	C	C	NO	0
136	C	true	UPI00015BAA5D	Catabolite activator protein OS=Cronobacter sakazakii (strain ATCC BAA-894) OX=290339 GN=ESA_04376 PE=4 SV=1	2	23.7	8.4	145.7	6	32.4	3.5	136	A7ME34	N	C	C	C	NO	0
31	C	true	UPI00015BAA90	Transcription termination factor Rho OS=Cronobacter condimenti 1330 OX=1073999 GN=rho PE=3 SV=1	1	47	6.8	894.7	15	45.6	3.55	31	K8A250	N	C	C	C	NO	0
145	C	true	UPI00015BAADE	DNA-binding transcriptional regulator OxyR OS=Cronobacter malonaticus OX=413503 GN=C3E80_11145 PE=3 SV=1	5	34.2	5.9	117.4	2	8.2	3.55	145	V5U663	N	C	C	C	NO	0
27	C	true	UPI00015BAAF2	ATP-dependent 6-phosphofructokinase OS=Cronobacter sakazakii 696 OX=1208664 GN=pfkA PE=3 SV=1	1	35	5.9	1136.1	16	48.4	2.83	27	K8D7L5	C	C	C	C	NO	0
71	C	true	UPI00015BAB2E	Bifunctional aspartokinase/homoserine dehydrogenase OS=Cronobacter sakazakii OX=28141 GN=metL PE=3 SV=1	6	88.8	5.4	355.9	18	24.8	3.83	71	A0A3Q9CKD3	N	C	C	C	NO	0
97	C	true	UPI00015BAB96	Glycine--tRNA ligase alpha subunit OS=Cronobacter condimenti 1330 OX=1073999 GN=glyQ PE=3 SV=1	1	34.7	5	150.1	4	18.5	2.48	97	K8A4A1	C	C	C	C	NO	0
202	C	true	UPI00015BACC1	Type VI secretion system ATPase TssH OS=Cronobacter sakazakii OX=28141 GN=tssH PE=3 SV=1	6	95.3	5.3	32.3	5	7.3	3.93	202	A0A2S9UC54	N	C	C	C	NO	0
96	C	true	UPI00015BAD52	6-phospho-alpha-glucosidase OS=Cronobacter malonaticus OX=413503 GN=C3E80_18950 PE=3 SV=1	1	49.3	5.8	240.6	11	25.2	4.38	96	V5TTE0	MEMBR (GO)	C	C	C	NO	1
17	C	true	UPI00015BADA7	DNA gyrase subunit B OS=Cronobacter malonaticus OX=413503 GN=gyrB PE=3 SV=1	1	89.6	5.8	1520.7	23	42.4	3.59	17	A0A423XRA2	C	C	C	C	NO	0
46	IM	true	UPI00015BAE11	ATP synthase subunit beta OS=Cronobacter dublinensis 582 OX=1208661 GN=atpD PE=3 SV=1	1	50.1	4.9	631.2	16	52.6	3.39	46	K8BLN8	MEMBR	C	MULTI	MEMBR	NO	0
150	C	true	UPI00015BAE1F	Glycogen synthase OS=Cronobacter sakazakii OX=28141 GN=glgA PE=3 SV=1	1	52.6	6.2	111.4	5	14.7	3.27	150	A0A2S9UD50	N	C	C	C	NO	0
275	N	true	UPI000162E265	Glycosyl transferase OS=Cronobacter sakazakii OX=28141 GN=wehG PE=4 SV=1	1	32.8	7.6	37.8	2	8.2	4.91	275	A9Y3G3	N	C	N	N	NO	0
109	C	true	UPI0001844F3E	30S ribosomal protein S11 OS=Cronobacter condimenti 1330 OX=1073999 GN=rpsK PE=3 SV=1	2	13.8	11.3	90.6	3	27.9	4.46	109	K8A073	C (GO)	C	C	C	NO	0
24	C	true	UPI00019863F2	Serine hydroxymethyltransferase OS=Cronobacter malonaticus OX=413503 GN=glyA PE=3 SV=1	6	45.5	6.2	630.3	13	40.5	2.71	24	A0A423Y1U6	C	C	C	C	NO	0
127	N	true	UPI0001B04C2C	RNase adapter protein RapZ OS=Cronobacter malonaticus OX=413503 GN=rapZ PE=3 SV=1	2	32.5	6.5	148.4	5	27.5	3.48	127	A0A423XX86	N	C	MULTI	N	NO	0
51	C	true	UPI0001B7E5A9	50S ribosomal protein L15 OS=Cronobacter condimenti 1330 OX=1073999 GN=rplO PE=3 SV=1	1	15.1	11.2	40.8	2	16	1.65	51	K7ZZE3	C (GO)	C	C	C	NO	0
112	C	true	UPI0001B7EC15	50S ribosomal protein L21 OS=Cronobacter condimenti 1330 OX=1073999 GN=rplU PE=3 SV=1	1	11.5	9.8	125.2	2	21.4	1.66	112	K8AAK3	C (GO)	C	C	C	NO	0
3	OM	true	UPI0001C23DA9	Outer membrane protein A OS=Cronobacter sakazakii OX=28141 GN=ompA PE=3 SV=1	2	37.1	5.2	5328.1	27	73.5	2.68	3	D2X3H0	MEMBR	OM	OM	OM	SP(Sec/SPI)	0
81	C	true	UPI00020F1A59	Glutamate-1-semialdehyde 2,1-aminomutase OS=Cronobacter sakazakii OX=28141 GN=hemL PE=3 SV=1	7	45.4	5	310.6	9	30.8	2.19	81	A0A2S9UED2	C	C	C	C	NO	0
68	C	true	UPI00020F1C1C	Chromosome partition protein MukB OS=Cronobacter sakazakii OX=28141 GN=mukB PE=3 SV=1	1	168.8	5.3	366.7	21	17.9	2.79	68	A0A6L3PZZ1	C	C	C	C	NO	0
146	C	true	UPI00020F1C3A	Bifunctional protein GlmU OS=Cronobacter sakazakii OX=28141 GN=glmU PE=3 SV=1	3	49.1	6	129.3	7	16.4	3.06	146	A0A6L3Q7Y9	C	C	C	C	NO	0
262	MEMBR	true	UPI00020F1E96	Dihydroorotate dehydrogenase (quinone) OS=Cronobacter sakazakii OX=28141 GN=pyrD PE=3 SV=1	4	36.7	8.5	36.7	5	18.2	3.16	262	A0A3S9J1H9	MEMBR	C	IM	MEMBR	NO	0
15	OM	true	UPI00020F2049	Vitamin B12 transporter BtuB OS=Cronobacter sakazakii OX=28141 GN=btuB PE=3 SV=1	2	68.3	5.4	682.2	13	29.7	2.02	15	A0A6L3PTS5	OM	OM	OM	OM	SP(Sec/SPI)	0
170	C	true	UPI00020F204B	Soluble pyridine nucleotide transhydrogenase OS=Cronobacter sakazakii OX=28141 GN=sthA PE=3 SV=1	2	51.4	6	92	5	18.2	6.32	170	A0A6L3PT49	C	C	C	C	NO	0
81	C	true	UPI00020F208C	Citrate lyase alpha chain OS=Cronobacter sakazakii OX=28141 GN=citF PE=4 SV=1	1	54.1	6.4	317.4	11	38.2	3.73	81	A0A6L3PSC3	C	C	C	C	NO	0
192	C	true	UPI00020F21DF	DNA topoisomerase 4 subunit B OS=Cronobacter sakazakii OX=28141 GN=parE PE=3 SV=1	12	70	5.7	67.7	3	6	1.88	192	A0A2S9UBL8	N	C	C	C	NO	0
73	C	true	UPI00020F21FD	Energy-dependent translational throttle protein EttA OS=Cronobacter malonaticus OX=413503 GN=ettA PE=3 SV=1	1	62.3	5.5	349.8	13	29.2	4	73	A0A423XXG9	C	C	C	C	NO	0
153	C	true	UPI00020F2218	GMP synthase [glutamine-hydrolyzing] OS=Cronobacter sakazakii OX=28141 GN=guaA PE=3 SV=1	1	58.6	5.2	110.9	6	16.8	1.9	153	A0A6L3PYJ0	N	C	C	C	NO	0
85	C	true	UPI00020F2228	Glycine--tRNA ligase beta subunit OS=Cronobacter sakazakii OX=28141 GN=glyS PE=3 SV=1	1	76.1	5.4	290.9	14	27.9	3.19	85	A0A6L3Q6I5	C	C	C	C	NO	0
147	C	true	UPI00020F2253	1,4-dihydroxy-2-naphthoyl-CoA synthase OS=Cronobacter sakazakii 696 OX=1208664 GN=menB PE=3 SV=1	1	31.6	6	129.1	7	41.1	2.65	147	K8D4D6	N	C	C	C	NO	0
345	C	true	UPI00020F287E	Phenylalanine--tRNA ligase beta subunit OS=Cronobacter sakazakii OX=28141 GN=pheT PE=3 SV=1	1	86.7	5.1	25.2	2	6.3	1.3	345	A0A6L3Q3Y8	C	C	C	C	NO	0
19	C	true	UPI00020F2880	Threonine--tRNA ligase OS=Cronobacter malonaticus OX=413503 GN=thrS PE=3 SV=1	1	74	5.8	1272.3	23	42.5	2.76	19	V5U153	C	C	C	C	NO	0
37	OM	true	UPI00020F28B5	TraT complement resistance protein OS=Cronobacter sakazakii OX=28141 GN=traT PE=3 SV=1	2	25.7	9.1	110.8	2	10.7	1.86	37	A0A2S9UE87	MEMBR	EC	OM	MEMBR	LIPO(Sec/SPII)	1
114	MEMBR	true	UPI00020F28C4	Protein translocase subunit SecA OS=Cronobacter sakazakii OX=28141 GN=secA PE=2 SV=1	3	101.8	5.4	191.5	10	13.3	3.13	114	A0A2S9UE84	MEMBR	C	MULTI	MEMBR	NO	0
130	C	true	UPI00020F28C7	UDP-N-acetylmuramate--L-alanine ligase OS=Cronobacter sakazakii OX=28141 GN=murC PE=3 SV=1	1	52.9	5.8	164.5	5	10.9	4.21	130	A0A6L3QSJ4	C	C	C	C	NO	0
311	C	true	UPI00020F2B00	Bifunctional protein FolD OS=Cronobacter sakazakii 701 OX=1208663 GN=folD PE=3 SV=1	2	30.7	5.7	32.3	2	7.3	5.57	311	K8C8E4	N	C	C	C	NO	0
143	C	true	UPI00020F2B15	tRNA sulfurtransferase OS=Cronobacter sakazakii OX=28141 GN=thiI PE=3 SV=1	2	54.6	6	77.3	4	12	2.59	143	A0A3S9J2R4	C	C	C	C	NO	0
350	C	true	UPI00020F2B1A	Riboflavin biosynthesis protein RibD OS=Cronobacter sakazakii OX=28141 GN=ribD PE=3 SV=1	2	40	7.7	24.8	2	6.8	5.03	350	A0A6L3PVU1	N	C	C	C	NO	0
261	IM	true	UPI00020F2B1D	Protein translocase subunit SecD OS=Cronobacter sakazakii OX=28141 GN=secD PE=3 SV=1	13	66.6	7.7	42.5	3	4.7	3.83	261	A0A2S9UIL6	MEMBR	IM	IM	IM	NO	6
52	C	true	UPI00020F2CF9	Alpha-galactosidase OS=Cronobacter sakazakii 701 OX=1208663 GN=BN129_3499 PE=3 SV=1	1	79.6	5.9	502.7	17	28.6	4.08	52	K8CHM5	N	C	C	C	NO	0
49	N	true	UPI00020F2D16	Formate dehydrogenase subunit alpha OS=Cronobacter sakazakii OX=28141 GN=FZH93_02205 PE=3 SV=1	1	79.1	5.9	571.8	16	31.3	3.26	49	A0A6L3QVI6	N	PP	C	More attention needed	NO	0
45	C	true	UPI00020F2D4A	Ornithine decarboxylase OS=Cronobacter sakazakii 701 OX=1208663 GN=BN129_4448 PE=3 SV=1	1	81.9	5.7	611.4	16	33.1	2.5	45	K8C8Q4	C (GO)	C	C	C	NO	0
141	C	true	UPI00020F2D76	Phosphoenolpyruvate synthase OS=Cronobacter sakazakii OX=28141 GN=ppsA PE=3 SV=1	1	87.2	5	140.1	12	19.4	3.11	141	A0A6L3RGD4	N	C	C	C	NO	0
124	C	true	UPI00020F2D8D	50S ribosomal protein L28 OS=Cronobacter dublinensis subsp. dublinensis LMG 23823 OX=1159554 GN=rpmB PE=3 SV=1	3	9	11.4	103.5	2	23.1	1.4	124	A0A0K2P7D3	C (GO)	C	C	C	NO	0
225	C	true	UPI00020F2EE5	3-oxoacyl-[acyl-carrier-protein] synthase 2 OS=Cronobacter sakazakii OX=28141 GN=fabF PE=3 SV=1	5	42.9	5.7	49	3	16.2	2.85	225	A0A2S9U8V5	N	C	C	C	NO	0
58	OM	true	UPI00020F2F2E	DUF481 domain-containing protein OS=Cronobacter sakazakii OX=28141 GN=DC438_12720 PE=4 SV=1	2	27.7	5.1	27.8	2	6.7	3.5	58	A0A2S9U995	N	OM	OM	OM	SP(Sec/SPI)	0
32	OM	true	UPI00020F2F36	LPS-assembly lipoprotein LptE OS=Cronobacter sakazakii OX=28141 GN=lptE PE=3 SV=1	2	21.6	8	198.5	5	39.9	2.57	32	A0A2S9UF21	N	OM	OM	OM	LIPO(Sec/SPII)	1
9	C	true	UPI00020F2F57	Phosphate acetyltransferase OS=Cronobacter sakazakii OX=28141 GN=pta PE=3 SV=1	1	77	5.4	2446.6	30	46.3	2.62	9	A0A2S9UAI7	C	C	C	C	NO	0
196	C	true	UPI00020F2F73	Putative lipopolysaccharide heptosyltransferase III OS=Cronobacter sakazakii OX=28141 GN=rfaQ PE=4 SV=1	2	40.8	9.6	73.5	3	10.9	3.21	196	A0A2S9UGL5	N	C	C	C	NO	0
43	N	true	UPI00020F3126	Hydrogenase large subunit OS=Cronobacter sakazakii OX=28141 GN=FZH93_02245 PE=4 SV=1	1	64.8	6.1	332.9	8	17	2.41	43	A0A6L3RPC6	N	C	MULTI	N	NO	0
210	C	true	UPI00020F314F	3-dehydroquinate synthase OS=Cronobacter sakazakii OX=28141 GN=aroB PE=3 SV=1	5	39	5.2	29.5	2	5.5	1.62	210	A0A2S9UD80	C	C	C	C	NO	0
224	C	true	UPI00020F3192	DNA mismatch repair protein MutS OS=Cronobacter sakazakii OX=28141 GN=mutS PE=3 SV=1	8	95	5.5	57.3	5	7.6	3.15	224	A0A2S9UC22	N	C	C	C	NO	0
55	C	true	UPI00020F319E	Indolepyruvate decarboxylase OS=Cronobacter sakazakii OX=28141 GN=FZH93_00160 PE=3 SV=1	1	59.5	5.4	439.8	12	33.5	3.55	55	A0A6L3PM28	N	C	C	C	NO	0
276	C	true	UPI00020F3331	UPF0229 protein AUN10_16025 OS=Cronobacter sakazakii OX=28141 GN=DC438_12905 PE=3 SV=1	14	49.5	6.9	31.9	2	4.7	3.31	276	A0A2S9U932	N	C	C	C	NO	0
210	C	true	UPI00020F3335	CTP synthase (glutamine hydrolyzing) OS=Cronobacter sakazakii 701 OX=1208663 GN=BN129_741 PE=3 SV=1	1	25.7	4.9	58.3	6	51.5	3.33	210	K8CNY7	N	C	C	C	NO	0
99	IM	true	UPI00020F3383	Glycerol-3-phosphate acyltransferase OS=Cronobacter sakazakii OX=28141 GN=plsB PE=3 SV=1	3	91.3	8.8	228.3	14	21.7	4.02	99	A0A3S5HNF3	MEMBR	IM	IM	IM	NO	0
124	C	true	UPI00020F3534	Phosphoserine aminotransferase OS=Cronobacter sakazakii OX=28141 GN=serC PE=3 SV=1	5	39.6	5.2	171.8	5	18	2.85	124	A0A2S9UDH4	C	C	C	C	NO	0
197	C	true	UPI00025F65FD	ATP-dependent dethiobiotin synthetase BioD OS=Cronobacter sakazakii OX=28141 GN=bioD PE=3 SV=1	5	24.6	6.1	73.2	2	10.9	4.89	197	A0A3S5HNP1	C	C	C	C	NO	0
278	N	true	UPI00025F66F0	Guanosine-5'-triphosphate,3'-diphosphate pyrophosphatase OS=Cronobacter sakazakii OX=28141 GN=gppA PE=3 SV=1	6	54.2	6	37.1	2	4.9	4.25	278	A0A2S9U9Q0	N	IM	C	More attention needed	NO	0
286	C	true	UPI00025F67F7	SDR family oxidoreductase OS=Cronobacter sakazakii OX=28141 GN=FZI36_06665 PE=4 SV=1	6	27	5.1	36.3	2	15.7	4.2	286	A0A2S9UHW7	N	C	C	C	NO	0
259	IM	true	UPI00025F6979	UDP-N-acetylglucosamine--N-acetylmuramyl-(pentapeptide) pyrophosphoryl-undecaprenol N-acetylglucosamine transferase OS=Cronobacter sakazakii OX=28141 GN=murG PE=3 SV=1	4	37.9	9.9	37.7	2	5.6	3.34	259	A0A2S9UE76	MEMBR	C	IM	MEMBR	NO	0
136	OM	true	UPI00025F6A15	LPS-assembly protein LptD OS=Cronobacter sakazakii OX=28141 GN=lptD PE=3 SV=1	4	89.8	5.2	128.4	4	7	4.04	136	A0A3S9J3J6	OM	OM	OM	OM	SP(Sec/SPI)	0
43	C	true	UPI00025F6BA0	Pyruvate kinase OS=Cronobacter malonaticus OX=413503 GN=C3E80_14495 PE=3 SV=1	2	50.7	5.8	644.1	11	33.8	2.97	43	V5U126	N	C	C	C	NO	0
143	C	true	UPI00025F6BA9	Phosphoenolpyruvate synthase OS=Cronobacter sakazakii OX=28141 GN=DC438_12585 PE=3 SV=1	7	87.2	5	122.1	9	13.5	3.37	143	A0A2S9U982	N	C	C	C	NO	0
35	N	true	UPI00025F6BFD	Acetolactate synthase, catabolic OS=Cronobacter sakazakii 696 OX=1208664 GN=BN128_1911 PE=3 SV=1	1	60.2	5.6	794.6	18	41.7	3.71	35	K8D586	N	IM	C	More attention needed	NO	0
79	OM	true	UPI00025F6DBE	Outer membrane channel protein TolC OS=Cronobacter sakazakii OX=28141 GN=tolC PE=3 SV=1	4	53.4	5.5	323.3	13	36.8	3.48	79	A0A2S9UBK9	OM (GO)	OM	OM	OM	SP(Sec/SPI)	0
176	C	true	UPI000283F201	Type VI secretion system contractile sheath large subunit OS=Cronobacter muytjensii OX=413501 GN=tssC PE=4 SV=1	9	56.7	5.3	91.7	5	15.4	3.63	176	A0A2T7AUL8	N	C	C	C	NO	0
322	IM	true	UPI000283F300	Oligopeptide ABC transporter ATP-binding protein OppF OS=Cronobacter muytjensii OX=413501 GN=AUN14_09465 PE=4 SV=1	5	37.2	7.6	29.8	3	14.7	2.7	322	A0A2T7ATN6	N	C	IM	More attention needed	NO	0
61	OM	true	UPI000283F31B	Phospholipid-binding lipoprotein MlaA OS=Cronobacter muytjensii OX=413501 GN=AUN14_09220 PE=3 SV=1	6	28	4.8	19.7	2	8	4.92	61	A0A2T7AU27	MEMBR (GO)	EC	OM	MEMBR	LIPO(Sec/SPII)	0
214	C	true	UPI000283F466	UDP-glucose 6-dehydrogenase OS=Cronobacter muytjensii OX=413501 GN=AUN14_09410 PE=3 SV=1	8	49.5	5.7	28.9	2	5.6	0.22	214	A0A2T7ATQ1	N	C	C	C	SP(Sec/SPI)	0
140	C	true	UPI000283F467	UTP--glucose-1-phosphate uridylyltransferase OS=Cronobacter muytjensii OX=413501 GN=galU PE=3 SV=1	9	32.8	5.2	80.5	3	12.3	1.71	140	A0A2T7ATS1	N	C	C	C	NO	0
20	C	true	UPI000283F5D8	30S ribosomal protein S2 OS=Cronobacter muytjensii OX=413501 GN=rpsB PE=3 SV=1	5	26.8	6.6	680.8	11	56	2.03	20	A0A2T7ANY3	C (GO)	C	C	C	NO	0
160	FLAG	true	UPI000283F6C2	Flagellar hook protein FlgE OS=Cronobacter muytjensii OX=413501 GN=flgE PE=3 SV=1	8	42.5	4.6	108.8	4	19	4.72	160	A0A2T7AJ89	FLAG	EC	EC	FLAG	NO	0
201	C	true	UPI000283F6E5	UPF0227 protein AUN14_05850 OS=Cronobacter muytjensii OX=413501 GN=AUN14_05850 PE=3 SV=1	6	21.2	6.1	63.8	2	11.1	2.97	201	A0A2T7AWM8	N	C	C	C	NO	0
161	IM	true	UPI000283F786	Cell division inhibitor MinD OS=Cronobacter muytjensii OX=413501 GN=minD PE=3 SV=1	8	29.6	5.2	56.6	3	13.7	2.46	161	A0A2T7AQT3	MEMBR	C	MULTI	MEMBR	NO	0
31	OM	true	UPI000283F810	Nucleoside-specific channel-forming protein Tsx OS=Cronobacter muytjensii OX=413501 GN=AUN14_15575 PE=3 SV=1	13	33.3	5.3	221.1	2	8.2	4.99	31	A0A2T7AQG6	OM	OM	OM	OM	SP(Sec/SPI)	0
180	C	true	UPI000283F81B	tRNA sulfurtransferase OS=Cronobacter muytjensii OX=413501 GN=thiI PE=3 SV=1	1	54.6	6	74.3	4	10.4	3.33	180	A0A2T7AQF3	C	C	C	C	NO	0
134	C	true	UPI000283F8EC	Histidine--tRNA ligase OS=Cronobacter muytjensii OX=413501 GN=hisS PE=3 SV=1	9	47.1	5.5	134.7	7	20.8	3.08	134	A0A2T7AQD5	C	C	C	C	NO	0
300	C	true	UPI000283F91F	50S ribosomal protein L6 OS=Cronobacter muytjensii OX=413501 GN=rplF PE=3 SV=1	4	18.9	9.7	33.9	2	11.9	5.2	300	A0A2T7AQ35	C (GO)	C	C	C	NO	0
147	C	true	UPI000283FA21	Pyruvate kinase OS=Cronobacter muytjensii OX=413501 GN=AUN14_12455 PE=3 SV=1	6	50.7	5.8	50	5	18.9	3.93	147	A0A2T7AS88	N	C	C	C	NO	0
114	C	true	UPI000283FA36	Glucose-6-phosphate 1-dehydrogenase OS=Cronobacter muytjensii OX=413501 GN=zwf PE=3 SV=1	1	55.8	5.7	122.3	4	7.7	3.46	114	A0A2T7AKT3	N	C	C	C	NO	0
116	C	true	UPI000283FA38	Pyruvate kinase OS=Cronobacter muytjensii OX=413501 GN=pyk PE=3 SV=1	8	51.4	6	182.5	9	25	4.23	116	A0A2T7AKP2	N	C	C	C	NO	0
53	IM	true	UPI000283FA5C	Elongation factor 4 OS=Cronobacter muytjensii OX=413501 GN=lepA PE=3 SV=1	4	66.4	5.2	444.7	12	25.5	3.46	53	A0A2T7AQ86	MEMBR	C	IM	MEMBR	NO	0
385	C	true	UPI000283FAB7	50S ribosomal protein L10 OS=Cronobacter muytjensii OX=413501 GN=rplJ PE=3 SV=1	4	17.7	9	19.3	2	17	5.02	385	A0A2T7AQN2	C (GO)	C	C	C	NO	0
56	C	true	UPI000283FC3C	Biotin carboxylase OS=Cronobacter muytjensii OX=413501 GN=accC PE=4 SV=1	7	49.3	6.7	260.1	10	23.4	3.12	56	A0A2T7ASS4	N	C	C	C	NO	0
97	C	true	UPI000283FC48	Ribonuclease G OS=Cronobacter muytjensii OX=413501 GN=AUN14_11115 PE=3 SV=1	5	55.5	5.8	232.5	9	25.8	2.68	97	A0A2T7ASS3	N	C	C	C	NO	0
342	C	true	UPI000283FC87	Catalase OS=Cronobacter muytjensii OX=413501 GN=AUN14_12205 PE=3 SV=1	4	83.2	5.7	26.6	2	3.6	0.99	342	A0A2T7AS63	N	PP	C	More attention needed	NO	0
25	C	true	UPI000283FCA1	Threonine--tRNA ligase OS=Cronobacter muytjensii OX=413501 GN=thrS PE=3 SV=1	2	73.9	5.7	1176.2	23	45	3.22	25	A0A2T7AS73	C	C	C	C	NO	0
265	FLAG	true	UPI000283FECF	Flagellar motor switch protein FliM OS=Cronobacter muytjensii OX=413501 GN=AUN14_03900 PE=3 SV=1	7	37.9	5.4	40.1	2	5.7	5.38	265	A0A2T7AXR6	FLAG	C	IM	FLAG	NO	0
65	C	true	UPI000283FF02	CTP synthase OS=Cronobacter muytjensii OX=413501 GN=pyrG PE=3 SV=1	2	60.3	5.8	204.5	12	26.1	2.59	65	A0A2T7ARZ1	N	C	C	C	NO	1
196	IM	true	UPI000283FF3E	Lipopolysaccharide export system ATP-binding protein LptB OS=Cronobacter muytjensii OX=413501 GN=AUN14_11310 PE=3 SV=1	7	26.8	5.6	65.1	2	9.1	3.03	196	A0A2T7ASV2	MEMBR	C	MULTI	MEMBR	NO	0
170	C	true	UPI000283FF73	Asparagine synthase (glutamine-hydrolyzing) OS=Cronobacter muytjensii OX=413501 GN=asnB PE=3 SV=1	8	62.4	5.4	47.6	4	9.2	2.22	170	A0A2T7AZA6	N	C	C	C	NO	0
68	C	true	UPI00028400EE	Oxoglutarate dehydrogenase (succinyl-transferring) OS=Cronobacter muytjensii OX=413501 GN=AUN14_01860 PE=4 SV=1	5	105	6.1	255.1	13	18.2	2.21	68	A0A2T7AZG7	N	C	C	C	NO	0
111	IM	true	UPI00028400F1	Cytochrome bd-I ubiquinol oxidase subunit CydA OS=Cronobacter muytjensii OX=413501 GN=AUN14_01880 PE=3 SV=1	9	58.1	6.2	126.8	5	10	3.07	111	A0A2T7AZG2	MEMBR	IM	IM	IM	NO	9
349	C	true	UPI0002840322	Fructose-bisphosphate aldolase OS=Cronobacter muytjensii OX=413501 GN=AUN14_13020 PE=3 SV=1	6	39.3	5.7	24.9	2	6.7	6.3	349	A0A2T7ARV6	N	PP	C	More attention needed	NO	0
302	N	true	UPI000284034D	ADP-L-glycero-D-manno-heptose-6-epimerase OS=Cronobacter muytjensii OX=413501 GN=hldD PE=3 SV=1	7	34.9	4.8	25.8	2	5.2	4.33	302	A0A2T7AVQ7	N	OM	C	More attention needed	NO	0
255	C	true	UPI0002840457	Spermidine N1-acetyltransferase OS=Cronobacter muytjensii OX=413501 GN=AUN14_10280 PE=4 SV=1	8	21.8	6	43.6	2	14	4.71	255	A0A2T7ATC8	N	C	C	C	NO	0
200	IM	true	UPI000284047C	Galactose/methyl galactoside import ATP-binding protein MglA OS=Cronobacter muytjensii OX=413501 GN=AUN14_06950 PE=3 SV=1	7	56.5	7.2	64.4	5	9.9	4.65	200	A0A2T7AV97	IM	C	IM	IM	NO	0
106	C	true	UPI0002840649	Energy-dependent translational throttle protein EttA OS=Cronobacter muytjensii OX=413501 GN=ettA PE=3 SV=1	7	62.2	5.5	94.2	4	8.5	2.43	106	A0A2T7ARE1	C	C	C	C	NO	0
120	C	true	UPI0002840680	ATP-dependent Clp protease ATP-binding subunit ClpA OS=Cronobacter muytjensii OX=413501 GN=AUN14_17065 PE=3 SV=1	5	84.1	6	178.6	13	20.6	3.64	120	A0A2T7ANI6	N	C	C	C	NO	0
343	C	true	UPI000284071B	Chaperone protein DnaJ OS=Cronobacter muytjensii OX=413501 GN=dnaJ PE=3 SV=1	8	41.2	8	26.3	2	7.7	4.33	343	A0A2T7ARB2	C	C	C	C	NO	0
146	C	true	UPI00029B9DA0	UDP-N-acetylglucosamine 1-carboxyvinyltransferase OS=Cronobacter universalis NCTC 9529 OX=1074000 GN=murA PE=3 SV=1	4	44.7	5.9	50.3	3	7.9	3.02	146	A0A376DYV8	C	C	C	C	NO	0
390	C	true	UPI00029B9F56	Universal stress protein E OS=Cronobacter universalis NCTC 9529 OX=1074000 GN=uspE PE=4 SV=1	3	36	5.2	18.6	2	10.1	2.32	390	A0A376EE27	N	C	C	C	NO	0
169	C	true	UPI00029BA1F6	Putative phosphoenolpyruvate synthase regulatory protein OS=Cronobacter universalis NCTC 9529 OX=1074000 GN=ydiA PE=3 SV=1	4	31.4	6.3	92	3	11.9	4.47	169	A0A376EAZ8	N	C	C	C	NO	0
236	C	true	UPI00029BA497	Phosphoenolpyruvate-protein phosphotransferase OS=Cronobacter sakazakii OX=28141 GN=ptsI PE=3 SV=1	8	63.5	4.8	52.1	2	4.3	3.79	236	A0A2S9UAQ5	C	C	C	C	NO	0
214	C	true	UPI00029BA54B	Lipoate-protein ligase A OS=Cronobacter sakazakii 701 OX=1208663 GN=lplA PE=3 SV=1	1	37.5	5.7	54.9	3	15.1	3.25	214	K8CRA6	C	C	C	C	NO	0
129	C	true	UPI00029BA54E	UDP-N-acetylmuramate--L-alanine ligase OS=Cronobacter dublinensis 1210 OX=1208656 GN=murC PE=3 SV=1	1	52.8	5.7	164.6	5	12.7	3.68	129	K8AFP9	C	C	C	C	NO	0
74	C	true	UPI00029BA976	CTP synthase OS=Cronobacter universalis NCTC 9529 OX=1074000 GN=pyrG_2 PE=3 SV=1	6	60.3	5.8	345.1	14	24.8	2.61	74	A0A376EVN8	N	C	C	C	NO	1
13	OM	true	UPI00029BAA54	Outer membrane lipoprotein SlyB OS=Cronobacter turicensis OX=413502 GN=slyB PE=4 SV=1	7	15.3	8.9	676	6	34.2	1.54	13	A0A2T7B5N9	OM (GO)	EC	OM	OM	LIPO(Sec/SPII)	0
75	C	true	UPI00029BAB2E	Cell shape-determining protein MreB OS=Cronobacter malonaticus OX=413503 GN=mreB PE=3 SV=1	3	45.6	6.2	344.1	15	38.1	3.95	75	V5U5A8	MEMBR	C	C	C	NO	0
210	C	true	UPI00029BAD68	Acetylornithine deacetylase OS=Cronobacter sakazakii OX=28141 GN=argE PE=3 SV=1	7	42.1	5.5	63.9	4	11.5	3.56	210	A0A2S9UCP5	C	C	C	C	NO	0
170	C	true	UPI00029BB02E	ATP-binding protein Uup OS=Cronobacter universalis NCTC 9529 OX=1074000 GN=uup PE=3 SV=1	4	71.5	5.4	96.2	4	6	3.97	170	A0A376E8C5	C	C	C	C	NO	0
340	C	true	UPI00029BB24E	Ribosomal protein S12 methylthiotransferase RimO OS=Cronobacter malonaticus OX=413503 GN=rimO PE=3 SV=1	9	49.5	5.3	27.1	2	4.3	4.82	340	A0A423Y2L4	C	C	C	C	NO	0
106	C	true	UPI00029BB64D	Glucose-6-phosphate dehydrogenase OS=Cronobacter sakazakii OX=28141 GN=zwf PE=4 SV=1	4	55.8	5.9	138.9	5	9.6	2.47	106	A0A7V7UQN6	N	C	C	C	NO	0
3	C	true	UPI00029BB97A	Aldehyde-alcohol dehydrogenase OS=Cronobacter condimenti 1330 OX=1073999 GN=BN137_2380 PE=3 SV=1	1	96.1	6.1	5999.6	43	56.8	2.75	3	K8AB67	N	C	C	C	NO	0
250	C	true	UPI00029BBDB5	Aminotransferase OS=Cronobacter sakazakii OX=28141 GN=DC438_13910 PE=3 SV=1	6	43.4	5.6	46.5	4	13.4	3.52	250	A0A2S9UDJ3	N	C	C	C	NO	0
335	C	true	UPI00029BBE06	Autonomous glycyl radical cofactor OS=Cronobacter universalis NCTC 9529 OX=1074000 GN=grcA PE=3 SV=1	3	14.5	5.2	27.8	3	29.1	4.18	335	A0A376ESK4	N	C	C	C	NO	0
174	C	true	UPI00029BC27F	DNA-directed RNA polymerase subunit alpha OS=Cronobacter universalis NCTC 9529 OX=1074000 GN=rpoA PE=3 SV=1	2	36.5	5	92.1	3	10.6	3.22	174	A0A376F061	N	C	C	C	NO	0
32	C	true	UPI00029BC532	Enolase OS=Cronobacter turicensis OX=413502 GN=eno PE=3 SV=1	8	45.5	5.2	579.2	11	40.3	1.91	32	A0A2T7B6P3	EC	C	C	C	NO	0
61	C	true	UPI00029BC5D5	30S ribosomal protein S13 OS=Cronobacter condimenti 1330 OX=1073999 GN=rpsM PE=3 SV=1	2	13.7	10.8	396.5	7	59	4.12	61	K8A8M3	C (GO)	C	C	C	NO	0
38	IM	true	UPI00029BD191	ATP synthase subunit beta OS=Cronobacter malonaticus OX=413503 GN=atpD PE=3 SV=1	2	49	4.9	732.7	14	46.4	2.99	38	V5U509	MEMBR	C	MULTI	MEMBR	NO	0
106	C	true	UPI00029BD212	SpoVR family protein OS=Cronobacter universalis NCTC 9529 OX=1074000 GN=NCTC9529_02376 PE=4 SV=1	4	61.9	5.6	216.4	9	24.8	3.5	106	A0A376EL11	N	C	C	C	NO	0
162	N	true	UPI00029BD2BB	Protein of uncharacterized function (DUF3131) OS=Cronobacter universalis NCTC 9529 OX=1074000 GN=NCTC9529_02075 PE=4 SV=1	4	58.7	6.2	104.3	4	12	3.79	162	A0A376EGT5	N	PP	N	N	LIPO(Sec/SPII)	0
138	C	true	UPI00029BD547	Stringent starvation protein A OS=Cronobacter malonaticus OX=413503 GN=C3E80_10835 PE=3 SV=1	2	24.4	5.1	143.3	8	62	4.06	138	V5U4U9	N	C	C	C	NO	0
21	C	true	UPI00029BD879	Serine hydroxymethyltransferase OS=Cronobacter universalis NCTC 9529 OX=1074000 GN=glyA PE=3 SV=1	7	45.4	6.1	811.9	15	45.3	1.96	21	A0A376ESU6	C	C	C	C	NO	0
301	N	true	UPI00029BD9C0	Fructosamine kinase family protein OS=Cronobacter sakazakii OX=28141 GN=FZH93_02575 PE=3 SV=1	3	32.1	5	33.8	2	11.2	4.61	301	A0A2S9U9B2	N	C	N	N	NO	0
61	C	true	UPI00029BDA35	Formate dehydrogenase H @ selenocysteine-containing OS=Cronobacter dublinensis 1210 OX=1208656 GN=BN134_2883 PE=3 SV=1	1	78.7	5.8	413.8	13	26.5	2.66	61	K8ANK0	N	C	C	C	LIPO(Sec/SPII) < 0.9	0
178	C	true	UPI00029BDAAB	D-lactate dehydrogenase OS=Cronobacter universalis NCTC 9529 OX=1074000 GN=ldhA_2 PE=3 SV=1	3	36.7	5.5	85.8	3	11.6	4.12	178	A0A376EGH9	N	C	C	C	NO	0
224	C	true	UPI00029BDEFB	3-oxoacyl-[acyl-carrier-protein] reductase FabG OS=Cronobacter universalis NCTC 9529 OX=1074000 GN=fabG_7 PE=4 SV=1	5	26.8	5.5	49	2	12.6	1.17	224	A0A376EL97	N	C	C	C	NO	0
86	C	true	UPI00029BDF3D	Glycerol kinase OS=Cronobacter sakazakii OX=28141 GN=glpK PE=3 SV=1	2	56.4	5.6	288.3	14	38.2	3.81	86	A0A2S9UCM1	N	C	C	C	NO	0
16	C	true	UPI00029BE4A4	DNA-directed RNA polymerase subunit beta' OS=Cronobacter sakazakii OX=28141 GN=rpoC PE=3 SV=1	2	154.9	6.5	1522.2	42	43.1	3.44	16	A0A2S9U8N6	N	C	C	C	NO	0
161	C	true	UPI00029BE4FC	UTP--glucose-1-phosphate uridylyltransferase OS=Cronobacter turicensis OX=413502 GN=galU PE=3 SV=1	6	32.8	5.2	99	3	12.3	5.03	161	A0A2T7B543	N	C	C	C	NO	0
92	C	true	UPI00029BE645	50S ribosomal protein L4 OS=Cronobacter condimenti 1330 OX=1073999 GN=rplD PE=3 SV=1	2	22	9.8	248.4	5	36.3	3.68	92	K8AK88	C (GO)	C	C	C	NO	0
26	C	true	UPI00029BE71D	Enolase OS=Cronobacter universalis NCTC 9529 OX=1074000 GN=eno PE=3 SV=1	7	45.4	5.2	1137.6	19	58.8	2.79	26	A0A376EUJ8	EC	C	C	C	NO	0
119	C	true	UPI00029BE7F7	Sulfate adenylyltransferase subunit CysN OS=Cronobacter sakazakii OX=28141 GN=cysN PE=4 SV=1	2	52.6	5.2	169.3	7	19.4	3.26	119	A0A7V7RDR2	N	C	C	C	NO	0
188	IM	true	UPI00029BEBB7	Phosphate import ATP-binding protein PstB OS=Cronobacter universalis NCTC 9529 OX=1074000 GN=pstB PE=3 SV=1	4	29.1	6	80.1	2	18.7	5.08	188	A0A376F2D8	MEMBR	C	IM	MEMBR	NO	0
105	N	true	UPI00029BEBBD	Enoyl-[acyl-carrier-protein] reductase [NADH] OS=Cronobacter dublinensis 582 OX=1208661 GN=BN133_1171 PE=3 SV=1	1	27.9	5.4	218.6	7	39.7	3.2	105	K8AW61	N	C	IM	More attention needed	NO	0
91	EC	true	UPI00029BEDB2	Flagellar hook-filament junction protein FlgL OS=Cronobacter sakazakii OX=28141 GN=flgL PE=4 SV=1	2	34.5	4.8	270.1	10	54.7	3.62	91	A0A7V7URZ2	N	EC	EC	EC	NO	0
260	C	true	UPI00029BEF5A	Aspartate/tyrosine/aromatic aminotransferase OS=Cronobacter sakazakii 696 OX=1208664 GN=BN128_1788 PE=4 SV=1	1	45.3	5.8	37.2	5	21.8	3.39	260	K8D4Y3	N	C	C	C	NO	0
31	C	true	UPI00029BF4EC	Lon protease OS=Cronobacter universalis NCTC 9529 OX=1074000 GN=lon PE=2 SV=1	3	87.4	5.9	450.3	21	32.4	2.93	31	A0A376E440	C	C	C	C	NO	0
15	EC	true	UPI00029BF597	Flagellar hook-associated protein 2 OS=Cronobacter dublinensis 1210 OX=1208656 GN=BN134_4003 PE=3 SV=1	1	49.4	8.7	1530.1	7	21	2.53	15	K8BB10	EC	EC	EC	EC	NO	0
29	C	true	UPI00029BF62A	50S ribosomal subunit assembly factor BipA OS=Cronobacter universalis NCTC 9529 OX=1074000 GN=typA PE=3 SV=1	4	67.3	5.2	1045	19	35.6	4.01	29	A0A376F2U9	C	C	IM	C	NO	0
195	C	true	UPI00029BF75A	Chemotaxis protein CheV OS=Cronobacter turicensis OX=413502 GN=BS411_15645 PE=4 SV=1	5	35.2	5.2	73.6	2	8.4	5.04	195	A0A2T7B2M1	N	C	C	C	NO	0
42	EC	true	UPI00029BF7FB	Flagellar hook-associated protein 2 OS=Cronobacter universalis NCTC 9529 OX=1074000 GN=fliD PE=3 SV=1	3	49.3	7.7	88.7	4	12.2	1.43	42	A0A376EL00	EC	EC	EC	EC	NO	0
72	C	true	UPI00029BF9EB	Bifunctional protein HldE OS=Cronobacter turicensis OX=413502 GN=hldE PE=3 SV=1	7	50.9	5.1	347.1	10	29.5	3.5	72	A0A2T7B774	N	C	C	C	NO	0
25	OM	true	UPI00029BFC46	MipA/OmpV family protein OS=Cronobacter sakazakii OX=28141 GN=FZI36_00100 PE=4 SV=1	4	27.6	5.3	333.5	5	31.5	1.64	25	A0A7V7USJ7	N	OM	OM	OM	SP(Sec/SPI)	0
20	OM	true	UPI00029BFDFB	Outer membrane protein X OS=Cronobacter turicensis OX=413502 GN=ompX PE=3 SV=1	5	18.2	4.8	753	4	20.6	3.09	20	A0A2T7AYW4	OM	OM	OM	OM	SP(Sec/SPI)	1
95	C	true	UPI00029C00C4	6-phospho-alpha-glucosidase OS=Cronobacter turicensis OX=413502 GN=BS411_18215 PE=3 SV=1	4	49.3	5.4	235.5	8	18.4	2.42	95	A0A2T7B1C5	MEMBR (GO)	C	C	C	NO	1
255	MEMBR	true	UPI00029C02B4	GTPase Era OS=Cronobacter universalis NCTC 9529 OX=1074000 GN=era PE=3 SV=1	6	33.9	6.5	39.7	2	5.6	2.93	255	A0A376EU16	MEMBR	C	IM	MEMBR	NO	0
203	C	true	UPI00029C0600	Serine--tRNA ligase OS=Cronobacter turicensis OX=413502 GN=serS PE=3 SV=1	10	48.5	5.4	62	3	5.1	3.86	203	A0A2T7B3I2	C	C	C	C	NO	0
322	N	true	UPI00029C1211	ABC transporter ATP-binding protein OS=Cronobacter sakazakii OX=28141 GN=DC438_01860 PE=4 SV=1	11	71.5	5.7	22	4	6.9	3.9	322	A0A2S9UDC5	N	C	IM	More attention needed	NO	0
208	IM	true	UPI00029C1349	Cell division inhibitor MinD OS=Cronobacter universalis NCTC 9529 OX=1074000 GN=minD_1 PE=3 SV=1	3	29.6	5.2	64.8	4	20.4	3.9	208	A0A376EK93	MEMBR	C	MULTI	MEMBR	NO	0
59	C	true	UPI00029C1355	Probable cytosol aminopeptidase OS=Cronobacter universalis NCTC 9529 OX=1074000 GN=pepA PE=3 SV=1	3	54.8	6.6	417.7	11	28.2	3.45	59	A0A376DZZ0	C	C	C	C	NO	0
100	IM	true	UPI00029C1445	Maltose/maltodextrin import ATP-binding protein MalK OS=Cronobacter universalis NCTC 9529 OX=1074000 GN=malK_3 PE=3 SV=1	5	40.7	6.6	145.3	5	20.3	1.72	100	A0A376EXN3	MEMBR	C	IM	MEMBR	NO	0
34	C	true	UPI00029C166E	Adenylosuccinate synthetase OS=Cronobacter sakazakii 696 OX=1208664 GN=purA PE=3 SV=1	2	47.3	5.2	813.3	18	55.8	3.68	34	K8CTR3	C	C	C	C	NO	0
290	IM	true	UPI00029C1B9B	EIIBC-Fru OS=Cronobacter universalis NCTC 9529 OX=1074000 GN=fruA PE=4 SV=1	3	57.2	9.1	35.4	2	6	4.45	290	A0A376EPY8	MEMBR	IM	IM	IM	NO	9
46	C	true	UPI00029C1CCA	Biotin carboxylase OS=Cronobacter condimenti 1330 OX=1073999 GN=BN137_2218 PE=4 SV=1	5	49.3	6.7	553.8	11	30.7	2.95	46	K8AAR0	N	C	C	C	NO	0
204	C	true	UPI00029C1D71	Uncharacterized protein OS=Cronobacter sakazakii 696 OX=1208664 GN=BN128_3848 PE=4 SV=1	1	40.3	4.7	61.5	3	13.3	1.43	204	K8DAF9	N	C	C	C	NO	0
69	C	true	UPI00029C2002	Inosine-5'-monophosphate dehydrogenase OS=Cronobacter turicensis OX=413502 GN=guaB PE=3 SV=1	2	52	6.4	248.6	9	29.5	2.21	69	A0A2T7B5T4	N	C	C	C	NO	0
11	OM	true	UPI00029C28F1	Outer membrane lipoprotein SlyB OS=Cronobacter malonaticus OX=413503 GN=slyB PE=4 SV=1	3	15.5	9.4	1648.6	9	49.7	2.56	11	A0A423XT30	OM (GO)	EC	OM	OM	LIPO(Sec/SPII)	0
47	N	true	UPI00029C296A	Formate dehydrogenase H OS=Cronobacter sakazakii 696 OX=1208664 GN=BN128_671 PE=3 SV=1	1	81.5	5.5	621.6	18	34.5	3.01	47	K8D249	N	PP	C	More attention needed	SP(Sec/SPI) < 0.9	0
145	C	true	UPI00029C2A6B	TldE/PmbA protein, part of proposed TldE/TldD proteolytic complex OS=Cronobacter sakazakii 696 OX=1208664 GN=BN128_2568 PE=3 SV=1	13	14.9	4.4	76.2	3	24.8	1.87	145	K8CUL0	N	C	C	C	NO	0
51	N	true	UPI00029C2D16	Formate dehydrogenase H OS=Cronobacter dublinensis 1210 OX=1208656 GN=BN134_2880 PE=3 SV=1	1	79	5.8	496.3	12	23.2	2.31	51	K8AN73	N	PP	C	More attention needed	NO	0
18	C	true	UPI00029C2F21	Formate C-acetyltransferase OS=Cronobacter malonaticus OX=413503 GN=pflB PE=3 SV=1	1	85.1	5.8	1391.8	26	42.4	3.14	18	V5U1H4	C	C	C	C	NO	0
242	C	true	UPI00029C302A	Making large colonies protein OS=Cronobacter universalis NCTC 9529 OX=1074000 GN=mlc_1 PE=3 SV=1	6	44.5	8.6	49.1	3	9.4	5.99	242	A0A376E6R6	N	C	C	C	NO	0
78	C	true	UPI00029C30EA	Ribonucleoside-diphosphate reductase OS=Cronobacter universalis NCTC 9529 OX=1074000 GN=nrdA PE=3 SV=1	6	85.7	5.7	331.5	15	24.4	3.97	78	A0A376END8	N	C	C	C	NO	0
212	N	true	UPI00029C3188	LPS export ABC transporter ATP-binding protein OS=Cronobacter sakazakii OX=28141 GN=lptB PE=4 SV=1	2	26.9	5.8	29.2	2	14.1	3.99	212	A0A7V7UQE6	N	C	MULTI	N	NO	0
98	C	true	UPI00029C31C6	IscS subfamily cysteine desulfurase OS=Cronobacter sakazakii OX=28141 GN=FZI36_05635 PE=4 SV=1	2	45.1	5.8	234.8	9	24.3	3.57	98	A0A7V7RFE7	N	C	C	C	NO	0
65	C	true	UPI00029C3922	Ribonucleoside-diphosphate reductase OS=Cronobacter turicensis OX=413502 GN=BS411_18900 PE=3 SV=1	8	85.7	5.8	383.8	14	22.7	4.07	65	A0A2T7B0Q7	N	C	C	C	NO	0
232	EC	true	UPI00029C3DAE	Flagellar hook-associated protein 1 OS=Cronobacter sakazakii OX=28141 GN=flgK PE=3 SV=1	5	58.5	4.7	52.7	7	17.4	3.3	232	A0A2S9U8V4	EC	EC	EC	EC	SP(Sec/SPI) < 0.9	0
241	C	true	UPI00029C3DC5	Hydroxyacylglutathione hydrolase OS=Cronobacter malonaticus OX=413503 GN=gloB PE=3 SV=1	2	28.7	5.1	50	2	11.2	4.67	241	V5U2R3	N	C	C	C	NO	0
236	C	true	UPI00029C4128	2-keto-4-pentenoate hydratase/2-oxohepta-3-ene-1,7-dioic acid hydratase (Catechol pathway) OS=Cronobacter universalis NCTC 9529 OX=1074000 GN=NCTC9529_03413 PE=4 SV=1	5	31.6	6.2	22.8	2	12.2	2.91	236	A0A376EXS9	N	C	C	C	NO	0
156	C	true	UPI00029C4298	KR domain-containing protein OS=Cronobacter sakazakii OX=28141 GN=DC438_11575 PE=4 SV=1	2	35.9	9.2	119.5	7	29.3	4	156	A0A2S9UHU7	MEMBR (GO)	C	C	C	SP(Sec/SPI) < 0.9	1
180	C	true	UPI00029C4B5F	Glucose-6-phosphate 1-dehydrogenase OS=Cronobacter malonaticus OX=413503 GN=zwf PE=3 SV=1	3	55.8	5.7	85.2	7	14.1	4.1	180	V5TZ72	N	C	C	C	NO	0
155	C	true	UPI00029C4C13	Bifunctional (P)ppGpp synthetase II/ guanosine-3',5'-bis pyrophosphate 3'-pyrophosphohydrolase OS=Cronobacter malonaticus OX=413503 GN=C3E80_11685 PE=3 SV=1	2	79.6	8.9	46.4	3	4.7	1.52	155	V5U4D8	N	C	C	C	NO	0
207	C	true	UPI00029C4E5D	Chemotaxis protein CheV OS=Cronobacter sakazakii OX=28141 GN=FZI36_00030 PE=4 SV=1	2	35.3	5.2	59.1	3	17.7	3.3	207	A0A7V7RH84	N	C	C	C	NO	0
12	OM	true	UPI00029C5261	Outer membrane porin protein C OS=Cronobacter malonaticus OX=413503 GN=C3E80_04730 PE=3 SV=1	1	41	4.5	1923.3	13	43.9	2.32	12	V5TYC0	MEMBR	OM	OM	OM	SP(Sec/SPI)	0
270	C	true	UPI00029C52ED	Methionine--tRNA ligase OS=Cronobacter sakazakii 701 OX=1208663 GN=metG PE=3 SV=1	1	75.9	5.3	39.6	3	8.1	1.98	270	K8CXY0	C	C	C	C	NO	0
111	C	true	UPI00029C5B8A	Sulfate adenylyltransferase subunit 1 OS=Cronobacter universalis NCTC 9529 OX=1074000 GN=cysN PE=3 SV=1	6	52.6	5.1	201	5	13.1	4.31	111	A0A376EUT9	N	C	C	C	NO	0
141	C	true	UPI00029C6011	Energy-dependent translational throttle protein EttA OS=Cronobacter universalis NCTC 9529 OX=1074000 GN=yjjK PE=3 SV=1	7	62.2	5.5	80.5	7	9.5	1.17	141	A0A376E1P5	C	C	C	C	NO	0
15	OM	true	UPI00029C612C	LPS assembly protein LptD OS=Cronobacter sakazakii OX=28141 GN=lptD PE=4 SV=1	2	89.8	5.3	785.2	21	33.2	1.22	15	A0A7V7RFL2	N	OM	OM	OM	SP(Sec/SPI)	0
148	C	true	UPI00029C642D	Histidine--tRNA ligase OS=Cronobacter malonaticus OX=413503 GN=hisS PE=3 SV=1	2	47.1	5.3	128.7	11	39.6	3.28	148	V5TW88	C	C	C	C	NO	0
317	N	true	UPI00029C66DC	Small HspC2 heat shock protein OS=Cronobacter sakazakii 701 OX=1208663 GN=BN129_3428 PE=3 SV=1	2	21.5	5.3	30.6	2	12.2	3.87	317	K8CL68	N	PP	N	N	NO	0
211	C	true	UPI00029C69E5	Catabolite repressor/activator OS=Cronobacter sakazakii OX=28141 GN=cra PE=4 SV=1	5	38	6.7	63.6	4	14.1	4.57	211	A0A2S9UE66	N	C	C	C	NO	0
252	IM	true	UPI00029C6B22	Methionine import ATP-binding protein MetN OS=Cronobacter sakazakii OX=28141 GN=metN PE=3 SV=1	8	37.7	5.8	44.9	4	27.1	4.96	252	A0A2S9UEG5	MEMBR	C	IM	MEMBR	NO	0
5	OM	true	UPI00029C71C4	Maltoporin OS=Cronobacter sakazakii 701 OX=1208663 GN=lamB PE=2 SV=1	1	49.4	4.9	3138.2	24	61.1	2.28	5	K8CFL0	MEMBR	OM	OM	OM	SP(Sec/SPI)	0
50	EC	true	UPI00029C7449	Flagellar hook-associated protein 2 OS=Cronobacter condimenti 1330 OX=1073999 GN=BN137_1094 PE=3 SV=1	1	49.3	8.4	300	5	13.1	2.63	50	K8A7R4	EC	EC	EC	EC	NO	0
134	C	true	UPI00029C7595	GMP synthase [glutamine-hydrolyzing] OS=Cronobacter universalis NCTC 9529 OX=1074000 GN=guaA PE=3 SV=1	3	58.7	5.2	63.5	6	11.8	0.81	134	A0A376ET72	N	C	C	C	NO	0
386	C	true	UPI00029C7916	Pyruvate formate-lyase-activating enzyme OS=Cronobacter universalis NCTC 9529 OX=1074000 GN=pflA_1 PE=3 SV=1	6	28.2	6	13.9	2	8.9	4.14	386	A0A376EA83	C	C	C	C	NO	0
58	C	true	UPI00029C79AE	Oxoglutarate dehydrogenase (succinyl-transferring) OS=Cronobacter malonaticus OX=413503 GN=C3E80_02100 PE=4 SV=1	3	104.9	6.1	410.9	14	20.2	3.86	58	A0A423Y523	N	C	C	C	NO	0
192	C	true	UPI00029C79EF	Inosine-guanosine kinase OS=Cronobacter universalis NCTC 9529 OX=1074000 GN=gsk PE=4 SV=1	3	48.4	5.6	26.5	2	6	4.35	192	A0A376E6K6	N	C	C	C	NO	0
272	N	true	UPI00029C7AA0	2-dehydropantoate 2-reductase OS=Cronobacter universalis NCTC 9529 OX=1074000 GN=panE PE=3 SV=1	3	33.8	6.3	39.5	4	20.4	4.08	272	A0A376E3H5	N	C	N	N	NO	0
63	C	true	UPI00029C7AAE	30S ribosomal protein S3 OS=Cronobacter condimenti 1330 OX=1073999 GN=rpsC PE=3 SV=1	2	26	10.3	408.7	9	45.9	2.91	63	K8AK92	C (GO)	C	C	C	NO	0
174	C	true	UPI00029C7AD4	Soluble pyridine nucleotide transhydrogenase OS=Cronobacter turicensis OX=413502 GN=sthA PE=3 SV=1	8	51.4	6.1	43.3	2	6	4.54	174	A0A2T7B7Z9	C	C	C	C	NO	0
198	C	true	UPI0002B2669E	Cupin domain-containing protein OS=Cronobacter sakazakii OX=28141 GN=FZH93_21715 PE=4 SV=1	2	42.3	4.9	72.5	5	28.2	2.53	198	A0A6L3QMB8	N	C	C	C	NO	0
292	N	true	UPI0002B27B07	Galactose-1-phosphate uridylyltransferase OS=Cronobacter sakazakii OX=28141 GN=galT PE=3 SV=1	2	39.7	5.8	35	2	6.9	6.35	292	A0A6L3RNQ5	N	PP	N	N	NO	0
175	IM	true	UPI0002B2802F	Molybdate ABC transporter ATP-binding protein ModF OS=Cronobacter sakazakii OX=28141 GN=modF PE=4 SV=1	5	54.2	5.4	91.7	6	16.1	3.11	175	A0A6L3Q145	N	C	IM	More attention needed	NO	0
132	N	true	UPI0002B29448	Methyltransferase domain-containing protein OS=Cronobacter sakazakii OX=28141 GN=FZH93_15000 PE=4 SV=1	1	125	5.4	157	10	9.6	4.63	132	A0A6L3QUD3	N	C	IM	More attention needed	NO	0
72	IM	true	UPI0002B29E8E	Ribonuclease E OS=Cronobacter sakazakii OX=28141 GN=rne PE=3 SV=1	2	117.7	5.5	361.9	13	19.3	3.46	72	A0A6L3PNM0	IM	IM	C	IM	NO	0
40	C	true	UPI0002B2A127	Anaerobic ribonucleoside-triphosphate reductase OS=Cronobacter sakazakii OX=28141 GN=nrdD PE=4 SV=1	1	79.8	6.8	706.5	18	33.5	3.02	40	A0A6L3RAN6	N	C	C	C	NO	0
27	C	true	UPI0002CB9B62	Elongation factor Tu OS=Cronobacter sakazakii OX=28141 GN=FZI36_18260 PE=4 SV=1	1	7.1	5.1	1098.4	8	69.7	3.44	27	A0A7V7UQ00	N	C	C	C	NO	0
311	N	true	UPI0002D74B03	SDR family NAD(P)-dependent oxidoreductase OS=Cronobacter turicensis OX=413502 GN=BS411_16845 PE=4 SV=1	7	26	6.1	23.6	2	14.9	6.73	311	A0A2T7B1R0	N	IM	C	More attention needed	NO	0
339	PP	true	UPI0002D91EA8	Formate dehydrogenase-N subunit alpha OS=Cronobacter turicensis OX=413502 GN=fdnG PE=3 SV=1	3	112.3	7.1	19.1	2	2.9	2.42	339	A0A2T7AXE3	PP	PP	PP	PP	TAT	1
191	N	true	UPI0002E3811C	Diguanylate phosphodiesterase OS=Cronobacter sakazakii OX=28141 GN=FZI41_21205 PE=4 SV=1	7	44.9	4.8	77	4	14.8	2.32	191	A0A222ZDH0	N	C	IM	More attention needed	NO	0
236	C	true	UPI0002E875A0	Bifunctional aspartokinase/homoserine dehydrogenase OS=Cronobacter dublinensis subsp. dublinensis LMG 23823 OX=1159554 GN=thrA PE=3 SV=1	16	89	5.7	17.6	2	3.5	2.48	236	A0A0K2NYD8	N	C	C	C	NO	0
19	C	true	UPI0002E98E44	Phosphoenolpyruvate carboxylase OS=Cronobacter sakazakii OX=28141 GN=ppc PE=3 SV=1	2	98.9	5.7	1357.8	31	43.9	3.37	19	A0A3Q9CJ56	N	C	C	C	NO	0
304	C	true	UPI0002FE913F	Methyltransferase domain-containing protein OS=Cronobacter sakazakii OX=28141 GN=FZI41_19075 PE=4 SV=1	3	28.5	6.5	33.3	2	8.6	4.72	304	A0A6L3PA22	N	C	C	C	NO	0
314	C	true	UPI0003086E69	Ribosomal RNA large subunit methyltransferase I OS=Cronobacter dublinensis subsp. dublinensis LMG 23823 OX=1159554 GN=rlmI PE=3 SV=1	14	44.2	7	22.9	2	6.1	1.74	314	A0A0K2P0M2	C	C	C	C	NO	0
35	C	true	UPI0003170D78	EAL domain-containing protein OS=Cronobacter sakazakii OX=28141 GN=FZH93_20445 PE=4 SV=1	1	46.4	5.5	772.2	14	43.8	2.81	35	A0A6L3QVH6	N	C	C	C	NO	0
135	C	true	UPI00031AD561	Tyrosine--tRNA ligase OS=Cronobacter dublinensis subsp. dublinensis LMG 23823 OX=1159554 GN=tyrS PE=3 SV=1	9	47.2	5.6	63.1	4	13	2.23	135	A0A0K2P1H1	C	C	C	C	NO	0
44	C	true	UPI00031B6877	Formate dehydrogenase subunit alpha OS=Cronobacter sakazakii OX=28141 GN=fdhF PE=3 SV=1	2	79.1	5.7	391.2	15	30.9	2.45	44	A0A6L3PGL5	N	C	C	C	LIPO(Sec/SPII) < 0.9	0
45	C	true	UPI00034C531D	Formate dehydrogenase subunit alpha OS=Cronobacter sakazakii OX=28141 GN=FZH93_02190 PE=3 SV=1	2	79.1	5.6	640	15	29.5	3.27	45	A0A6L3QWV9	N	C	C	C	LIPO(Sec/SPII) < 0.9	0
221	C	true	UPI000399FFF0	Glucose-1-phosphate adenylyltransferase OS=Cronobacter dublinensis subsp. dublinensis LMG 23823 OX=1159554 GN=glgC PE=3 SV=1	12	47.8	5.7	50.3	2	5.6	4.22	221	A0A0K2P7I0	N	C	C	C	NO	0
84	C	true	UPI00039A4D0A	ATP-dependent RNA helicase SrmB OS=Cronobacter dublinensis subsp. dublinensis LMG 23823 OX=1159554 GN=srmB PE=3 SV=1	10	49.9	9.3	156.2	6	16.2	2.61	84	A0A0K2P4X0	C	C	C	C	NO	0
59	C	true	UPI00039AF079	DNA-directed RNA polymerase subunit beta OS=Cronobacter dublinensis subsp. dublinensis LMG 23823 OX=1159554 GN=rpoB PE=3 SV=1	4	150.4	5.1	410.7	22	22.2	4.23	59	A0A0K2NXH1	N	C	C	C	NO	0
42	N	true	UPI00039B0786	Formate dehydrogenase subunit alpha OS=Cronobacter muytjensii OX=413501 GN=AUN14_00805 PE=3 SV=1	2	79.1	6.2	430.6	13	25.8	2.21	42	A0A2T7B0F4	N	PP	C	More attention needed	NO	0
177	C	true	UPI00039BF753	Type VI secretion system ATPase TssH OS=Cronobacter sakazakii OX=28141 GN=tssH PE=3 SV=1	1	95.3	5.3	89.5	6	9.4	3.11	177	A0A6L3QRK9	N	C	C	C	NO	0
152	C	true	UPI00039C16B9	1-deoxy-D-xylulose-5-phosphate synthase OS=Cronobacter dublinensis subsp. dublinensis LMG 23823 OX=1159554 GN=dxs PE=3 SV=1	13	67.9	6.2	48	3	5.5	2.97	152	A0A0K2NZF8	N	C	C	C	NO	0
253	C	true	UPI00039CF14F	Isoleucine--tRNA ligase OS=Cronobacter dublinensis subsp. dublinensis LMG 23823 OX=1159554 GN=ileS PE=3 SV=1	16	104.3	5.8	14.6	2	2.5	5.54	253	A0A0K2NYK4	C	C	C	C	NO	0
181	C	true	UPI00039D4747	5-methyltetrahydropteroyltriglutamate--homocysteine methyltransferase OS=Cronobacter muytjensii OX=413501 GN=metE PE=3 SV=1	13	84.5	5.5	30.7	2	2.8	3.1	181	A0A2T7ARP4	N	C	C	C	NO	0
71	C	true	UPI00039D613A	Valine--tRNA ligase OS=Cronobacter dublinensis subsp. dublinensis LMG 23823 OX=1159554 GN=valS PE=3 SV=1	14	108	5.2	17.6	3	1.1	2.13	71	A0A0K2NY66	C	C	C	C	NO	0
182	C	true	UPI00039DAF9A	Molecular chaperone OS=Cronobacter dublinensis subsp. dublinensis LMG 23823 OX=1159554 GN=AFK67_00510 PE=3 SV=1	10	95.2	5.3	72.7	3	4.6	2.41	182	A0A0K2NX62	N	C	C	C	NO	0
298	C	true	UPI00039EFB38	Ribosomal RNA small subunit methyltransferase A OS=Cronobacter muytjensii OX=413501 GN=ksgA PE=3 SV=1	8	30.4	8.9	27.9	2	7.3	4.7	298	A0A2T7AR99	C	PP	C	C	NO	0
102	N	true	UPI00039F25D9	Bifunctional uridylyltransferase/uridylyl-removing enzyme OS=Cronobacter dublinensis subsp. dublinensis LMG 23823 OX=1159554 GN=glnD PE=3 SV=1	13	102.8	6.2	222.5	9	11	4.15	102	A0A0K2P7N1	N	C	MULTI	N	NO	0
53	IM	true	UPI00039F4957	NADH dehydrogenase OS=Cronobacter dublinensis subsp. dublinensis LMG 23823 OX=1159554 GN=AFK67_08045 PE=4 SV=1	8	47.2	9.3	39.5	2	8.5	1.54	53	A0A0K2P0Y1	N	C	IM	More attention needed	NO	0
332	C	true	UPI0003A02A0B	2-dehydro-3-deoxyphosphooctonate aldolase OS=Cronobacter muytjensii OX=413501 GN=kdsA PE=3 SV=1	6	30.8	5.7	28.6	3	13.4	3.86	332	A0A2T7AQX4	C	C	C	C	NO	0
384	N	true	UPI0003A049FD	RecBCD enzyme subunit RecD OS=Cronobacter dublinensis subsp. dublinensis LMG 23823 OX=1159554 GN=recD PE=3 SV=1	13	66.3	7.3	19.4	2	4.1	5.23	384	A0A0K2P641	N	C	IM	More attention needed	NO	0
270	C	true	UPI0003A0543A	Phenylalanine--tRNA ligase beta subunit OS=Cronobacter dublinensis subsp. dublinensis LMG 23823 OX=1159554 GN=pheT PE=3 SV=1	12	86.3	5.1	33.6	2	3.3	3.85	270	A0A0K2P157	C	C	C	C	NO	0
36	C	true	UPI0003A0B857	PrkA family serine protein kinase OS=Cronobacter muytjensii OX=413501 GN=AUN14_05530 PE=4 SV=1	4	74.4	5.7	520.4	19	33.7	2.13	36	A0A2T7AWE8	N	C	C	C	NO	0
146	C	true	UPI0003A23854	Glucose-6-phosphate 1-dehydrogenase OS=Cronobacter dublinensis subsp. dublinensis LMG 23823 OX=1159554 GN=zwf PE=3 SV=1	8	55.8	5.8	117	3	5.7	4.04	146	A0A0K2P3U2	N	C	C	C	NO	0
214	N	true	UPI0003A29217	APH domain-containing protein OS=Cronobacter dublinensis subsp. dublinensis LMG 23823 OX=1159554 GN=AFK67_07275 PE=4 SV=1	11	34.3	6.3	62	3	11.1	3.8	214	A0A0K2P0H1	N	C	IM	More attention needed	NO	0
150	C	true	UPI0003A2BACA	Sulfate adenylyltransferase subunit 2 OS=Cronobacter dublinensis subsp. dublinensis LMG 23823 OX=1159554 GN=cysD PE=3 SV=1	5	35.1	6.8	125.3	3	10.6	4.13	150	A0A0K2P5D8	N	C	C	C	NO	0
120	C	true	UPI0003A2D08D	tRNA-2-methylthio-N(6)-dimethylallyladenosine synthase OS=Cronobacter muytjensii OX=413501 GN=miaB PE=3 SV=1	4	53.5	5.3	166.5	2	8.4	3.2	120	A0A2T7AZD5	C	C	C	C	NO	0
441	C	true	UPI0003A2F871	DNA polymerase III subunit alpha OS=Cronobacter sakazakii OX=28141 GN=dnaE PE=4 SV=1	7	130.1	5.2	13.3	2	1.6	6.03	441	A0A2S9UEG7	C	C	C	C	NO	0
186	C	true	UPI0003A39E34	Chromosomal replication initiator protein DnaA OS=Cronobacter dublinensis subsp. dublinensis LMG 23823 OX=1159554 GN=dnaA PE=3 SV=1	7	51.8	8.6	28.1	2	4.1	6	186	A0A0K2NWX1	C	C	C	C	NO	0
60	C	true	UPI0003A3EABD	Formate hydrogenlyase transcriptional activator FlhA OS=Cronobacter sakazakii OX=28141 GN=flhA PE=4 SV=1	1	77.8	5.9	416.7	17	37	2.5	60	A0A6L3RF52	N	C	C	C	NO	0
135	C	true	UPI0003A4B092	Glycerol-3-phosphate dehydrogenase OS=Cronobacter dublinensis subsp. dublinensis LMG 23823 OX=1159554 GN=glpD PE=3 SV=1	7	56.9	6.6	133.5	8	22.6	1.97	135	A0A0K2P7H5	N	C	C	C	NO	0
258	MEMBR	true	UPI0003A6D306	Polyphosphate kinase OS=Cronobacter dublinensis subsp. dublinensis LMG 23823 OX=1159554 GN=ppk PE=3 SV=1	13	80.2	8.6	43.2	5	9.8	4.67	258	A0A0K2P4L0	N	C	IM	More attention needed	NO	0
239	C	true	UPI0003A702DD	Chaperone protein ClpB OS=Cronobacter dublinensis subsp. dublinensis LMG 23823 OX=1159554 GN=clpB PE=3 SV=1	12	95.1	5.4	51.6	4	7.2	4.48	239	A0A0K2P4Z7	C	C	C	C	NO	0
153	C	true	UPI0003A70E36	CitE protein OS=Cronobacter malonaticus OX=413503 GN=P262_00883 PE=4 SV=1	1	43.9	5.3	122.8	5	22.2	2.84	153	V5TWC3	N	C	C	C	NO	0
393	C	true	UPI0003A724EA	Ribosomal protein S12 methylthiotransferase accessory factor YcaO OS=Cronobacter dublinensis subsp. dublinensis LMG 23823 OX=1159554 GN=AFK67_07195 PE=4 SV=1	14	65.4	4.4	18.1	2	3.2	1.45	393	A0A0K2P0G2	C (GO)	C	C	C	NO	0
247	C	true	UPI0003A7D91E	Iron-sulfur cluster carrier protein OS=Cronobacter muytjensii OX=413501 GN=AUN14_07085 PE=3 SV=1	9	39.7	5.8	47.1	2	8.9	3.75	247	A0A2T7AVC6	N	C	IM	More attention needed	NO	0
169	C	true	UPI0003A800E6	DNA helicase OS=Cronobacter dublinensis subsp. dublinensis LMG 23823 OX=1159554 GN=uvrD PE=3 SV=1	4	81.7	6	97.6	6	9.7	3.65	169	A0A0K2NXC4	C (GO)	C	C	C	NO	0
158	C	true	UPI0003A8E5AB	UDP-N-acetylglucosamine 1-carboxyvinyltransferase OS=Cronobacter muytjensii OX=413501 GN=murA PE=3 SV=1	6	44.7	5.6	110.8	6	23.6	5.3	158	A0A2T7ASV9	C	C	C	C	NO	0
94	C	true	UPI0003A9082F	Bifunctional protein HldE OS=Cronobacter muytjensii OX=413501 GN=hldE PE=3 SV=1	10	50.9	5.2	133.4	5	14.7	4.25	94	A0A2T7AU81	N	C	C	C	NO	0
11	C	true	UPI0003A93251	Elongation factor Tu OS=Cronobacter dublinensis subsp. dublinensis LMG 23823 OX=1159554 GN=tuf PE=3 SV=1	9	43.2	5.3	755.6	5	16.5	2.99	11	A0A0K2NY59	C	C	C	C	NO	0
72	N	true	UPI0003A98DD9	Virulence factor SrfB OS=Cronobacter sakazakii OX=28141 GN=FZH93_11350 PE=4 SV=1	1	110.5	5.6	232.8	11	13.3	1.94	72	A0A6L3QVI8	N	C	N	N	NO	0
10	C	true	UPI0003AA220A	Elongation factor G OS=Cronobacter muytjensii OX=413501 GN=fusA PE=3 SV=1	4	77.6	5.2	1493.5	22	48.4	2.24	10	A0A2T7ALA2	C	C	C	C	NO	0
188	C	true	UPI0003AAA31C	Putative phosphoenolpyruvate synthase regulatory protein OS=Cronobacter muytjensii OX=413501 GN=AUN14_12375 PE=3 SV=1	8	31.2	6.1	37.4	2	8.7	2.72	188	A0A2T7AS94	N	C	C	C	NO	0
26	C	true	UPI0003AAF275	Adenylosuccinate synthetase OS=Cronobacter muytjensii OX=413501 GN=purA PE=3 SV=1	7	47.2	5.2	569.3	13	36.6	2.74	26	A0A2T7AYI9	C	C	C	C	NO	0
157	C	true	UPI0003D24D54	50S ribosomal protein L11 OS=Cronobacter malonaticus OX=413503 GN=rplK PE=3 SV=1	3	11.4	9.1	115.3	2	21.5	2.65	157	V5U4B2	C (GO)	PP	C	C	NO	0
133	OM	true	UPI0003D26A2F	Peptidoglycan-associated protein OS=Cronobacter malonaticus OX=413503 GN=pal PE=3 SV=1	2	19.6	7.8	91.6	4	35	2.8	133	V5U208	OM (GO)	PP	OM	OM	LIPO(Sec/SPII)	0
20	C	true	UPI0003D28120	50S ribosomal protein L16 OS=Cronobacter malonaticus OX=413503 GN=rplP PE=3 SV=1	2	13.9	10.6	479.9	5	36.8	1.9	20	V5TVK4	C (GO)	C	C	C	NO	0
187	N	true	UPI0003F6BF95	Carbamoyltransferase HypF OS=Cronobacter sakazakii OX=28141 GN=hypF PE=3 SV=1	1	79.6	7.6	70	3	8	6.82	187	A0A6L3Q4U2	N	C	N	N	NO	0
306	C	true	UPI00048C8597	Bifunctional phosphopantothenoylcysteine decarboxylase/phosphopantothenate--cysteine ligase CoaBC OS=Cronobacter sakazakii OX=28141 GN=coaBC PE=4 SV=1	2	43.3	7	33	2	6.9	2.3	306	A0A7V7RDP1	N	C	C	C	NO	0
33	EC	true	UPI00048DE5A7	Flagellin OS=Cronobacter sakazakii OX=28141 GN=fliC PE=3 SV=1	11	28.9	5.5	185.7	5	29.9	1.03	33	A0A097PAA5	EC	EC	EC	EC	NO	0
158	C	true	UPI00048ED6C1	Bifunctional protein GlmU OS=Cronobacter sakazakii OX=28141 GN=glmU PE=3 SV=1	6	49.1	6.1	102.1	5	14.5	3.19	158	A0A2S9UCE1	C	C	C	C	NO	0
77	C	true	UPI0004A896EA	Chemotaxis protein CheA OS=Cronobacter sakazakii OX=28141 GN=DC438_08800 PE=4 SV=1	5	72	4.7	339.7	11	27.8	2.95	77	A0A3S9IYT4	C (GO)	C	C	C	NO	0
234	C	true	UPI000517C126	(P)ppGpp synthetase OS=Cronobacter dublinensis subsp. dublinensis LMG 23823 OX=1159554 GN=AFK67_20310 PE=3 SV=1	8	79.5	8.9	52.3	4	4.2	6.27	234	A0A0K2P7J2	N	C	C	C	NO	0
33	C	true	UPI000517F5D0	Phosphoglycerate kinase OS=Cronobacter malonaticus OX=413503 GN=pgk PE=3 SV=1	3	41.3	5.1	838.8	18	64.6	2.65	33	A0A423XZ72	C	C	C	C	NO	0
184	N	true	UPI0005180F14	DNA repair protein RadA OS=Cronobacter malonaticus OX=413503 GN=radA PE=3 SV=1	3	49.4	7.1	83.6	4	9.1	3.56	184	A0A423XXF6	N	C	N	N	NO	0
135	C	true	UPI00051857AF	Alpha-D-glucose phosphate-specific phosphoglucomutase OS=Cronobacter sakazakii OX=28141 GN=DC438_15060 PE=3 SV=1	4	58.5	5.4	88.3	6	18.3	2.13	135	A0A3Q9CIL1	N	C	C	C	NO	0
223	C	true	UPI00051865C4	Pseudouridine synthase OS=Cronobacter dublinensis subsp. dublinensis LMG 23823 OX=1159554 GN=rluD PE=3 SV=1	7	36.9	6.3	57.4	2	6.7	3.28	223	A0A0K2P4Y4	N	C	C	C	NO	0
142	C	true	UPI0005188646	Glutamate 5-kinase OS=Cronobacter dublinensis subsp. dublinensis LMG 23823 OX=1159554 GN=proB PE=3 SV=1	8	39.3	6.2	137.2	5	17.4	2.97	142	A0A0K2NZL5	C	C	C	C	NO	0
281	IM	true	UPI0005189716	HTH-type transcriptional regulator MalT OS=Cronobacter dublinensis subsp. dublinensis LMG 23823 OX=1159554 GN=malT PE=3 SV=1	12	102.5	6.2	36.6	3	3.2	4.22	281	A0A0K2P6U0	N	IM	IM	IM	NO	0
53	OM	true	UPI000518D7B0	Long-chain fatty acid transport protein OS=Cronobacter sakazakii OX=28141 GN=fadL PE=3 SV=1	6	49.2	5	40.7	3	9.1	3.51	53	A0A2S9UAU0	N	OM	OM	OM	SP(Sec/SPI)	0
25	OM	true	UPI000518E0EE	Porin OS=Cronobacter dublinensis subsp. dublinensis LMG 23823 OX=1159554 GN=AFK67_02425 PE=3 SV=1	15	55.2	5.3	45	3	8.3	2.98	25	A0A0K2P7Q3	MEMBR	OM	OM	OM	SP(Sec/SPI)	0
280	C	true	UPI0005192641	LysR family transcriptional regulator OS=Cronobacter malonaticus OX=413503 GN=C3E80_04535 PE=3 SV=1	4	32.1	6.2	36.8	2	9	5.14	280	A0A423Y105	N	C	C	C	NO	0
219	C	true	UPI0005193BE6	Tryptophan synthase beta chain OS=Cronobacter dublinensis subsp. dublinensis LMG 23823 OX=1159554 GN=trpB PE=3 SV=1	13	43.2	5.7	51.6	6	19.9	4.13	219	A0A0K2P2F5	N	C	C	C	NO	0
75	C	true	UPI000519A92F	Acetolactate synthase OS=Cronobacter dublinensis subsp. dublinensis LMG 23823 OX=1159554 GN=AFK67_03590 PE=3 SV=1	7	62.7	5.6	222.9	3	6.3	1.62	75	A0A0K2NYH3	N	C	C	C	NO	0
17	C	true	UPI000519AE32	30S ribosomal protein S4 OS=Cronobacter dublinensis subsp. dublinensis LMG 23823 OX=1159554 GN=rpsD PE=3 SV=1	4	23.4	10.1	453.3	4	16.5	3.36	17	A0A0K2P783	C (GO)	C	C	C	NO	0
225	IM	true	UPI000519D1BD	Succinate dehydrogenase flavoprotein subunit OS=Cronobacter dublinensis subsp. dublinensis LMG 23823 OX=1159554 GN=sdhA PE=3 SV=1	10	64.4	5.7	25.9	2	3.9	2.63	225	A0A0K2P040	MEMBR	C	IM	MEMBR	NO	0
168	PP	true	UPI000519D5B6	Biosynthetic arginine decarboxylase OS=Cronobacter dublinensis subsp. dublinensis LMG 23823 OX=1159554 GN=speA PE=3 SV=1	13	73.8	4.9	92.6	4	8.4	4.3	168	A0A0K2P6A2	N	PP	PP	PP	NO	0
188	C	true	UPI000576234E	Carbamoyltransferase HypF OS=Cronobacter universalis NCTC 9529 OX=1074000 GN=hypF PE=3 SV=1	4	79.9	7.3	27.6	2	5.1	4.65	188	A0A376EC60	N	C	C	C	NO	0
115	C	true	UPI0005762EBD	Arginine deiminase OS=Cronobacter universalis NCTC 9529 OX=1074000 GN=arcA_1 PE=3 SV=1	7	45.5	5.5	194.2	5	14.8	3.43	115	A0A376DZV8	C	C	C	C	NO	0
92	C	true	UPI0005764129	Bifunctional protein HldE OS=Cronobacter universalis NCTC 9529 OX=1074000 GN=hldE PE=3 SV=1	6	50.9	5.1	269.1	9	25.5	4.52	92	A0A376EXL0	N	C	C	C	NO	0
125	C	true	UPI000576531D	ATP-dependent RNA helicase SrmB OS=Cronobacter universalis NCTC 9529 OX=1074000 GN=srmB PE=3 SV=1	6	49.8	9.3	154.7	6	15.8	4.08	125	A0A376ERJ9	C	C	C	C	NO	0
248	OM	true	UPI000576561D	Ferric hydroxamate uptake OS=Cronobacter universalis NCTC 9529 OX=1074000 GN=fhuA_1 PE=3 SV=1	7	80.8	5.6	46.8	2	3.4	3.89	248	A0A376E3G6	OM	OM	OM	OM	SP(Sec/SPI) < 0.9	1
140	C	true	UPI0005767E4B	Bifunctional (P)ppGpp synthase/hydrolase SpoT OS=Cronobacter universalis NCTC 9529 OX=1074000 GN=spoT PE=3 SV=1	4	79.5	8.9	125.4	4	5.4	5.7	140	A0A376F2N6	N	C	C	C	NO	0
112	C	true	UPI000576964C	L-threonine 3-dehydrogenase OS=Cronobacter universalis NCTC 9529 OX=1074000 GN=tdh PE=3 SV=1	6	37.2	5.8	200	6	28.7	2.86	112	A0A376F2G7	C	C	C	C	NO	0
194	C	true	UPI000576A46D	Peptidase PmbA OS=Cronobacter universalis NCTC 9529 OX=1074000 GN=pmbA PE=3 SV=1	5	48.5	5.5	74.4	5	17.8	3.22	194	A0A376EY08	N	C	C	C	NO	0
22	OM	true	UPI000576B5FD	LPS-assembly protein LptD OS=Cronobacter universalis NCTC 9529 OX=1074000 GN=lptD PE=3 SV=1	6	89.7	5.1	78	5	7.5	3.96	22	A0A376E168	OM	OM	OM	OM	SP(Sec/SPI)	0
225	N	true	UPI000576C41C	Uncharacterized conserved protein OS=Cronobacter universalis NCTC 9529 OX=1074000 GN=NCTC9529_03057 PE=4 SV=1	9	97.2	6.2	57.2	2	2.1	5.71	225	A0A376ET60	N	IM	C	More attention needed	NO	0
193	C	true	UPI000576C625	Adenosine deaminase OS=Cronobacter universalis NCTC 9529 OX=1074000 GN=add PE=3 SV=1	5	35.9	5.2	74.5	3	10.5	4.49	193	A0A376EF99	N	C	C	C	NO	0
314	OM	true	UPI0005770448	Outer membrane lipoprotein Blc OS=Cronobacter dublinensis subsp. dublinensis LMG 23823 OX=1159554 GN=AFK67_18150 PE=3 SV=1	15	20	9.3	31	2	10.2	3.8	314	A0A0K2P7Z0	OM	PP	OM	OM	LIPO(Sec/SPII)	0
117	C	true	UPI0005770A7C	Ribosomal RNA large subunit methyltransferase M OS=Cronobacter universalis NCTC 9529 OX=1074000 GN=rlmM PE=3 SV=1	8	41.8	7	178.2	2	5.7	6.28	117	A0A376EVV8	C	C	C	C	NO	0
69	C	true	UPI000577394C	GTPase Der OS=Cronobacter universalis NCTC 9529 OX=1074000 GN=der PE=3 SV=1	3	55.1	5.7	369.6	8	20.7	4.69	69	A0A376ESW6	N	C	C	C	NO	0
417	C	true	UPI0005774C1B	Sulfite reductase [NADPH] hemoprotein beta-component OS=Cronobacter dublinensis subsp. dublinensis LMG 23823 OX=1159554 GN=cysI PE=3 SV=1	15	63.9	6.8	15.2	2	6	4.38	417	A0A0K2P607	N	C	C	C	NO	0
172	C	true	UPI00057755B9	Asparagine synthase (glutamine-hydrolyzing) OS=Cronobacter universalis NCTC 9529 OX=1074000 GN=asnB PE=3 SV=1	6	62.4	5.7	87.9	2	3.2	2.88	172	A0A376E4Z3	N	C	C	C	NO	0
62	C	true	UPI0005777570	Bifunctional aspartokinase/homoserine dehydrogenase OS=Cronobacter universalis NCTC 9529 OX=1074000 GN=metL PE=3 SV=1	6	88.8	5.5	263.2	12	18.6	2.91	62	A0A376DXL9	N	C	C	C	NO	0
109	N	true	UPI0005779C05	Uncharacterized protein conserved in bacteria, putative virulence factor OS=Cronobacter universalis NCTC 9529 OX=1074000 GN=NCTC9529_01997 PE=4 SV=1	11	110.6	5.5	206.3	11	13.2	4.04	109	A0A376EFY6	N	C	N	N	NO	0
86	C	true	UPI000577A18D	Acetolactate synthase OS=Cronobacter muytjensii OX=413501 GN=AUN14_13520 PE=3 SV=1	2	62.7	5.6	273.8	7	17.9	3.34	86	A0A2T7AR86	N	C	C	C	NO	0
299	C	true	UPI000577BD76	4-hydroxy-tetrahydrodipicolinate synthase OS=Cronobacter universalis NCTC 9529 OX=1074000 GN=dapA_1 PE=3 SV=1	5	31.3	5.9	26.5	2	9.9	3.83	299	A0A376ERM3	C	C	C	C	NO	0
307	N	true	UPI000577CE4D	Maltose/maltodextrin import ATP-binding protein MalK OS=Cronobacter universalis NCTC 9529 OX=1074000 GN=malK_2 PE=4 SV=1	6	41.4	5.6	24.5	2	4.9	4.94	307	A0A376E6B7	N	C	MULTI	N	NO	0
87	C	true	UPI000577D663	Proline--tRNA ligase OS=Cronobacter universalis NCTC 9529 OX=1074000 GN=proS PE=3 SV=1	4	63.4	5.1	286.8	9	21.5	3.71	87	A0A376E267	C	C	C	C	NO	0
40	N	true	UPI000577D895	Formate dehydrogenase H OS=Cronobacter universalis NCTC 9529 OX=1074000 GN=fdhF_1 PE=3 SV=1	7	79	5.8	446.3	15	30.2	2.28	40	A0A376ED00	N	PP	C	More attention needed	NO	0
254	OM	true	UPI000577E3F5	Iron(III) dicitrate transport protein FecA OS=Cronobacter universalis NCTC 9529 OX=1074000 GN=fecA PE=3 SV=1	5	77.3	5.5	43.6	2	2.8	4.56	254	A0A376EF58	OM	OM	OM	OM	SP(Sec/SPI)	0
177	C	true	UPI0005BC81F2	Ribose-phosphate pyrophosphokinase OS=Cronobacter dublinensis subsp. dublinensis LMG 23823 OX=1159554 GN=prs PE=3 SV=1	8	34.9	5.1	76.6	4	15.6	3.26	177	A0A0K2P3A9	C	C	C	C	NO	0
88	N	true	UPI0006D101B7	Hydrogenase large subunit OS=Cronobacter sakazakii OX=28141 GN=hycE PE=4 SV=1	5	64.7	6	283.4	14	36.7	3.68	88	A0A3S9J0S0	N	C	MULTI	N	NO	0
286	C	true	UPI0007ABC108	Hydroxyacylglutathione hydrolase OS=Cronobacter sakazakii OX=28141 GN=gloB PE=3 SV=1	2	28.7	5	29.5	2	12	2.02	286	A0A3Q9CLI6	N	C	C	C	NO	0
217	C	true	UPI0008FBF111	Poly(A) polymerase I OS=Cronobacter muytjensii OX=413501 GN=pcnB PE=3 SV=1	9	54.3	9.6	28	3	7.8	1.24	217	A0A2T7AJW6	N	C	C	C	NO	0
246	C	true	UPI0009488C24	Adenosine deaminase OS=Cronobacter muytjensii OX=413501 GN=add PE=3 SV=1	6	36	5.3	21	2	7.8	4.65	246	A0A2T7B093	N	C	C	C	NO	0
81	C	true	UPI00094891BF	ATP-dependent RNA helicase RhlB OS=Cronobacter muytjensii OX=413501 GN=rhlB PE=3 SV=1	7	47	7	159.9	7	20.9	1.96	81	A0A2T7ASY4	C	C	C	C	NO	0
166	C	true	UPI0009489278	Peptidase B OS=Cronobacter muytjensii OX=413501 GN=pepB PE=3 SV=1	8	46.4	5.8	99.9	5	14	3.18	166	A0A2T7AQE1	C	C	C	C	NO	0
29	OM	true	UPI000948929F	Nucleoside-specific channel-forming protein Tsx OS=Cronobacter turicensis OX=413502 GN=BS411_03770 PE=3 SV=1	1	33.1	5.6	295.8	3	17.1	1.53	29	A0A2T7B992	OM	OM	OM	OM	SP(Sec/SPI)	0
113	C	true	UPI00094893AB	GTP diphosphokinase OS=Cronobacter muytjensii OX=413501 GN=AUN14_12565 PE=3 SV=1	1	84.1	6.2	194.3	6	10.6	4.29	113	A0A2T7AS36	N	C	C	C	NO	0
133	C	true	UPI0009489586	Alanine transaminase OS=Cronobacter muytjensii OX=413501 GN=AUN14_09070 PE=4 SV=1	5	46.2	7.7	152.1	6	21.8	3.8	133	A0A2T7AU07	N	C	C	C	NO	0
241	C	true	UPI0009489A72	23S rRNA (uracil(1939)-C(5))-methyltransferase RlmD OS=Cronobacter turicensis OX=413502 GN=rlmD PE=3 SV=1	6	48.1	8.9	43.1	2	4.6	3.99	241	A0A2T7B6S5	N	C	C	C	NO	0
264	C	true	UPI0009489AE2	DNA mismatch repair protein MutL OS=Cronobacter turicensis OX=413502 GN=mutL PE=3 SV=1	7	69.7	6.5	35.8	3	6.1	3.43	264	A0A2T7B366	N	C	C	C	NO	0
187	N	true	UPI0009489BAB	2-dehydropantoate 2-reductase OS=Cronobacter turicensis OX=413502 GN=BS411_03840 PE=3 SV=1	7	33.8	6.5	27.8	2	8.2	2.94	187	A0A2T7B9B4	N	C	N	N	NO	0
22	OM	true	UPI0009489BB7	Porin OS=Cronobacter muytjensii OX=413501 GN=AUN14_17865 PE=3 SV=1	1	39.4	4.8	1281.6	11	42	2.8	22	A0A2T7AMP1	MEMBR	OM	OM	OM	SP(Sec/SPI)	1
284	C	true	UPI0009489D4B	Transketolase OS=Cronobacter turicensis OX=413502 GN=tkt PE=3 SV=1	7	72.1	5.5	36.5	2	3.6	5.7	284	A0A2T7B739	N	C	C	C	NO	0
187	N	true	UPI0009489D60	Cyclic di-GMP phosphodiesterase OS=Cronobacter turicensis OX=413502 GN=BS411_13000 PE=4 SV=1	10	74.1	5.7	82.7	3	5.4	4.02	187	A0A2T7B4B3	N	C	IM	More attention needed	NO	0
144	C	true	UPI0009489EF4	Alpha-D-glucose phosphate-specific phosphoglucomutase OS=Cronobacter muytjensii OX=413501 GN=AUN14_01730 PE=3 SV=1	5	58.4	5.4	121.8	5	11	3.16	144	A0A2T7AZC9	N	C	C	C	NO	0
206	C	true	UPI000948A59F	UPF0229 protein AUN14_05535 OS=Cronobacter muytjensii OX=413501 GN=AUN14_05535 PE=3 SV=1	14	49.4	6.7	67.6	4	12.2	3.85	206	A0A2T7AWM6	N	C	C	C	NO	0
42	IM	true	UPI000948A65E	NAD(P)/FAD-dependent oxidoreductase OS=Cronobacter muytjensii OX=413501 GN=AUN14_05845 PE=4 SV=1	4	47.3	9.2	662.9	16	46.3	2.45	42	A0A2T7AWN0	N	C	IM	More attention needed	NO	0
253	C	true	UPI000948A9C0	Acyl-protein synthetase OS=Cronobacter turicensis OX=413502 GN=BS411_16870 PE=4 SV=1	4	39.9	6.5	39.9	3	11.4	3.24	253	A0A2T7B1V9	N	C	C	C	NO	0
57	C	true	UPI000948AB27	Ribonuclease R OS=Cronobacter muytjensii OX=413501 GN=rnr PE=3 SV=1	11	92.1	7.6	29.1	3	4.2	1.8	57	A0A2T7AYM6	C	C	C	C	NO	0
352	C	true	UPI000948AE08	tRNA/rRNA methyltransferase OS=Cronobacter turicensis OX=413502 GN=BS411_21175 PE=4 SV=1	12	38.2	9	24	2	6.5	4.03	352	A0A2T7AW79	N	C	C	C	NO	0
154	C	true	UPI000948AEF4	ParA family protein OS=Cronobacter muytjensii OX=413501 GN=AUN14_05415 PE=4 SV=1	10	44.4	5.5	120.1	4	16	2.26	154	A0A2T7AWX8	N	C	C	C	NO	0
150	C	true	UPI000948B041	Transcription-repair-coupling factor OS=Cronobacter muytjensii OX=413501 GN=mfd PE=3 SV=1	10	129.8	5.8	48.9	5	4.2	4.25	150	A0A2T7AWJ7	C	C	C	C	NO	0
305	C	true	UPI000948B262	RNA polymerase-associated protein RapA OS=Cronobacter muytjensii OX=413501 GN=rapA PE=3 SV=1	13	109.7	5.1	33.1	5	4.6	5.11	305	A0A2T7AR71	N	C	C	C	NO	0
206	N	true	UPI000948B656	DUF3131 domain-containing protein OS=Cronobacter turicensis OX=413502 GN=BS411_06225 PE=4 SV=1	1	58.7	6.2	59.8	3	8.1	5.95	206	A0A2T7B7N0	N	PP	N	N	LIPO(Sec/SPII)	0
243	C	true	UPI000948BC5D	Ribosomal RNA large subunit methyltransferase M OS=Cronobacter turicensis OX=413502 GN=rlmM PE=3 SV=1	10	41.8	7	16.9	3	6.6	3.54	243	A0A2T7B6S1	C	C	C	C	NO	0
217	C	true	UPI000948BF30	Single-stranded-DNA-specific exonuclease RecJ OS=Cronobacter muytjensii OX=413501 GN=AUN14_16770 PE=3 SV=1	15	63	5.6	53.7	2	3.8	4.42	217	A0A2T7API4	N	C	C	C	NO	0
53	IM	true	UPI000948CA56	Ribonuclease E OS=Cronobacter turicensis OX=413502 GN=rne PE=3 SV=1	13	117.8	5.4	467.8	11	14.6	2.59	53	A0A2T7B3X7	IM	IM	C	IM	NO	0
313	N	true	UPI000948CBFC	2-octaprenyl-6-methoxyphenyl hydroxylase OS=Cronobacter turicensis OX=413502 GN=BS411_07165 PE=3 SV=1	10	41.7	8.8	32	2	7.1	4.03	313	A0A2T7B707	N	C	N	N	NO	0
422	C	true	UPI000948CC84	SelB translation factor OS=Cronobacter muytjensii OX=413501 GN=AUN14_18455 PE=4 SV=1	12	67.4	6.9	14.7	2	3.3	5.54	422	A0A2T7AM27	C (GO)	C	C	C	NO	0
3	OM	true	UPI000948CCAB	Porin OmpC OS=Cronobacter turicensis OX=413502 GN=BS411_18865 PE=3 SV=1	2	41.3	4.5	4571.4	21	72	1.95	3	A0A2T7B0Q0	MEMBR	OM	OM	OM	SP(Sec/SPI)	0
297	N	true	UPI000948CE62	2-octaprenyl-3-methyl-6-methoxy-1,4-benzoquinol hydroxylase OS=Cronobacter turicensis OX=413502 GN=BS411_15955 PE=3 SV=1	10	42.8	9	28.1	2	5.6	3.38	297	A0A2T7B275	N	C	MULTI	N	NO	0
229	C	true	UPI000948CFAA	Serine--tRNA ligase OS=Cronobacter muytjensii OX=413501 GN=serS PE=3 SV=1	8	48.5	5.4	54	3	7	5.87	229	A0A2T7AMH7	C	C	C	C	NO	0
233	N	true	UPI000948D1AE	2-dehydropantoate 2-reductase OS=Cronobacter muytjensii OX=413501 GN=AUN14_15505 PE=3 SV=1	12	33.6	6.4	45.6	2	7.9	4.7	233	A0A2T7AQG9	N	C	N	N	NO	0
7	EC	true	UPI000948D691	Flagellin OS=Cronobacter muytjensii OX=413501 GN=AUN14_03990 PE=3 SV=1	9	29.1	5	2557.4	11	51.3	1.83	7	A0A2T7AXR3	EC	EC	EC	EC	NO	0
289	C	true	UPI000948DA8E	Ubiquinone/menaquinone biosynthesis C-methyltransferase UbiE OS=Cronobacter muytjensii OX=413501 GN=ubiE PE=3 SV=1	3	28.1	8.4	29.1	2	11.2	4.32	289	A0A2T7ARN6	N	C	C	C	NO	0
39	C	true	UPI000948DBA6	Amidophosphoribosyltransferase OS=Cronobacter turicensis OX=413502 GN=purF PE=3 SV=1	3	56.5	5.6	725	15	36.8	3.46	39	A0A2T7AWX4	N	C	C	C	NO	0
15	C	true	UPI000948E211	Formate C-acetyltransferase OS=Cronobacter muytjensii OX=413501 GN=pflB PE=3 SV=1	2	85.1	5.7	1004.8	17	35	1.84	15	A0A2T7AMI5	C	C	C	C	NO	0
118	C	true	UPI000948E39E	Inosine/guanosine kinase OS=Cronobacter turicensis OX=413502 GN=BS411_08685 PE=4 SV=1	6	48.4	5.7	173.2	3	10.8	2.23	118	A0A2T7B6D6	N	C	C	C	NO	0
298	C	true	UPI000948E792	DNA polymerase III subunit gamma/tau OS=Cronobacter turicensis OX=413502 GN=dnaX PE=3 SV=1	9	71.6	6.2	34.5	4	7.5	3.45	298	A0A2T7B6G8	N	C	C	C	NO	0
252	C	true	UPI000948EC82	Isoleucine--tRNA ligase OS=Cronobacter muytjensii OX=413501 GN=ileS PE=3 SV=1	13	104.3	5.8	40	2	2	4.75	252	A0A2T7ARA1	C	C	C	C	NO	0
151	C	true	UPI000948ED07	Asparagine--tRNA ligase OS=Cronobacter muytjensii OX=413501 GN=asnS PE=3 SV=1	11	52.5	5.1	124.2	6	17.2	2.63	151	A0A2T7AMP0	C	C	C	C	NO	0
222	N	true	UPI000948F225	Protein lysine acetyltransferase OS=Cronobacter turicensis OX=413502 GN=pat PE=4 SV=1	7	97.1	6.3	50.2	2	2.4	2.88	222	A0A2T7AWA0	N	IM	C	More attention needed	NO	0
198	C	true	UPI000948F3B4	Ribonuclease R OS=Cronobacter turicensis OX=413502 GN=rnr PE=3 SV=1	7	93.6	8.3	33.5	5	7.1	3.68	198	A0A2T7B046	C	C	C	C	NO	0
66	C	true	UPI000948F65E	ATP-dependent RNA helicase RhlB OS=Cronobacter turicensis OX=413502 GN=rhlB PE=3 SV=1	2	47	6.7	375.5	15	53.2	3.78	66	A0A2T7B4I6	C	C	C	C	NO	0
207	C	true	UPI000948FC39	Acetyl-coenzyme A synthetase OS=Cronobacter turicensis OX=413502 GN=acs PE=3 SV=1	8	71.8	5.7	65.4	3	5.4	5.35	207	A0A2T7B374	N	PP	C	More attention needed	NO	0
144	C	true	UPI0009490208	Alanine transaminase OS=Cronobacter turicensis OX=413502 GN=BS411_09585 PE=4 SV=1	2	46.1	7.1	76.6	6	20.3	0.8	144	A0A2T7B653	N	C	C	C	NO	0
303	C	true	UPI0009490B42	L-threonine dehydratase OS=Cronobacter turicensis OX=413502 GN=ilvA PE=3 SV=1	12	55.9	5.9	33.4	3	7.4	3.13	303	A0A2T7B4J2	N	C	C	C	NO	0
269	C	true	UPI0009490B79	5-methyltetrahydropteroyltriglutamate--homocysteine S-methyltransferase OS=Cronobacter turicensis OX=413502 GN=BS411_19510 PE=4 SV=1	12	41.3	5.2	39.6	2	6.8	3.77	269	A0A2T7AZX7	N	C	C	C	NO	0
251	C	true	UPI0009490BCB	HTH-type transcriptional regulator CysB OS=Cronobacter turicensis OX=413502 GN=BS411_11740 PE=3 SV=1	4	36.1	6.6	45.2	3	8	4.44	251	A0A2T7B599	N	C	C	C	NO	0
163	C	true	UPI00094915DB	Bifunctional aspartokinase/homoserine dehydrogenase OS=Cronobacter turicensis OX=413502 GN=BS411_03160 PE=3 SV=1	9	89	5.6	101.6	6	11.1	2.7	163	A0A2T7BA60	N	C	C	C	NO	0
181	IM	true	UPI000949186B	Chemoreceptor OS=Cronobacter muytjensii OX=413501 GN=AUN14_18595 PE=4 SV=1	10	68.9	6	84.4	3	4.8	3.85	181	A0A2T7ALL0	MEMBR (GO)	IM	IM	IM	NO	0
33	N	true	UPI0009491CF0	Lipoprotein OS=Cronobacter turicensis OX=413502 GN=BS411_13245 PE=4 SV=1	6	19.5	7	149.4	3	25.7	2.42	33	A0A2T7B3E0	N	PP	N	N	LIPO(Sec/SPII)	0
360	C	true	UPI0009491F37	tRNA N6-adenosine threonylcarbamoyltransferase OS=Cronobacter muytjensii OX=413501 GN=tsaD PE=3 SV=1	10	35.9	5.6	23.4	2	8.3	5.07	360	A0A2T7AU71	C	C	EC	C	NO	0
23	C	true	UPI0009758F2F	Serine hydroxymethyltransferase OS=Cronobacter sakazakii OX=28141 GN=glyA PE=3 SV=1	3	45.5	6.2	1176.9	17	49.4	2.82	23	A0A6L3RI45	C	C	C	C	NO	0
94	PP	true	UPI0009BA0B99	Conjugal transfer protein TraB OS=Cronobacter sakazakii OX=28141 GN=FZH93_01250 PE=4 SV=1	1	44.7	6.9	255.1	11	39.3	4.07	94	A0A6L3PKB7	N	PP	PP	PP	NO	1
267	N	true	UPI0009BB49B5	TraC family protein OS=Cronobacter sakazakii OX=28141 GN=FZH93_01260 PE=4 SV=1	1	96.1	5.6	40	2	2.1	4.49	267	A0A6L3R6A0	N	IM	MULTI	N	NO	0
358	MEMBR	true	UPI0009BB7D13	Type IV secretion system DNA-binding domain-containing protein OS=Cronobacter sakazakii OX=28141 GN=FZH93_01415 PE=4 SV=1	1	81.2	5.5	23.6	4	6.5	5.85	358	A0A6L3PY24	N	OM	IM	MEMBR	NO	2
192	N	true	UPI0009BBBF85	TraV family lipoprotein OS=Cronobacter sakazakii OX=28141 GN=FZH93_01255 PE=4 SV=1	1	18.3	5.3	75.5	5	50	1.65	192	A0A6L3PM93	N	PP	N	N	LIPO(Sec/SPII)	0
341	C	true	UPI0009BBD73F	ParA family protein OS=Cronobacter sakazakii OX=28141 GN=FZH93_01190 PE=4 SV=1	1	31.2	5.3	26.9	2	11.5	4.65	341	A0A6L3R061	N	C	C	C	NO	0
67	C	true	UPI000A1D9E85	NADP-dependent oxaloacetate-decarboxylating malate dehydrogenase OS=Cronobacter sakazakii OX=28141 GN=DC438_06275 PE=3 SV=1	2	82.1	5.3	199	10	17.9	3.68	67	A0A3Q9CF74	N	C	C	C	NO	0
83	C	true	UPI000A1DD2FA	Transcription-repair-coupling factor OS=Cronobacter sakazakii OX=28141 GN=mfd PE=3 SV=1	5	130	5.8	301	15	14.6	3.43	83	A0A3Q9CI65	C	C	C	C	NO	0
166	C	true	UPI000A1DE720	1,4-dihydroxy-2-naphthoyl-CoA synthase OS=Cronobacter sakazakii OX=28141 GN=menB PE=3 SV=1	2	31.6	6	93.7	4	17.9	3.98	166	A0A3Q9CFF3	N	C	C	C	NO	0
231	C	true	UPI000A1EA139	Alanine--tRNA ligase OS=Cronobacter sakazakii OX=28141 GN=alaS PE=3 SV=1	6	96.2	5.5	53.6	2	2.9	1.06	231	A0A3S9IWV1	C	C	C	C	NO	0
333	C	true	UPI000A1EA7D3	SsrA-binding protein OS=Cronobacter sakazakii OX=28141 GN=smpB PE=3 SV=1	4	18.3	9.9	28.4	2	11.9	5.49	333	A0A3S9IX43	C	C	N	C	NO	0
269	C	true	UPI000A1EC016	DNA helicase OS=Cronobacter sakazakii OX=28141 GN=DC438_13770 PE=4 SV=1	9	77.5	7	33.9	2	5.3	2.55	269	A0A3S9J1H0	N	C	C	C	NO	0
134	C	true	UPI000A1ED2CF	Glycerol-3-phosphate dehydrogenase OS=Cronobacter sakazakii OX=28141 GN=DC438_01530 PE=3 SV=1	4	57	7	148.5	13	33.9	3.85	134	A0A3S9IV08	N	C	C	C	NO	0
100	N	true	UPI000A1EE23C	Methyltransferase domain-containing protein OS=Cronobacter sakazakii OX=28141 GN=DC438_08555 PE=4 SV=1	1	125	5.4	107.2	5	4.5	2.59	100	A0A3S9IYT5	N	C	IM	More attention needed	NO	0
16	OM	true	UPI000A1F130E	Porin OS=Cronobacter sakazakii OX=28141 GN=DC438_18945 PE=3 SV=1	2	55.2	5.2	645.8	13	38.6	2.34	16	A0A3Q9CIR5	MEMBR	OM	OM	OM	SP(Sec/SPI)	0
157	C	true	UPI000A1F206D	1-deoxy-D-xylulose-5-phosphate synthase OS=Cronobacter sakazakii OX=28141 GN=dxs PE=3 SV=1	4	67.7	6.2	104	8	16.5	2.67	157	A0A3Q9CJ06	N	C	C	C	NO	0
266	C	true	UPI000A1F38E5	Molybdopterin molybdenumtransferase OS=Cronobacter sakazakii OX=28141 GN=DC438_14375 PE=3 SV=1	4	43.8	5.4	40	3	13.7	5.29	266	A0A3Q9CHH8	N	C	C	C	NO	0
70	C	true	UPI000A1F5540	Glutamine--fructose-6-phosphate aminotransferase [isomerizing] OS=Cronobacter sakazakii OX=28141 GN=glmS PE=3 SV=1	4	66.4	5.5	368.2	7	19	3.3	70	A0A3S9IU96	C	C	C	C	NO	0
266	C	true	UPI000A1F64CC	Transcriptional regulatory protein TyrR OS=Cronobacter sakazakii OX=28141 GN=DC438_10560 PE=4 SV=1	8	58.1	6	35.2	3	6.2	3.91	266	A0A3S9IZR5	N	C	C	C	NO	0
139	C	true	UPI000A1F7298	Carbamate kinase OS=Cronobacter sakazakii OX=28141 GN=arcC PE=3 SV=1	6	32.3	5.2	125.6	2	7.3	4.08	139	A0A3S9J452	N	C	C	C	NO	0
329	C	true	UPI000A1FA135	23S rRNA (uracil(1939)-C(5))-methyltransferase RlmD OS=Cronobacter sakazakii OX=28141 GN=rlmD PE=3 SV=1	6	48.1	8.7	28.8	3	9.5	7	329	A0A3Q9CGQ8	N	C	C	C	NO	0
23	OM	true	UPI000AA55544	Nucleoside-specific channel-forming protein Tsx OS=Cronobacter universalis NCTC 9529 OX=1074000 GN=tsx PE=3 SV=1	5	36.4	7.8	383.5	5	21	2.12	23	A0A376E3I8	OM	OM	OM	OM	TAT < 0.9	0
135	C	true	UPI000ABB7D94	Soluble pyridine nucleotide transhydrogenase OS=Cronobacter universalis NCTC 9529 OX=1074000 GN=sthA PE=3 SV=1	3	52.4	6.2	148.1	6	20.6	2.28	135	A0A376DWW8	C	C	C	C	NO	0
133	MEMBR	true	UPI000AF3731E	NADH-quinone oxidoreductase OS=Cronobacter universalis NCTC 9529 OX=1074000 GN=nuoG PE=3 SV=1	7	100.4	6.1	135.6	9	10.9	3.13	133	A0A376ENC5	MEMBR (GO)	C	MULTI	MEMBR (GO)	NO	0
246	C	true	UPI000AF56905	Isoleucine--tRNA ligase (Fragment) OS=Cronobacter turicensis OX=413502 GN=BS411_05570 PE=3 SV=1	10	68.3	5.5	47.5	3	5.2	5.34	246	A0A2T7B8H2	N	C	C	C	NO	0
2	C	true	UPI000B4B024A	Elongation factor Tu (Fragment) OS=Cronobacter sakazakii OX=28141 GN=tuf PE=4 SV=1	3	42.8	5.3	10184.9	34	77.4	2.37	2	A0A7V7PTF7	N	C	C	C	NO	0
100	MEMBR	true	UPI000B9467BA	NADH-quinone oxidoreductase OS=Cronobacter sakazakii OX=28141 GN=DC438_06985 PE=3 SV=1	6	100.4	6	225.2	7	9.5	2.9	100	A0A3Q9CKB8	MEMBR (GO)	C	MULTI	MEMBR (GO)	NO	0
18	OM	true	UPI000BE89F33	Ferrichrome porin FhuA OS=Cronobacter sakazakii OX=28141 GN=DC438_17350 PE=3 SV=1	5	81	5.7	558.5	9	17.4	1.77	18	A0A3Q9CK53	OM	OM	OM	OM	SP(Sec/SPI) < 0.9	1
218	N	true	UPI000CF11BB9	Glycosyltransferase family 2 protein OS=Cronobacter sakazakii OX=28141 GN=FZH93_14565 PE=4 SV=1	1	26.3	8.7	59	3	14.9	5.38	218	A0A6L3QX55	N	C	N	N	NO	0
68	C	true	UPI000CFB8E46	Acetyl-CoA carboxylase biotin carboxylase subunit OS=Cronobacter sakazakii OX=28141 GN=accC PE=4 SV=1	4	49.3	6.4	371.8	12	25.2	4.09	68	A0A7V7U0M3	N	C	C	C	NO	0
153	IM	true	UPI000D4FFFBE	NADH-quinone oxidoreductase OS=Cronobacter muytjensii OX=413501 GN=AUN14_16380 PE=3 SV=1	10	100.5	5.9	65.8	5	6.7	3.25	153	A0A2T7APV4	MEMBR (GO)	C	MULTI	MEMBR (GO)	NO	0
6	EC	true	UPI000E00BD51	Flagellin OS=Cronobacter universalis NCTC 9529 OX=1074000 GN=hag PE=3 SV=1	8	29	5	3342.4	10	51.4	1.84	6	A0A376EKP4	EC	EC	EC	EC	NO	0
162	IM	true	UPI000E088064	Methyl-accepting chemotaxis protein 3 OS=Cronobacter universalis NCTC 9529 OX=1074000 GN=mcp3 PE=4 SV=1	2	71.2	6.4	95.3	5	8.2	3.44	162	A0A376ERP6	MEMBR (GO)	IM	IM	IM	NO	0
193	N	true	UPI000F4D8856	APH domain-containing protein OS=Cronobacter malonaticus OX=413503 GN=C3E80_03075 PE=4 SV=1	3	34.3	6.4	35.3	3	13.8	3.02	193	A0A423Y2Y0	N	C	IM	More attention needed	NO	0
167	OM	true	UPI000F50A466	Vitamin B12 transporter BtuB OS=Cronobacter malonaticus OX=413503 GN=btuB PE=3 SV=1	3	68.2	5.3	99.2	4	11.2	3.15	167	A0A423XWS9	OM	OM	OM	OM	SP(Sec/SPI)	0
110	C	true	UPI000F50DC08	Citrate lyase alpha chain OS=Cronobacter malonaticus OX=413503 GN=citF PE=4 SV=1	2	54.1	6.5	89.6	2	5.7	1.16	110	A0A423XZH5	C	C	C	C	NO	0
12	C	true	UPI000F516CF1	Elongation factor Tu (Fragment) OS=Cronobacter malonaticus OX=413503 GN=tuf PE=3 SV=1	5	35.2	5	1450.5	10	34.4	3.02	12	A0A423XQ45	N	C	C	C	NO	0
6	OM	true	UPI000F5CD58B	Porin OmpF OS=Cronobacter sakazakii OX=28141 GN=ompF PE=3 SV=1	2	39.2	4.9	3124.2	17	66.4	2.54	6	A0A6L3QXU3	MEMBR	OM	OM	OM	SP(Sec/SPI)	0
13	C	true	UPI00130CE924	Elongation factor G OS=Cronobacter sakazakii OX=28141 GN=fusA PE=3 SV=1	3	77.6	5.3	1633.5	26	51.1	2.95	13	A0A6L3QNU4	C	C	C	C	NO	0
3	C	true	UPI00137EDC3B	Aldehyde-alcohol dehydrogenase OS=Cronobacter sakazakii OX=28141 GN=adhE PE=3 SV=1	2	96	6.2	5428.6	36	46.9	2.5	3	A0A7D6BFP5	N	C	C	C	NO	0
139	C	true	UPI0013C15C97	tRNA (N6-isopentenyl adenosine(37)-C2)-methylthiotransferase MiaB OS=Cronobacter sakazakii OX=28141 GN=miaB PE=4 SV=1	3	53.6	5.2	140.8	4	12.9	4.97	139	A0A7V7RG01	N	C	C	C	NO	0

## Sheet: List1
	=	More attention needed category
	=	Membrane proteins category
	=	unknown protein with transmembrane helices
