# Supplementary material for: Membrane Proteins and Proteomics of Cronobacter sakazakii Cells: Reliable Method for Identification and Subcellular Localization
Source: Appl Environ Microbiol. 2022 Apr 18;88(9):e02508-21. doi: 10.1128/aem.02508-21 (PMC9088360; doi:10.1128/aem.02508-21)
Supplement: Supplemental file 5 — Data Set S4. Download aem.02508-21-s0005.xlsx, XLSX file, 0.3 MB [file aem.02508-21-s0005.xlsx]

## Sheet: 1AI
Row	Subcelloc + BLAST	OK	UniParc	Protein	#Alt. Proteins	MW [kDa]	pI	Score	#Peptides	SC [%]	RMS90 [ppm]	Rank	Accession
34	not determined	true	UPI00048DE5A7	Flagellin OS=Cronobacter sakazakii OX=28141 GN=fliC PE=3 SV=1	11	28.9	5.5	497.4	8	34.9	2.4	34	A0A097PAA5
223		true	UPI0003A39E34	Chromosomal replication initiator protein DnaA OS=Cronobacter dublinensis subsp. dublinensis LMG 23823 OX=1159554 GN=dnaA PE=3 SV=1	12	51.8	8.6	89.9	5	13.7	4.51	223	A0A0K2NWX1
234		true	UPI00039DAF9A	Molecular chaperone OS=Cronobacter dublinensis subsp. dublinensis LMG 23823 OX=1159554 GN=AFK67_00510 PE=3 SV=1	11	95.2	5.3	86.7	4	6.9	3.77	234	A0A0K2NX62
189		true	UPI00039B4F32	Protoheme IX biogenesis protein OS=Cronobacter dublinensis subsp. dublinensis LMG 23823 OX=1159554 GN=AFK67_01325 PE=4 SV=1	6	45.2	8.6	120	4	8.3	3.39	189	A0A0K2NXH4
109		true	UPI00015BA692	50S ribosomal protein L13 OS=Cronobacter dublinensis subsp. dublinensis LMG 23823 OX=1159554 GN=rplM PE=3 SV=1	2	16.1	9.8	220.5	7	49.3	2.09	109	A0A0K2NXW9
75		true	UPI00015BA646	ATP-dependent zinc metalloprotease FtsH OS=Cronobacter dublinensis subsp. dublinensis LMG 23823 OX=1159554 GN=hflB PE=3 SV=1	5	70.8	5.9	283.8	11	22	3.15	75	A0A0K2NXZ2
370		true	UPI0002D56160	Lipoate-protein ligase A OS=Cronobacter dublinensis subsp. dublinensis LMG 23823 OX=1159554 GN=lplA PE=3 SV=1	11	37.5	5.9	40.9	2	7.4	3.22	370	A0A0K2NY79
277		true	UPI000173AB69	Ribosomal RNA large subunit methyltransferase E OS=Cronobacter dublinensis subsp. dublinensis LMG 23823 OX=1159554 GN=rrmJ PE=3 SV=1	3	23.3	9.3	65.1	3	15.8	5.78	277	A0A0K2NYI4
307		true	UPI00015BA5E9	UPF0294 protein AFK67_04200 OS=Cronobacter dublinensis subsp. dublinensis LMG 23823 OX=1159554 GN=AFK67_04200 PE=3 SV=1	8	28.8	9.5	55.6	2	9.6	2.67	307	A0A0K2NYW7
208		true	UPI0005188646	Glutamate 5-kinase OS=Cronobacter dublinensis subsp. dublinensis LMG 23823 OX=1159554 GN=proB PE=3 SV=1	8	39.3	6.2	101.8	4	14.4	2.45	208	A0A0K2NZL5
480		true	UPI000519DB73	Leucine--tRNA ligase OS=Cronobacter dublinensis subsp. dublinensis LMG 23823 OX=1159554 GN=leuS PE=3 SV=1	12	97.7	5.2	19.5	2	3.3	2.91	480	A0A0K2NZY9
226		true	UPI0003A29217	APH domain-containing protein OS=Cronobacter dublinensis subsp. dublinensis LMG 23823 OX=1159554 GN=AFK67_07275 PE=4 SV=1	9	34.3	6.3	89	3	10.8	4.48	226	A0A0K2P0H1
61		true	UPI00039F4957	NADH dehydrogenase OS=Cronobacter dublinensis subsp. dublinensis LMG 23823 OX=1159554 GN=AFK67_08045 PE=4 SV=1	3	47.2	9.3	344.9	9	32.3	3.76	61	A0A0K2P0Y1
81		true	UPI0003A715A2	Transcription-repair-coupling factor OS=Cronobacter dublinensis subsp. dublinensis LMG 23823 OX=1159554 GN=mfd PE=3 SV=1	7	129.7	5.8	272.4	8	10.5	3.4	81	A0A0K2P0Y6
398		true	UPI0005193BE6	Tryptophan synthase beta chain OS=Cronobacter dublinensis subsp. dublinensis LMG 23823 OX=1159554 GN=trpB PE=3 SV=1	9	43.2	5.7	34.8	2	7.1	4.4	398	A0A0K2P2F5
289		true	UPI000519CDB4	Peptidase OS=Cronobacter dublinensis subsp. dublinensis LMG 23823 OX=1159554 GN=AFK67_10895 PE=3 SV=1	13	39	9.6	60.7	2	10	4.7	289	A0A0K2P2K3
381		true	UPI0003A23854	Glucose-6-phosphate 1-dehydrogenase OS=Cronobacter dublinensis subsp. dublinensis LMG 23823 OX=1159554 GN=zwf PE=3 SV=1	9	55.8	5.8	38.3	2	4.1	4.81	381	A0A0K2P3U2
145		true	UPI00039A4D0A	ATP-dependent RNA helicase SrmB OS=Cronobacter dublinensis subsp. dublinensis LMG 23823 OX=1159554 GN=srmB PE=3 SV=1	10	49.9	9.3	164.2	3	7.9	2.72	145	A0A0K2P4X0
250		true	UPI0003A702DD	Chaperone protein ClpB OS=Cronobacter dublinensis subsp. dublinensis LMG 23823 OX=1159554 GN=clpB PE=3 SV=1	12	95.1	5.4	76.2	5	8.8	2.76	250	A0A0K2P4Z7
294		true	UPI000519D5B6	Biosynthetic arginine decarboxylase OS=Cronobacter dublinensis subsp. dublinensis LMG 23823 OX=1159554 GN=speA PE=3 SV=1	13	73.8	4.9	59.5	3	5.5	3.37	294	A0A0K2P6A2
76		true	UPI00015B9DC5	50S ribosomal protein L14 OS=Cronobacter dublinensis subsp. dublinensis LMG 23823 OX=1159554 GN=rplN PE=3 SV=1	1	13.5	10.4	279.8	4	44.7	2.99	76	A0A0K2P6L0
405		true	UPI000005A7F1	30S ribosomal protein S19 OS=Cronobacter dublinensis subsp. dublinensis LMG 23823 OX=1159554 GN=rpsS PE=3 SV=1	2	10.4	10.5	32.9	2	25	3.08	405	A0A0K2P6Q9
376		true	UPI0005189716	HTH-type transcriptional regulator MalT OS=Cronobacter dublinensis subsp. dublinensis LMG 23823 OX=1159554 GN=malT PE=3 SV=1	12	102.5	6.2	39.2	3	3.8	4.06	376	A0A0K2P6U0
335		true	UPI0003A8BFA4	Glycogen synthase OS=Cronobacter dublinensis subsp. dublinensis LMG 23823 OX=1159554 GN=glgA PE=3 SV=1	7	52.6	6.3	49.5	2	4.8	3.94	335	A0A0K2P6Z2
255		true	UPI00020F2D8D	50S ribosomal protein L28 OS=Cronobacter dublinensis subsp. dublinensis LMG 23823 OX=1159554 GN=rpmB PE=3 SV=1	3	9	11.4	73.9	3	23.1	1.37	255	A0A0K2P7D3
394		true	UPI0003A4B092	Glycerol-3-phosphate dehydrogenase OS=Cronobacter dublinensis subsp. dublinensis LMG 23823 OX=1159554 GN=glpD PE=3 SV=1	7	56.9	6.6	35.5	3	9.9	3.57	394	A0A0K2P7H5
211		true	UPI00039F25D9	Bifunctional uridylyltransferase/uridylyl-removing enzyme OS=Cronobacter dublinensis subsp. dublinensis LMG 23823 OX=1159554 GN=glnD PE=3 SV=1	14	102.8	6.2	97.7	4	4.6	2.86	211	A0A0K2P7N1
160		true	UPI0005770448	Outer membrane lipoprotein Blc OS=Cronobacter dublinensis subsp. dublinensis LMG 23823 OX=1159554 GN=AFK67_18150 PE=3 SV=1	10	20	9.3	140.3	5	27.7	3.25	160	A0A0K2P7Z0
270		true	UPI0003A260C9	Probable GTP-binding protein EngB OS=Cronobacter dublinensis subsp. dublinensis LMG 23823 OX=1159554 GN=engB PE=3 SV=1	12	24.6	6.8	68.7	2	11.3	3.87	270	A0A0K2P853
170		true	UPI0002E3811C	Diguanylate phosphodiesterase OS=Cronobacter sakazakii OX=28141 GN=FZI41_21205 PE=4 SV=1	4	44.9	4.8	131.2	8	24.9	2.93	170	A0A222ZDH0
207		true	UPI00015BA640	Translation initiation factor IF-2 OS=Cronobacter sakazakii OX=28141 GN=infB PE=3 SV=1	4	98.6	5.8	103.1	9	12.1	4.89	207	A0A2S9U7U7
224		true	UPI0001722D4B	Polyribonucleotide nucleotidyltransferase OS=Cronobacter sakazakii OX=28141 GN=pnp PE=3 SV=1	7	76.9	5.2	89.7	5	10.1	3.02	224	A0A2S9U7Z3
310		true	UPI00048ED62F	NADH-quinone oxidoreductase subunit B family protein OS=Cronobacter sakazakii OX=28141 GN=DC438_12400 PE=4 SV=1	6	27.9	6.2	54.7	2	14.5	3.35	310	A0A2S9U864
112		true	UPI00015BA449	Formate hydrogenlyase regulator HycA OS=Cronobacter sakazakii OX=28141 GN=hycA PE=4 SV=1	2	17.4	6	211.9	6	40.3	2.49	112	A0A2S9U898
11		true	UPI000170CCC4	DNA-directed RNA polymerase subunit beta OS=Cronobacter sakazakii OX=28141 GN=rpoB PE=3 SV=1	1	150.4	5.1	929.8	32	30.9	2.52	11	A0A2S9U8Q2
118		true	UPI00029C3DAE	Flagellar hook-associated protein 1 OS=Cronobacter sakazakii OX=28141 GN=flgK PE=3 SV=1	5	58.5	4.7	204.9	8	20.3	3.26	118	A0A2S9U8V4
220		true	UPI00020F2EE5	3-oxoacyl-[acyl-carrier-protein] synthase 2 OS=Cronobacter sakazakii OX=28141 GN=fabF PE=3 SV=1	5	42.9	5.7	92.4	3	13.3	3.91	220	A0A2S9U8V5
150		true	UPI00020F354A	High frequency lysogenization protein HflD homolog OS=Cronobacter sakazakii OX=28141 GN=hflD PE=3 SV=1	2	22.5	9.4	157.5	4	23.9	3.17	150	A0A2S9U904
161		true	UPI00020F3331	UPF0229 protein AUN10_16025 OS=Cronobacter sakazakii OX=28141 GN=DC438_12905 PE=3 SV=1	6	49.5	6.9	138.9	8	25.8	3.87	161	A0A2S9U932
48		true	UPI00025F6BA9	Phosphoenolpyruvate synthase OS=Cronobacter sakazakii OX=28141 GN=DC438_12585 PE=3 SV=1	5	87.2	5	396.9	16	24.6	2.93	48	A0A2S9U982
114		true	UPI00015B9F6F	Polyphosphate kinase OS=Cronobacter sakazakii OX=28141 GN=ppk1 PE=3 SV=1	2	80.2	8.7	209.2	13	19.5	3.41	114	A0A2S9U9L4
195		true	UPI00015B9DF4	CDP-diacylglycerol--serine O-phosphatidyltransferase OS=Cronobacter sakazakii OX=28141 GN=pssA PE=3 SV=1	3	52.3	9.2	117.7	7	20.8	3.62	195	A0A2S9U9P5
245		true	UPI00015BA9B0	Probable protein kinase UbiB OS=Cronobacter sakazakii OX=28141 GN=ubiB PE=3 SV=1	10	63.3	7.7	80	4	7.9	4.17	245	A0A2S9U9T0
438		true	UPI0002E03415	UDP-N-acetyl-D-mannosaminuronic acid transferase OS=Cronobacter sakazakii OX=28141 GN=rffM PE=3 SV=1	12	27.8	9.7	27.1	2	8.9	3.68	438	A0A2S9U9T5
202		true	UPI00015B9D44	Transcriptional regulator LrhA OS=Cronobacter sakazakii OX=28141 GN=lrhA PE=3 SV=1	5	34.7	5.2	113.4	2	8.7	5	202	A0A2S9UAF9
95		true	UPI00015B9D48	NADH-quinone oxidoreductase subunit C/D OS=Cronobacter sakazakii OX=28141 GN=nuoC PE=3 SV=1	3	69.2	6	248.3	8	16.9	2.87	95	A0A2S9UAG0
243		true	UPI00015B9D3D	Acetate kinase OS=Cronobacter sakazakii OX=28141 GN=ackA PE=3 SV=1	7	43.2	5.9	82.2	2	8	3.99	243	A0A2S9UAH1
5		true	UPI00020F2F57	Phosphate acetyltransferase OS=Cronobacter sakazakii OX=28141 GN=pta PE=3 SV=1	2	77	5.4	1206.5	28	41.6	2.43	5	A0A2S9UAI7
178		true	UPI000518D7B0	Long-chain fatty acid transport protein OS=Cronobacter sakazakii OX=28141 GN=fadL PE=3 SV=1	6	49.2	5	124.2	2	7.1	4.27	178	A0A2S9UAU0
51		true	UPI00015B9EF8	UvrABC system protein A OS=Cronobacter sakazakii OX=28141 GN=uvrA PE=3 SV=1	2	103.9	6.2	381.5	13	18.3	3.09	51	A0A2S9UAY1
256		true	UPI00015B9D91	Citrate (pro-3S)-lyase subunit beta OS=Cronobacter sakazakii OX=28141 GN=citE PE=3 SV=1	1	31.8	5.3	73.4	3	15.1	3.09	256	A0A2S9UBH8
42		true	UPI00025F6DBE	Outer membrane channel protein TolC OS=Cronobacter sakazakii OX=28141 GN=tolC PE=3 SV=1	3	53.4	5.5	435.8	12	31.7	2.65	42	A0A2S9UBK9
324		true	UPI00020F21DF	DNA topoisomerase 4 subunit B OS=Cronobacter sakazakii OX=28141 GN=parE PE=3 SV=1	9	70	5.7	51.2	2	3.2	3.31	324	A0A2S9UBL8
186		true	UPI00015B9BC5	Phosphoenolpyruvate--protein phosphotransferase OS=Cronobacter sakazakii OX=28141 GN=ptsP PE=3 SV=1	2	83.7	5.5	121.1	5	7.8	3.25	186	A0A2S9UBW2
237		true	UPI00025F65C9	Bifunctional protein Aas OS=Cronobacter sakazakii OX=28141 GN=aas PE=3 SV=1	11	79.9	9.4	86	4	8.2	3.54	237	A0A2S9UBW7
305		true	UPI00015B9C36	GTP diphosphokinase OS=Cronobacter sakazakii OX=28141 GN=relA PE=3 SV=1	4	84.1	6.2	55.9	2	3.4	3.14	305	A0A2S9UBZ0
344		true	UPI00020F3192	DNA mismatch repair protein MutS OS=Cronobacter sakazakii OX=28141 GN=mutS PE=3 SV=1	6	95	5.5	47.8	2	3.5	4.41	344	A0A2S9UC22
267		true	UPI00048ED6C1	Bifunctional protein GlmU OS=Cronobacter sakazakii OX=28141 GN=glmU PE=3 SV=1	4	49.1	6.1	69.2	3	7.7	4.87	267	A0A2S9UCE1
14		true	UPI00029BDF3D	Glycerol kinase OS=Cronobacter sakazakii OX=28141 GN=glpK PE=3 SV=1	3	56.4	5.6	864.4	21	52.5	2.84	14	A0A2S9UCM1
318		true	UPI00029BAD68	Acetylornithine deacetylase OS=Cronobacter sakazakii OX=28141 GN=argE PE=3 SV=1	8	42.1	5.5	52.1	2	8.9	2.9	318	A0A2S9UCP5
192		true	UPI00029BBDB5	Aminotransferase OS=Cronobacter sakazakii OX=28141 GN=DC438_13910 PE=3 SV=1	6	43.4	5.6	118	4	12.9	3.4	192	A0A2S9UDJ3
179		true	UPI00029C69E5	Catabolite repressor/activator OS=Cronobacter sakazakii OX=28141 GN=cra PE=4 SV=1	5	38	6.7	124.1	5	18.6	3.29	179	A0A2S9UE66
258		true	UPI00025F6979	UDP-N-acetylglucosamine--N-acetylmuramyl-(pentapeptide) pyrophosphoryl-undecaprenol N-acetylglucosamine transferase OS=Cronobacter sakazakii OX=28141 GN=murG PE=3 SV=1	4	37.9	9.9	73.3	3	7.6	3.51	258	A0A2S9UE76
165		true	UPI00015BA70C	ABC transporter ATP-binding protein OS=Cronobacter sakazakii OX=28141 GN=FZI36_16310 PE=4 SV=1	6	34.8	8.5	136.4	9	27.3	4.01	165	A0A2S9UEA7
41		true	UPI00020F1A59	Glutamate-1-semialdehyde 2,1-aminomutase OS=Cronobacter sakazakii OX=28141 GN=hemL PE=3 SV=1	1	45.4	5	440.5	12	40.4	2.45	41	A0A2S9UED2
138		true	UPI00020F1A54	Periplasmic serine endoprotease DegP-like OS=Cronobacter sakazakii OX=28141 GN=degP PE=3 SV=1	11	49.1	8.3	177.5	3	9.9	2.79	138	A0A2S9UEE7
91		true	UPI00029C6B22	Methionine import ATP-binding protein MetN OS=Cronobacter sakazakii OX=28141 GN=metN PE=3 SV=1	6	37.7	5.8	250.9	7	33.5	2.98	91	A0A2S9UEG5
443		true	UPI00029C548D	Biotin-dependent carboxyltransferase family protein OS=Cronobacter sakazakii OX=28141 GN=FZI36_10595 PE=4 SV=1	13	34.3	7.7	26.8	2	8.7	5.09	443	A0A2S9UEY0
239		true	UPI00020F2F36	LPS-assembly lipoprotein LptE OS=Cronobacter sakazakii OX=28141 GN=lptE PE=3 SV=1	2	21.6	8	85.6	2	22.2	3.26	239	A0A2S9UF21
251		true	UPI00020F1689	L-cystine ABC transporter ATP-binding protein YecC OS=Cronobacter sakazakii OX=28141 GN=yecC PE=3 SV=1	5	27.5	9.2	75.2	3	15.2	3	251	A0A2S9UFW7
163		true	UPI00015BA9C1	Glutamine synthetase OS=Cronobacter sakazakii OX=28141 GN=glnA PE=3 SV=1	1	51.8	5.3	137.2	5	18.1	4	163	A0A2S9UGP4
47		true	UPI00029C4298	KR domain-containing protein OS=Cronobacter sakazakii OX=28141 GN=DC438_11575 PE=4 SV=1	4	35.9	9.2	404.4	9	35.1	3.3	47	A0A2S9UHU7
99		true	UPI00020F2B1D	Protein translocase subunit SecD OS=Cronobacter sakazakii OX=28141 GN=secD PE=3 SV=1	6	66.6	7.7	243.6	8	16.3	2.98	99	A0A2S9UIL6
253		true	UPI0008FBF111	Poly(A) polymerase I OS=Cronobacter muytjensii OX=413501 GN=pcnB PE=3 SV=1	9	54.3	9.6	74.5	4	8.7	3.7	253	A0A2T7AJW6
86		true	UPI000283FA38	Pyruvate kinase OS=Cronobacter muytjensii OX=413501 GN=pyk PE=3 SV=1	8	51.4	6	263.7	7	19.4	3.33	86	A0A2T7AKP2
433		true	UPI000948CC84	SelB translation factor OS=Cronobacter muytjensii OX=413501 GN=AUN14_18455 PE=4 SV=1	12	67.4	6.9	27.5	2	3.4	3.21	433	A0A2T7AM27
128		true	UPI000948E211	Formate C-acetyltransferase OS=Cronobacter muytjensii OX=413501 GN=pflB PE=3 SV=1	5	85.1	5.7	190.2	10	15.5	2.92	128	A0A2T7AMI5
168		true	UPI00094906D2	ATP-binding protein Uup OS=Cronobacter muytjensii OX=413501 GN=uup PE=3 SV=1	1	71.4	5.4	132.1	4	8.2	2.51	168	A0A2T7AML4
152		true	UPI0002840680	ATP-dependent Clp protease ATP-binding subunit ClpA OS=Cronobacter muytjensii OX=413501 GN=AUN14_17065 PE=3 SV=1	6	84.1	6	154.5	8	15.2	2.51	152	A0A2T7ANI6
368		true	UPI000948F027	Macrolide transporter subunit MacA OS=Cronobacter muytjensii OX=413501 GN=AUN14_17085 PE=3 SV=1	12	40.6	9.2	41.3	2	6.8	6.23	368	A0A2T7ANK9
275		true	UPI000283F1A6	NADH-quinone oxidoreductase subunit F OS=Cronobacter muytjensii OX=413501 GN=AUN14_16375 PE=3 SV=1	6	49.1	6.6	66	3	9	5.21	275	A0A2T7APS7
326		true	UPI000283F919	Trk system potassium uptake protein TrkA OS=Cronobacter muytjensii OX=413501 GN=AUN14_16090 PE=4 SV=1	5	50.4	5.5	50.5	3	9.6	4.12	326	A0A2T7AQ12
64		true	UPI000283FA5C	Elongation factor 4 OS=Cronobacter muytjensii OX=413501 GN=lepA PE=3 SV=1	9	66.4	5.2	334.8	7	15.7	2.98	64	A0A2T7AQ86
97		true	UPI000948F983	GTPase Der OS=Cronobacter muytjensii OX=413501 GN=der PE=3 SV=1	3	55.1	5.6	245.9	10	20.7	2.94	97	A0A2T7AQB6
337		true	UPI000283F8EC	Histidine--tRNA ligase OS=Cronobacter muytjensii OX=413501 GN=hisS PE=3 SV=1	11	47.1	5.5	49.4	2	5.7	7.06	337	A0A2T7AQD5
308		true	UPI000283F81B	tRNA sulfurtransferase OS=Cronobacter muytjensii OX=413501 GN=thiI PE=3 SV=1	9	54.6	6	55.3	3	7.5	4.52	308	A0A2T7AQF3
260		true	UPI000283FAB7	50S ribosomal protein L10 OS=Cronobacter muytjensii OX=413501 GN=rplJ PE=3 SV=1	4	17.7	9	72.2	2	17.6	4.81	260	A0A2T7AQN2
156		true	UPI000283F8C4	EIIAB-Man OS=Cronobacter muytjensii OX=413501 GN=AUN14_14685 PE=4 SV=1	9	34.8	5.9	147.8	4	16.9	3.24	156	A0A2T7AQU1
435		true	UPI0005760D25	SpoVR family protein OS=Cronobacter muytjensii OX=413501 GN=AUN14_14875 PE=4 SV=1	7	60.8	5.6	27.3	3	7	3.28	435	A0A2T7AR04
385		true	UPI000577A18D	Acetolactate synthase OS=Cronobacter muytjensii OX=413501 GN=AUN14_13520 PE=3 SV=1	3	62.7	5.6	37.7	2	5.1	5.6	385	A0A2T7AR86
468		true	UPI00039D4747	5-methyltetrahydropteroyltriglutamate--homocysteine methyltransferase OS=Cronobacter muytjensii OX=413501 GN=metE PE=3 SV=1	13	84.5	5.5	22.2	2	2.3	1.1	468	A0A2T7ARP4
329		true	UPI0003A707A6	Magnesium transport protein CorA OS=Cronobacter muytjensii OX=413501 GN=corA PE=3 SV=1	8	36.6	4.6	50.2	2	5.4	3.42	329	A0A2T7ARQ6
244		true	UPI0002840323	Phosphoglycerate kinase OS=Cronobacter muytjensii OX=413501 GN=pgk PE=3 SV=1	8	41.3	5.1	80.3	3	9	5.14	244	A0A2T7ARW2
349		true	UPI000283FC86	Outer membrane protein assembly factor BamE OS=Cronobacter muytjensii OX=413501 GN=AUN14_12200 PE=4 SV=1	6	12.5	8.5	45.7	2	19.3	1.99	349	A0A2T7AS51
451		true	UPI00015BAA14	Tryptophan--tRNA ligase OS=Cronobacter muytjensii OX=413501 GN=trpS PE=3 SV=1	5	37.3	6.2	25	2	6.6	4.22	451	A0A2T7ASG3
261		true	UPI000948AD2B	Cell division protein FtsX OS=Cronobacter muytjensii OX=413501 GN=AUN14_11865 PE=3 SV=1	8	38.5	9.1	72.1	2	6	1.64	261	A0A2T7ASQ8
290		true	UPI0003A8E5AB	UDP-N-acetylglucosamine 1-carboxyvinyltransferase OS=Cronobacter muytjensii OX=413501 GN=murA PE=3 SV=1	8	44.7	5.6	60.2	2	6.9	5.18	290	A0A2T7ASV9
300		true	UPI00094891BF	ATP-dependent RNA helicase RhlB OS=Cronobacter muytjensii OX=413501 GN=rhlB PE=3 SV=1	8	47	7	57.3	2	6.7	4.81	300	A0A2T7ASY4
187		true	UPI00039F2F4F	Pseudouridine synthase OS=Cronobacter muytjensii OX=413501 GN=AUN14_09575 PE=3 SV=1	12	40.6	10.9	120.5	3	11.9	2.83	187	A0A2T7ATP8
242		true	UPI000283F18B	Peptide ABC transporter ATP-binding protein SapF OS=Cronobacter muytjensii OX=413501 GN=AUN14_09715 PE=4 SV=1	6	30.5	9.7	82.4	2	7.5	2.5	242	A0A2T7ATS0
263		true	UPI000283F467	UTP--glucose-1-phosphate uridylyltransferase OS=Cronobacter muytjensii OX=413501 GN=galU PE=3 SV=1	9	32.8	5.2	70.7	3	12.3	3.8	263	A0A2T7ATS1
171		true	UPI0003A9082F	Bifunctional protein HldE OS=Cronobacter muytjensii OX=413501 GN=hldE PE=3 SV=1	11	50.9	5.2	131	7	21.1	2.66	171	A0A2T7AU81
134		true	UPI0002840632	Glutamine--fructose-6-phosphate aminotransferase [isomerizing] OS=Cronobacter muytjensii OX=413501 GN=glmS PE=3 SV=1	13	66.4	5.5	180.8	2	3.6	4.42	134	A0A2T7AUF4
54		true	UPI0003AA7D53	ATP synthase subunit alpha OS=Cronobacter muytjensii OX=413501 GN=atpA PE=3 SV=1	5	55.3	5.8	367.8	16	35.9	3.32	54	A0A2T7AUG1
372		true	UPI000283F201	Type VI secretion system contractile sheath large subunit OS=Cronobacter muytjensii OX=413501 GN=tssC PE=4 SV=1	9	56.7	5.3	40.5	2	4	4.44	372	A0A2T7AUL8
133		true	UPI00039BBF5C	Ribonucleoside-diphosphate reductase OS=Cronobacter muytjensii OX=413501 GN=AUN14_07590 PE=3 SV=1	11	85.8	5.7	183.4	4	6.7	4.36	133	A0A2T7AUR7
479		true	UPI0009488EC7	ATP-dependent helicase OS=Cronobacter muytjensii OX=413501 GN=AUN14_07715 PE=4 SV=1	12	66.3	8.2	19.8	2	5.3	4.29	479	A0A2T7AUV0
461		true	UPI000284047C	Galactose/methyl galactoside import ATP-binding protein MglA OS=Cronobacter muytjensii OX=413501 GN=AUN14_06950 PE=3 SV=1	8	56.5	7.2	23.4	2	5.7	3.65	461	A0A2T7AV97
188		true	UPI0003A7D91E	Iron-sulfur cluster carrier protein OS=Cronobacter muytjensii OX=413501 GN=AUN14_07085 PE=3 SV=1	8	39.7	5.8	120.3	2	8.7	3.04	188	A0A2T7AVC6
282		true	UPI000948EB3A	Stress response kinase A OS=Cronobacter muytjensii OX=413501 GN=srkA PE=3 SV=1	13	38.2	4.9	62.3	2	6.4	1.25	282	A0A2T7AVW7
182		true	UPI000576E62A	MipA/OmpV family protein OS=Cronobacter muytjensii OX=413501 GN=AUN14_05525 PE=3 SV=1	9	27.6	5.1	123	2	12.1	2.43	182	A0A2T7AWD3
102		true	UPI0003A0B857	PrkA family serine protein kinase OS=Cronobacter muytjensii OX=413501 GN=AUN14_05530 PE=4 SV=1	5	74.4	5.7	227	10	20.7	2.8	102	A0A2T7AWE8
33		true	UPI000948A65E	NAD(P)/FAD-dependent oxidoreductase OS=Cronobacter muytjensii OX=413501 GN=AUN14_05845 PE=4 SV=1	5	47.3	9.2	497.5	10	36.4	3.52	33	A0A2T7AWN0
21		true	UPI000948DBA6	Amidophosphoribosyltransferase OS=Cronobacter turicensis OX=413502 GN=purF PE=3 SV=1	3	56.5	5.6	640.7	15	28.1	3.15	21	A0A2T7AWX4
301		true	UPI000948B78C	ParB/RepB/Spo0J family partition protein OS=Cronobacter muytjensii OX=413501 GN=AUN14_05420 PE=3 SV=1	10	35.7	9	56.7	3	10.6	4.59	301	A0A2T7AWX7
196		true	UPI000948CA25	Alpha-galactosidase OS=Cronobacter turicensis OX=413502 GN=BS411_20910 PE=3 SV=1	6	79.6	5.9	117.4	8	11.5	2.84	196	A0A2T7AXI1
176		true	UPI000283FECF	Flagellar motor switch protein FliM OS=Cronobacter muytjensii OX=413501 GN=AUN14_03900 PE=3 SV=1	7	37.9	5.4	125.4	4	14.4	2.79	176	A0A2T7AXR6
262		true	UPI000283FECB	H(+)-transporting two-sector ATPase OS=Cronobacter muytjensii OX=413501 GN=fliI PE=3 SV=1	9	49.2	5.8	71.7	2	4.8	2.44	262	A0A2T7AXS4
278		true	UPI00094900FB	Trehalose-6-phosphate synthase OS=Cronobacter muytjensii OX=413501 GN=AUN14_04185 PE=3 SV=1	12	53.7	5.9	64	2	4.2	4.28	278	A0A2T7AXW8
149		true	UPI0009490587	Replicative DNA helicase OS=Cronobacter muytjensii OX=413501 GN=AUN14_02575 PE=3 SV=1	4	52.5	4.9	158.5	4	14.5	3.95	149	A0A2T7AYF4
436		true	UPI00094914FB	Fumarate reductase flavoprotein subunit OS=Cronobacter muytjensii OX=413501 GN=AUN14_02870 PE=3 SV=1	13	65.7	5.9	27.2	2	3.5	3.79	436	A0A2T7AYG0
46		true	UPI0003AAF275	Adenylosuccinate synthetase OS=Cronobacter muytjensii OX=413501 GN=purA PE=3 SV=1	7	47.2	5.2	404.6	14	36.6	2.75	46	A0A2T7AYI9
193		true	UPI000283F4BB	60 kDa chaperonin OS=Cronobacter muytjensii OX=413501 GN=groL PE=3 SV=1	3	57.3	4.8	118	2	5.5	6.39	193	A0A2T7AYJ0
216		true	UPI00094918C0	23S rRNA (guanosine-2'-O-)-methyltransferase RlmB OS=Cronobacter muytjensii OX=413501 GN=rlmB PE=3 SV=1	2	26.3	6.2	94.2	4	24.3	3.67	216	A0A2T7AYL8
441		true	UPI000948AE7A	ABC transporter ATP-binding protein OS=Cronobacter turicensis OX=413502 GN=BS411_20110 PE=4 SV=1	11	62.8	5.2	27.1	2	4.7	3.29	441	A0A2T7AYR9
232		true	UPI000283FF74	ROK family transcriptional regulator OS=Cronobacter muytjensii OX=413501 GN=AUN14_01660 PE=3 SV=1	9	44.6	8.6	87.1	2	6.2	3.14	232	A0A2T7AZA7
181		true	UPI0003A2D08D	tRNA-2-methylthio-N(6)-dimethylallyladenosine synthase OS=Cronobacter muytjensii OX=413501 GN=miaB PE=3 SV=1	4	53.5	5.3	123.5	4	13.3	3.11	181	A0A2T7AZD5
331		true	UPI000948BB2E	DUF1722 domain-containing protein OS=Cronobacter muytjensii OX=413501 GN=AUN14_01780 PE=4 SV=1	12	36.7	9	50	2	7.2	3.31	331	A0A2T7AZE1
180		true	UPI00028400EE	Oxoglutarate dehydrogenase (succinyl-transferring) OS=Cronobacter muytjensii OX=413501 GN=AUN14_01860 PE=4 SV=1	9	105	6.1	123.7	5	7.2	4.6	180	A0A2T7AZG7
65		true	UPI000948F3B4	Ribonuclease R OS=Cronobacter turicensis OX=413502 GN=rnr PE=3 SV=1	7	93.6	8.3	328.4	15	22.5	2.95	65	A0A2T7B046
241		true	UPI000CFD97E1	NADH-quinone oxidoreductase OS=Cronobacter turicensis OX=413502 GN=BS411_19045 PE=3 SV=1	10	100.4	6	83.4	2	3.7	5.08	241	A0A2T7B0V2
279		true	UPI000948A77A	UPF0265 protein BS411_17745 OS=Cronobacter turicensis OX=413502 GN=BS411_17745 PE=3 SV=1	5	13.2	8.8	63.2	2	25.9	3.36	279	A0A2T7B1H6
221		true	UPI0002D803CA	Flagellar motor switch protein FliG OS=Cronobacter turicensis OX=413502 GN=BS411_16670 PE=3 SV=1	6	37.7	4.8	91.8	4	13.8	5.23	221	A0A2T7B1N3
313		true	UPI0009491DBD	KR domain-containing protein OS=Cronobacter turicensis OX=413502 GN=BS411_16850 PE=4 SV=1	5	26.8	5.5	53.9	2	11.3	4.54	313	A0A2T7B1R5
246		true	UPI00029B9E6F	Cof-type HAD-IIB family hydrolase OS=Cronobacter turicensis OX=413502 GN=BS411_16405 PE=4 SV=1	8	29.9	5	79.8	3	11.8	3.86	246	A0A2T7B2G6
159		true	UPI000948FC39	Acetyl-coenzyme A synthetase OS=Cronobacter turicensis OX=413502 GN=acs PE=3 SV=1	7	71.8	5.7	140.4	5	10.7	3.43	159	A0A2T7B374
353		true	UPI0005A53A89	Formate transporter FocA OS=Cronobacter turicensis OX=413502 GN=BS411_13400 PE=3 SV=1	6	30.9	7.1	44.2	2	8.1	3.51	353	A0A2T7B3G6
144		true	UPI000948E588	Dihydroorotate dehydrogenase (quinone) OS=Cronobacter turicensis OX=413502 GN=pyrD PE=3 SV=1	6	36.7	8.2	164.5	4	14.3	4.6	144	A0A2T7B3K8
364		true	UPI0009490B42	L-threonine dehydratase OS=Cronobacter turicensis OX=413502 GN=ilvA PE=3 SV=1	8	55.9	5.9	41.7	3	6.8	3.61	364	A0A2T7B4J2
238		true	UPI000948FF36	Flagellar brake protein YcgR OS=Cronobacter turicensis OX=413502 GN=ycgR PE=3 SV=1	8	27.4	8	85.7	3	13.2	3.29	238	A0A2T7B510
254		true	UPI0009490BCB	HTH-type transcriptional regulator CysB OS=Cronobacter turicensis OX=413502 GN=BS411_11740 PE=3 SV=1	4	36.1	6.6	74.4	3	9.6	3.08	254	A0A2T7B599
369		true	UPI0009490208	Alanine transaminase OS=Cronobacter turicensis OX=413502 GN=BS411_09585 PE=4 SV=1	3	46.1	7.1	41.1	3	9	5.29	369	A0A2T7B653
358		true	UPI000948E39E	Inosine/guanosine kinase OS=Cronobacter turicensis OX=413502 GN=BS411_08685 PE=4 SV=1	6	48.4	5.7	42.7	2	7.1	4.99	358	A0A2T7B6D6
53		true	UPI0009491B50	Efflux pump membrane transporter OS=Cronobacter turicensis OX=413502 GN=BS411_08795 PE=3 SV=1	4	113.5	5.7	373.3	11	14.8	4.04	53	A0A2T7B6H4
98		true	UPI00029BC532	Enolase OS=Cronobacter turicensis OX=413502 GN=eno PE=3 SV=1	8	45.5	5.2	244.7	5	15.7	4.81	98	A0A2T7B6P3
302		true	UPI000948BC5D	Ribosomal RNA large subunit methyltransferase M OS=Cronobacter turicensis OX=413502 GN=rlmM PE=3 SV=1	7	41.8	7	56.1	2	6.8	4.04	302	A0A2T7B6S1
103		true	UPI000948CDC1	GTPase OS=Cronobacter turicensis OX=413502 GN=BS411_07735 PE=3 SV=1	8	35.5	4.7	226.1	4	17.1	3.48	103	A0A2T7B7A7
409		true	UPI000948B2A0	Citrate lyase alpha chain OS=Cronobacter turicensis OX=413502 GN=citF PE=4 SV=1	11	54.1	6.3	32.5	2	6.1	3.93	409	A0A2T7B7B0
119		true	UPI00094912C6	RNA polymerase-associated protein RapA OS=Cronobacter turicensis OX=413502 GN=rapA PE=3 SV=1	10	109.8	5	204.6	8	10.2	4.24	119	A0A2T7B8D4
316		true	UPI000949068D	Signal recognition particle protein OS=Cronobacter turicensis OX=413502 GN=ffh PE=3 SV=1	7	49.7	9.6	53.2	3	9.1	3.39	316	A0A2T7B8Y6
248		true	UPI000948929F	Nucleoside-specific channel-forming protein Tsx OS=Cronobacter turicensis OX=413502 GN=BS411_03770 PE=3 SV=1	9	33.1	5.6	78.1	2	9.6	3.85	248	A0A2T7B992
217		true	UPI000948B142	Molecular chaperone HscC OS=Cronobacter turicensis OX=413502 GN=BS411_03880 PE=3 SV=1	7	62.3	5	94.1	4	9.5	2.96	217	A0A2T7B9A6
269		true	UPI000948FC98	Threonine synthase OS=Cronobacter turicensis OX=413502 GN=BS411_03170 PE=3 SV=1	8	47.2	5.1	68.8	2	6.8	3.72	269	A0A2T7B9Z0
229		true	UPI00020F168A	UvrABC system protein C OS=Cronobacter sakazakii OX=28141 GN=uvrC PE=3 SV=1	6	68.4	9.1	88.3	3	6.1	5.76	229	A0A347M4Q6
184		true	UPI000B9467D0	Glucans biosynthesis protein G OS=Cronobacter sakazakii OX=28141 GN=mdoG PE=3 SV=1	7	57.9	8.3	122.4	7	21.9	4.13	184	A0A347M8L7
199		true	UPI000ABB7D94	Soluble pyridine nucleotide transhydrogenase OS=Cronobacter universalis NCTC 9529 OX=1074000 GN=sthA PE=3 SV=1	3	52.4	6.2	116.3	3	8	3.34	199	A0A376DWW8
131		true	UPI00029C1355	Probable cytosol aminopeptidase OS=Cronobacter universalis NCTC 9529 OX=1074000 GN=pepA PE=3 SV=1	3	54.8	6.6	185.1	9	18.7	3.37	131	A0A376DZZ0
125		true	UPI000577D663	Proline--tRNA ligase OS=Cronobacter universalis NCTC 9529 OX=1074000 GN=proS PE=3 SV=1	6	63.4	5.1	196.6	4	10	3.26	125	A0A376E267
252		true	UPI00029C63D9	Acetyl-coenzyme A carboxylase carboxyl transferase subunit alpha OS=Cronobacter universalis NCTC 9529 OX=1074000 GN=accA PE=3 SV=1	4	35.3	5.6	74.6	2	8.8	4	252	A0A376E3N9
59		true	UPI00029BF4EC	Lon protease OS=Cronobacter universalis NCTC 9529 OX=1074000 GN=lon PE=2 SV=1	2	87.4	5.9	351.7	17	24.7	3.5	59	A0A376E440
158		true	UPI00057755B9	Asparagine synthase (glutamine-hydrolyzing) OS=Cronobacter universalis NCTC 9529 OX=1074000 GN=asnB PE=3 SV=1	3	62.4	5.7	142.7	7	19.3	3.08	158	A0A376E4Z3
345		true	UPI0005772551	Sugar diacid regulator OS=Cronobacter universalis NCTC 9529 OX=1074000 GN=cdaR PE=3 SV=1	7	42.6	7.7	47.7	2	6.1	3.09	345	A0A376E5P9
129		true	UPI00029C2AFB	DNA protection during starvation protein OS=Cronobacter universalis NCTC 9529 OX=1074000 GN=dps PE=3 SV=1	4	18.6	5.5	188.6	5	41.3	3.56	129	A0A376E894
39		true	UPI00029BCB1D	Threonine--tRNA ligase OS=Cronobacter universalis NCTC 9529 OX=1074000 GN=thrS PE=3 SV=1	2	73.9	5.8	453.5	18	33.8	2.84	39	A0A376EAT9
215		true	UPI00029BA1F6	Putative phosphoenolpyruvate synthase regulatory protein OS=Cronobacter universalis NCTC 9529 OX=1074000 GN=ydiA PE=3 SV=1	1	31.4	6.3	95.5	3	12.6	3.49	215	A0A376EAZ8
297		true	UPI0005779538	Glyceraldehyde-3-phosphate dehydrogenase OS=Cronobacter universalis NCTC 9529 OX=1074000 GN=gapA PE=3 SV=1	7	35.6	6.3	58.9	4	16.3	4.47	297	A0A376EC73
413		true	UPI000519CC75	Phospho-2-dehydro-3-deoxyheptonate aldolase OS=Cronobacter universalis NCTC 9529 OX=1074000 GN=aroG_2 PE=3 SV=1	8	38.6	6.8	31.5	2	8	6.14	413	A0A376ECD3
84		true	UPI000577F537	Formate hydrogenlyase transcriptional activator OS=Cronobacter universalis NCTC 9529 OX=1074000 GN=fhlA PE=4 SV=1	3	77.8	6	266.8	13	29.3	3.4	84	A0A376ECX3
153		true	UPI000576BC58	Cyclic di-GMP phosphodiesterase Gmr OS=Cronobacter universalis NCTC 9529 OX=1074000 GN=gmr PE=4 SV=1	4	74	5.7	153.3	4	8.1	4.37	153	A0A376EJ16
139		true	UPI00029C1349	Cell division inhibitor MinD OS=Cronobacter universalis NCTC 9529 OX=1074000 GN=minD_1 PE=3 SV=1	3	29.6	5.2	177.1	6	27	3.2	139	A0A376EK93
249		true	UPI000577E63C	Formate-dependent phosphoribosylglycinamide formyltransferase OS=Cronobacter universalis NCTC 9529 OX=1074000 GN=purT PE=3 SV=1	5	41.9	5	76.6	3	10.2	2.85	249	A0A376ELS2
136		true	UPI000E088064	Methyl-accepting chemotaxis protein 3 OS=Cronobacter universalis NCTC 9529 OX=1074000 GN=mcp3 PE=4 SV=1	2	71.2	6.4	178.2	5	8.5	3.67	136	A0A376ERP6
259		true	UPI00029BBE06	Autonomous glycyl radical cofactor OS=Cronobacter universalis NCTC 9529 OX=1074000 GN=grcA PE=3 SV=1	3	14.5	5.2	73.3	2	23.6	2.08	259	A0A376ESK4
120		true	UPI00029BD879	Serine hydroxymethyltransferase OS=Cronobacter universalis NCTC 9529 OX=1074000 GN=glyA PE=3 SV=1	7	45.4	6.1	204.6	8	27.3	3.21	120	A0A376ESU6
386		true	UPI000577911F	Membrane-bound lytic murein transglycosylase B OS=Cronobacter universalis NCTC 9529 OX=1074000 GN=mltB PE=4 SV=1	4	40	7.8	37.7	2	5	4.31	386	A0A376EU57
233		true	UPI00029C5B8A	Sulfate adenylyltransferase subunit 1 OS=Cronobacter universalis NCTC 9529 OX=1074000 GN=cysN PE=3 SV=1	6	52.6	5.1	86.8	5	14.5	3.58	233	A0A376EUT9
155		true	UPI00029BA976	CTP synthase OS=Cronobacter universalis NCTC 9529 OX=1074000 GN=pyrG_2 PE=3 SV=1	6	60.3	5.8	149.8	6	9.5	3.6	155	A0A376EVN8
175		true	UPI000576A46D	Peptidase PmbA OS=Cronobacter universalis NCTC 9529 OX=1074000 GN=pmbA PE=3 SV=1	3	48.5	5.5	126.8	3	9.3	3.92	175	A0A376EY08
162		true	UPI00029BE569	Uncharacterized ABC transporter ATP-binding protein YheS OS=Cronobacter universalis NCTC 9529 OX=1074000 GN=yheS_3 PE=4 SV=1	4	71.4	5.6	138.6	5	9.9	5.07	162	A0A376EYA1
123		true	UPI000575F121	4-alpha-glucanotransferase OS=Cronobacter universalis NCTC 9529 OX=1074000 GN=malQ PE=3 SV=1	6	79	8.2	199.4	8	19.2	3.55	123	A0A376EZW8
295		true	UPI00029BC27F	DNA-directed RNA polymerase subunit alpha OS=Cronobacter universalis NCTC 9529 OX=1074000 GN=rpoA PE=3 SV=1	2	36.5	5	59.4	2	6.1	2.65	295	A0A376F061
365		true	UPI00029C312F	SPBc2 prophage-derived glycosyltransferase SunS OS=Cronobacter universalis NCTC 9529 OX=1074000 GN=sunS PE=4 SV=1	8	39	5.1	41.7	2	8.9	2.22	365	A0A376F0S4
32		true	UPI00029BF62A	50S ribosomal subunit assembly factor BipA OS=Cronobacter universalis NCTC 9529 OX=1074000 GN=typA PE=3 SV=1	4	67.3	5.2	509	12	23.1	3.51	32	A0A376F2U9
68		true	UPI00015B9EB3	DNA topoisomerase 4 subunit A OS=Cronobacter sakazakii OX=28141 GN=parC PE=3 SV=1	3	84	6.3	316.3	10	19.2	3.56	68	A0A384ES34
157		true	UPI000A1F48C6	Isovaleryl-CoA dehydrogenase OS=Cronobacter sakazakii OX=28141 GN=DC438_03305 PE=3 SV=1	8	60.1	7.7	145.5	6	12.5	2.65	157	A0A3Q9CEC7
424		true	UPI000A1E2C81	Cellulose biosynthesis protein BcsE OS=Cronobacter sakazakii OX=28141 GN=bcsE PE=4 SV=1	5	58.8	6	29.4	2	6.9	4.66	424	A0A3Q9CFJ8
80		true	UPI000A1EC3B6	tRNA/rRNA methyltransferase OS=Cronobacter sakazakii OX=28141 GN=DC438_05730 PE=4 SV=1	6	38	9	274.5	9	41.6	3.39	80	A0A3Q9CG96
240		true	UPI000A1FA135	23S rRNA (uracil(1939)-C(5))-methyltransferase RlmD OS=Cronobacter sakazakii OX=28141 GN=rlmD PE=3 SV=1	6	48.1	8.7	83.9	4	11.1	4.67	240	A0A3Q9CGQ8
141		true	UPI0009B24CAE	ATP-dependent RNA helicase HrpA OS=Cronobacter sakazakii OX=28141 GN=DC438_10735 PE=4 SV=1	5	148.2	7.9	172.9	8	7.2	2.71	141	A0A3Q9CIG5
135		true	UPI000A1F206D	1-deoxy-D-xylulose-5-phosphate synthase OS=Cronobacter sakazakii OX=28141 GN=dxs PE=3 SV=1	4	67.7	6.2	180.7	8	16.1	3.42	135	A0A3Q9CJ06
73		true	UPI0002E98E44	Phosphoenolpyruvate carboxylase OS=Cronobacter sakazakii OX=28141 GN=ppc PE=3 SV=1	3	98.9	5.7	296.3	13	15.3	2.84	73	A0A3Q9CJ56
360		true	UPI0004A8A585	EEP domain-containing protein OS=Cronobacter sakazakii OX=28141 GN=DC438_14600 PE=4 SV=1	4	28.7	6.6	42.6	3	11.1	3.18	360	A0A3Q9CJ99
348		true	UPI000A1D8EBB	Protein lysine acetyltransferase OS=Cronobacter sakazakii OX=28141 GN=pat PE=4 SV=1	8	97.2	6.2	45.8	5	7	4.52	348	A0A3Q9CH02
276		true	UPI000A1F38E5	Molybdopterin molybdenumtransferase OS=Cronobacter sakazakii OX=28141 GN=DC438_14375 PE=3 SV=1	4	43.8	5.4	65.3	2	7.1	4.69	276	A0A3Q9CHH8
194		true	UPI000A1DE3D5	Acyl-protein synthetase OS=Cronobacter sakazakii OX=28141 GN=DC438_08600 PE=4 SV=1	2	39.9	6.4	117.8	3	11.1	4.6	194	A0A3Q9CHQ0
183		true	UPI000A1EDC69	2-dehydropantoate 2-reductase OS=Cronobacter sakazakii OX=28141 GN=DC438_16255 PE=3 SV=1	6	33.9	6.5	122.8	3	16.1	5.24	183	A0A3Q9CHR9
66		true	UPI00020F3383	Glycerol-3-phosphate acyltransferase OS=Cronobacter sakazakii OX=28141 GN=plsB PE=3 SV=1	7	91.3	8.8	324	13	18.6	3.39	66	A0A3S5HNF3
281		true	UPI000A1F253C	2-succinyl-5-enolpyruvyl-6-hydroxy-3-cyclohexene-1-carboxylate synthase OS=Cronobacter sakazakii OX=28141 GN=menD PE=3 SV=1	4	59.8	6	62.6	3	7.4	3.16	281	A0A3S9IXW7
116		true	UPI0004A896EA	Chemotaxis protein CheA OS=Cronobacter sakazakii OX=28141 GN=DC438_08800 PE=4 SV=1	6	72	4.7	206.7	7	18	3.66	116	A0A3S9IYT4
110		true	UPI000A1DD5ED	HDOD domain-containing protein OS=Cronobacter sakazakii OX=28141 GN=DC438_11395 PE=4 SV=1	3	46.3	5.4	218.3	7	21.8	3.18	110	A0A3S9J064
213		true	UPI000A1FA8E1	Virulence factor SrfB OS=Cronobacter sakazakii OX=28141 GN=DC438_11670 PE=4 SV=1	9	110.6	5.5	97.2	8	10.2	3.3	213	A0A3S9J0D3
280		true	UPI00020F2896	ABC transporter ATP-binding protein OS=Cronobacter sakazakii OX=28141 GN=DC438_11775 PE=4 SV=1	5	37.1	7.9	62.6	2	7.1	4.38	280	A0A3S9J0D4
57		true	UPI0006D101B7	Hydrogenase large subunit OS=Cronobacter sakazakii OX=28141 GN=hycE PE=4 SV=1	5	64.7	6	356.1	14	31.3	3.49	57	A0A3S9J0S0
272		true	UPI000A1D59F0	Cysteine desulfurase OS=Cronobacter sakazakii OX=28141 GN=sufS PE=3 SV=1	5	44.2	5.3	68.5	2	6.2	6.51	272	A0A3S9J0S6
247		true	UPI0004A8CD4B	Ribosomal RNA large subunit methyltransferase K/L OS=Cronobacter sakazakii OX=28141 GN=rlmL PE=3 SV=1	5	79.2	8.7	79.7	5	9.4	3.69	247	A0A3S9J1F1
166		true	UPI0007ABBA1B	ATP-dependent RNA helicase RhlE OS=Cronobacter sakazakii OX=28141 GN=rhlE PE=3 SV=1	5	51.9	10	134.4	6	17.5	4.04	166	A0A3S9J1W7
230		true	UPI000A1F7298	Carbamate kinase OS=Cronobacter sakazakii OX=28141 GN=arcC PE=3 SV=1	6	32.3	5.2	87.9	2	7.3	3.51	230	A0A3S9J452
235		true	UPI00015B9E0D	Ribosomal RNA small subunit methyltransferase B OS=Cronobacter sakazakii OX=28141 GN=rsmB PE=3 SV=1	5	48.1	7.7	86.2	3	9.8	6.59	235	A0A3S9J5C5
204		true	UPI00015BA7AD	Cell division protein FtsA OS=Cronobacter malonaticus OX=413503 GN=ftsA PE=3 SV=1	3	45.2	5.8	108.7	5	25.8	5.26	204	A0A423XQG7
126		true	UPI00015BA7AC	Cell division protein FtsZ OS=Cronobacter malonaticus OX=413503 GN=ftsZ PE=3 SV=1	3	40.3	4.6	193.5	7	24.5	3.81	126	A0A423XQH5
460		true	UPI000F4F14F4	Diaminopimelate epimerase OS=Cronobacter malonaticus OX=413503 GN=dapF PE=3 SV=1	4	30.1	5.9	23.4	2	10.2	3.19	460	A0A423XQQ8
212		true	UPI00029BFB96	Heat shock chaperone IbpB OS=Cronobacter malonaticus OX=413503 GN=C3E80_18965 PE=3 SV=1	5	18.3	5	97.6	4	24.2	3.2	212	A0A423XR69
56		true	UPI00015BADA7	DNA gyrase subunit B OS=Cronobacter malonaticus OX=413503 GN=gyrB PE=3 SV=1	2	89.6	5.8	363.3	15	29.2	4.23	56	A0A423XRA2
63		true	UPI0001C0A180	Translation initiation factor IF-3 OS=Cronobacter malonaticus OX=413503 GN=infC PE=3 SV=1	1	20.6	9.5	335.8	5	39.4	3.47	63	A0A423XSQ7
55		true	UPI00029C28F1	Outer membrane lipoprotein SlyB OS=Cronobacter malonaticus OX=413503 GN=slyB PE=4 SV=1	3	15.5	9.4	364.4	6	70.3	2.7	55	A0A423XT30
29		true	UPI00015B9E06	30S ribosomal protein S4 OS=Cronobacter malonaticus OX=413503 GN=rpsD PE=3 SV=1	2	23.5	10.1	554	8	37.4	1.59	29	A0A423XUL7
117		true	UPI000BEAC6AD	Glycine--tRNA ligase beta subunit OS=Cronobacter malonaticus OX=413503 GN=glyS PE=3 SV=1	4	76.1	5.4	206.1	9	16.3	3.02	117	A0A423XW77
283		true	UPI00015BA9C0	Histidine kinase OS=Cronobacter malonaticus OX=413503 GN=C3E80_11850 PE=4 SV=1	1	38.5	5.6	62.1	2	6.9	5.75	283	A0A423XWP5
265		true	UPI0001B04C2C	RNase adapter protein RapZ OS=Cronobacter malonaticus OX=413503 GN=rapZ PE=3 SV=1	5	32.5	6.5	69.8	3	16.2	3.22	265	A0A423XX86
108		true	UPI0005180F14	DNA repair protein RadA OS=Cronobacter malonaticus OX=413503 GN=radA PE=3 SV=1	3	49.4	7.1	221	8	23.3	3.5	108	A0A423XXF6
44		true	UPI00020F21FD	Energy-dependent translational throttle protein EttA OS=Cronobacter malonaticus OX=413503 GN=ettA PE=3 SV=1	2	62.3	5.5	429.7	16	33.3	2.75	44	A0A423XXG9
94		true	UPI00015B9CE6	Protein RecA OS=Cronobacter malonaticus OX=413503 GN=recA PE=3 SV=1	6	38.1	5	250.2	9	34.2	3.61	94	A0A423XYU4
266		true	UPI0002E60A91	Formate dehydrogenase-N subunit alpha OS=Cronobacter sakazakii OX=28141 GN=fdnG PE=3 SV=1	1	112.3	7.6	69.3	3	4.2	2.91	266	A0A6L3PAA2
210		true	UPI0002DAACF2	YbaY family lipoprotein OS=Cronobacter sakazakii OX=28141 GN=FZI41_14760 PE=4 SV=1	3	19.5	9.6	97.9	3	28.4	3.97	210	A0A6L3PD47
37		true	UPI0009BA0B99	Conjugal transfer protein TraB OS=Cronobacter sakazakii OX=28141 GN=FZH93_01250 PE=4 SV=1	1	44.7	6.9	464.8	10	42.4	2.75	37	A0A6L3PKB7
214		true	UPI000A15816C	Replicative DNA helicase OS=Cronobacter sakazakii OX=28141 GN=dnaB PE=3 SV=1	1	57.1	5.6	97.1	4	13.2	4.01	214	A0A6L3PLL7
18		true	UPI00020F319E	Indolepyruvate decarboxylase OS=Cronobacter sakazakii OX=28141 GN=FZH93_00160 PE=3 SV=1	2	59.5	5.4	685.7	12	29.5	2.86	18	A0A6L3PM28
121		true	UPI0009BBBF85	TraV family lipoprotein OS=Cronobacter sakazakii OX=28141 GN=FZH93_01255 PE=4 SV=1	1	18.3	5.3	204.1	5	50.6	3.11	121	A0A6L3PM93
58		true	UPI0002B29E8E	Ribonuclease E OS=Cronobacter sakazakii OX=28141 GN=rne PE=3 SV=1	1	117.7	5.5	355.2	12	18.3	3.92	58	A0A6L3PNM0
425		true	UPI00020F2B1A	Riboflavin biosynthesis protein RibD OS=Cronobacter sakazakii OX=28141 GN=ribD PE=3 SV=1	2	40	7.7	29.3	2	6.5	3.84	425	A0A6L3PVU1
82		true	UPI0009BB9548	Uncharacterized protein OS=Cronobacter sakazakii OX=28141 GN=FZH93_01245 PE=4 SV=1	1	29.6	6.5	268.8	6	19.3	3.23	82	A0A6L3PWA3
330		true	UPI0009B93A78	Uncharacterized protein OS=Cronobacter sakazakii OX=28141 GN=FZH93_01240 PE=4 SV=1	1	24.1	9.4	50	2	9	4.25	330	A0A6L3PXZ8
203		true	UPI00020F1A8B	PTS fructose transporter subunit IIBC OS=Cronobacter sakazakii OX=28141 GN=fruA PE=4 SV=1	2	57.4	9.2	112.4	4	11.2	4.04	203	A0A6L3PY93
20		true	UPI00020F1C1C	Chromosome partition protein MukB OS=Cronobacter sakazakii OX=28141 GN=mukB PE=3 SV=1	1	168.8	5.3	643	18	16.1	3.5	20	A0A6L3PZZ1
402		true	UPI00020F3303	DNA mismatch repair protein MutL OS=Cronobacter sakazakii OX=28141 GN=mutL PE=3 SV=1	1	69.6	6.4	33.2	3	9.6	4.18	402	A0A6L3Q026
92		true	UPI00020F1A2A	Methionine import ATP-binding protein MetN OS=Cronobacter sakazakii OX=28141 GN=metN PE=3 SV=1	1	37.7	5.9	250.9	8	37.6	2.95	92	A0A6L3Q093
197		true	UPI0002B2802F	Molybdate ABC transporter ATP-binding protein ModF OS=Cronobacter sakazakii OX=28141 GN=modF PE=4 SV=1	4	54.2	5.4	116.7	6	15.7	3.81	197	A0A6L3Q145
146		true	UPI0003F6BF95	Carbamoyltransferase HypF OS=Cronobacter sakazakii OX=28141 GN=hypF PE=3 SV=1	1	79.6	7.6	161.6	7	15.4	4.07	146	A0A6L3Q4U2
356		true	UPI0002B27D94	Pseudouridine synthase OS=Cronobacter sakazakii OX=28141 GN=rluC PE=3 SV=1	1	35.6	9.8	43.2	2	7.3	4.14	356	A0A6L3Q689
24		true	UPI00020F2845	Bifunctional aspartokinase/homoserine dehydrogenase OS=Cronobacter sakazakii OX=28141 GN=FZH93_18440 PE=3 SV=1	1	88.8	5.4	624.8	22	33.8	2.97	24	A0A6L3QFT8
13		true	UPI00130CE924	Elongation factor G OS=Cronobacter sakazakii OX=28141 GN=fusA PE=3 SV=1	3	77.6	5.3	870.8	18	37.1	3.27	13	A0A6L3QNU4
309		true	UPI0002B29448	Methyltransferase domain-containing protein OS=Cronobacter sakazakii OX=28141 GN=FZH93_15000 PE=4 SV=1	1	125	5.4	55.2	4	4.3	5.34	309	A0A6L3QUD3
35		true	UPI00020F2D16	Formate dehydrogenase subunit alpha OS=Cronobacter sakazakii OX=28141 GN=FZH93_02205 PE=3 SV=1	1	79.1	5.9	474	14	27.4	3.26	35	A0A6L3QVI6
10		true	UPI00034C531D	Formate dehydrogenase subunit alpha OS=Cronobacter sakazakii OX=28141 GN=FZH93_02190 PE=3 SV=1	1	79.1	5.6	936.1	21	45.3	3.02	10	A0A6L3QWV9
115		true	UPI00020F2429	Secretion protein HlyD OS=Cronobacter sakazakii OX=28141 GN=hlyD PE=4 SV=1	1	36.5	6.9	208.1	4	15.9	3.76	115	A0A6L3QX20
434		true	UPI000CF11BB9	Glycosyltransferase family 2 protein OS=Cronobacter sakazakii OX=28141 GN=FZH93_14565 PE=4 SV=1	1	26.3	8.7	27.4	2	8.6	2.29	434	A0A6L3QX55
60		true	UPI000F5CD58B	Porin OmpF OS=Cronobacter sakazakii OX=28141 GN=ompF PE=3 SV=1	2	39.2	4.9	348.8	6	28.7	1.77	60	A0A6L3QXU3
96		true	UPI00015B9BCD	NADP-dependent oxaloacetate-decarboxylating malate dehydrogenase OS=Cronobacter sakazakii OX=28141 GN=maeB PE=3 SV=1	1	82.1	5.4	247.6	12	18.6	2.78	96	A0A6L3QZW1
164		true	UPI00020F16B8	Arginine deiminase OS=Cronobacter sakazakii OX=28141 GN=arcA PE=3 SV=1	1	45.5	5.4	136.6	10	33.5	3.31	164	A0A6L3R5N6
154		true	UPI0009BB49B5	TraC family protein OS=Cronobacter sakazakii OX=28141 GN=FZH93_01260 PE=4 SV=1	1	96.1	5.6	151.4	9	11.5	2.49	154	A0A6L3R6A0
22		true	UPI0001576579	Heat shock survival AAA family ATPase ClpK OS=Cronobacter sakazakii OX=28141 GN=clpK PE=3 SV=1	1	102.4	5.6	633.9	23	32.1	3.59	22	A0A6L3R6D4
45		true	UPI0002B2A127	Anaerobic ribonucleoside-triphosphate reductase OS=Cronobacter sakazakii OX=28141 GN=nrdD PE=4 SV=1	1	79.8	6.8	424.1	14	28.3	3.6	45	A0A6L3RAN6
142		true	UPI00015BA862	Ornithine decarboxylase SpeF OS=Cronobacter sakazakii OX=28141 GN=speF PE=3 SV=1	3	82	5.8	172.9	8	16.4	3.24	142	A0A6L3RRJ9
388		true	UPI00015BA5BE	Lipoprotein OS=Cronobacter sakazakii OX=28141 GN=FZI41_16515 PE=4 SV=1	4	19.6	8.4	36.9	2	11.4	2.2	388	A0A6L3TMI5
298		true	UPI0015D8F31B	L-threonine 3-dehydrogenase OS=Cronobacter sakazakii OX=28141 GN=tdh PE=3 SV=1	3	37.2	5.9	58.7	2	8.8	4.06	298	A0A7D6BI18
49		true	UPI001383030F	Chaperone protein DnaJ OS=Cronobacter sakazakii OX=28141 GN=dnaJ PE=3 SV=1	2	41.2	7.5	389.4	11	29.3	1.95	49	A0A7D6BKW4
404		true	UPI00130FF8B6	SDR family oxidoreductase OS=Cronobacter sakazakii OX=28141 GN=FZI41_15080 PE=4 SV=1	3	28	9.4	33	2	12.9	4.61	404	A0A7V7PW65
69		true	UPI00029C5BDB	Alpha-D-glucose phosphate-specific phosphoglucomutase OS=Cronobacter sakazakii OX=28141 GN=FZI36_10670 PE=4 SV=1	3	58.6	5.4	306.9	11	32.1	3.9	69	A0A7V7RDZ7
88		true	UPI00029C3E38	Cytochrome ubiquinol oxidase subunit I OS=Cronobacter sakazakii OX=28141 GN=cydA PE=4 SV=1	2	58.1	6.7	261.6	8	17.8	3	88	A0A7V7REG8
440		true	UPI00029C31C6	IscS subfamily cysteine desulfurase OS=Cronobacter sakazakii OX=28141 GN=FZI36_05635 PE=4 SV=1	2	45.1	5.8	27.1	3	6.9	3.27	440	A0A7V7RFE7
137		true	UPI00029C612C	LPS assembly protein LptD OS=Cronobacter sakazakii OX=28141 GN=lptD PE=4 SV=1	2	89.8	5.3	177.6	6	11.1	3.11	137	A0A7V7RFL2
320		true	UPI00029C3188	LPS export ABC transporter ATP-binding protein OS=Cronobacter sakazakii OX=28141 GN=lptB PE=4 SV=1	2	26.9	5.8	51.9	3	19.5	4.19	320	A0A7V7UQE6
79		true	UPI00015BAA5D	Catabolite activator protein OS=Cronobacter sakazakii (strain ATCC BAA-894) OX=290339 GN=ESA_04376 PE=4 SV=1	2	23.7	8.4	276.3	12	40.5	3.25	79	A7ME34
284		true	UPI00015BA562	HTH asnC-type domain-containing protein OS=Cronobacter sakazakii (strain ATCC BAA-894) OX=290339 GN=ESA_02450 PE=4 SV=1	2	20.3	8.9	61.9	2	13	2.98	284	A7MES1
38		true	UPI00015BA017	Ribose-phosphate pyrophosphokinase OS=Cronobacter sakazakii (strain ATCC BAA-894) OX=290339 GN=prs PE=3 SV=1	2	34.9	5.1	459	11	46.1	2.51	38	A7MKB4
74		true	UPI00015B9C1E	Protein HflK OS=Cronobacter sakazakii (strain ATCC BAA-894) OX=290339 GN=ESA_00184 PE=3 SV=1	3	45.1	5.8	284.9	5	16.2	3.24	74	A7MM91
106		true	UPI00015B9E08	50S ribosomal protein L17 OS=Cronobacter sakazakii (strain ATCC BAA-894) OX=290339 GN=ESA_00032 PE=3 SV=1	4	12.1	10	222	9	60.6	2.67	106	A7MPF9
3		true	UPI0001C23DA9	Outer membrane protein A OS=Cronobacter sakazakii OX=28141 GN=ompA PE=3 SV=1	2	37.1	5.2	1957.2	22	73.5	2.6	3	D2X3H0
355		true	UPI000005A4AC	30S ribosomal protein S21 OS=Cronobacter condimenti 1330 OX=1073999 GN=rpsU PE=3 SV=1	1	8.5	11.2	43.6	2	25.4	3.14	355	K7ZZ25
209		true	UPI00029C5DB9	30S ribosomal protein S17 OS=Cronobacter condimenti 1330 OX=1073999 GN=rpsQ PE=3 SV=1	2	7.9	9.3	99.8	2	39.7	3.09	209	K7ZZD7
177		true	UPI00029BDF08	30S ribosomal protein S8 OS=Cronobacter condimenti 1330 OX=1073999 GN=rpsH PE=3 SV=1	3	14.1	9.4	125.1	3	23.1	2.28	177	K7ZZE1
113		true	UPI0001B7E5A9	50S ribosomal protein L15 OS=Cronobacter condimenti 1330 OX=1073999 GN=rplO PE=3 SV=1	1	15.1	11.2	211.5	6	31.9	2.49	113	K7ZZE3
174		true	UPI0001844F3E	30S ribosomal protein S11 OS=Cronobacter condimenti 1330 OX=1073999 GN=rpsK PE=3 SV=1	2	13.8	11.3	128.7	4	24.8	3.06	174	K8A073
367		true	UPI00015BA006	Uridine kinase OS=Cronobacter condimenti 1330 OX=1073999 GN=udk PE=3 SV=1	1	24.5	7.1	41.3	2	10.8	2.46	367	K8A1L2
19		true	UPI00015BAA90	Transcription termination factor Rho OS=Cronobacter condimenti 1330 OX=1073999 GN=rho PE=3 SV=1	1	47	6.8	673.7	20	43	2.9	19	K8A250
228		true	UPI00015BAE15	ATP synthase subunit b OS=Cronobacter condimenti 1330 OX=1073999 GN=atpF PE=3 SV=1	3	17.3	6.4	88.5	3	23.1	3.1	228	K8A2E6
257		true	UPI00015BA033	50S ribosomal protein L20 OS=Cronobacter condimenti 1330 OX=1073999 GN=rplT PE=3 SV=1	3	13.5	11.5	73.4	4	21.2	2.68	257	K8A2I3
70		true	UPI00015BA494	Major outer membrane lipoprotein Lpp OS=Cronobacter condimenti 1330 OX=1073999 GN=lpp PE=3 SV=1	1	8.4	9.4	303.6	3	48.7	2.09	70	K8A2K3
105		true	UPI00015B9DBC	50S ribosomal protein L3 OS=Cronobacter condimenti 1330 OX=1073999 GN=rplC PE=3 SV=1	2	22.2	9.9	225	7	34.4	2.36	105	K8A3V8
124		true	UPI000003EAE2	50S ribosomal protein L22 OS=Cronobacter condimenti 1330 OX=1073999 GN=rplV PE=3 SV=1	2	12.2	10.2	197.5	5	45.5	3.58	124	K8A3W1
15		true	UPI000005A7E8	30S ribosomal protein S7 OS=Cronobacter condimenti 1330 OX=1073999 GN=rpsG PE=3 SV=1	1	17.6	10.3	810.2	13	64.1	3.46	15	K8A470
151		true	UPI00015BAB96	Glycine--tRNA ligase alpha subunit OS=Cronobacter condimenti 1330 OX=1073999 GN=glyQ PE=3 SV=1	1	34.7	5	156.8	4	18.5	2.81	151	K8A4A1
93		true	UPI00015BA672	3-hydroxyacyl-[acyl-carrier-protein] dehydratase FabZ OS=Cronobacter condimenti 1330 OX=1073999 GN=fabZ PE=3 SV=1	2	17	6.4	250.8	7	49	2.32	93	K8A733
89		true	UPI00015B9DCC	30S ribosomal protein S5 OS=Cronobacter condimenti 1330 OX=1073999 GN=rpsE PE=3 SV=1	2	17.4	10.2	253.3	9	56.6	3.51	89	K8A8L9
83		true	UPI00029BC5D5	30S ribosomal protein S13 OS=Cronobacter condimenti 1330 OX=1073999 GN=rpsM PE=3 SV=1	2	13.7	10.8	268.3	5	43.4	3.79	83	K8A8M3
268		true	UPI0001B7EC27	30S ribosomal protein S15 OS=Cronobacter condimenti 1330 OX=1073999 GN=rpsO PE=3 SV=1	2	10.2	10.5	68.8	2	15.7	3.12	268	K8AAI9
173		true	UPI0001B7EC15	50S ribosomal protein L21 OS=Cronobacter condimenti 1330 OX=1073999 GN=rplU PE=3 SV=1	1	11.5	9.8	129.2	5	35	2.1	173	K8AAK3
219		true	UPI00001654FE	30S ribosomal protein S9 OS=Cronobacter condimenti 1330 OX=1073999 GN=rpsI PE=3 SV=1	1	14.8	10.9	92.8	4	33.1	1.94	219	K8AAN1
140		true	UPI00029BA54E	UDP-N-acetylmuramate--L-alanine ligase OS=Cronobacter dublinensis 1210 OX=1208656 GN=murC PE=3 SV=1	1	52.8	5.7	174.2	6	15.6	3.42	140	K8AFP9
31		true	UPI000003EAE4	50S ribosomal protein L2 OS=Cronobacter condimenti 1330 OX=1073999 GN=rplB PE=3 SV=1	1	29.8	10.9	514.1	16	53.5	2.27	31	K8AFW9
111		true	UPI000005A94A	30S ribosomal protein S18 OS=Cronobacter condimenti 1330 OX=1073999 GN=rpsR PE=3 SV=1	1	9	10.6	217.8	3	34.7	2.21	111	K8AIK6
87		true	UPI00029BE645	50S ribosomal protein L4 OS=Cronobacter condimenti 1330 OX=1073999 GN=rplD PE=3 SV=1	2	22	9.8	263.1	4	28.4	2.25	87	K8AK88
85		true	UPI00015BA702	ATP-dependent Clp protease ATP-binding subunit ClpX OS=Cronobacter dublinensis 1210 OX=1208656 GN=clpX PE=3 SV=1	3	46.3	5.2	263.8	8	24.1	2.83	85	K8AKV9
104		true	UPI0000047C5B	30S ribosomal protein S12 OS=Cronobacter condimenti 1330 OX=1073999 GN=rpsL PE=3 SV=1	2	13.7	10.9	225.1	5	25.8	1.6	104	K8AKZ5
67		true	UPI00015BA809	Biotin carboxylase OS=Cronobacter dublinensis 1210 OX=1208656 GN=BN134_2158 PE=4 SV=1	4	49.3	6.5	323.9	10	29.4	3.16	67	K8AZH6
205		true	UPI000005A948	30S ribosomal protein S6 OS=Cronobacter dublinensis 582 OX=1208661 GN=rpsF PE=3 SV=1	1	15.2	5.2	108.5	5	28.2	2.44	205	K8B013
7		true	UPI00015B9DC2	30S ribosomal protein S3 OS=Cronobacter dublinensis 582 OX=1208661 GN=rpsC PE=3 SV=1	1	25.9	10.3	1050	15	60.9	2.54	7	K8B1J8
100		true	UPI00029BF597	Flagellar hook-associated protein 2 OS=Cronobacter dublinensis 1210 OX=1208656 GN=BN134_4003 PE=3 SV=1	1	49.4	8.7	235.7	5	15.8	1.92	100	K8BB10
339		true	UPI00020F2B00	Bifunctional protein FolD OS=Cronobacter sakazakii 701 OX=1208663 GN=folD PE=3 SV=1	2	30.7	5.7	48.7	2	7.3	3.4	339	K8C8E4
167		true	UPI00020F310D	Virulence factor MviM OS=Cronobacter sakazakii 701 OX=1208663 GN=BN129_648 PE=4 SV=1	1	34	6.8	132.2	5	24.4	3.24	167	K8CA53
26		true	UPI00020F2EED	Flagellar hook-associated protein FlgL OS=Cronobacter sakazakii 701 OX=1208663 GN=BN129_662 PE=4 SV=1	1	34.5	4.7	581.4	13	67.8	2.98	26	K8CA61
288		true	UPI00020F1855	Pyridoxine/pyridoxamine 5'-phosphate oxidase OS=Cronobacter sakazakii 701 OX=1208663 GN=pdxH PE=3 SV=1	2	25.5	9.4	61	3	19.7	2.34	288	K8CBZ8
452		true	UPI00015BA0F6	UDP-glucose 6-dehydrogenase OS=Cronobacter sakazakii 701 OX=1208663 GN=BN129_1429 PE=3 SV=1	2	49.6	5.7	24.9	2	7	2.5	452	K8CC79
50		true	UPI00029C71C4	Maltoporin OS=Cronobacter sakazakii 701 OX=1208663 GN=lamB PE=2 SV=1	1	49.4	4.9	388.7	10	25.8	2.5	50	K8CFL0
101		true	UPI00029C66DC	Small HspC2 heat shock protein OS=Cronobacter sakazakii 701 OX=1208663 GN=BN129_3428 PE=3 SV=1	2	21.5	5.3	231.7	4	31.2	2.91	101	K8CL68
336		true	UPI00005A9C1C	Universal stress protein G OS=Cronobacter sakazakii 701 OX=1208663 GN=BN129_4360 PE=3 SV=1	1	16.1	6.4	49.4	2	21.8	4.65	336	K8CLX4
264		true	UPI00020F3335	CTP synthase (glutamine hydrolyzing) OS=Cronobacter sakazakii 701 OX=1208663 GN=BN129_741 PE=3 SV=1	1	25.7	4.9	70	6	46.4	4.03	264	K8CNY7
1		true	UPI00015BA0FB	Aldehyde-alcohol dehydrogenase OS=Cronobacter sakazakii 696 OX=1208664 GN=BN128_1192 PE=3 SV=1	1	96.1	6.2	5532.2	64	66	2.76	1	K8CQ57
107		true	UPI00015B9C50	50S ribosomal protein L9 OS=Cronobacter sakazakii 696 OX=1208664 GN=rplI PE=3 SV=1	1	15.7	5.7	221.5	10	73.2	2	107	K8CTD6
43		true	UPI00025F6CE0	Membrane fusion protein of RND family multidrug efflux pump OS=Cronobacter sakazakii 696 OX=1208664 GN=BN128_4197 PE=3 SV=1	1	42.7	6.7	431.7	9	29.4	2.87	43	K8CZD3
28		true	UPI00029C296A	Formate dehydrogenase H OS=Cronobacter sakazakii 696 OX=1208664 GN=BN128_671 PE=3 SV=1	1	81.5	5.5	559.6	16	28.6	2.97	28	K8D249
40		true	UPI00025F6BFD	Acetolactate synthase, catabolic OS=Cronobacter sakazakii 696 OX=1208664 GN=BN128_1911 PE=3 SV=1	1	60.2	5.6	452.3	12	32.9	3.36	40	K8D586
52		true	UPI00015BA69A	Outer membrane protein X OS=Cronobacter sakazakii 696 OX=1208664 GN=BN128_4493 PE=3 SV=1	1	18.2	4.8	381.2	8	45.3	1.99	52	K8D629
132		true	UPI00015BAAF2	ATP-dependent 6-phosphofructokinase OS=Cronobacter sakazakii 696 OX=1208664 GN=pfkA PE=3 SV=1	1	35	5.9	184.6	11	37.2	3.33	132	K8D7L5
27		true	UPI00015B9FCC	Outer membrane protein C OS=Cronobacter sakazakii 696 OX=1208664 GN=BN128_1756 PE=3 SV=1	1	41.3	4.5	577.7	12	38.5	2.18	27	K8DAS9
77		true	UPI00015BAD4B	Uncharacterized protein OS=Cronobacter sakazakii 701 OX=1208663 GN=BN129_3400 PE=4 SV=1	1	17.9	9	279.7	5	31.1	4.02	77	K8CHB4
274		true	UPI00015BAB77	ATP-dependent protease ATPase subunit HslU OS=Cronobacter malonaticus OX=413503 GN=hslU PE=3 SV=1	6	49.7	5.2	66.8	3	8.4	3.18	274	V5TTP6
218		true	UPI00015BAD6C	Cell division ATP-binding protein FtsE OS=Cronobacter malonaticus OX=413503 GN=ftsE PE=3 SV=1	3	24.3	9.6	93.8	4	32.4	2.21	218	V5TTP7
325		true	UPI0002DD4EE9	30S ribosomal protein S14 OS=Cronobacter malonaticus OX=413503 GN=rpsN PE=3 SV=1	2	11.1	11.2	51	2	19.8	2.37	325	V5TTZ8
185		true	UPI00015B9DCA	50S ribosomal protein L6 OS=Cronobacter malonaticus OX=413503 GN=rplF PE=3 SV=1	1	18.9	9.7	122	3	20.9	3.08	185	V5TUC6
222		true	UPI00015BAD56	Small heat shock protein IbpA OS=Cronobacter malonaticus OX=413503 GN=ibpA PE=3 SV=1	4	15.8	5.4	90.6	3	35.5	2.03	222	V5TUY5
25		true	UPI0003D28120	50S ribosomal protein L16 OS=Cronobacter malonaticus OX=413503 GN=rplP PE=3 SV=1	2	13.9	10.6	587.4	6	48.8	3.02	25	V5TVK4
23		true	UPI00015B9DC7	50S ribosomal protein L5 OS=Cronobacter malonaticus OX=413503 GN=rplE PE=3 SV=1	1	20.3	9.6	633.6	16	72.1	3.25	23	V5TVK8
62		true	UPI00015B9F69	Inosine-5'-monophosphate dehydrogenase OS=Cronobacter malonaticus OX=413503 GN=guaB PE=3 SV=1	1	51.9	6.4	344.1	9	29.1	4.04	62	V5TVU8
130		true	UPI000003EACB	50S ribosomal protein L24 OS=Cronobacter malonaticus OX=413503 GN=rplX PE=3 SV=1	1	11.3	10.2	185.9	6	56.7	3.86	130	V5TVZ1
341		true	UPI00020F167F	Ribonuclease 3 OS=Cronobacter malonaticus OX=413503 GN=rnc PE=3 SV=1	3	25.5	6.5	48.1	3	19.9	4.83	341	V5TW32
147		true	UPI00020F3134	Inositol-1-monophosphatase OS=Cronobacter malonaticus OX=413503 GN=C3E80_05970 PE=3 SV=1	2	29.3	7.8	161.1	7	31.8	2.08	147	V5TW60
273		true	UPI0003A70E36	CitE protein OS=Cronobacter malonaticus OX=413503 GN=P262_00883 PE=4 SV=1	1	43.9	5.3	67.2	3	10.4	3.24	273	V5TWC3
9		true	UPI00015B9EC5	S-adenosylmethionine synthase OS=Cronobacter malonaticus OX=413503 GN=metK PE=3 SV=1	1	41.9	5.1	949.1	16	52.3	2.34	9	V5TWL4
201		true	UPI0001576F2C	50S ribosomal protein L19 OS=Cronobacter malonaticus OX=413503 GN=rplS PE=3 SV=1	2	13.1	10.6	113.7	5	34.8	3.25	201	V5TWM2
206		true	UPI00029C7C02	Phospholipid-binding lipoprotein MlaA OS=Cronobacter malonaticus OX=413503 GN=C3E80_05195 PE=3 SV=1	3	27.9	4.8	105.1	5	23.9	3.38	206	V5TWU5
350		true	UPI00015B9D81	Phosphofructokinase OS=Cronobacter malonaticus OX=413503 GN=C3E80_04560 PE=3 SV=1	4	33.8	5.6	45.1	2	6.4	3.52	350	V5TX62
8		true	UPI00015BA220	Flagellar hook-associated protein 2 OS=Cronobacter malonaticus OX=413503 GN=P262_02187 PE=3 SV=1	1	49.4	6.4	1012.4	15	55.3	1.55	8	V5TXP4
90		true	UPI00015BA2B3	Chemotaxis protein CheV OS=Cronobacter malonaticus OX=413503 GN=C3E80_14020 PE=4 SV=1	1	35.2	5.2	252.9	7	31.7	3.31	90	V5U0T5
227		true	UPI0003D26A2F	Peptidoglycan-associated protein OS=Cronobacter malonaticus OX=413503 GN=pal PE=3 SV=1	2	19.6	7.8	88.6	3	20.6	3.1	227	V5U208
286		true	UPI00015BA35A	Flagellar basal-body rod protein FlgG OS=Cronobacter malonaticus OX=413503 GN=flgG PE=3 SV=1	2	27.7	4.7	61.4	2	11.5	3.47	286	V5U210
191		true	UPI00015BA682	UPF0325 protein C3E80_12025 OS=Cronobacter malonaticus OX=413503 GN=C3E80_12025 PE=3 SV=1	1	15.2	6.7	118.7	4	34.1	3.57	191	V5U2V6
343		true	UPI00015BA67C	Uridylate kinase OS=Cronobacter malonaticus OX=413503 GN=pyrH PE=3 SV=1	3	26.1	6.8	47.9	2	16.6	3.24	343	V5U3J2
231		true	UPI0003D27411	Cytochrome d ubiquinol oxidase subunit III OS=Cronobacter malonaticus OX=413503 GN=P262_05314 PE=4 SV=1	4	15.3	5.9	87.4	2	16.4	3.85	231	V5U3Q0
143		true	UPI00015BA727	Ribonuclease G OS=Cronobacter malonaticus OX=413503 GN=C3E80_10945 PE=3 SV=1	1	55.6	5.7	166.4	7	22.1	4.27	143	V5U3R3
4		true	UPI00015BA98A	Elongation factor Tu OS=Cronobacter malonaticus OX=413503 GN=tuf PE=3 SV=1	1	43.2	5.3	1935.7	27	74.4	1.96	4	V5U3W3
2		true	UPI00020F2627	DNA-directed RNA polymerase subunit beta' OS=Cronobacter malonaticus OX=413503 GN=rpoC PE=3 SV=1	1	154.9	6.5	2446.3	56	48.3	2.72	2	V5U4A6
148		true	UPI00029C4C13	Bifunctional (P)ppGpp synthetase II/ guanosine-3',5'-bis pyrophosphate 3'-pyrophosphohydrolase OS=Cronobacter malonaticus OX=413503 GN=C3E80_11685 PE=3 SV=1	2	79.6	8.9	160.1	5	8.5	3.5	148	V5U4D8
36		true	UPI00015BA67E	30S ribosomal protein S2 OS=Cronobacter malonaticus OX=413503 GN=rpsB PE=3 SV=1	1	26.8	6.6	471.8	10	49	3.53	36	V5U4H3
190		true	UPI00029BD547	Stringent starvation protein A OS=Cronobacter malonaticus OX=413503 GN=C3E80_10835 PE=3 SV=1	2	24.4	5.1	119.5	5	36.2	3.68	190	V5U4U9
122		true	UPI00015BA987	50S ribosomal protein L1 OS=Cronobacter malonaticus OX=413503 GN=rplA PE=3 SV=1	2	24.7	9.6	204	7	38	2.31	122	V5U503
17		true	UPI00029BD191	ATP synthase subunit beta OS=Cronobacter malonaticus OX=413503 GN=atpD PE=3 SV=1	2	49	4.9	745.7	17	52.9	2.44	17	V5U509
78		true	UPI00029BAB2E	Cell shape-determining protein MreB OS=Cronobacter malonaticus OX=413503 GN=mreB PE=3 SV=1	3	45.6	6.2	277.9	8	28	3.45	78	V5U5A8
236		true	UPI00015BA9FC	DNA helicase OS=Cronobacter malonaticus OX=413503 GN=C3E80_19980 PE=3 SV=1	1	81.7	6.1	86.1	3	5.3	2.71	236	V5U5I0

## Sheet: 1AII
Row	Subcelloc + BLAST	OK	UniParc	Protein	#Alt. Proteins	MW [kDa]	pI	Score	#Peptides	SC [%]	RMS90 [ppm]	Rank	Accession
34	not determined	true	UPI00048DE5A7	Flagellin OS=Cronobacter sakazakii OX=28141 GN=fliC PE=3 SV=1	11	28.9	5.5	475.7	7	25.9	1.53	34	A0A097PAA5
242		true	UPI0003A39E34	Chromosomal replication initiator protein DnaA OS=Cronobacter dublinensis subsp. dublinensis LMG 23823 OX=1159554 GN=dnaA PE=3 SV=1	11	51.8	8.6	82.8	5	13	2.52	242	A0A0K2NWX1
226		true	UPI00039B4F32	Protoheme IX biogenesis protein OS=Cronobacter dublinensis subsp. dublinensis LMG 23823 OX=1159554 GN=AFK67_01325 PE=4 SV=1	6	45.2	8.6	89.1	4	8.3	3.6	226	A0A0K2NXH4
59		true	UPI00015BA692	50S ribosomal protein L13 OS=Cronobacter dublinensis subsp. dublinensis LMG 23823 OX=1159554 GN=rplM PE=3 SV=1	2	16.1	9.8	314	7	49.3	2.18	59	A0A0K2NXW9
70		true	UPI00015BA646	ATP-dependent zinc metalloprotease FtsH OS=Cronobacter dublinensis subsp. dublinensis LMG 23823 OX=1159554 GN=hflB PE=3 SV=1	5	70.8	5.9	274.7	10	20.7	3.21	70	A0A0K2NXZ2
287		true	UPI0005182C5F	30S ribosomal protein S20 OS=Cronobacter dublinensis subsp. dublinensis LMG 23823 OX=1159554 GN=rpsT PE=3 SV=1	7	9.6	11.2	63.9	2	24.1	3.85	287	A0A0K2NYC4
202		true	UPI0005188646	Glutamate 5-kinase OS=Cronobacter dublinensis subsp. dublinensis LMG 23823 OX=1159554 GN=proB PE=3 SV=1	8	39.3	6.2	100.7	4	14.4	4.19	202	A0A0K2NZL5
116		true	UPI0003A715A2	Transcription-repair-coupling factor OS=Cronobacter dublinensis subsp. dublinensis LMG 23823 OX=1159554 GN=mfd PE=3 SV=1	7	129.7	5.8	205	11	11.8	3.1	116	A0A0K2P0Y6
216		true	UPI0005193077	MltA-interacting protein MipA OS=Cronobacter dublinensis subsp. dublinensis LMG 23823 OX=1159554 GN=AFK67_08345 PE=3 SV=1	10	27.6	5.2	93.5	2	10.9	2.32	216	A0A0K2P178
405		true	UPI0005193BE6	Tryptophan synthase beta chain OS=Cronobacter dublinensis subsp. dublinensis LMG 23823 OX=1159554 GN=trpB PE=3 SV=1	9	43.2	5.7	34.2	3	8.8	3.88	405	A0A0K2P2F5
210		true	UPI000519CDB4	Peptidase OS=Cronobacter dublinensis subsp. dublinensis LMG 23823 OX=1159554 GN=AFK67_10895 PE=3 SV=1	13	39	9.6	97.2	2	10	4.8	210	A0A0K2P2K3
67		true	UPI0005BC81F2	Ribose-phosphate pyrophosphokinase OS=Cronobacter dublinensis subsp. dublinensis LMG 23823 OX=1159554 GN=prs PE=3 SV=1	5	34.9	5.1	286.1	9	34.6	2.93	67	A0A0K2P3A9
155		true	UPI00039FB898	GTPase Der OS=Cronobacter dublinensis subsp. dublinensis LMG 23823 OX=1159554 GN=der PE=3 SV=1	6	55.3	5.7	143.8	6	13.4	3.01	155	A0A0K2P4Q0
349		true	UPI0003A702DD	Chaperone protein ClpB OS=Cronobacter dublinensis subsp. dublinensis LMG 23823 OX=1159554 GN=clpB PE=3 SV=1	13	95.1	5.4	45.9	5	8.2	3.19	349	A0A0K2P4Z7
309		true	UPI0003A2BACA	Sulfate adenylyltransferase subunit 2 OS=Cronobacter dublinensis subsp. dublinensis LMG 23823 OX=1159554 GN=cysD PE=3 SV=1	4	35.1	6.8	55.1	2	9.3	1.67	309	A0A0K2P5D8
168		true	UPI000519D5B6	Biosynthetic arginine decarboxylase OS=Cronobacter dublinensis subsp. dublinensis LMG 23823 OX=1159554 GN=speA PE=3 SV=1	11	73.8	4.9	127.6	4	7.9	3.86	168	A0A0K2P6A2
61		true	UPI00015B9DC5	50S ribosomal protein L14 OS=Cronobacter dublinensis subsp. dublinensis LMG 23823 OX=1159554 GN=rplN PE=3 SV=1	1	13.5	10.4	297	4	44.7	3.16	61	A0A0K2P6L0
325		true	UPI0003A8BFA4	Glycogen synthase OS=Cronobacter dublinensis subsp. dublinensis LMG 23823 OX=1159554 GN=glgA PE=3 SV=1	7	52.6	6.3	51.2	2	4.8	4.19	325	A0A0K2P6Z2
150		true	UPI0003A2DB46	OmpA-like domain-containing protein OS=Cronobacter dublinensis subsp. dublinensis LMG 23823 OX=1159554 GN=AFK67_19855 PE=4 SV=1	6	22.3	9.9	146.8	2	12.3	2.73	150	A0A0K2P782
331		true	UPI0005780579	AmiB activator OS=Cronobacter dublinensis subsp. dublinensis LMG 23823 OX=1159554 GN=AFK67_20150 PE=4 SV=1	10	47.5	9.9	49.6	2	4.9	6.38	331	A0A0K2P7B3
347		true	UPI00020F2D8D	50S ribosomal protein L28 OS=Cronobacter dublinensis subsp. dublinensis LMG 23823 OX=1159554 GN=rpmB PE=3 SV=1	3	9	11.4	46	2	23.1	2.65	347	A0A0K2P7D3
375		true	UPI0003A4B092	Glycerol-3-phosphate dehydrogenase OS=Cronobacter dublinensis subsp. dublinensis LMG 23823 OX=1159554 GN=glpD PE=3 SV=1	9	56.9	6.6	41.9	2	7.3	4.73	375	A0A0K2P7H5
163		true	UPI00039F25D9	Bifunctional uridylyltransferase/uridylyl-removing enzyme OS=Cronobacter dublinensis subsp. dublinensis LMG 23823 OX=1159554 GN=glnD PE=3 SV=1	11	102.8	6.2	131.4	6	6.6	3.5	163	A0A0K2P7N1
218		true	UPI0002E3811C	Diguanylate phosphodiesterase OS=Cronobacter sakazakii OX=28141 GN=FZI41_21205 PE=4 SV=1	6	44.9	4.8	93	4	13.8	3.9	218	A0A222ZDH0
212		true	UPI00015BA640	Translation initiation factor IF-2 OS=Cronobacter sakazakii OX=28141 GN=infB PE=3 SV=1	4	98.6	5.8	95	8	9.5	4.57	212	A0A2S9U7U7
175		true	UPI0001722D4B	Polyribonucleotide nucleotidyltransferase OS=Cronobacter sakazakii OX=28141 GN=pnp PE=3 SV=1	4	76.9	5.2	124.4	4	8.7	2.5	175	A0A2S9U7Z3
279		true	UPI00048ED62F	NADH-quinone oxidoreductase subunit B family protein OS=Cronobacter sakazakii OX=28141 GN=DC438_12400 PE=4 SV=1	6	27.9	6.2	66.4	2	14.5	3.08	279	A0A2S9U864
153		true	UPI00015BA449	Formate hydrogenlyase regulator HycA OS=Cronobacter sakazakii OX=28141 GN=hycA PE=4 SV=1	2	17.4	6	145.2	5	27.9	2.65	153	A0A2S9U898
12		true	UPI000170CCC4	DNA-directed RNA polymerase subunit beta OS=Cronobacter sakazakii OX=28141 GN=rpoB PE=3 SV=1	1	150.4	5.1	838.7	30	25.3	2.95	12	A0A2S9U8Q2
99		true	UPI00029C3DAE	Flagellar hook-associated protein 1 OS=Cronobacter sakazakii OX=28141 GN=flgK PE=3 SV=1	5	58.5	4.7	224.5	7	18.8	3.32	99	A0A2S9U8V4
201		true	UPI00020F2EE5	3-oxoacyl-[acyl-carrier-protein] synthase 2 OS=Cronobacter sakazakii OX=28141 GN=fabF PE=3 SV=1	5	42.9	5.7	100.8	3	13.3	3.59	201	A0A2S9U8V5
148		true	UPI00020F354A	High frequency lysogenization protein HflD homolog OS=Cronobacter sakazakii OX=28141 GN=hflD PE=3 SV=1	2	22.5	9.4	148.7	4	23.9	2.88	148	A0A2S9U904
161		true	UPI00020F3331	UPF0229 protein AUN10_16025 OS=Cronobacter sakazakii OX=28141 GN=DC438_12905 PE=3 SV=1	6	49.5	6.9	135.6	6	13.8	2.85	161	A0A2S9U932
29		true	UPI00025F6BA9	Phosphoenolpyruvate synthase OS=Cronobacter sakazakii OX=28141 GN=DC438_12585 PE=3 SV=1	5	87.2	5	510.9	16	23.9	3.19	29	A0A2S9U982
69		true	UPI00015B9F6F	Polyphosphate kinase OS=Cronobacter sakazakii OX=28141 GN=ppk1 PE=3 SV=1	2	80.2	8.7	275.8	14	21.9	3.52	69	A0A2S9U9L4
356		true	UPI00015B9DF4	CDP-diacylglycerol--serine O-phosphatidyltransferase OS=Cronobacter sakazakii OX=28141 GN=pssA PE=3 SV=1	3	52.3	9.2	44.5	4	12.4	4.04	356	A0A2S9U9P5
348		true	UPI00015BA9B0	Probable protein kinase UbiB OS=Cronobacter sakazakii OX=28141 GN=ubiB PE=3 SV=1	10	63.3	7.7	45.9	2	3.8	3.03	348	A0A2S9U9T0
208		true	UPI00015B9D44	Transcriptional regulator LrhA OS=Cronobacter sakazakii OX=28141 GN=lrhA PE=3 SV=1	5	34.7	5.2	98.2	2	8.7	4.69	208	A0A2S9UAF9
71		true	UPI00015B9D48	NADH-quinone oxidoreductase subunit C/D OS=Cronobacter sakazakii OX=28141 GN=nuoC PE=3 SV=1	3	69.2	6	274.3	9	17.7	2.91	71	A0A2S9UAG0
6		true	UPI00020F2F57	Phosphate acetyltransferase OS=Cronobacter sakazakii OX=28141 GN=pta PE=3 SV=1	2	77	5.4	1178.6	25	38.5	2.8	6	A0A2S9UAI7
186		true	UPI000518D7B0	Long-chain fatty acid transport protein OS=Cronobacter sakazakii OX=28141 GN=fadL PE=3 SV=1	6	49.2	5	112.3	2	7.1	3.36	186	A0A2S9UAU0
42		true	UPI00015B9EF8	UvrABC system protein A OS=Cronobacter sakazakii OX=28141 GN=uvrA PE=3 SV=1	5	103.9	6.2	422	11	14.7	3.76	42	A0A2S9UAY1
249		true	UPI00015B9D91	Citrate (pro-3S)-lyase subunit beta OS=Cronobacter sakazakii OX=28141 GN=citE PE=3 SV=1	1	31.8	5.3	80.6	5	23	3.71	249	A0A2S9UBH8
51		true	UPI00025F6DBE	Outer membrane channel protein TolC OS=Cronobacter sakazakii OX=28141 GN=tolC PE=3 SV=1	4	53.4	5.5	356.4	11	26.9	2.63	51	A0A2S9UBK9
190		true	UPI00020F21DF	DNA topoisomerase 4 subunit B OS=Cronobacter sakazakii OX=28141 GN=parE PE=3 SV=1	8	70	5.7	109.5	4	7.5	5.59	190	A0A2S9UBL8
314		true	UPI00015B9BC5	Phosphoenolpyruvate--protein phosphotransferase OS=Cronobacter sakazakii OX=28141 GN=ptsP PE=3 SV=1	2	83.7	5.5	53.8	3	5.1	4.02	314	A0A2S9UBW2
188		true	UPI00025F65C9	Bifunctional protein Aas OS=Cronobacter sakazakii OX=28141 GN=aas PE=3 SV=1	11	79.9	9.4	110.2	5	9.9	3.95	188	A0A2S9UBW7
205		true	UPI00015B9C36	GTP diphosphokinase OS=Cronobacter sakazakii OX=28141 GN=relA PE=3 SV=1	4	84.1	6.2	99.2	3	4.7	2.71	205	A0A2S9UBZ0
223		true	UPI00015BACC1	Type VI secretion system ATPase TssH OS=Cronobacter sakazakii OX=28141 GN=tssH PE=3 SV=1	7	95.3	5.3	90.5	6	9	3.87	223	A0A2S9UC54
336		true	UPI00048ED6C1	Bifunctional protein GlmU OS=Cronobacter sakazakii OX=28141 GN=glmU PE=3 SV=1	4	49.1	6.1	48.7	3	7.2	3.91	336	A0A2S9UCE1
13		true	UPI00029BDF3D	Glycerol kinase OS=Cronobacter sakazakii OX=28141 GN=glpK PE=3 SV=1	3	56.4	5.6	789.8	19	45.9	2.96	13	A0A2S9UCM1
269		true	UPI00029BAD68	Acetylornithine deacetylase OS=Cronobacter sakazakii OX=28141 GN=argE PE=3 SV=1	6	42.1	5.5	68.8	3	14.1	4.52	269	A0A2S9UCP5
238		true	UPI00029BBDB5	Aminotransferase OS=Cronobacter sakazakii OX=28141 GN=DC438_13910 PE=3 SV=1	6	43.4	5.6	83.4	3	9.8	2.25	238	A0A2S9UDJ3
174		true	UPI00029C69E5	Catabolite repressor/activator OS=Cronobacter sakazakii OX=28141 GN=cra PE=4 SV=1	5	38	6.7	124.4	5	18.9	3.89	174	A0A2S9UE66
243		true	UPI00025F6979	UDP-N-acetylglucosamine--N-acetylmuramyl-(pentapeptide) pyrophosphoryl-undecaprenol N-acetylglucosamine transferase OS=Cronobacter sakazakii OX=28141 GN=murG PE=3 SV=1	4	37.9	9.9	82.8	6	17.5	3.58	243	A0A2S9UE76
184		true	UPI00015BA70C	ABC transporter ATP-binding protein OS=Cronobacter sakazakii OX=28141 GN=FZI36_16310 PE=4 SV=1	7	34.8	8.5	114.3	5	16.6	4.94	184	A0A2S9UEA7
46		true	UPI00020F1A59	Glutamate-1-semialdehyde 2,1-aminomutase OS=Cronobacter sakazakii OX=28141 GN=hemL PE=3 SV=1	1	45.4	5	383	10	34.3	2.63	46	A0A2S9UED2
401		true	UPI00015BA676	Outer membrane protein assembly factor BamA OS=Cronobacter sakazakii OX=28141 GN=bamA PE=3 SV=1	8	89	5.2	35.3	2	3.4	2.65	401	A0A2S9UEE1
137		true	UPI00020F1A54	Periplasmic serine endoprotease DegP-like OS=Cronobacter sakazakii OX=28141 GN=degP PE=3 SV=1	7	49.1	8.3	167.9	4	15.2	5.5	137	A0A2S9UEE7
87		true	UPI00029C6B22	Methionine import ATP-binding protein MetN OS=Cronobacter sakazakii OX=28141 GN=metN PE=3 SV=1	8	37.7	5.8	246.5	5	22.7	3.03	87	A0A2S9UEG5
284		true	UPI00020F2F36	LPS-assembly lipoprotein LptE OS=Cronobacter sakazakii OX=28141 GN=lptE PE=3 SV=1	2	21.6	8	64.5	2	22.2	3.99	284	A0A2S9UF21
419		true	UPI00015BA1DA	Helix-turn-helix domain-containing protein OS=Cronobacter sakazakii OX=28141 GN=FZH93_14940 PE=4 SV=1	5	31.3	8.9	31.8	2	9.3	3.42	419	A0A2S9UFY6
125		true	UPI00015BA9C1	Glutamine synthetase OS=Cronobacter sakazakii OX=28141 GN=glnA PE=3 SV=1	1	51.8	5.3	193.7	6	21.5	4.5	125	A0A2S9UGP4
263		true	UPI00020F263B	Probable GTP-binding protein EngB OS=Cronobacter sakazakii OX=28141 GN=engB PE=3 SV=1	3	23.3	8.9	71.4	3	21.8	4.04	263	A0A2S9UGS7
33		true	UPI00029C4298	KR domain-containing protein OS=Cronobacter sakazakii OX=28141 GN=DC438_11575 PE=4 SV=1	3	35.9	9.2	493.2	10	39.9	2.58	33	A0A2S9UHU7
62		true	UPI00020F2B1D	Protein translocase subunit SecD OS=Cronobacter sakazakii OX=28141 GN=secD PE=3 SV=1	6	66.6	7.7	296.7	10	19.8	3.04	62	A0A2S9UIL6
235		true	UPI000283F6C2	Flagellar hook protein FlgE OS=Cronobacter muytjensii OX=413501 GN=flgE PE=3 SV=1	8	42.5	4.6	85.8	2	7.6	5.22	235	A0A2T7AJ89
200		true	UPI0008FBF111	Poly(A) polymerase I OS=Cronobacter muytjensii OX=413501 GN=pcnB PE=3 SV=1	9	54.3	9.6	102.5	5	11.4	4.12	200	A0A2T7AJW6
124		true	UPI000283FA38	Pyruvate kinase OS=Cronobacter muytjensii OX=413501 GN=pyk PE=3 SV=1	8	51.4	6	196	6	15.6	3.03	124	A0A2T7AKP2
80		true	UPI000948E211	Formate C-acetyltransferase OS=Cronobacter muytjensii OX=413501 GN=pflB PE=3 SV=1	5	85.1	5.7	259.7	11	16.4	3.24	80	A0A2T7AMI5
252		true	UPI00094906D2	ATP-binding protein Uup OS=Cronobacter muytjensii OX=413501 GN=uup PE=3 SV=1	1	71.4	5.4	79.8	2	3.5	4.13	252	A0A2T7AML4
193		true	UPI000948ED07	Asparagine--tRNA ligase OS=Cronobacter muytjensii OX=413501 GN=asnS PE=3 SV=1	9	52.5	5.1	108.6	4	8.4	3.02	193	A0A2T7AMP0
167		true	UPI0002840680	ATP-dependent Clp protease ATP-binding subunit ClpA OS=Cronobacter muytjensii OX=413501 GN=AUN14_17065 PE=3 SV=1	6	84.1	6	127.9	7	11.8	3.43	167	A0A2T7ANI6
272		true	UPI000283F919	Trk system potassium uptake protein TrkA OS=Cronobacter muytjensii OX=413501 GN=AUN14_16090 PE=4 SV=1	5	50.4	5.5	68.2	4	13.5	3.37	272	A0A2T7AQ12
302		true	UPI000283F91F	50S ribosomal protein L6 OS=Cronobacter muytjensii OX=413501 GN=rplF PE=3 SV=1	3	18.9	9.7	57.9	2	13	3.32	302	A0A2T7AQ35
96		true	UPI000283FA5C	Elongation factor 4 OS=Cronobacter muytjensii OX=413501 GN=lepA PE=3 SV=1	9	66.4	5.2	231.3	7	14.5	3.39	96	A0A2T7AQ86
351		true	UPI000283F8EF	Dual-specificity RNA methyltransferase RlmN OS=Cronobacter muytjensii OX=413501 GN=rlmN PE=3 SV=1	7	43.3	6.6	45.3	3	8.5	5.02	351	A0A2T7AQB5
65		true	UPI000948E49E	Lon protease OS=Cronobacter muytjensii OX=413501 GN=lon PE=2 SV=1	4	87.4	5.8	288	13	17.5	3.7	65	A0A2T7AQD6
440		true	UPI000283F81B	tRNA sulfurtransferase OS=Cronobacter muytjensii OX=413501 GN=thiI PE=3 SV=1	10	54.6	6	27.7	2	5	3.71	440	A0A2T7AQF3
273		true	UPI000283FAB7	50S ribosomal protein L10 OS=Cronobacter muytjensii OX=413501 GN=rplJ PE=3 SV=1	4	17.7	9	68.2	2	17.6	3.96	273	A0A2T7AQN2
164		true	UPI000283F8C4	EIIAB-Man OS=Cronobacter muytjensii OX=413501 GN=AUN14_14685 PE=4 SV=1	13	34.8	5.9	131.1	3	10.9	4.25	164	A0A2T7AQU1
89		true	UPI000948B262	RNA polymerase-associated protein RapA OS=Cronobacter muytjensii OX=413501 GN=rapA PE=3 SV=1	11	109.7	5.1	242.3	9	10.3	4.05	89	A0A2T7AR71
293		true	UPI000948DA8E	Ubiquinone/menaquinone biosynthesis C-methyltransferase UbiE OS=Cronobacter muytjensii OX=413501 GN=ubiE PE=3 SV=1	3	28.1	8.4	61.3	3	13.1	4.19	293	A0A2T7ARN6
478		true	UPI00039D4747	5-methyltetrahydropteroyltriglutamate--homocysteine methyltransferase OS=Cronobacter muytjensii OX=413501 GN=metE PE=3 SV=1	11	84.5	5.5	22.3	2	2.8	1.43	478	A0A2T7ARP4
320		true	UPI0003A707A6	Magnesium transport protein CorA OS=Cronobacter muytjensii OX=413501 GN=corA PE=3 SV=1	8	36.6	4.6	51.9	2	5.4	3.15	320	A0A2T7ARQ6
337		true	UPI000948A7C5	2-octaprenyl-6-methoxyphenyl hydroxylase OS=Cronobacter muytjensii OX=413501 GN=AUN14_13085 PE=3 SV=1	13	42.1	9.1	48.4	2	8.9	4.52	337	A0A2T7ARV9
256		true	UPI0002840323	Phosphoglycerate kinase OS=Cronobacter muytjensii OX=413501 GN=pgk PE=3 SV=1	8	41.3	5.1	75.3	2	7	3.43	256	A0A2T7ARW2
179		true	UPI000283FD8B	Sulfate adenylyltransferase subunit 1 OS=Cronobacter muytjensii OX=413501 GN=cysN PE=3 SV=1	9	52.6	5.1	119.7	5	12.4	2.41	179	A0A2T7AS15
40		true	UPI000283FCA1	Threonine--tRNA ligase OS=Cronobacter muytjensii OX=413501 GN=thrS PE=3 SV=1	2	73.9	5.7	427.2	16	26.9	2.92	40	A0A2T7AS73
255		true	UPI000948AD2B	Cell division protein FtsX OS=Cronobacter muytjensii OX=413501 GN=AUN14_11865 PE=3 SV=1	8	38.5	9.1	75.6	2	6	2.52	255	A0A2T7ASQ8
276		true	UPI000283FC48	Ribonuclease G OS=Cronobacter muytjensii OX=413501 GN=AUN14_11115 PE=3 SV=1	6	55.5	5.8	67.1	4	9.2	2.69	276	A0A2T7ASS3
266		true	UPI000283FDCD	Stringent starvation protein A OS=Cronobacter muytjensii OX=413501 GN=AUN14_11225 PE=3 SV=1	5	24.3	5.1	70.1	3	18.3	3.09	266	A0A2T7ASV3
308		true	UPI0003A8E5AB	UDP-N-acetylglucosamine 1-carboxyvinyltransferase OS=Cronobacter muytjensii OX=413501 GN=murA PE=3 SV=1	8	44.7	5.6	55.2	2	6.9	3.97	308	A0A2T7ASV9
418		true	UPI00094891BF	ATP-dependent RNA helicase RhlB OS=Cronobacter muytjensii OX=413501 GN=rhlB PE=3 SV=1	8	47	7	32	2	6.7	4.36	418	A0A2T7ASY4
322		true	UPI00039F2F4F	Pseudouridine synthase OS=Cronobacter muytjensii OX=413501 GN=AUN14_09575 PE=3 SV=1	12	40.6	10.9	51.5	2	6.9	3.32	322	A0A2T7ATP8
274		true	UPI000283F18B	Peptide ABC transporter ATP-binding protein SapF OS=Cronobacter muytjensii OX=413501 GN=AUN14_09715 PE=4 SV=1	6	30.5	9.7	68.1	2	7.5	2.14	274	A0A2T7ATS0
267		true	UPI000283F467	UTP--glucose-1-phosphate uridylyltransferase OS=Cronobacter muytjensii OX=413501 GN=galU PE=3 SV=1	8	32.8	5.2	69.7	3	10.9	3.91	267	A0A2T7ATS1
461		true	UPI0009489586	Alanine transaminase OS=Cronobacter muytjensii OX=413501 GN=AUN14_09070 PE=4 SV=1	7	46.2	7.7	24.8	2	4.6	2.93	461	A0A2T7AU07
485		true	UPI0009489C92	Diacetyl reductase [(S)-acetoin forming] OS=Cronobacter muytjensii OX=413501 GN=AUN14_09105 PE=3 SV=1	7	26.7	5.1	21.4	2	12.1	3.34	485	A0A2T7AU09
241		true	UPI000283F31B	Phospholipid-binding lipoprotein MlaA OS=Cronobacter muytjensii OX=413501 GN=AUN14_09220 PE=3 SV=1	6	28	4.8	82.8	6	25.9	1.95	241	A0A2T7AU27
185		true	UPI0003A9082F	Bifunctional protein HldE OS=Cronobacter muytjensii OX=413501 GN=hldE PE=3 SV=1	10	50.9	5.2	113.4	6	16.4	3.15	185	A0A2T7AU81
436		true	UPI00039B491B	Soluble pyridine nucleotide transhydrogenase OS=Cronobacter muytjensii OX=413501 GN=sthA PE=3 SV=1	10	51.3	6	28.6	3	6.4	2.57	436	A0A2T7AUE2
28		true	UPI0003AA7D53	ATP synthase subunit alpha OS=Cronobacter muytjensii OX=413501 GN=atpA PE=3 SV=1	3	55.3	5.8	531.7	18	35.9	3.48	28	A0A2T7AUG1
487		true	UPI0009488EC7	ATP-dependent helicase OS=Cronobacter muytjensii OX=413501 GN=AUN14_07715 PE=4 SV=1	14	66.3	8.2	21.2	2	3.1	5.32	487	A0A2T7AUV0
114		true	UPI00028401F9	ATP-dependent 6-phosphofructokinase OS=Cronobacter muytjensii OX=413501 GN=pfkA PE=3 SV=1	3	35	5.9	210.3	9	31.9	3.79	114	A0A2T7AVN5
268		true	UPI000948EB3A	Stress response kinase A OS=Cronobacter muytjensii OX=413501 GN=srkA PE=3 SV=1	13	38.2	4.9	69.5	2	6.4	2.9	268	A0A2T7AVW7
328		true	UPI00029C3F44	Two-component system response regulator GlrR OS=Cronobacter turicensis OX=413502 GN=BS411_21320 PE=4 SV=1	7	49.2	6.1	50.6	2	5.6	4.33	328	A0A2T7AWC8
30		true	UPI000948A65E	NAD(P)/FAD-dependent oxidoreductase OS=Cronobacter muytjensii OX=413501 GN=AUN14_05845 PE=4 SV=1	4	47.3	9.2	505.9	13	43.1	3.05	30	A0A2T7AWN0
26		true	UPI000948DBA6	Amidophosphoribosyltransferase OS=Cronobacter turicensis OX=413502 GN=purF PE=3 SV=1	3	56.5	5.6	600.2	15	32.3	2.77	26	A0A2T7AWX4
253		true	UPI000283FECF	Flagellar motor switch protein FliM OS=Cronobacter muytjensii OX=413501 GN=AUN14_03900 PE=3 SV=1	7	37.9	5.4	78.8	4	14.4	3.34	253	A0A2T7AXR6
291		true	UPI000283FECB	H(+)-transporting two-sector ATPase OS=Cronobacter muytjensii OX=413501 GN=fliI PE=3 SV=1	7	49.2	5.8	62.3	4	9.9	3.15	291	A0A2T7AXS4
262		true	UPI00094900FB	Trehalose-6-phosphate synthase OS=Cronobacter muytjensii OX=413501 GN=AUN14_04185 PE=3 SV=1	10	53.7	5.9	72.4	3	5.9	4.16	262	A0A2T7AXW8
281		true	UPI0009490587	Replicative DNA helicase OS=Cronobacter muytjensii OX=413501 GN=AUN14_02575 PE=3 SV=1	4	52.5	4.9	65.5	5	14.7	3.25	281	A0A2T7AYF4
428		true	UPI000283F350	Protein HflC OS=Cronobacter muytjensii OX=413501 GN=AUN14_02955 PE=3 SV=1	6	37.5	6	29.8	2	7.2	3.45	428	A0A2T7AYH6
49		true	UPI0003AAF275	Adenylosuccinate synthetase OS=Cronobacter muytjensii OX=413501 GN=purA PE=3 SV=1	7	47.2	5.2	372.2	16	40	3.06	49	A0A2T7AYI9
199		true	UPI000283F4BB	60 kDa chaperonin OS=Cronobacter muytjensii OX=413501 GN=groL PE=3 SV=1	3	57.3	4.8	102.8	2	4.8	3.35	199	A0A2T7AYJ0
191		true	UPI00094918C0	23S rRNA (guanosine-2'-O-)-methyltransferase RlmB OS=Cronobacter muytjensii OX=413501 GN=rlmB PE=3 SV=1	5	26.3	6.2	108.9	3	16	3.58	191	A0A2T7AYL8
53		true	UPI00029BFDFB	Outer membrane protein X OS=Cronobacter turicensis OX=413502 GN=ompX PE=3 SV=1	3	18.2	4.8	352.3	4	22.4	2.11	53	A0A2T7AYW4
206		true	UPI000283FC52	Protein QmcA OS=Cronobacter muytjensii OX=413501 GN=AUN14_01160 PE=3 SV=1	7	33.8	5.5	99.2	3	13.1	5.54	206	A0A2T7AZ58
209		true	UPI000283FF74	ROK family transcriptional regulator OS=Cronobacter muytjensii OX=413501 GN=AUN14_01660 PE=3 SV=1	9	44.6	8.6	97.5	2	6.2	3.73	209	A0A2T7AZA7
247		true	UPI0003A2D08D	tRNA-2-methylthio-N(6)-dimethylallyladenosine synthase OS=Cronobacter muytjensii OX=413501 GN=miaB PE=3 SV=1	6	53.5	5.3	81.6	5	13.7	3.58	247	A0A2T7AZD5
366		true	UPI000948BB2E	DUF1722 domain-containing protein OS=Cronobacter muytjensii OX=413501 GN=AUN14_01780 PE=4 SV=1	12	36.7	9	43.5	2	7.2	2.12	366	A0A2T7AZE1
396		true	UPI0003AB3DE4	Citrate synthase OS=Cronobacter muytjensii OX=413501 GN=gltA PE=3 SV=1	7	48.2	5.9	36.3	2	5.4	3.91	396	A0A2T7AZF2
265		true	UPI00028400EE	Oxoglutarate dehydrogenase (succinyl-transferring) OS=Cronobacter muytjensii OX=413501 GN=AUN14_01860 PE=4 SV=1	9	105	6.1	70.3	4	4.9	3.9	265	A0A2T7AZG7
76		true	UPI000948F3B4	Ribonuclease R OS=Cronobacter turicensis OX=413502 GN=rnr PE=3 SV=1	7	93.6	8.3	267.9	12	19.4	3.37	76	A0A2T7B046
220		true	UPI000CFD97E1	NADH-quinone oxidoreductase OS=Cronobacter turicensis OX=413502 GN=BS411_19045 PE=3 SV=1	10	100.4	6	92.2	2	3.7	4.1	220	A0A2T7B0V2
355		true	UPI000948A77A	UPF0265 protein BS411_17745 OS=Cronobacter turicensis OX=413502 GN=BS411_17745 PE=3 SV=1	5	13.2	8.8	44.5	2	25.9	5.07	355	A0A2T7B1H6
181		true	UPI0002D803CA	Flagellar motor switch protein FliG OS=Cronobacter turicensis OX=413502 GN=BS411_16670 PE=3 SV=1	6	37.7	4.8	118.8	3	10.9	3.66	181	A0A2T7B1N3
203		true	UPI00029B9E6F	Cof-type HAD-IIB family hydrolase OS=Cronobacter turicensis OX=413502 GN=BS411_16405 PE=4 SV=1	9	29.9	5	100.6	2	8.1	3.83	203	A0A2T7B2G6
397		true	UPI0009491347	Uncharacterized protein OS=Cronobacter turicensis OX=413502 GN=BS411_14850 PE=4 SV=1	9	40.7	6.1	36.1	2	6.5	3.35	397	A0A2T7B304
213		true	UPI0005180A81	Outer membrane lipoprotein Blc OS=Cronobacter turicensis OX=413502 GN=BS411_14430 PE=3 SV=1	8	20	9.6	94.7	5	27.7	2.87	213	A0A2T7B399
237		true	UPI0009491CF0	Lipoprotein OS=Cronobacter turicensis OX=413502 GN=BS411_13245 PE=4 SV=1	9	19.5	7	84	2	17.7	2.26	237	A0A2T7B3E0
393		true	UPI0005A53A89	Formate transporter FocA OS=Cronobacter turicensis OX=413502 GN=BS411_13400 PE=3 SV=1	6	30.9	7.1	37.3	2	8.1	3.93	393	A0A2T7B3G6
178		true	UPI000948E588	Dihydroorotate dehydrogenase (quinone) OS=Cronobacter turicensis OX=413502 GN=pyrD PE=3 SV=1	6	36.7	8.2	122.6	4	14.3	4.38	178	A0A2T7B3K8
259		true	UPI000948C5AE	Ribosomal RNA small subunit methyltransferase B OS=Cronobacter turicensis OX=413502 GN=rsmB PE=3 SV=1	11	48.1	8.2	73.7	2	6.3	5.7	259	A0A2T7B4H4
448		true	UPI0009490B42	L-threonine dehydratase OS=Cronobacter turicensis OX=413502 GN=ilvA PE=3 SV=1	8	55.9	5.9	27.1	2	5.5	3.59	448	A0A2T7B4J2
340		true	UPI000948FF36	Flagellar brake protein YcgR OS=Cronobacter turicensis OX=413502 GN=ycgR PE=3 SV=1	8	27.4	8	47.1	3	13.2	3.09	340	A0A2T7B510
236		true	UPI0009490BCB	HTH-type transcriptional regulator CysB OS=Cronobacter turicensis OX=413502 GN=BS411_11740 PE=3 SV=1	4	36.1	6.6	84.2	4	13.9	3.15	236	A0A2T7B599
248		true	UPI000948E39E	Inosine/guanosine kinase OS=Cronobacter turicensis OX=413502 GN=BS411_08685 PE=4 SV=1	5	48.4	5.7	81	4	12.7	4.31	248	A0A2T7B6D6
110		true	UPI00029BC532	Enolase OS=Cronobacter turicensis OX=413502 GN=eno PE=3 SV=1	8	45.5	5.2	213.6	4	13.7	2.84	110	A0A2T7B6P3
187		true	UPI000948BC5D	Ribosomal RNA large subunit methyltransferase M OS=Cronobacter turicensis OX=413502 GN=rlmM PE=3 SV=1	7	41.8	7	110.7	3	9.8	3.28	187	A0A2T7B6S1
176		true	UPI000948CDC1	GTPase OS=Cronobacter turicensis OX=413502 GN=BS411_07735 PE=3 SV=1	9	35.5	4.7	123.6	2	8.1	3.65	176	A0A2T7B7A7
214		true	UPI000948B2A0	Citrate lyase alpha chain OS=Cronobacter turicensis OX=413502 GN=citF PE=4 SV=1	8	54.1	6.3	94.1	4	13.7	4.29	214	A0A2T7B7B0
233		true	UPI000949068D	Signal recognition particle protein OS=Cronobacter turicensis OX=413502 GN=ffh PE=3 SV=1	7	49.7	9.6	86.5	4	14.6	4.74	233	A0A2T7B8Y6
264		true	UPI000948929F	Nucleoside-specific channel-forming protein Tsx OS=Cronobacter turicensis OX=413502 GN=BS411_03770 PE=3 SV=1	9	33.1	5.6	70.8	2	9.6	3.46	264	A0A2T7B992
296		true	UPI000948B142	Molecular chaperone HscC OS=Cronobacter turicensis OX=413502 GN=BS411_03880 PE=3 SV=1	7	62.3	5	60	3	6.4	3.02	296	A0A2T7B9A6
145		true	UPI000948E891	Arginine deiminase OS=Cronobacter turicensis OX=413502 GN=arcA PE=3 SV=1	3	45.5	5.5	157.1	8	25.1	2.68	145	A0A2T7B9M1
198		true	UPI00020F168A	UvrABC system protein C OS=Cronobacter sakazakii OX=28141 GN=uvrC PE=3 SV=1	6	68.4	9.1	103.2	3	6.1	5.34	198	A0A347M4Q6
221		true	UPI000B9467D0	Glucans biosynthesis protein G OS=Cronobacter sakazakii OX=28141 GN=mdoG PE=3 SV=1	7	57.9	8.3	91	8	23.7	3.18	221	A0A347M8L7
63		true	UPI00029C1355	Probable cytosol aminopeptidase OS=Cronobacter universalis NCTC 9529 OX=1074000 GN=pepA PE=3 SV=1	3	54.8	6.6	290	9	25.2	3.6	63	A0A376DZZ0
112		true	UPI000577D663	Proline--tRNA ligase OS=Cronobacter universalis NCTC 9529 OX=1074000 GN=proS PE=3 SV=1	6	63.4	5.1	212.7	5	12.4	4.52	112	A0A376E267
277		true	UPI00029C63D9	Acetyl-coenzyme A carboxylase carboxyl transferase subunit alpha OS=Cronobacter universalis NCTC 9529 OX=1074000 GN=accA PE=3 SV=1	4	35.3	5.6	66.8	3	14.4	3.97	277	A0A376E3N9
303		true	UPI0005774A88	2-octaprenyl-3-methyl-6-methoxy-1,4-benzoquinol hydroxylase OS=Cronobacter universalis NCTC 9529 OX=1074000 GN=ubiF_1 PE=3 SV=1	9	42.9	9	57.4	2	5.6	2.44	303	A0A376E4Y4
197		true	UPI0005760295	Nuclease SbcCD subunit C OS=Cronobacter universalis NCTC 9529 OX=1074000 GN=sbcC PE=3 SV=1	4	117.5	5.4	103.5	3	2.9	1.96	197	A0A376E4Z2
108		true	UPI00057755B9	Asparagine synthase (glutamine-hydrolyzing) OS=Cronobacter universalis NCTC 9529 OX=1074000 GN=asnB PE=3 SV=1	3	62.4	5.7	214.4	6	13.2	3.32	108	A0A376E4Z3
380		true	UPI00057778D9	Acyl-CoA thioester hydrolase ybhC OS=Cronobacter universalis NCTC 9529 OX=1074000 GN=ybhC PE=4 SV=1	3	47.1	7.7	41	2	7.1	2.81	380	A0A376E6L3
118		true	UPI00029C2AFB	DNA protection during starvation protein OS=Cronobacter universalis NCTC 9529 OX=1074000 GN=dps PE=3 SV=1	4	18.6	5.5	201.6	4	28.1	4.2	118	A0A376E894
222		true	UPI00029BA1F6	Putative phosphoenolpyruvate synthase regulatory protein OS=Cronobacter universalis NCTC 9529 OX=1074000 GN=ydiA PE=3 SV=1	1	31.4	6.3	91	2	8.7	3.34	222	A0A376EAZ8
376		true	UPI0005779538	Glyceraldehyde-3-phosphate dehydrogenase OS=Cronobacter universalis NCTC 9529 OX=1074000 GN=gapA PE=3 SV=1	7	35.6	6.3	41.4	3	12.1	6.14	376	A0A376EC73
106		true	UPI000577F537	Formate hydrogenlyase transcriptional activator OS=Cronobacter universalis NCTC 9529 OX=1074000 GN=fhlA PE=4 SV=1	3	77.8	6	217.9	13	23.8	3.68	106	A0A376ECX3
166		true	UPI000576BC58	Cyclic di-GMP phosphodiesterase Gmr OS=Cronobacter universalis NCTC 9529 OX=1074000 GN=gmr PE=4 SV=1	5	74	5.7	128	4	8	4.18	166	A0A376EJ16
126		true	UPI00029C1349	Cell division inhibitor MinD OS=Cronobacter universalis NCTC 9529 OX=1074000 GN=minD_1 PE=3 SV=1	3	29.6	5.2	191.8	6	27	3.02	126	A0A376EK93
313		true	UPI00029BD212	SpoVR family protein OS=Cronobacter universalis NCTC 9529 OX=1074000 GN=NCTC9529_02376 PE=4 SV=1	6	61.9	5.6	54	2	4.6	5.34	313	A0A376EL11
230		true	UPI000577E63C	Formate-dependent phosphoribosylglycinamide formyltransferase OS=Cronobacter universalis NCTC 9529 OX=1074000 GN=purT PE=3 SV=1	5	41.9	5	87.5	3	10.2	3.99	230	A0A376ELS2
146		true	UPI00029C30EA	Ribonucleoside-diphosphate reductase OS=Cronobacter universalis NCTC 9529 OX=1074000 GN=nrdA PE=3 SV=1	6	85.7	5.7	156.8	5	9.2	4.14	146	A0A376END8
141		true	UPI000E088064	Methyl-accepting chemotaxis protein 3 OS=Cronobacter universalis NCTC 9529 OX=1074000 GN=mcp3 PE=4 SV=1	2	71.2	6.4	161.1	4	7.3	4.29	141	A0A376ERP6
257		true	UPI00029BBE06	Autonomous glycyl radical cofactor OS=Cronobacter universalis NCTC 9529 OX=1074000 GN=grcA PE=3 SV=1	3	14.5	5.2	74.1	2	23.6	2.68	257	A0A376ESK4
149		true	UPI00029BD879	Serine hydroxymethyltransferase OS=Cronobacter universalis NCTC 9529 OX=1074000 GN=glyA PE=3 SV=1	7	45.4	6.1	147.8	9	27.3	3.88	149	A0A376ESU6
346		true	UPI000576C41C	Uncharacterized conserved protein OS=Cronobacter universalis NCTC 9529 OX=1074000 GN=NCTC9529_03057 PE=4 SV=1	9	97.2	6.2	46.1	2	2.1	3.02	346	A0A376ET60
457		true	UPI000577911F	Membrane-bound lytic murein transglycosylase B OS=Cronobacter universalis NCTC 9529 OX=1074000 GN=mltB PE=4 SV=1	3	40	7.8	26.1	2	10.6	5.14	457	A0A376EU57
135		true	UPI00029BA976	CTP synthase OS=Cronobacter universalis NCTC 9529 OX=1074000 GN=pyrG_2 PE=3 SV=1	6	60.3	5.8	172	7	12.1	2.76	135	A0A376EVN8
300		true	UPI00029C1445	Maltose/maltodextrin import ATP-binding protein MalK OS=Cronobacter universalis NCTC 9529 OX=1074000 GN=malK_3 PE=3 SV=1	8	40.7	6.6	58.1	2	6.8	1.87	300	A0A376EXN3
411		true	UPI000576F5F5	Family of uncharacterized function (DUF490) OS=Cronobacter universalis NCTC 9529 OX=1074000 GN=NCTC9529_03490 PE=4 SV=1	8	136.6	5.3	33.6	3	2.8	1.72	411	A0A376EXV6
189		true	UPI000576A46D	Peptidase PmbA OS=Cronobacter universalis NCTC 9529 OX=1074000 GN=pmbA PE=3 SV=1	3	48.5	5.5	110	5	13.8	3.64	189	A0A376EY08
101		true	UPI00029BE569	Uncharacterized ABC transporter ATP-binding protein YheS OS=Cronobacter universalis NCTC 9529 OX=1074000 GN=yheS_3 PE=4 SV=1	3	71.4	5.6	222.8	6	12.1	4.06	101	A0A376EYA1
382		true	UPI00029BC27F	DNA-directed RNA polymerase subunit alpha OS=Cronobacter universalis NCTC 9529 OX=1074000 GN=rpoA PE=3 SV=1	2	36.5	5	40.6	2	6.1	4.92	382	A0A376F061
270		true	UPI00029C312F	SPBc2 prophage-derived glycosyltransferase SunS OS=Cronobacter universalis NCTC 9529 OX=1074000 GN=sunS PE=4 SV=1	8	39	5.1	68.8	2	8.9	3.75	270	A0A376F0S4
417		true	UPI0005762F2C	ATP-dependent DNA helicase RecG OS=Cronobacter universalis NCTC 9529 OX=1074000 GN=recG PE=3 SV=1	9	76.7	6.4	32.5	2	4.6	2.96	417	A0A376F157
31		true	UPI00029BF62A	50S ribosomal subunit assembly factor BipA OS=Cronobacter universalis NCTC 9529 OX=1074000 GN=typA PE=3 SV=1	4	67.3	5.2	498.4	12	26.5	3.64	31	A0A376F2U9
52		true	UPI00015B9EB3	DNA topoisomerase 4 subunit A OS=Cronobacter sakazakii OX=28141 GN=parC PE=3 SV=1	3	84	6.3	355.3	12	22.4	3.3	52	A0A384ES34
180		true	UPI000A1F48C6	Isovaleryl-CoA dehydrogenase OS=Cronobacter sakazakii OX=28141 GN=DC438_03305 PE=3 SV=1	8	60.1	7.7	119.2	6	12.5	2.95	180	A0A3Q9CEC7
93		true	UPI000A1D9E85	NADP-dependent oxaloacetate-decarboxylating malate dehydrogenase OS=Cronobacter sakazakii OX=28141 GN=DC438_06275 PE=3 SV=1	2	82.1	5.3	238.1	9	13.2	2.85	93	A0A3Q9CF74
75		true	UPI000A1EC3B6	tRNA/rRNA methyltransferase OS=Cronobacter sakazakii OX=28141 GN=DC438_05730 PE=4 SV=1	6	38	9	270.8	8	34.6	3.88	75	A0A3Q9CG96
217		true	UPI000A1FA135	23S rRNA (uracil(1939)-C(5))-methyltransferase RlmD OS=Cronobacter sakazakii OX=28141 GN=rlmD PE=3 SV=1	5	48.1	8.7	93.1	7	17.8	3.76	217	A0A3Q9CGQ8
412		true	UPI000A1F8252	Hydrogenase nickel incorporation protein HypB OS=Cronobacter sakazakii OX=28141 GN=DC438_12440 PE=3 SV=1	3	31.5	5.8	33.5	2	7.9	6.66	412	A0A3Q9CGS8
117		true	UPI0009B24CAE	ATP-dependent RNA helicase HrpA OS=Cronobacter sakazakii OX=28141 GN=DC438_10735 PE=4 SV=1	7	148.2	7.9	203.3	9	8.7	3.29	117	A0A3Q9CIG5
111		true	UPI000A1F206D	1-deoxy-D-xylulose-5-phosphate synthase OS=Cronobacter sakazakii OX=28141 GN=dxs PE=3 SV=1	4	67.7	6.2	213.3	6	13.2	3.01	111	A0A3Q9CJ06
91		true	UPI0002E98E44	Phosphoenolpyruvate carboxylase OS=Cronobacter sakazakii OX=28141 GN=ppc PE=3 SV=1	3	98.9	5.7	241.7	13	16	3.51	91	A0A3Q9CJ56
387		true	UPI0004A8A585	EEP domain-containing protein OS=Cronobacter sakazakii OX=28141 GN=DC438_14600 PE=4 SV=1	4	28.7	6.6	38.6	4	17.4	3.22	387	A0A3Q9CJ99
332		true	UPI0004A92D12	ParB/RepB/Spo0J family partition protein OS=Cronobacter sakazakii OX=28141 GN=DC438_23885 PE=3 SV=1	4	35.8	8.7	49.1	3	10.6	4.36	332	A0A3Q9CKH0
407		true	UPI00025F65DF	LysR family transcriptional regulator OS=Cronobacter sakazakii OX=28141 GN=DC438_07370 PE=3 SV=1	3	32.1	6.2	33.9	3	10.4	3.45	407	A0A3Q9CHF8
195		true	UPI000A1DE3D5	Acyl-protein synthetase OS=Cronobacter sakazakii OX=28141 GN=DC438_08600 PE=4 SV=1	2	39.9	6.4	106.8	4	15	3.52	195	A0A3Q9CHQ0
250		true	UPI000A1EDC69	2-dehydropantoate 2-reductase OS=Cronobacter sakazakii OX=28141 GN=DC438_16255 PE=3 SV=1	4	33.9	6.5	80.4	4	25	4.47	250	A0A3Q9CHR9
72		true	UPI00020F3383	Glycerol-3-phosphate acyltransferase OS=Cronobacter sakazakii OX=28141 GN=plsB PE=3 SV=1	7	91.3	8.8	272	12	18.8	3.25	72	A0A3S5HNF3
143		true	UPI000A1F5540	Glutamine--fructose-6-phosphate aminotransferase [isomerizing] OS=Cronobacter sakazakii OX=28141 GN=glmS PE=3 SV=1	6	66.4	5.5	158.5	5	10.7	4.13	143	A0A3S9IU96
316		true	UPI000A1F68B4	HTH-type transcriptional regulator MalT OS=Cronobacter sakazakii OX=28141 GN=malT PE=3 SV=1	4	102.6	6.1	53.2	4	5.1	3.99	316	A0A3S9IV00
132		true	UPI00015BAE70	4-alpha-glucanotransferase OS=Cronobacter sakazakii OX=28141 GN=malQ PE=3 SV=1	5	78.8	8.6	176.8	8	15.5	4.41	132	A0A3S9IV05
107		true	UPI000A1F8F1B	Acetyl-coenzyme A synthetase OS=Cronobacter sakazakii OX=28141 GN=acs PE=3 SV=1	3	71.7	5.6	217.5	8	17.3	3.23	107	A0A3S9IVJ4
365		true	UPI000A1EF7E5	RecBCD enzyme subunit RecD OS=Cronobacter sakazakii OX=28141 GN=recD PE=3 SV=1	4	66.9	6.3	43.5	2	6.9	2.93	365	A0A3S9IWN3
98		true	UPI0004A896EA	Chemotaxis protein CheA OS=Cronobacter sakazakii OX=28141 GN=DC438_08800 PE=4 SV=1	6	72	4.7	224.5	5	12.4	3.58	98	A0A3S9IYT4
260		true	UPI000A1EE23C	Methyltransferase domain-containing protein OS=Cronobacter sakazakii OX=28141 GN=DC438_08555 PE=4 SV=1	2	125	5.4	73.6	3	2.8	3.27	260	A0A3S9IYT5
295		true	UPI00020F2896	ABC transporter ATP-binding protein OS=Cronobacter sakazakii OX=28141 GN=DC438_11775 PE=4 SV=1	5	37.1	7.9	61.1	2	7.1	2.77	295	A0A3S9J0D4
182		true	UPI0004A8CD4B	Ribosomal RNA large subunit methyltransferase K/L OS=Cronobacter sakazakii OX=28141 GN=rlmL PE=3 SV=1	4	79.2	8.7	118.3	7	11.8	3.32	182	A0A3S9J1F1
227		true	UPI0007ABBA1B	ATP-dependent RNA helicase RhlE OS=Cronobacter sakazakii OX=28141 GN=rhlE PE=3 SV=1	6	51.9	10	89	5	14.4	4.4	227	A0A3S9J1W7
142		true	UPI000A1F7298	Carbamate kinase OS=Cronobacter sakazakii OX=28141 GN=arcC PE=3 SV=1	5	32.3	5.2	159.6	4	13.2	3.71	142	A0A3S9J452
158		true	UPI000A1E1044	Alpha-galactosidase OS=Cronobacter sakazakii OX=28141 GN=DC438_20565 PE=3 SV=1	5	79.7	5.9	138.9	7	10.9	2.97	158	A0A3S9J4Z7
177		true	UPI00015BA7AD	Cell division protein FtsA OS=Cronobacter malonaticus OX=413503 GN=ftsA PE=3 SV=1	3	45.2	5.8	122.6	5	25.8	5.56	177	A0A423XQG7
147		true	UPI00015BA7AC	Cell division protein FtsZ OS=Cronobacter malonaticus OX=413503 GN=ftsZ PE=3 SV=1	3	40.3	4.6	152	8	27.4	3.38	147	A0A423XQH5
192		true	UPI00029BFB96	Heat shock chaperone IbpB OS=Cronobacter malonaticus OX=413503 GN=C3E80_18965 PE=3 SV=1	5	18.3	5	108.8	5	25.5	3.19	192	A0A423XR69
122		true	UPI00015BADA7	DNA gyrase subunit B OS=Cronobacter malonaticus OX=413503 GN=gyrB PE=3 SV=1	2	89.6	5.8	198.1	9	18.3	4.44	122	A0A423XRA2
77		true	UPI0001C0A180	Translation initiation factor IF-3 OS=Cronobacter malonaticus OX=413503 GN=infC PE=3 SV=1	1	20.6	9.5	267.7	5	39.4	3.43	77	A0A423XSQ7
47		true	UPI00029C28F1	Outer membrane lipoprotein SlyB OS=Cronobacter malonaticus OX=413503 GN=slyB PE=4 SV=1	3	15.5	9.4	381.8	5	49.7	2.96	47	A0A423XT30
19		true	UPI00015B9E06	30S ribosomal protein S4 OS=Cronobacter malonaticus OX=413503 GN=rpsD PE=3 SV=1	1	23.5	10.1	669.6	13	54.4	1.95	19	A0A423XUL7
120		true	UPI0005180F14	DNA repair protein RadA OS=Cronobacter malonaticus OX=413503 GN=radA PE=3 SV=1	3	49.4	7.1	200.1	7	19.1	3.22	120	A0A423XXF6
58		true	UPI00020F21FD	Energy-dependent translational throttle protein EttA OS=Cronobacter malonaticus OX=413503 GN=ettA PE=3 SV=1	2	62.3	5.5	314.2	14	29.2	3.7	58	A0A423XXG9
156		true	UPI00015B9CE6	Protein RecA OS=Cronobacter malonaticus OX=413503 GN=recA PE=3 SV=1	6	38.1	5	143.6	7	29.4	3.31	156	A0A423XYU4
298		true	UPI00029BC360	Multidrug export protein EmrA OS=Cronobacter malonaticus OX=413503 GN=C3E80_06410 PE=3 SV=1	5	42.5	7.8	58.3	2	5.1	1.02	298	A0A423Y0K8
127		true	UPI000CFAA85F	ATP-dependent RNA helicase SrmB OS=Cronobacter malonaticus OX=413503 GN=srmB PE=3 SV=1	4	49.9	9.3	188.6	6	16.2	3.06	127	A0A423Y1Y3
329		true	UPI00015BAC39	Cellulose biosynthesis protein BcsE OS=Cronobacter sakazakii OX=28141 GN=bcsE PE=4 SV=1	3	58.8	6	50.2	3	7.4	4.45	329	A0A6L3P9U9
234		true	UPI0002E60A91	Formate dehydrogenase-N subunit alpha OS=Cronobacter sakazakii OX=28141 GN=fdnG PE=3 SV=1	1	112.3	7.6	86.4	4	5.6	3.25	234	A0A6L3PAA2
172		true	UPI0002DAACF2	YbaY family lipoprotein OS=Cronobacter sakazakii OX=28141 GN=FZI41_14760 PE=4 SV=1	3	19.5	9.6	125.5	4	34.2	3.03	172	A0A6L3PD47
45		true	UPI0009BA0B99	Conjugal transfer protein TraB OS=Cronobacter sakazakii OX=28141 GN=FZH93_01250 PE=4 SV=1	1	44.7	6.9	385.2	10	39.5	2.85	45	A0A6L3PKB7
245		true	UPI000A15816C	Replicative DNA helicase OS=Cronobacter sakazakii OX=28141 GN=dnaB PE=3 SV=1	1	57.1	5.6	82.3	6	14.2	3.66	245	A0A6L3PLL7
18		true	UPI00020F319E	Indolepyruvate decarboxylase OS=Cronobacter sakazakii OX=28141 GN=FZH93_00160 PE=3 SV=1	2	59.5	5.4	677.2	9	23.2	2.53	18	A0A6L3PM28
144		true	UPI0009BBBF85	TraV family lipoprotein OS=Cronobacter sakazakii OX=28141 GN=FZH93_01255 PE=4 SV=1	1	18.3	5.3	157.2	5	48.8	3.16	144	A0A6L3PM93
81		true	UPI0002B29E8E	Ribonuclease E OS=Cronobacter sakazakii OX=28141 GN=rne PE=3 SV=1	2	117.7	5.5	256.9	7	10.7	3.51	81	A0A6L3PNM0
224		true	UPI00020F2B1A	Riboflavin biosynthesis protein RibD OS=Cronobacter sakazakii OX=28141 GN=ribD PE=3 SV=1	2	40	7.7	89.9	3	9.3	5.1	224	A0A6L3PVU1
133		true	UPI0009BB9548	Uncharacterized protein OS=Cronobacter sakazakii OX=28141 GN=FZH93_01245 PE=4 SV=1	1	29.6	6.5	176.6	3	10.2	3.09	133	A0A6L3PWA3
353		true	UPI0009B93A78	Uncharacterized protein OS=Cronobacter sakazakii OX=28141 GN=FZH93_01240 PE=4 SV=1	1	24.1	9.4	45	2	9	4.16	353	A0A6L3PXZ8
169		true	UPI00020F1A8B	PTS fructose transporter subunit IIBC OS=Cronobacter sakazakii OX=28141 GN=fruA PE=4 SV=1	2	57.4	9.2	126.6	3	7.3	4.4	169	A0A6L3PY93
317		true	UPI00020F1898	Inner membrane protein YejM OS=Cronobacter sakazakii OX=28141 GN=FZH93_18570 PE=4 SV=1	2	67.2	9.1	53	2	4.8	4.79	317	A0A6L3PZJ2
16		true	UPI00020F1C1C	Chromosome partition protein MukB OS=Cronobacter sakazakii OX=28141 GN=mukB PE=3 SV=1	1	168.8	5.3	682.4	21	15.3	3.2	16	A0A6L3PZZ1
304		true	UPI00020F3303	DNA mismatch repair protein MutL OS=Cronobacter sakazakii OX=28141 GN=mutL PE=3 SV=1	1	69.6	6.4	57.4	2	5.4	4.4	304	A0A6L3Q026
183		true	UPI0002B2802F	Molybdate ABC transporter ATP-binding protein ModF OS=Cronobacter sakazakii OX=28141 GN=modF PE=4 SV=1	4	54.2	5.4	117	5	11.8	5.12	183	A0A6L3Q145
219		true	UPI00020F162B	Hydrogenase maturation factor HypA OS=Cronobacter sakazakii OX=28141 GN=hypA PE=3 SV=1	5	13.3	5.8	92.9	2	19	4.47	219	A0A6L3Q3P8
140		true	UPI0003F6BF95	Carbamoyltransferase HypF OS=Cronobacter sakazakii OX=28141 GN=hypF PE=3 SV=1	1	79.6	7.6	163.8	7	15.1	4.7	140	A0A6L3Q4U2
421		true	UPI00020F2251	2-succinyl-5-enolpyruvyl-6-hydroxy-3-cyclohexene-1-carboxylate synthase OS=Cronobacter sakazakii OX=28141 GN=menD PE=3 SV=1	2	59.9	6.1	31.5	3	6.7	6.3	421	A0A6L3Q5T5
321		true	UPI0002B27D94	Pseudouridine synthase OS=Cronobacter sakazakii OX=28141 GN=rluC PE=3 SV=1	1	35.6	9.8	51.6	3	9.5	3.21	321	A0A6L3Q689
105		true	UPI00020F2228	Glycine--tRNA ligase beta subunit OS=Cronobacter sakazakii OX=28141 GN=glyS PE=3 SV=1	1	76.1	5.4	218.6	10	18.6	3.33	105	A0A6L3Q6I5
341		true	UPI0009BAC513	Conjugal transfer protein TraF OS=Cronobacter sakazakii OX=28141 GN=FZH93_01295 PE=4 SV=1	1	31.5	9.2	47	2	6.5	3.63	341	A0A6L3Q8S1
23		true	UPI00020F2845	Bifunctional aspartokinase/homoserine dehydrogenase OS=Cronobacter sakazakii OX=28141 GN=FZH93_18440 PE=3 SV=1	1	88.8	5.4	637.7	21	31.2	3.3	23	A0A6L3QFT8
231		true	UPI00020F25E9	Methylenetetrahydrofolate reductase OS=Cronobacter sakazakii OX=28141 GN=metF PE=3 SV=1	2	33.6	6.2	87.2	2	11	2.75	231	A0A6L3QFU9
9		true	UPI00130CE924	Elongation factor G OS=Cronobacter sakazakii OX=28141 GN=fusA PE=3 SV=1	3	77.6	5.3	1096.7	20	40.8	3.36	9	A0A6L3QNU4
86		true	UPI0003170D78	EAL domain-containing protein OS=Cronobacter sakazakii OX=28141 GN=FZH93_20445 PE=4 SV=1	2	46.4	5.5	249	8	21.3	2.59	86	A0A6L3QVH6
35		true	UPI00020F2D16	Formate dehydrogenase subunit alpha OS=Cronobacter sakazakii OX=28141 GN=FZH93_02205 PE=3 SV=1	1	79.1	5.9	475	13	27.7	3.91	35	A0A6L3QVI6
228		true	UPI0003A98DD9	Virulence factor SrfB OS=Cronobacter sakazakii OX=28141 GN=FZH93_11350 PE=4 SV=1	1	110.5	5.6	88.8	9	10.8	3.05	228	A0A6L3QVI8
24		true	UPI00034C531D	Formate dehydrogenase subunit alpha OS=Cronobacter sakazakii OX=28141 GN=FZH93_02190 PE=3 SV=1	1	79.1	5.6	635.5	17	33.3	3.04	24	A0A6L3QWV9
173		true	UPI00020F2429	Secretion protein HlyD OS=Cronobacter sakazakii OX=28141 GN=hlyD PE=4 SV=1	1	36.5	6.9	124.5	3	12	3.01	173	A0A6L3QX20
330		true	UPI000CF11BB9	Glycosyltransferase family 2 protein OS=Cronobacter sakazakii OX=28141 GN=FZH93_14565 PE=4 SV=1	1	26.3	8.7	50.1	3	11.7	2.52	330	A0A6L3QX55
123		true	UPI000F5CD58B	Porin OmpF OS=Cronobacter sakazakii OX=28141 GN=ompF PE=3 SV=1	2	39.2	4.9	198	8	22.6	1.01	123	A0A6L3QXU3
54		true	UPI0009BB49B5	TraC family protein OS=Cronobacter sakazakii OX=28141 GN=FZH93_01260 PE=4 SV=1	1	96.1	5.6	330.6	12	16.3	3.1	54	A0A6L3R6A0
17		true	UPI0001576579	Heat shock survival AAA family ATPase ClpK OS=Cronobacter sakazakii OX=28141 GN=clpK PE=3 SV=1	1	102.4	5.6	677.3	26	34.2	3.61	17	A0A6L3R6D4
162		true	UPI00020F34EA	Membrane protein insertase YidC OS=Cronobacter sakazakii OX=28141 GN=yidC PE=3 SV=1	2	61.7	8.7	134.9	2	5.3	4.11	162	A0A6L3R8R3
57		true	UPI0002B2A127	Anaerobic ribonucleoside-triphosphate reductase OS=Cronobacter sakazakii OX=28141 GN=nrdD PE=4 SV=1	1	79.8	6.8	322.5	12	23.1	3.05	57	A0A6L3RAN6
159		true	UPI00015BA862	Ornithine decarboxylase SpeF OS=Cronobacter sakazakii OX=28141 GN=speF PE=3 SV=1	4	82	5.8	138.3	6	11.1	2.41	159	A0A6L3RRJ9
39		true	UPI001383030F	Chaperone protein DnaJ OS=Cronobacter sakazakii OX=28141 GN=dnaJ PE=3 SV=1	2	41.2	7.5	437.5	10	26.6	1.75	39	A0A7D6BKW4
345		true	UPI00130FF8B6	SDR family oxidoreductase OS=Cronobacter sakazakii OX=28141 GN=FZI41_15080 PE=4 SV=1	3	28	9.4	46.2	3	16.8	4.84	345	A0A7V7PW65
73		true	UPI00029C5BDB	Alpha-D-glucose phosphate-specific phosphoglucomutase OS=Cronobacter sakazakii OX=28141 GN=FZI36_10670 PE=4 SV=1	3	58.6	5.4	271.4	11	28.4	3.35	73	A0A7V7RDZ7
78		true	UPI00029C3E38	Cytochrome ubiquinol oxidase subunit I OS=Cronobacter sakazakii OX=28141 GN=cydA PE=4 SV=1	2	58.1	6.7	264.1	7	12.8	3.2	78	A0A7V7REG8
464		true	UPI00029C31C6	IscS subfamily cysteine desulfurase OS=Cronobacter sakazakii OX=28141 GN=FZI36_05635 PE=4 SV=1	2	45.1	5.8	24.5	2	5.2	3.37	464	A0A7V7RFE7
154		true	UPI00029C612C	LPS assembly protein LptD OS=Cronobacter sakazakii OX=28141 GN=lptD PE=4 SV=1	2	89.8	5.3	143.9	5	9.9	3.01	154	A0A7V7RFL2
462		true	UPI00029C3188	LPS export ABC transporter ATP-binding protein OS=Cronobacter sakazakii OX=28141 GN=lptB PE=4 SV=1	2	26.9	5.8	24.8	2	14.1	4.73	462	A0A7V7UQE6
463		true	UPI00039D37C0	SsrA-binding protein SmpB OS=Cronobacter sakazakii OX=28141 GN=smpB PE=4 SV=1	4	18.3	9.8	24.6	3	28.1	4.3	463	A0A7V7UQG5
100		true	UPI00015BAA5D	Catabolite activator protein OS=Cronobacter sakazakii (strain ATCC BAA-894) OX=290339 GN=ESA_04376 PE=4 SV=1	2	23.7	8.4	223.3	10	41	2.78	100	A7ME34
307		true	UPI00015BA562	HTH asnC-type domain-containing protein OS=Cronobacter sakazakii (strain ATCC BAA-894) OX=290339 GN=ESA_02450 PE=4 SV=1	2	20.3	8.9	55.5	2	13	2.28	307	A7MES1
90		true	UPI00015B9C1E	Protein HflK OS=Cronobacter sakazakii (strain ATCC BAA-894) OX=290339 GN=ESA_00184 PE=3 SV=1	3	45.1	5.8	241.9	6	19.1	3.28	90	A7MM91
102		true	UPI00015B9E08	50S ribosomal protein L17 OS=Cronobacter sakazakii (strain ATCC BAA-894) OX=290339 GN=ESA_00032 PE=3 SV=1	4	12.1	10	219.9	6	46.8	2.26	102	A7MPF9
4		true	UPI0001C23DA9	Outer membrane protein A OS=Cronobacter sakazakii OX=28141 GN=ompA PE=3 SV=1	2	37.1	5.2	1766.8	23	63.4	1.9	4	D2X3H0
350		true	UPI000005A4AC	30S ribosomal protein S21 OS=Cronobacter condimenti 1330 OX=1073999 GN=rpsU PE=3 SV=1	1	8.5	11.2	45.6	2	25.4	3.26	350	K7ZZ25
286		true	UPI000005A7FA	50S ribosomal protein L18 OS=Cronobacter condimenti 1330 OX=1073999 GN=rplR PE=3 SV=1	2	12.8	10.5	64	2	14.5	3.62	286	K7ZZ98
239		true	UPI00029C5DB9	30S ribosomal protein S17 OS=Cronobacter condimenti 1330 OX=1073999 GN=rpsQ PE=3 SV=1	2	7.9	9.3	82.9	2	39.7	3.25	239	K7ZZD7
109		true	UPI0001B7E5A9	50S ribosomal protein L15 OS=Cronobacter condimenti 1330 OX=1073999 GN=rplO PE=3 SV=1	1	15.1	11.2	214	8	40.3	2.61	109	K7ZZE3
44		true	UPI00029BAC48	NADH dehydrogenase OS=Cronobacter condimenti 1330 OX=1073999 GN=BN137_1608 PE=4 SV=1	1	46.1	9.2	391.1	12	40.3	2.98	44	K7ZZI4
170		true	UPI0001844F3E	30S ribosomal protein S11 OS=Cronobacter condimenti 1330 OX=1073999 GN=rpsK PE=3 SV=1	2	13.8	11.3	126.5	4	24.8	3.18	170	K8A073
21		true	UPI00015BAA90	Transcription termination factor Rho OS=Cronobacter condimenti 1330 OX=1073999 GN=rho PE=3 SV=1	1	47	6.8	654.9	17	41.3	2.69	21	K8A250
312		true	UPI00015BAE15	ATP synthase subunit b OS=Cronobacter condimenti 1330 OX=1073999 GN=atpF PE=3 SV=1	4	17.3	6.4	54.9	2	16	4.63	312	K8A2E6
229		true	UPI00015BA033	50S ribosomal protein L20 OS=Cronobacter condimenti 1330 OX=1073999 GN=rplT PE=3 SV=1	3	13.5	11.5	88.6	5	27.1	1.97	229	K8A2I3
128		true	UPI00015BA494	Major outer membrane lipoprotein Lpp OS=Cronobacter condimenti 1330 OX=1073999 GN=lpp PE=3 SV=1	1	8.4	9.4	182.2	3	48.7	1.13	128	K8A2K3
134		true	UPI00015B9DBC	50S ribosomal protein L3 OS=Cronobacter condimenti 1330 OX=1073999 GN=rplC PE=3 SV=1	2	22.2	9.9	173.5	8	34.4	1.99	134	K8A3V8
115		true	UPI000003EAE2	50S ribosomal protein L22 OS=Cronobacter condimenti 1330 OX=1073999 GN=rplV PE=3 SV=1	2	12.2	10.2	206.4	6	41.8	3.25	115	K8A3W1
85		true	UPI000005A7E8	30S ribosomal protein S7 OS=Cronobacter condimenti 1330 OX=1073999 GN=rpsG PE=3 SV=1	1	17.6	10.3	253.1	12	57.7	3.25	85	K8A470
165		true	UPI00015BAB96	Glycine--tRNA ligase alpha subunit OS=Cronobacter condimenti 1330 OX=1073999 GN=glyQ PE=3 SV=1	1	34.7	5	130.4	4	18.5	2.84	165	K8A4A1
408		true	UPI000005A7ED	30S ribosomal protein S10 OS=Cronobacter condimenti 1330 OX=1073999 GN=rpsJ PE=3 SV=1	1	11.8	9.9	33.7	2	24.3	3.43	408	K8A4K1
113		true	UPI00015BA672	3-hydroxyacyl-[acyl-carrier-protein] dehydratase FabZ OS=Cronobacter condimenti 1330 OX=1073999 GN=fabZ PE=3 SV=1	2	17	6.4	210.5	5	32.5	2.83	113	K8A733
103		true	UPI00015B9DCC	30S ribosomal protein S5 OS=Cronobacter condimenti 1330 OX=1073999 GN=rpsE PE=3 SV=1	2	17.4	10.2	219.2	8	57.2	3.42	103	K8A8L9
74		true	UPI00029BC5D5	30S ribosomal protein S13 OS=Cronobacter condimenti 1330 OX=1073999 GN=rpsM PE=3 SV=1	2	13.7	10.8	271.3	6	50	3.2	74	K8A8M3
326		true	UPI0001B7EC27	30S ribosomal protein S15 OS=Cronobacter condimenti 1330 OX=1073999 GN=rpsO PE=3 SV=1	2	10.2	10.5	51	2	15.7	4.36	326	K8AAI9
215		true	UPI0001B7EC15	50S ribosomal protein L21 OS=Cronobacter condimenti 1330 OX=1073999 GN=rplU PE=3 SV=1	1	11.5	9.8	93.9	4	27.2	1.51	215	K8AAK3
211		true	UPI00001654FE	30S ribosomal protein S9 OS=Cronobacter condimenti 1330 OX=1073999 GN=rpsI PE=3 SV=1	1	14.8	10.9	96.7	5	39.2	1.33	211	K8AAN1
129		true	UPI00029BA54E	UDP-N-acetylmuramate--L-alanine ligase OS=Cronobacter dublinensis 1210 OX=1208656 GN=murC PE=3 SV=1	1	52.8	5.7	180.5	6	15.6	3.33	129	K8AFP9
136		true	UPI000005A94A	30S ribosomal protein S18 OS=Cronobacter condimenti 1330 OX=1073999 GN=rpsR PE=3 SV=1	1	9	10.6	169.8	5	50.7	2.42	136	K8AIK6
119		true	UPI00029BE645	50S ribosomal protein L4 OS=Cronobacter condimenti 1330 OX=1073999 GN=rplD PE=3 SV=1	2	22	9.8	201.2	5	36.3	2.64	119	K8AK88
121		true	UPI00015BA702	ATP-dependent Clp protease ATP-binding subunit ClpX OS=Cronobacter dublinensis 1210 OX=1208656 GN=clpX PE=3 SV=1	3	46.3	5.2	198.5	7	20.5	3.46	121	K8AKV9
88		true	UPI0000047C5B	30S ribosomal protein S12 OS=Cronobacter condimenti 1330 OX=1073999 GN=rpsL PE=3 SV=1	2	13.7	10.9	244.9	5	25.8	1.85	88	K8AKZ5
56		true	UPI00029BB2B0	Formate hydrogenlyase subunit 5 OS=Cronobacter dublinensis 1210 OX=1208656 GN=BN134_2873 PE=4 SV=1	5	64.8	5.9	328.4	15	31.8	3.06	56	K8ANJ1
50		true	UPI00015BA809	Biotin carboxylase OS=Cronobacter dublinensis 1210 OX=1208656 GN=BN134_2158 PE=4 SV=1	4	49.3	6.5	358.4	11	31	2.47	50	K8AZH6
207		true	UPI000005A948	30S ribosomal protein S6 OS=Cronobacter dublinensis 582 OX=1208661 GN=rpsF PE=3 SV=1	1	15.2	5.2	99	5	29	3.27	207	K8B013
8		true	UPI00015B9DC2	30S ribosomal protein S3 OS=Cronobacter dublinensis 582 OX=1208661 GN=rpsC PE=3 SV=1	1	25.9	10.3	1110.1	13	54.1	2.22	8	K8B1J8
79		true	UPI00029BF597	Flagellar hook-associated protein 2 OS=Cronobacter dublinensis 1210 OX=1208656 GN=BN134_4003 PE=3 SV=1	1	49.4	8.7	262.2	5	12.2	3.5	79	K8BB10
194		true	UPI0001B7E5AA	30S ribosomal protein S8 OS=Cronobacter dublinensis 582 OX=1208661 GN=rpsH PE=3 SV=1	2	14.1	9.4	107.3	4	32.3	3.89	194	K8BK66
334		true	UPI00020F2B00	Bifunctional protein FolD OS=Cronobacter sakazakii 701 OX=1208663 GN=folD PE=3 SV=1	2	30.7	5.7	48.9	2	7.3	3.37	334	K8C8E4
66		true	UPI00015BA665	Efflux pump membrane transporter OS=Cronobacter sakazakii 701 OX=1208663 GN=BN129_4232 PE=3 SV=1	2	113.4	5.7	287.6	8	10.4	2.51	66	K8C9A4
196		true	UPI00015BA264	APH domain-containing protein OS=Cronobacter sakazakii 701 OX=1208663 GN=BN129_483 PE=4 SV=1	1	34.3	6.5	104.8	4	14.1	4.79	196	K8C9N9
315		true	UPI00029BFA58	Predicted ATP-dependent endonuclease, OLD family OS=Cronobacter sakazakii 701 OX=1208663 GN=BN129_589 PE=4 SV=1	1	67.9	5.3	53.3	2	4.3	4.42	315	K8C9Y7
160		true	UPI00020F310D	Virulence factor MviM OS=Cronobacter sakazakii 701 OX=1208663 GN=BN129_648 PE=4 SV=1	1	34	6.8	135.8	5	24.4	3.29	160	K8CA53
41		true	UPI00020F2EED	Flagellar hook-associated protein FlgL OS=Cronobacter sakazakii 701 OX=1208663 GN=BN129_662 PE=4 SV=1	1	34.5	4.7	425.1	12	64.7	3.09	41	K8CA61
395		true	UPI00020F1855	Pyridoxine/pyridoxamine 5'-phosphate oxidase OS=Cronobacter sakazakii 701 OX=1208663 GN=pdxH PE=3 SV=1	2	25.5	9.4	36.3	2	12.4	3.12	395	K8CBZ8
425		true	UPI00015BA0F6	UDP-glucose 6-dehydrogenase OS=Cronobacter sakazakii 701 OX=1208663 GN=BN129_1429 PE=3 SV=1	2	49.6	5.7	30.8	2	7	4.75	425	K8CC79
104		true	UPI00029BE597	Ribonucleotide reductase of class III (Anaerobic), large subunit OS=Cronobacter sakazakii 701 OX=1208663 GN=BN129_2622 PE=4 SV=1	1	63.8	6.6	219.1	8	18.3	3.71	104	K8CF33
37		true	UPI00029C71C4	Maltoporin OS=Cronobacter sakazakii 701 OX=1208663 GN=lamB PE=2 SV=1	1	49.4	4.9	462.3	11	30.8	3.01	37	K8CFL0
157		true	UPI00029C66DC	Small HspC2 heat shock protein OS=Cronobacter sakazakii 701 OX=1208663 GN=BN129_3428 PE=3 SV=1	2	21.5	5.3	142.4	4	31.2	3.38	157	K8CL68
535		true	UPI00029C4DB9	Uncharacterized protein OS=Cronobacter sakazakii 696 OX=1208664 GN=BN128_4487 PE=4 SV=1	1	32.3	11.7	14.1	2	3.4	3.82	535	K8CLX0
285		true	UPI00005A9C1C	Universal stress protein G OS=Cronobacter sakazakii 701 OX=1208663 GN=BN129_4360 PE=3 SV=1	1	16.1	6.4	64.1	2	21.8	4.44	285	K8CLX4
258		true	UPI00020F3335	CTP synthase (glutamine hydrolyzing) OS=Cronobacter sakazakii 701 OX=1208663 GN=BN129_741 PE=3 SV=1	1	25.7	4.9	73.9	4	23.8	4.41	258	K8CNY7
1		true	UPI00015BA0FB	Aldehyde-alcohol dehydrogenase OS=Cronobacter sakazakii 696 OX=1208664 GN=BN128_1192 PE=3 SV=1	1	96.1	6.2	5445.4	59	66.3	2.99	1	K8CQ57
84		true	UPI00015B9C50	50S ribosomal protein L9 OS=Cronobacter sakazakii 696 OX=1208664 GN=rplI PE=3 SV=1	1	15.7	5.7	253.6	9	65.1	2.52	84	K8CTD6
251		true	UPI00015B9E23	Uncharacterized protein OS=Cronobacter sakazakii 696 OX=1208664 GN=BN128_2474 PE=4 SV=1	1	15	8.7	80.4	2	38.6	4.31	251	K8CUC0
38		true	UPI00025F6CE0	Membrane fusion protein of RND family multidrug efflux pump OS=Cronobacter sakazakii 696 OX=1208664 GN=BN128_4197 PE=3 SV=1	1	42.7	6.7	461.3	9	30.9	3.56	38	K8CZD3
32		true	UPI00029C296A	Formate dehydrogenase H OS=Cronobacter sakazakii 696 OX=1208664 GN=BN128_671 PE=3 SV=1	1	81.5	5.5	497.8	14	27.1	3.5	32	K8D249
55		true	UPI00025F6BFD	Acetolactate synthase, catabolic OS=Cronobacter sakazakii 696 OX=1208664 GN=BN128_1911 PE=3 SV=1	1	60.2	5.6	329.7	11	27.7	2.99	55	K8D586
27		true	UPI00015B9FCC	Outer membrane protein C OS=Cronobacter sakazakii 696 OX=1208664 GN=BN128_1756 PE=3 SV=1	1	41.3	4.5	543.6	12	38.8	2.35	27	K8DAS9
68		true	UPI00015BAD4B	Uncharacterized protein OS=Cronobacter sakazakii 701 OX=1208663 GN=BN129_3400 PE=4 SV=1	1	17.9	9	277.7	5	31.1	3.94	68	K8CHB4
333		true	UPI00015BAD6C	Cell division ATP-binding protein FtsE OS=Cronobacter malonaticus OX=413503 GN=ftsE PE=3 SV=1	3	24.3	9.6	49	4	23	1.85	333	V5TTP7
20		true	UPI00015B9DC0	50S ribosomal protein L2 OS=Cronobacter malonaticus OX=413503 GN=rplB PE=3 SV=1	2	27.9	10.8	662.9	13	46.3	2.81	20	V5TTZ1
271		true	UPI0002DD4EE9	30S ribosomal protein S14 OS=Cronobacter malonaticus OX=413503 GN=rpsN PE=3 SV=1	2	11.1	11.2	68.5	2	19.8	2.27	271	V5TTZ8
379		true	UPI00015BAD56	Small heat shock protein IbpA OS=Cronobacter malonaticus OX=413503 GN=ibpA PE=3 SV=1	4	15.8	5.4	41.2	2	13.8	2.05	379	V5TUY5
48		true	UPI0003D28120	50S ribosomal protein L16 OS=Cronobacter malonaticus OX=413503 GN=rplP PE=3 SV=1	2	13.9	10.6	374.5	6	48.8	2.64	48	V5TVK4
11		true	UPI00015B9DC7	50S ribosomal protein L5 OS=Cronobacter malonaticus OX=413503 GN=rplE PE=3 SV=1	1	20.3	9.6	846.9	15	76.5	3.24	11	V5TVK8
64		true	UPI00015B9F69	Inosine-5'-monophosphate dehydrogenase OS=Cronobacter malonaticus OX=413503 GN=guaB PE=3 SV=1	1	51.9	6.4	289.4	11	29.1	3.4	64	V5TVU8
152		true	UPI000003EACB	50S ribosomal protein L24 OS=Cronobacter malonaticus OX=413503 GN=rplX PE=3 SV=1	1	11.3	10.2	145.3	6	56.7	4.53	152	V5TVZ1
261		true	UPI00020F167F	Ribonuclease 3 OS=Cronobacter malonaticus OX=413503 GN=rnc PE=3 SV=1	3	25.5	6.5	73	4	25.2	4.17	261	V5TW32
60		true	UPI00020F3134	Inositol-1-monophosphatase OS=Cronobacter malonaticus OX=413503 GN=C3E80_05970 PE=3 SV=1	2	29.3	7.8	300.6	7	35.2	2.62	60	V5TW60
15		true	UPI00015B9EC5	S-adenosylmethionine synthase OS=Cronobacter malonaticus OX=413503 GN=metK PE=3 SV=1	1	41.9	5.1	701.6	14	37	2.06	15	V5TWL4
171		true	UPI0001576F2C	50S ribosomal protein L19 OS=Cronobacter malonaticus OX=413503 GN=rplS PE=3 SV=1	2	13.1	10.6	125.7	3	21.7	3.6	171	V5TWM2
310		true	UPI00015B9D81	Phosphofructokinase OS=Cronobacter malonaticus OX=413503 GN=C3E80_04560 PE=3 SV=1	4	33.8	5.6	55.1	3	9	3.05	310	V5TX62
7		true	UPI00015BA220	Flagellar hook-associated protein 2 OS=Cronobacter malonaticus OX=413503 GN=P262_02187 PE=3 SV=1	2	49.4	6.4	1148	13	45.8	1.67	7	V5TXP4
289		true	UPI00015BA1E0	Enoyl-[acyl-carrier-protein] reductase [NADH] OS=Cronobacter malonaticus OX=413503 GN=C3E80_16900 PE=3 SV=1	5	28	5.4	62.6	2	13.7	3.7	289	V5TYK1
288		true	UPI00015BA2DA	Chemotaxis protein CheW OS=Cronobacter malonaticus OX=413503 GN=C3E80_18110 PE=4 SV=1	4	18.2	4.5	63.8	2	15.6	3.59	288	V5TZH5
130		true	UPI00015BA0D8	PrkA family serine protein kinase OS=Cronobacter malonaticus OX=413503 GN=C3E80_14090 PE=4 SV=1	2	74.4	5.7	179.4	8	14.4	3.35	130	V5TZQ5
82		true	UPI0003D290E1	Ribonuclease E OS=Cronobacter malonaticus OX=413503 GN=rne PE=3 SV=1	1	117.6	5.4	254.8	7	8.6	3.37	82	V5TZY8
83		true	UPI00015BA2B3	Chemotaxis protein CheV OS=Cronobacter malonaticus OX=413503 GN=C3E80_14020 PE=4 SV=1	1	35.2	5.2	254.2	7	31.1	2.87	83	V5U0T5
377		true	UPI00029C3A69	EIICB-Glc OS=Cronobacter malonaticus OX=413503 GN=C3E80_03855 PE=4 SV=1	2	50.5	8.8	41.3	2	6.5	3.04	377	V5U1Y5
246		true	UPI0003D26A2F	Peptidoglycan-associated protein OS=Cronobacter malonaticus OX=413503 GN=pal PE=3 SV=1	2	19.6	7.8	82.3	2	15	1.74	246	V5U208
384		true	UPI00015BA35A	Flagellar basal-body rod protein FlgG OS=Cronobacter malonaticus OX=413503 GN=flgG PE=3 SV=1	2	27.7	4.7	39.4	2	11.5	4.26	384	V5U210
282		true	UPI00015BA682	UPF0325 protein C3E80_12025 OS=Cronobacter malonaticus OX=413503 GN=C3E80_12025 PE=3 SV=1	1	15.2	6.7	65.2	5	41.1	3.27	282	V5U2V6
225		true	UPI0003D27411	Cytochrome d ubiquinol oxidase subunit III OS=Cronobacter malonaticus OX=413503 GN=P262_05314 PE=4 SV=1	4	15.3	5.9	89.2	3	29.1	3.21	225	V5U3Q0
2		true	UPI00015BA98A	Elongation factor Tu OS=Cronobacter malonaticus OX=413503 GN=tuf PE=3 SV=1	1	43.2	5.3	2041	26	69.8	2.34	2	V5U3W3
3		true	UPI00020F2627	DNA-directed RNA polymerase subunit beta' OS=Cronobacter malonaticus OX=413503 GN=rpoC PE=3 SV=1	1	154.9	6.5	1981.3	47	36.7	2.85	3	V5U4A6
131		true	UPI00029C4C13	Bifunctional (P)ppGpp synthetase II/ guanosine-3',5'-bis pyrophosphate 3'-pyrophosphohydrolase OS=Cronobacter malonaticus OX=413503 GN=C3E80_11685 PE=3 SV=1	2	79.6	8.9	178.7	9	14.4	2.48	131	V5U4D8
36		true	UPI00015BA67E	30S ribosomal protein S2 OS=Cronobacter malonaticus OX=413503 GN=rpsB PE=3 SV=1	1	26.8	6.6	467.2	9	39	2.76	36	V5U4H3
92		true	UPI00015BA987	50S ribosomal protein L1 OS=Cronobacter malonaticus OX=413503 GN=rplA PE=3 SV=1	2	24.7	9.6	241.3	6	34.2	2.39	92	V5U503
14		true	UPI00029BD191	ATP synthase subunit beta OS=Cronobacter malonaticus OX=413503 GN=atpD PE=3 SV=1	2	49	4.9	729.8	18	55.4	2.86	14	V5U509
43		true	UPI00029BAB2E	Cell shape-determining protein MreB OS=Cronobacter malonaticus OX=413503 GN=mreB PE=3 SV=1	3	45.6	6.2	401.9	11	31.8	3.4	43	V5U5A8
204		true	UPI00015BA9FC	DNA helicase OS=Cronobacter malonaticus OX=413503 GN=C3E80_19980 PE=3 SV=1	1	81.7	6.1	99.6	4	6.8	4.17	204	V5U5I0

## Sheet: 1BI
Row	Subcelloc + BLAST	OK	UniParc	Protein	#Alt. Proteins	MW [kDa]	pI	Score	#Peptides	SC [%]	RMS90 [ppm]	Rank	Accession
425	not determined	true	UPI00015B9C1D	GTPase HflX OS=Cronobacter sakazakii OX=28141 GN=hflX PE=3 SV=1	10	48	5.6	40.3	3	5.9	5.7	425	A0A0D3MBN0
226		true	UPI0003A39E34	Chromosomal replication initiator protein DnaA OS=Cronobacter dublinensis subsp. dublinensis LMG 23823 OX=1159554 GN=dnaA PE=3 SV=1	12	51.8	8.6	127.5	6	17.1	2.58	226	A0A0K2NWX1
269		true	UPI0003A800E6	DNA helicase OS=Cronobacter dublinensis subsp. dublinensis LMG 23823 OX=1159554 GN=uvrD PE=3 SV=1	7	81.7	6	92.8	3	4.9	4.39	269	A0A0K2NXC4
136		true	UPI00015BA692	50S ribosomal protein L13 OS=Cronobacter dublinensis subsp. dublinensis LMG 23823 OX=1159554 GN=rplM PE=3 SV=1	2	16.1	9.8	239.9	7	50.7	1.66	136	A0A0K2NXW9
88		true	UPI00015BA646	ATP-dependent zinc metalloprotease FtsH OS=Cronobacter dublinensis subsp. dublinensis LMG 23823 OX=1159554 GN=hflB PE=3 SV=1	4	70.8	5.9	379.2	14	30.1	3.75	88	A0A0K2NXZ2
365		true	UPI0005182C5F	30S ribosomal protein S20 OS=Cronobacter dublinensis subsp. dublinensis LMG 23823 OX=1159554 GN=rpsT PE=3 SV=1	7	9.6	11.2	52.6	2	25.3	4.08	365	A0A0K2NYC4
241		true	UPI000173AB69	Ribosomal RNA large subunit methyltransferase E OS=Cronobacter dublinensis subsp. dublinensis LMG 23823 OX=1159554 GN=rrmJ PE=3 SV=1	3	23.3	9.3	108.7	4	30.6	6.22	241	A0A0K2NYI4
248		true	UPI00015BA5E9	UPF0294 protein AFK67_04200 OS=Cronobacter dublinensis subsp. dublinensis LMG 23823 OX=1159554 GN=AFK67_04200 PE=3 SV=1	8	28.8	9.5	105.7	2	9.6	4.08	248	A0A0K2NYW7
116		true	UPI0005188646	Glutamate 5-kinase OS=Cronobacter dublinensis subsp. dublinensis LMG 23823 OX=1159554 GN=proB PE=3 SV=1	7	39.3	6.2	276	5	22.1	3.77	116	A0A0K2NZL5
312		true	UPI000519D1BD	Succinate dehydrogenase flavoprotein subunit OS=Cronobacter dublinensis subsp. dublinensis LMG 23823 OX=1159554 GN=sdhA PE=3 SV=1	9	64.4	5.7	70.5	4	7.8	3.25	312	A0A0K2P040
215		true	UPI0003A6E27B	ATP-dependent RNA helicase RhlE OS=Cronobacter dublinensis subsp. dublinensis LMG 23823 OX=1159554 GN=rhlE PE=3 SV=1	4	51.1	10.1	138.8	5	17.1	3.9	215	A0A0K2P0A4
353		true	UPI0003A29217	APH domain-containing protein OS=Cronobacter dublinensis subsp. dublinensis LMG 23823 OX=1159554 GN=AFK67_07275 PE=4 SV=1	8	34.3	6.3	55.9	3	12.5	4.16	353	A0A0K2P0H1
193		true	UPI0005193077	MltA-interacting protein MipA OS=Cronobacter dublinensis subsp. dublinensis LMG 23823 OX=1159554 GN=AFK67_08345 PE=3 SV=1	6	27.6	5.2	150.1	3	18.1	2.22	193	A0A0K2P178
279		true	UPI0005193BE6	Tryptophan synthase beta chain OS=Cronobacter dublinensis subsp. dublinensis LMG 23823 OX=1159554 GN=trpB PE=3 SV=1	7	43.2	5.7	86.5	3	11.1	3.28	279	A0A0K2P2F5
461		true	UPI0002EE0045	L-serine dehydratase OS=Cronobacter dublinensis subsp. dublinensis LMG 23823 OX=1159554 GN=AFK67_11710 PE=3 SV=1	12	48.8	5.4	33.2	2	4.8	2.05	461	A0A0K2P3I1
355		true	UPI00039C2C84	Sulfate/thiosulfate import ATP-binding protein CysA OS=Cronobacter dublinensis subsp. dublinensis LMG 23823 OX=1159554 GN=cysA PE=3 SV=1	7	41.1	8.8	55.9	2	9.1	3.7	355	A0A0K2P4E6
401		true	UPI0005189CE5	Nucleoside permease OS=Cronobacter dublinensis subsp. dublinensis LMG 23823 OX=1159554 GN=AFK67_14645 PE=3 SV=1	6	42.7	8.8	45.5	2	6.1	3.73	401	A0A0K2P4G9
223		true	UPI0003A702DD	Chaperone protein ClpB OS=Cronobacter dublinensis subsp. dublinensis LMG 23823 OX=1159554 GN=clpB PE=3 SV=1	12	95.1	5.4	131.8	5	8.9	5.01	223	A0A0K2P4Z7
228		true	UPI000519D5B6	Biosynthetic arginine decarboxylase OS=Cronobacter dublinensis subsp. dublinensis LMG 23823 OX=1159554 GN=speA PE=3 SV=1	11	73.8	4.9	123	4	7.9	3.04	228	A0A0K2P6A2
103		true	UPI00015B9DC5	50S ribosomal protein L14 OS=Cronobacter dublinensis subsp. dublinensis LMG 23823 OX=1159554 GN=rplN PE=3 SV=1	1	13.5	10.4	326.6	7	44.7	1.61	103	A0A0K2P6L0
414		true	UPI000005A7F1	30S ribosomal protein S19 OS=Cronobacter dublinensis subsp. dublinensis LMG 23823 OX=1159554 GN=rpsS PE=3 SV=1	2	10.4	10.5	43.7	2	25	1.92	414	A0A0K2P6Q9
300		true	UPI0003A8BFA4	Glycogen synthase OS=Cronobacter dublinensis subsp. dublinensis LMG 23823 OX=1159554 GN=glgA PE=3 SV=1	7	52.6	6.3	74.4	2	4.8	3.77	300	A0A0K2P6Z2
284		true	UPI0005780579	AmiB activator OS=Cronobacter dublinensis subsp. dublinensis LMG 23823 OX=1159554 GN=AFK67_20150 PE=4 SV=1	10	47.5	9.9	83.8	3	8	5.93	284	A0A0K2P7B3
266		true	UPI00020F2D8D	50S ribosomal protein L28 OS=Cronobacter dublinensis subsp. dublinensis LMG 23823 OX=1159554 GN=rpmB PE=3 SV=1	3	9	11.4	94	3	23.1	1.97	266	A0A0K2P7D3
123		true	UPI0003A4B092	Glycerol-3-phosphate dehydrogenase OS=Cronobacter dublinensis subsp. dublinensis LMG 23823 OX=1159554 GN=glpD PE=3 SV=1	7	56.9	6.6	265.8	4	14.5	4.79	123	A0A0K2P7H5
434		true	UPI000399FFF0	Glucose-1-phosphate adenylyltransferase OS=Cronobacter dublinensis subsp. dublinensis LMG 23823 OX=1159554 GN=glgC PE=3 SV=1	11	47.8	5.7	38.5	2	8	2.69	434	A0A0K2P7I0
251		true	UPI0005770448	Outer membrane lipoprotein Blc OS=Cronobacter dublinensis subsp. dublinensis LMG 23823 OX=1159554 GN=AFK67_18150 PE=3 SV=1	10	20	9.3	102.1	4	22	2.7	251	A0A0K2P7Z0
292		true	UPI0003A260C9	Probable GTP-binding protein EngB OS=Cronobacter dublinensis subsp. dublinensis LMG 23823 OX=1159554 GN=engB PE=3 SV=1	12	24.6	6.8	76.2	2	11.3	3.54	292	A0A0K2P853
516		true	UPI0006ACFFD0	Replication protein RepA OS=Cronobacter dublinensis subsp. dublinensis LMG 23823 OX=1159554 GN=AFK67_21030 PE=4 SV=1	14	39.5	9.4	23.2	2	5.4	5.16	516	A0A0K2P895
165		true	UPI0002E3811C	Diguanylate phosphodiesterase OS=Cronobacter sakazakii OX=28141 GN=FZI41_21205 PE=4 SV=1	3	44.9	4.8	187.2	8	29.1	2.86	165	A0A222ZDH0
151		true	UPI00015BA640	Translation initiation factor IF-2 OS=Cronobacter sakazakii OX=28141 GN=infB PE=3 SV=1	10	98.6	5.8	215.4	9	13.7	3.06	151	A0A2S9U7U7
202		true	UPI0001722D4B	Polyribonucleotide nucleotidyltransferase OS=Cronobacter sakazakii OX=28141 GN=pnp PE=3 SV=1	3	76.9	5.2	145.2	7	14.9	2.48	202	A0A2S9U7Z3
225		true	UPI00020F16BD	Aspartate carbamoyltransferase OS=Cronobacter sakazakii OX=28141 GN=pyrB PE=3 SV=1	8	34.3	5.9	127.6	3	12.9	3.97	225	A0A2S9U832
331		true	UPI00048ED62F	NADH-quinone oxidoreductase subunit B family protein OS=Cronobacter sakazakii OX=28141 GN=DC438_12400 PE=4 SV=1	5	27.9	6.2	65.1	2	14.1	3.47	331	A0A2S9U864
142		true	UPI00015BA449	Formate hydrogenlyase regulator HycA OS=Cronobacter sakazakii OX=28141 GN=hycA PE=4 SV=1	2	17.4	6	232.5	6	40.3	3.01	142	A0A2S9U898
12		true	UPI000170CCC4	DNA-directed RNA polymerase subunit beta OS=Cronobacter sakazakii OX=28141 GN=rpoB PE=3 SV=1	1	150.4	5.1	1535.1	41	42.5	2.67	12	A0A2S9U8Q2
57		true	UPI00029C3DAE	Flagellar hook-associated protein 1 OS=Cronobacter sakazakii OX=28141 GN=flgK PE=3 SV=1	4	58.5	4.7	541	13	42.2	2.99	57	A0A2S9U8V4
234		true	UPI00020F2EE5	3-oxoacyl-[acyl-carrier-protein] synthase 2 OS=Cronobacter sakazakii OX=28141 GN=fabF PE=3 SV=1	5	42.9	5.7	115.4	5	24	4.65	234	A0A2S9U8V5
376		true	UPI00020F354A	High frequency lysogenization protein HflD homolog OS=Cronobacter sakazakii OX=28141 GN=hflD PE=3 SV=1	2	22.5	9.4	49.9	2	15.3	2.93	376	A0A2S9U904
173		true	UPI00020F3331	UPF0229 protein AUN10_16025 OS=Cronobacter sakazakii OX=28141 GN=DC438_12905 PE=3 SV=1	4	49.5	6.9	174.4	9	32.8	3.38	173	A0A2S9U932
55		true	UPI00025F6BA9	Phosphoenolpyruvate synthase OS=Cronobacter sakazakii OX=28141 GN=DC438_12585 PE=3 SV=1	5	87.2	5	549.5	15	24	2.63	55	A0A2S9U982
117		true	UPI00015B9F6F	Polyphosphate kinase OS=Cronobacter sakazakii OX=28141 GN=ppk1 PE=3 SV=1	2	80.2	8.7	275	12	21.4	3.03	117	A0A2S9U9L4
236		true	UPI00015B9DF4	CDP-diacylglycerol--serine O-phosphatidyltransferase OS=Cronobacter sakazakii OX=28141 GN=pssA PE=3 SV=1	3	52.3	9.2	114.3	6	16.9	3.68	236	A0A2S9U9P5
219		true	UPI00029BB6BC	Protoheme IX biogenesis protein HemY OS=Cronobacter sakazakii OX=28141 GN=hemY PE=4 SV=1	5	45.1	9.1	135.6	5	12.6	3.74	219	A0A2S9U9Q2
160		true	UPI00015BA9B0	Probable protein kinase UbiB OS=Cronobacter sakazakii OX=28141 GN=ubiB PE=3 SV=1	10	63.3	7.7	198.5	6	11.9	3.17	160	A0A2S9U9T0
402		true	UPI0002E03415	UDP-N-acetyl-D-mannosaminuronic acid transferase OS=Cronobacter sakazakii OX=28141 GN=rffM PE=3 SV=1	5	27.8	9.7	45.5	2	13.8	5.87	402	A0A2S9U9T5
532		true	UPI00015B9DFC	NADH-quinone oxidoreductase subunit L OS=Cronobacter sakazakii OX=28141 GN=nuoL PE=3 SV=1	7	66.5	8.7	20.1	2	3.8	4.18	532	A0A2S9UAE9
303		true	UPI00015B9D44	Transcriptional regulator LrhA OS=Cronobacter sakazakii OX=28141 GN=lrhA PE=3 SV=1	3	34.7	5.2	73.7	2	8.4	4.45	303	A0A2S9UAF9
101		true	UPI00015B9D48	NADH-quinone oxidoreductase subunit C/D OS=Cronobacter sakazakii OX=28141 GN=nuoC PE=3 SV=1	1	69.2	6	338.2	14	31.2	2.58	101	A0A2S9UAG0
9		true	UPI00020F2F57	Phosphate acetyltransferase OS=Cronobacter sakazakii OX=28141 GN=pta PE=3 SV=1	1	77	5.4	1742.6	31	50.8	2.27	9	A0A2S9UAI7
277		true	UPI000518D7B0	Long-chain fatty acid transport protein OS=Cronobacter sakazakii OX=28141 GN=fadL PE=3 SV=1	4	49.2	5	87.1	2	9.3	5.41	277	A0A2S9UAU0
68		true	UPI00015B9EF8	UvrABC system protein A OS=Cronobacter sakazakii OX=28141 GN=uvrA PE=3 SV=1	2	103.9	6.2	490.1	15	20.7	3.05	68	A0A2S9UAY1
267		true	UPI00015B9D91	Citrate (pro-3S)-lyase subunit beta OS=Cronobacter sakazakii OX=28141 GN=citE PE=3 SV=1	1	31.8	5.3	93.8	3	15.1	3.55	267	A0A2S9UBH8
42		true	UPI00025F6DBE	Outer membrane channel protein TolC OS=Cronobacter sakazakii OX=28141 GN=tolC PE=3 SV=1	4	53.4	5.5	613	13	37	2.73	42	A0A2S9UBK9
221		true	UPI00020F21DF	DNA topoisomerase 4 subunit B OS=Cronobacter sakazakii OX=28141 GN=parE PE=3 SV=1	9	70	5.7	133.2	4	7.5	3.86	221	A0A2S9UBL8
146		true	UPI00015B9BC5	Phosphoenolpyruvate--protein phosphotransferase OS=Cronobacter sakazakii OX=28141 GN=ptsP PE=3 SV=1	5	83.7	5.5	220.4	7	13	3.84	146	A0A2S9UBW2
291		true	UPI00025F65C9	Bifunctional protein Aas OS=Cronobacter sakazakii OX=28141 GN=aas PE=3 SV=1	12	79.9	9.4	78.6	3	4.7	4.2	291	A0A2S9UBW7
242		true	UPI00015B9C36	GTP diphosphokinase OS=Cronobacter sakazakii OX=28141 GN=relA PE=3 SV=1	2	84.1	6.2	107.4	5	10.1	5.03	242	A0A2S9UBZ0
21		true	UPI00029BDF3D	Glycerol kinase OS=Cronobacter sakazakii OX=28141 GN=glpK PE=3 SV=1	3	56.4	5.6	975.2	26	61	2.57	21	A0A2S9UCM1
227		true	UPI00029BAD68	Acetylornithine deacetylase OS=Cronobacter sakazakii OX=28141 GN=argE PE=3 SV=1	6	42.1	5.5	123.1	4	17.8	2.47	227	A0A2S9UCP5
210		true	UPI00015BA5B5	ATP-dependent endonuclease OS=Cronobacter sakazakii OX=28141 GN=FZI36_09105 PE=4 SV=1	3	63.5	9.3	141.5	3	9.1	3.41	210	A0A2S9UDE9
438		true	UPI00029BBDB5	Aminotransferase OS=Cronobacter sakazakii OX=28141 GN=DC438_13910 PE=3 SV=1	10	43.4	5.6	37.9	2	5.8	3.01	438	A0A2S9UDJ3
349		true	UPI00029C69E5	Catabolite repressor/activator OS=Cronobacter sakazakii OX=28141 GN=cra PE=4 SV=1	6	38	6.7	56.7	3	11.1	3.38	349	A0A2S9UE66
283		true	UPI00025F6979	UDP-N-acetylglucosamine--N-acetylmuramyl-(pentapeptide) pyrophosphoryl-undecaprenol N-acetylglucosamine transferase OS=Cronobacter sakazakii OX=28141 GN=murG PE=3 SV=1	4	37.9	9.9	84.7	5	18.6	4.33	283	A0A2S9UE76
238		true	UPI00015BA70C	ABC transporter ATP-binding protein OS=Cronobacter sakazakii OX=28141 GN=FZI36_16310 PE=4 SV=1	7	34.8	8.5	112.8	6	25.3	3.55	238	A0A2S9UEA7
52		true	UPI00020F1A59	Glutamate-1-semialdehyde 2,1-aminomutase OS=Cronobacter sakazakii OX=28141 GN=hemL PE=3 SV=1	1	45.4	5	570.3	13	37.6	2.47	52	A0A2S9UED2
161		true	UPI00020F1A54	Periplasmic serine endoprotease DegP-like OS=Cronobacter sakazakii OX=28141 GN=degP PE=3 SV=1	2	49.1	8.3	195.6	6	25.3	2.84	161	A0A2S9UEE7
97		true	UPI00029C6B22	Methionine import ATP-binding protein MetN OS=Cronobacter sakazakii OX=28141 GN=metN PE=3 SV=1	7	37.7	5.8	348.4	7	31.8	3.64	97	A0A2S9UEG5
233		true	UPI00020F1689	L-cystine ABC transporter ATP-binding protein YecC OS=Cronobacter sakazakii OX=28141 GN=yecC PE=3 SV=1	13	27.5	9.2	116.3	2	11.2	4.88	233	A0A2S9UFW7
297		true	UPI00015BA1DA	Helix-turn-helix domain-containing protein OS=Cronobacter sakazakii OX=28141 GN=FZH93_14940 PE=4 SV=1	5	31.3	8.9	74.9	3	14	3.49	297	A0A2S9UFY6
192		true	UPI00015BA9C1	Glutamine synthetase OS=Cronobacter sakazakii OX=28141 GN=glnA PE=3 SV=1	1	51.8	5.3	152	4	14.9	3.25	192	A0A2S9UGP4
76		true	UPI00029C4298	KR domain-containing protein OS=Cronobacter sakazakii OX=28141 GN=DC438_11575 PE=4 SV=1	4	35.9	9.2	451	11	43.3	2.63	76	A0A2S9UHU7
157		true	UPI00020F2B1D	Protein translocase subunit SecD OS=Cronobacter sakazakii OX=28141 GN=secD PE=3 SV=1	6	66.6	7.7	209	10	20	4.35	157	A0A2S9UIL6
84		true	UPI000283FA38	Pyruvate kinase OS=Cronobacter muytjensii OX=413501 GN=pyk PE=3 SV=1	7	51.4	6	401	11	35.6	3.7	84	A0A2T7AKP2
462		true	UPI000948CC84	SelB translation factor OS=Cronobacter muytjensii OX=413501 GN=AUN14_18455 PE=4 SV=1	10	67.4	6.9	33	2	5	7.42	462	A0A2T7AM27
35		true	UPI000948E211	Formate C-acetyltransferase OS=Cronobacter muytjensii OX=413501 GN=pflB PE=3 SV=1	2	85.1	5.7	711.2	23	37.9	3.17	35	A0A2T7AMI5
261		true	UPI000948ED07	Asparagine--tRNA ligase OS=Cronobacter muytjensii OX=413501 GN=asnS PE=3 SV=1	9	52.5	5.1	96.1	6	15	3.05	261	A0A2T7AMP0
290		true	UPI000283F1A6	NADH-quinone oxidoreductase subunit F OS=Cronobacter muytjensii OX=413501 GN=AUN14_16375 PE=3 SV=1	6	49.1	6.6	78.9	2	7.6	3.95	290	A0A2T7APS7
199		true	UPI000283F919	Trk system potassium uptake protein TrkA OS=Cronobacter muytjensii OX=413501 GN=AUN14_16090 PE=4 SV=1	5	50.4	5.5	147.1	4	13.5	2.92	199	A0A2T7AQ12
247		true	UPI000283F91F	50S ribosomal protein L6 OS=Cronobacter muytjensii OX=413501 GN=rplF PE=3 SV=1	3	18.9	9.7	105.8	3	22	3.69	247	A0A2T7AQ35
81		true	UPI000283FA5C	Elongation factor 4 OS=Cronobacter muytjensii OX=413501 GN=lepA PE=3 SV=1	9	66.4	5.2	403.9	10	23.7	3.26	81	A0A2T7AQ86
381		true	UPI00028403AD	Cysteine desulfurase IscS OS=Cronobacter muytjensii OX=413501 GN=iscS PE=3 SV=1	5	45	5.9	48.8	2	6.4	2.98	381	A0A2T7AQB1
370		true	UPI000283F8EF	Dual-specificity RNA methyltransferase RlmN OS=Cronobacter muytjensii OX=413501 GN=rlmN PE=3 SV=1	5	43.3	6.6	51	3	9	5.73	370	A0A2T7AQB5
278		true	UPI000283F8EC	Histidine--tRNA ligase OS=Cronobacter muytjensii OX=413501 GN=hisS PE=3 SV=1	11	47.1	5.5	86.6	4	11.1	4.31	278	A0A2T7AQD5
285		true	UPI0005760D25	SpoVR family protein OS=Cronobacter muytjensii OX=413501 GN=AUN14_14875 PE=4 SV=1	7	60.8	5.6	82.6	3	7	2.84	285	A0A2T7AR04
213		true	UPI0003A85652	Peptidoglycan D,D-transpeptidase FtsI OS=Cronobacter muytjensii OX=413501 GN=ftsI PE=3 SV=1	3	63.9	9.6	139.8	6	14.8	5.43	213	A0A2T7AR68
275		true	UPI0002840323	Phosphoglycerate kinase OS=Cronobacter muytjensii OX=413501 GN=pgk PE=3 SV=1	8	41.3	5.1	89.7	5	18.9	1.87	275	A0A2T7ARW2
407		true	UPI000283FC86	Outer membrane protein assembly factor BamE OS=Cronobacter muytjensii OX=413501 GN=AUN14_12200 PE=4 SV=1	7	12.5	8.5	44.8	2	27.2	3.5	407	A0A2T7AS51
337		true	UPI0003A8E5AB	UDP-N-acetylglucosamine 1-carboxyvinyltransferase OS=Cronobacter muytjensii OX=413501 GN=murA PE=3 SV=1	6	44.7	5.6	60.3	4	14.3	4.55	337	A0A2T7ASV9
336		true	UPI0005771DC0	Serine-type D-Ala-D-Ala carboxypeptidase OS=Cronobacter muytjensii OX=413501 GN=AUN14_11415 PE=3 SV=1	10	51.8	9.2	60.5	2	9	5.82	336	A0A2T7ASX6
428		true	UPI000283F300	Oligopeptide ABC transporter ATP-binding protein OppF OS=Cronobacter muytjensii OX=413501 GN=AUN14_09465 PE=4 SV=1	5	37.2	7.6	39.1	2	10.2	3.78	428	A0A2T7ATN6
214		true	UPI00039F2F4F	Pseudouridine synthase OS=Cronobacter muytjensii OX=413501 GN=AUN14_09575 PE=3 SV=1	12	40.6	10.9	139	4	14.8	2.23	214	A0A2T7ATP8
342		true	UPI000283F467	UTP--glucose-1-phosphate uridylyltransferase OS=Cronobacter muytjensii OX=413501 GN=galU PE=3 SV=1	10	32.8	5.2	59.1	2	8.6	3.42	342	A0A2T7ATS1
427		true	UPI0009489C92	Diacetyl reductase [(S)-acetoin forming] OS=Cronobacter muytjensii OX=413501 GN=AUN14_09105 PE=3 SV=1	7	26.7	5.1	39.4	2	9.4	4.51	427	A0A2T7AU09
323		true	UPI000283F31B	Phospholipid-binding lipoprotein MlaA OS=Cronobacter muytjensii OX=413501 GN=AUN14_09220 PE=3 SV=1	6	28	4.8	67.2	4	19.9	2.85	323	A0A2T7AU27
131		true	UPI0003A9082F	Bifunctional protein HldE OS=Cronobacter muytjensii OX=413501 GN=hldE PE=3 SV=1	11	50.9	5.2	247.2	5	16	4.15	131	A0A2T7AU81
362		true	UPI00039B491B	Soluble pyridine nucleotide transhydrogenase OS=Cronobacter muytjensii OX=413501 GN=sthA PE=3 SV=1	10	51.3	6	52.9	2	4.1	4.53	362	A0A2T7AUE2
398		true	UPI000283F201	Type VI secretion system contractile sheath large subunit OS=Cronobacter muytjensii OX=413501 GN=tssC PE=4 SV=1	9	56.7	5.3	46.1	2	4	3.76	398	A0A2T7AUL8
274		true	UPI0009488EC7	ATP-dependent helicase OS=Cronobacter muytjensii OX=413501 GN=AUN14_07715 PE=4 SV=1	11	66.3	8.2	89.8	3	6.8	4.6	274	A0A2T7AUV0
156		true	UPI00028401F9	ATP-dependent 6-phosphofructokinase OS=Cronobacter muytjensii OX=413501 GN=pfkA PE=3 SV=1	3	35	5.9	209	11	33.4	2.83	156	A0A2T7AVN5
332		true	UPI000948EB3A	Stress response kinase A OS=Cronobacter muytjensii OX=413501 GN=srkA PE=3 SV=1	13	38.2	4.9	63.3	2	6.4	1.94	332	A0A2T7AVW7
371		true	UPI000948C139	sn-glycerol-3-phosphate ABC transporter ATP-binding protein UgpC OS=Cronobacter turicensis OX=413502 GN=BS411_21400 PE=4 SV=1	11	41.4	5.5	51	2	7.8	3.01	371	A0A2T7AW54
343		true	UPI000948D735	Lipoprotein-releasing system ATP-binding protein LolD OS=Cronobacter muytjensii OX=413501 GN=lolD PE=3 SV=1	8	25.4	6.4	58.2	2	11.5	3.63	343	A0A2T7AWI0
33		true	UPI000948A65E	NAD(P)/FAD-dependent oxidoreductase OS=Cronobacter muytjensii OX=413501 GN=AUN14_05845 PE=4 SV=1	4	47.3	9.2	757.4	21	47.7	2.78	33	A0A2T7AWN0
514		true	UPI000948B78C	ParB/RepB/Spo0J family partition protein OS=Cronobacter muytjensii OX=413501 GN=AUN14_05420 PE=3 SV=1	13	35.7	9	23.7	2	5.9	4.23	514	A0A2T7AWX7
264		true	UPI0002D91EA8	Formate dehydrogenase-N subunit alpha OS=Cronobacter turicensis OX=413502 GN=fdnG PE=3 SV=1	3	112.3	7.1	95.1	4	5.4	2.5	264	A0A2T7AXE3
26		true	UPI000948D691	Flagellin OS=Cronobacter muytjensii OX=413501 GN=AUN14_03990 PE=3 SV=1	9	29.1	5	817.8	11	51.3	2.41	26	A0A2T7AXR3
168		true	UPI000283FECF	Flagellar motor switch protein FliM OS=Cronobacter muytjensii OX=413501 GN=AUN14_03900 PE=3 SV=1	7	37.9	5.4	181.8	6	23.4	2.87	168	A0A2T7AXR6
380		true	UPI000283FECB	H(+)-transporting two-sector ATPase OS=Cronobacter muytjensii OX=413501 GN=fliI PE=3 SV=1	8	49.2	5.8	48.9	5	12.5	2.54	380	A0A2T7AXS4
309		true	UPI0009490713	UvrABC system protein C OS=Cronobacter muytjensii OX=413501 GN=uvrC PE=3 SV=1	10	68.4	9.1	71.6	2	3.3	1.39	309	A0A2T7AXU8
293		true	UPI00094900FB	Trehalose-6-phosphate synthase OS=Cronobacter muytjensii OX=413501 GN=AUN14_04185 PE=3 SV=1	12	53.7	5.9	76	2	4.2	3.49	293	A0A2T7AXW8
201		true	UPI00029C2562	Replicative DNA helicase OS=Cronobacter turicensis OX=413502 GN=BS411_20700 PE=3 SV=1	7	52.5	4.9	145.2	3	8.5	2.43	201	A0A2T7AY84
358		true	UPI0009489DCE	Clamp-binding protein CrfC OS=Cronobacter muytjensii OX=413501 GN=AUN14_02740 PE=4 SV=1	14	87.8	6.2	53.8	2	3.8	5.25	358	A0A2T7AYC7
322		true	UPI000283F4BB	60 kDa chaperonin OS=Cronobacter muytjensii OX=413501 GN=groL PE=3 SV=1	4	57.3	4.8	67.4	2	9.9	4.59	322	A0A2T7AYJ0
197		true	UPI00094918C0	23S rRNA (guanosine-2'-O-)-methyltransferase RlmB OS=Cronobacter muytjensii OX=413501 GN=rlmB PE=3 SV=1	1	26.3	6.2	147.6	5	34.2	3.43	197	A0A2T7AYL8
469		true	UPI000948F02F	UvrABC system protein B OS=Cronobacter turicensis OX=413502 GN=uvrB PE=3 SV=1	7	76.1	5.2	31.3	2	3.9	4.16	469	A0A2T7AYT4
409		true	UPI00029BE3B4	EEP domain-containing protein OS=Cronobacter turicensis OX=413502 GN=BS411_20090 PE=4 SV=1	10	28.7	7	44.2	2	6.7	2.05	409	A0A2T7AYU8
244		true	UPI0003A2D08D	tRNA-2-methylthio-N(6)-dimethylallyladenosine synthase OS=Cronobacter muytjensii OX=413501 GN=miaB PE=3 SV=1	4	53.5	5.3	106.7	4	13.3	3.96	244	A0A2T7AZD5
346		true	UPI000948BB2E	DUF1722 domain-containing protein OS=Cronobacter muytjensii OX=413501 GN=AUN14_01780 PE=4 SV=1	12	36.7	9	57.2	2	7.2	2.31	346	A0A2T7AZE1
280		true	UPI0003AB3DE4	Citrate synthase OS=Cronobacter muytjensii OX=413501 GN=gltA PE=3 SV=1	7	48.2	5.9	85.5	3	8.9	2.42	280	A0A2T7AZF2
170		true	UPI00028400EE	Oxoglutarate dehydrogenase (succinyl-transferring) OS=Cronobacter muytjensii OX=413501 GN=AUN14_01860 PE=4 SV=1	9	105	6.1	177.6	7	9	2.67	170	A0A2T7AZG7
389		true	UPI00029BD023	ATP synthase gamma chain OS=Cronobacter turicensis OX=413502 GN=atpG PE=3 SV=1	5	31.4	8.9	47.6	3	8.7	1.81	389	A0A2T7B152
329		true	UPI000948A77A	UPF0265 protein BS411_17745 OS=Cronobacter turicensis OX=413502 GN=BS411_17745 PE=3 SV=1	5	13.2	8.8	66.2	2	25.9	3.97	329	A0A2T7B1H6
212		true	UPI0002D803CA	Flagellar motor switch protein FliG OS=Cronobacter turicensis OX=413502 GN=BS411_16670 PE=3 SV=1	6	37.7	4.8	140.4	4	13.8	4.15	212	A0A2T7B1N3
465		true	UPI000948B7B8	Long-chain-fatty-acyl-CoA reductase OS=Cronobacter turicensis OX=413502 GN=BS411_16875 PE=3 SV=1	8	44.3	5.5	32.4	2	6.2	1.54	465	A0A2T7B1Q9
373		true	UPI0009491DBD	KR domain-containing protein OS=Cronobacter turicensis OX=413502 GN=BS411_16850 PE=4 SV=1	5	26.8	5.5	50.9	2	11.3	3.82	373	A0A2T7B1R5
473		true	UPI00094905B8	Formate-dependent phosphoribosylglycinamide formyltransferase OS=Cronobacter turicensis OX=413502 GN=purT PE=3 SV=1	11	41.6	5.1	31.1	2	5.9	2.41	473	A0A2T7B206
200		true	UPI000948E588	Dihydroorotate dehydrogenase (quinone) OS=Cronobacter turicensis OX=413502 GN=pyrD PE=3 SV=1	8	36.7	8.2	145.7	4	15.8	2.74	200	A0A2T7B3K8
475		true	UPI000948F65E	ATP-dependent RNA helicase RhlB OS=Cronobacter turicensis OX=413502 GN=rhlB PE=3 SV=1	6	47	6.7	30.5	2	7.6	1.95	475	A0A2T7B4I6
265		true	UPI0009490B42	L-threonine dehydratase OS=Cronobacter turicensis OX=413502 GN=ilvA PE=3 SV=1	8	55.9	5.9	94.5	3	8	4.14	265	A0A2T7B4J2
268		true	UPI0009490BCB	HTH-type transcriptional regulator CysB OS=Cronobacter turicensis OX=413502 GN=BS411_11740 PE=3 SV=1	4	36.1	6.6	93.5	4	13.9	2.87	268	A0A2T7B599
111		true	UPI0009490208	Alanine transaminase OS=Cronobacter turicensis OX=413502 GN=BS411_09585 PE=4 SV=1	4	46.1	7.1	303.6	7	27.6	3.21	111	A0A2T7B653
286		true	UPI000948E39E	Inosine/guanosine kinase OS=Cronobacter turicensis OX=413502 GN=BS411_08685 PE=4 SV=1	6	48.4	5.7	81.6	3	7.8	3.99	286	A0A2T7B6D6
98		true	UPI00029BC532	Enolase OS=Cronobacter turicensis OX=413502 GN=eno PE=3 SV=1	8	45.5	5.2	345.3	9	34.3	3.72	98	A0A2T7B6P3
231		true	UPI000948BC5D	Ribosomal RNA large subunit methyltransferase M OS=Cronobacter turicensis OX=413502 GN=rlmM PE=3 SV=1	7	41.8	7	121.4	5	16.4	5.14	231	A0A2T7B6S1
114		true	UPI000948CDC1	GTPase OS=Cronobacter turicensis OX=413502 GN=BS411_07735 PE=3 SV=1	8	35.5	4.7	290.8	5	22.4	3.72	114	A0A2T7B7A7
147		true	UPI000949068D	Signal recognition particle protein OS=Cronobacter turicensis OX=413502 GN=ffh PE=3 SV=1	6	49.7	9.6	219.8	7	21	3.3	147	A0A2T7B8Y6
333		true	UPI000948929F	Nucleoside-specific channel-forming protein Tsx OS=Cronobacter turicensis OX=413502 GN=BS411_03770 PE=3 SV=1	9	33.1	5.6	62.9	2	9.6	1.88	333	A0A2T7B992
282		true	UPI000948FC98	Threonine synthase OS=Cronobacter turicensis OX=413502 GN=BS411_03170 PE=3 SV=1	13	47.2	5.1	84.8	2	7.2	5.46	282	A0A2T7B9Z0
413		true	UPI00094915DB	Bifunctional aspartokinase/homoserine dehydrogenase OS=Cronobacter turicensis OX=413502 GN=BS411_03160 PE=3 SV=1	9	89	5.6	43.7	3	5.9	4.68	413	A0A2T7BA60
249		true	UPI000B9467D0	Glucans biosynthesis protein G OS=Cronobacter sakazakii OX=28141 GN=mdoG PE=3 SV=1	7	57.9	8.3	103.8	6	17	2.96	249	A0A347M8L7
191		true	UPI00048C6743	Poly(A) polymerase I OS=Cronobacter sakazakii OX=28141 GN=pcnB PE=3 SV=1	4	54.6	9.6	154.4	5	12.1	3.6	191	A0A347MKY6
245		true	UPI000577B67E	Magnesium transport protein CorA OS=Cronobacter universalis NCTC 9529 OX=1074000 GN=corA_1 PE=3 SV=1	4	36.5	4.7	106.6	4	21.2	4.47	245	A0A376DY53
187		true	UPI00029C3358	RNA polymerase-associated protein RapA OS=Cronobacter universalis NCTC 9529 OX=1074000 GN=rapA PE=3 SV=1	7	109.7	5.1	161.4	7	9.5	5.04	187	A0A376E132
40		true	UPI00029C6011	Energy-dependent translational throttle protein EttA OS=Cronobacter universalis NCTC 9529 OX=1074000 GN=yjjK PE=3 SV=1	2	62.2	5.5	621.4	24	50.8	3.22	40	A0A376E1P5
294		true	UPI00029C7AA0	2-dehydropantoate 2-reductase OS=Cronobacter universalis NCTC 9529 OX=1074000 GN=panE PE=3 SV=1	6	33.8	6.3	76	3	20.4	4.59	294	A0A376E3H5
260		true	UPI00029C63D9	Acetyl-coenzyme A carboxylase carboxyl transferase subunit alpha OS=Cronobacter universalis NCTC 9529 OX=1074000 GN=accA PE=3 SV=1	4	35.3	5.6	96.7	4	21.3	3.92	260	A0A376E3N9
354		true	UPI000576AADE	Nuclease SbcCD subunit D OS=Cronobacter universalis NCTC 9529 OX=1074000 GN=sbcD PE=3 SV=1	9	45	5.2	55.9	2	9.4	3.53	354	A0A376E3R5
338		true	UPI0005774A88	2-octaprenyl-3-methyl-6-methoxy-1,4-benzoquinol hydroxylase OS=Cronobacter universalis NCTC 9529 OX=1074000 GN=ubiF_1 PE=3 SV=1	9	42.9	9	59.6	2	5.6	1.39	338	A0A376E4Y4
149		true	UPI00057755B9	Asparagine synthase (glutamine-hydrolyzing) OS=Cronobacter universalis NCTC 9529 OX=1074000 GN=asnB PE=3 SV=1	3	62.4	5.7	217.7	7	17.7	3.01	149	A0A376E4Z3
534		true	UPI00029BDFC9	Ribosomal protein S12 methylthiotransferase RimO OS=Cronobacter universalis NCTC 9529 OX=1074000 GN=rimO PE=3 SV=1	10	49	5.2	19.2	2	5.7	4.1	534	A0A376E6Q8
254		true	UPI00029C302A	Making large colonies protein OS=Cronobacter universalis NCTC 9529 OX=1074000 GN=mlc_1 PE=3 SV=1	6	44.5	8.6	101.2	3	9.1	6.45	254	A0A376E6R6
138		true	UPI00029C2AFB	DNA protection during starvation protein OS=Cronobacter universalis NCTC 9529 OX=1074000 GN=dps PE=3 SV=1	4	18.6	5.5	235.5	6	37.7	3.38	138	A0A376E894
13		true	UPI00029C0B35	Outer membrane protein A OS=Cronobacter universalis NCTC 9529 OX=1074000 GN=ompA PE=3 SV=1	3	38.4	5	1514.3	20	67.6	2.31	13	A0A376E8V6
208		true	UPI00029BA1F6	Putative phosphoenolpyruvate synthase regulatory protein OS=Cronobacter universalis NCTC 9529 OX=1074000 GN=ydiA PE=3 SV=1	1	31.4	6.3	143.1	4	18.8	3.57	208	A0A376EAZ8
324		true	UPI0005779538	Glyceraldehyde-3-phosphate dehydrogenase OS=Cronobacter universalis NCTC 9529 OX=1074000 GN=gapA PE=3 SV=1	7	35.6	6.3	67	3	12.1	5.92	324	A0A376EC73
299		true	UPI00029B9F56	Universal stress protein E OS=Cronobacter universalis NCTC 9529 OX=1074000 GN=uspE PE=4 SV=1	3	36	5.2	74.7	2	10.1	6.44	299	A0A376EE27
182		true	UPI000576BC58	Cyclic di-GMP phosphodiesterase Gmr OS=Cronobacter universalis NCTC 9529 OX=1074000 GN=gmr PE=4 SV=1	4	74	5.7	166.8	6	10.7	3.13	182	A0A376EJ16
162		true	UPI00029C1349	Cell division inhibitor MinD OS=Cronobacter universalis NCTC 9529 OX=1074000 GN=minD_1 PE=3 SV=1	3	29.6	5.2	194.8	7	36.3	3.54	162	A0A376EK93
263		true	UPI00029C2206	Holliday junction ATP-dependent DNA helicase RuvB OS=Cronobacter universalis NCTC 9529 OX=1074000 GN=ruvB PE=3 SV=1	7	37.3	5.3	95.1	2	8.9	3.33	263	A0A376EKW2
15		true	UPI00029BF7FB	Flagellar hook-associated protein 2 OS=Cronobacter universalis NCTC 9529 OX=1074000 GN=fliD PE=3 SV=1	1	49.3	7.7	1182.6	20	52.5	2.45	15	A0A376EL00
189		true	UPI00029C30EA	Ribonucleoside-diphosphate reductase OS=Cronobacter universalis NCTC 9529 OX=1074000 GN=nrdA PE=3 SV=1	6	85.7	5.7	155.4	4	7.1	4.77	189	A0A376END8
190		true	UPI00029BCBE7	Phenylacetate-CoA ligase OS=Cronobacter universalis NCTC 9529 OX=1074000 GN=NCTC9529_02529 PE=4 SV=1	6	39.9	6.3	154.6	3	11.1	3.72	190	A0A376ENE7
194		true	UPI000E088064	Methyl-accepting chemotaxis protein 3 OS=Cronobacter universalis NCTC 9529 OX=1074000 GN=mcp3 PE=4 SV=1	2	71.2	6.4	149.3	4	6.6	2.8	194	A0A376ERP6
246		true	UPI00029BBE06	Autonomous glycyl radical cofactor OS=Cronobacter universalis NCTC 9529 OX=1074000 GN=grcA PE=3 SV=1	3	14.5	5.2	105.8	3	29.1	2.74	246	A0A376ESK4
66		true	UPI00029BD879	Serine hydroxymethyltransferase OS=Cronobacter universalis NCTC 9529 OX=1074000 GN=glyA PE=3 SV=1	6	45.4	6.1	509.2	13	42	2.96	66	A0A376ESU6
174		true	UPI000576C41C	Uncharacterized conserved protein OS=Cronobacter universalis NCTC 9529 OX=1074000 GN=NCTC9529_03057 PE=4 SV=1	9	97.2	6.2	174.3	6	11.1	3.08	174	A0A376ET60
258		true	UPI000577911F	Membrane-bound lytic murein transglycosylase B OS=Cronobacter universalis NCTC 9529 OX=1074000 GN=mltB PE=4 SV=1	3	40	7.8	98.4	3	16.9	5.43	258	A0A376EU57
239		true	UPI00029C5B8A	Sulfate adenylyltransferase subunit 1 OS=Cronobacter universalis NCTC 9529 OX=1074000 GN=cysN PE=3 SV=1	6	52.6	5.1	112.1	4	10.7	3.17	239	A0A376EUT9
378		true	UPI00029C3E4B	Lysine--tRNA ligase OS=Cronobacter universalis NCTC 9529 OX=1074000 GN=lysS PE=3 SV=1	5	57.5	5.1	49.1	2	7.3	3.3	378	A0A376EV87
177		true	UPI00029BA976	CTP synthase OS=Cronobacter universalis NCTC 9529 OX=1074000 GN=pyrG_2 PE=3 SV=1	6	60.3	5.8	172.4	6	12.5	2.32	177	A0A376EVN8
235		true	UPI00029C1445	Maltose/maltodextrin import ATP-binding protein MalK OS=Cronobacter universalis NCTC 9529 OX=1074000 GN=malK_3 PE=3 SV=1	7	40.7	6.6	114.9	4	17.6	3.21	235	A0A376EXN3
166		true	UPI000576A46D	Peptidase PmbA OS=Cronobacter universalis NCTC 9529 OX=1074000 GN=pmbA PE=3 SV=1	3	48.5	5.5	184.7	7	26.9	4.92	166	A0A376EY08
85		true	UPI00029BB5FB	Ribonuclease R OS=Cronobacter universalis NCTC 9529 OX=1074000 GN=rnr PE=3 SV=1	6	93.4	8.3	397	18	31.4	3.36	85	A0A376EY63
364		true	UPI00029C312F	SPBc2 prophage-derived glycosyltransferase SunS OS=Cronobacter universalis NCTC 9529 OX=1074000 GN=sunS PE=4 SV=1	8	39	5.1	52.6	3	12	3.2	364	A0A376F0S4
139		true	UPI00029BAF23	Inner membrane lipoprotein YiaD OS=Cronobacter universalis NCTC 9529 OX=1074000 GN=yiaD PE=4 SV=1	3	22.3	9.9	234.9	4	26.8	2.89	139	A0A376F0U1
287		true	UPI00029BEBB7	Phosphate import ATP-binding protein PstB OS=Cronobacter universalis NCTC 9529 OX=1074000 GN=pstB PE=3 SV=1	4	29.1	6	80.1	2	18.7	4.18	287	A0A376F2D8
288		true	UPI000576964C	L-threonine 3-dehydrogenase OS=Cronobacter universalis NCTC 9529 OX=1074000 GN=tdh PE=3 SV=1	7	37.2	5.8	80	4	23.2	4.35	288	A0A376F2G7
74		true	UPI00029BF62A	50S ribosomal subunit assembly factor BipA OS=Cronobacter universalis NCTC 9529 OX=1074000 GN=typA PE=3 SV=1	4	67.3	5.2	464.6	12	25.2	2.63	74	A0A376F2U9
253		true	UPI000A975776	Plasmid partition protein A OS=Cronobacter universalis NCTC 9529 OX=1074000 GN=parA PE=4 SV=1	7	44.3	5.5	101.4	3	11.3	5.4	253	A0A376KQ23
48		true	UPI00015B9EB3	DNA topoisomerase 4 subunit A OS=Cronobacter sakazakii OX=28141 GN=parC PE=3 SV=1	2	84	6.3	600	16	32	2.96	48	A0A384ES34
206		true	UPI000A1F48C6	Isovaleryl-CoA dehydrogenase OS=Cronobacter sakazakii OX=28141 GN=DC438_03305 PE=3 SV=1	5	60.1	7.7	143.5	6	13.2	1.94	206	A0A3Q9CEC7
399		true	UPI000A1DE720	1,4-dihydroxy-2-naphthoyl-CoA synthase OS=Cronobacter sakazakii OX=28141 GN=menB PE=3 SV=1	3	31.6	6	45.6	2	9.1	1.95	399	A0A3Q9CFF3
470		true	UPI000A1E2C81	Cellulose biosynthesis protein BcsE OS=Cronobacter sakazakii OX=28141 GN=bcsE PE=4 SV=1	5	58.8	6	31.3	2	7.4	4.8	470	A0A3Q9CFJ8
145		true	UPI000A1EC3B6	tRNA/rRNA methyltransferase OS=Cronobacter sakazakii OX=28141 GN=DC438_05730 PE=4 SV=1	6	38	9	222.8	6	28.9	3.16	145	A0A3Q9CG96
188		true	UPI000A1F5EA1	Chemoreceptor OS=Cronobacter sakazakii OX=28141 GN=DC438_05155 PE=4 SV=1	6	68.8	6.1	157.6	4	8	2.86	188	A0A3Q9CGL5
255		true	UPI000A1FA135	23S rRNA (uracil(1939)-C(5))-methyltransferase RlmD OS=Cronobacter sakazakii OX=28141 GN=rlmD PE=3 SV=1	5	48.1	8.7	101	5	15	3.69	255	A0A3Q9CGQ8
122		true	UPI000F7BC71B	Iron-sulfur cluster carrier protein OS=Cronobacter sakazakii OX=28141 GN=DC438_07580 PE=3 SV=1	4	39.6	5.9	266.6	5	20.9	3.06	122	A0A3Q9CGU7
281		true	UPI0006D187D7	Hydrogenase maturation factor OS=Cronobacter sakazakii OX=28141 GN=DC438_12450 PE=3 SV=1	3	41	6.4	85.5	2	14.2	1.65	281	A0A3Q9CI01
154		true	UPI0007AB9598	EIIAB-Man OS=Cronobacter sakazakii OX=28141 GN=DC438_09220 PE=4 SV=1	5	34.8	5.9	210.4	6	26.6	3.24	154	A0A3Q9CI06
119		true	UPI000A1DD2FA	Transcription-repair-coupling factor OS=Cronobacter sakazakii OX=28141 GN=mfd PE=3 SV=1	5	130	5.8	273.4	16	17.2	3.59	119	A0A3Q9CI65
167		true	UPI0009B24CAE	ATP-dependent RNA helicase HrpA OS=Cronobacter sakazakii OX=28141 GN=DC438_10735 PE=4 SV=1	7	148.2	7.9	183.8	7	6.1	2.49	167	A0A3Q9CIG5
369		true	UPI000A1FC324	Phospho-2-dehydro-3-deoxyheptonate aldolase OS=Cronobacter sakazakii OX=28141 GN=DC438_12595 PE=3 SV=1	6	38.6	6.5	51.2	2	14.4	4.36	369	A0A3Q9CIR1
458		true	UPI000A1EFDE6	5-methyltetrahydropteroyltriglutamate--homocysteine methyltransferase OS=Cronobacter sakazakii OX=28141 GN=metE PE=3 SV=1	4	84.5	5.6	33.3	3	5	3.27	458	A0A3Q9CIS3
152		true	UPI0006D18A76	Secretion protein HlyD OS=Cronobacter sakazakii OX=28141 GN=DC438_14575 PE=4 SV=1	4	36.4	7.9	214	4	20.4	3.33	152	A0A3Q9CIV2
140		true	UPI000A1F206D	1-deoxy-D-xylulose-5-phosphate synthase OS=Cronobacter sakazakii OX=28141 GN=dxs PE=3 SV=1	4	67.7	6.2	234.5	8	17.4	3.52	140	A0A3Q9CJ06
54		true	UPI0002E98E44	Phosphoenolpyruvate carboxylase OS=Cronobacter sakazakii OX=28141 GN=ppc PE=3 SV=1	2	98.9	5.7	563.6	22	33.9	3.4	54	A0A3Q9CJ56
195		true	UPI000A1ECCAD	Molecular chaperone HscC OS=Cronobacter sakazakii OX=28141 GN=DC438_16215 PE=3 SV=1	1	62.1	5	149.2	6	17.7	4.21	195	A0A3Q9CJK9
64		true	UPI000A1F1CF3	Ribonuclease E OS=Cronobacter sakazakii OX=28141 GN=rne PE=3 SV=1	5	117.4	5.5	516.1	11	16.3	3.35	64	A0A3Q9CKL8
345		true	UPI000A1ECC2B	AHS2 domain-containing protein OS=Cronobacter sakazakii OX=28141 GN=DC438_14985 PE=4 SV=1	3	34.3	7.7	58.2	2	11.3	4.57	345	A0A3Q9CL09
273		true	UPI000A1F38E5	Molybdopterin molybdenumtransferase OS=Cronobacter sakazakii OX=28141 GN=DC438_14375 PE=3 SV=1	4	43.8	5.4	91.5	3	10.3	4.75	273	A0A3Q9CHH8
49		true	UPI00020F3383	Glycerol-3-phosphate acyltransferase OS=Cronobacter sakazakii OX=28141 GN=plsB PE=3 SV=1	5	91.3	8.8	598.2	16	23	2.96	49	A0A3S5HNF3
106		true	UPI000A1F5540	Glutamine--fructose-6-phosphate aminotransferase [isomerizing] OS=Cronobacter sakazakii OX=28141 GN=glmS PE=3 SV=1	4	66.4	5.5	316.4	12	34.2	4.43	106	A0A3S9IU96
155		true	UPI00015BAE70	4-alpha-glucanotransferase OS=Cronobacter sakazakii OX=28141 GN=malQ PE=3 SV=1	3	78.8	8.6	209.9	10	22.8	2.83	155	A0A3S9IV05
224		true	UPI000A1F8F1B	Acetyl-coenzyme A synthetase OS=Cronobacter sakazakii OX=28141 GN=acs PE=3 SV=1	2	71.7	5.6	129.1	7	19	2.83	224	A0A3S9IVJ4
393		true	UPI00015B9D43	Alanine transaminase AlaA OS=Cronobacter sakazakii OX=28141 GN=alaA PE=4 SV=1	4	45.3	5.8	47.1	3	10.1	3.05	393	A0A3S9IXU4
252		true	UPI000A1F253C	2-succinyl-5-enolpyruvyl-6-hydroxy-3-cyclohexene-1-carboxylate synthase OS=Cronobacter sakazakii OX=28141 GN=menD PE=3 SV=1	4	59.8	6	101.8	4	11.4	4.28	252	A0A3S9IXW7
431		true	UPI000A1EFAB0	Histidine biosynthesis bifunctional protein HisB OS=Cronobacter sakazakii OX=28141 GN=hisB PE=3 SV=1	2	40	5.6	38.7	2	8.5	1.86	431	A0A3S9IYC6
90		true	UPI0004A896EA	Chemotaxis protein CheA OS=Cronobacter sakazakii OX=28141 GN=DC438_08800 PE=4 SV=1	6	72	4.7	377.9	9	24.3	3.58	90	A0A3S9IYT4
319		true	UPI000F7BB4D8	Flagellar brake protein YcgR OS=Cronobacter sakazakii OX=28141 GN=ycgR PE=3 SV=1	5	27.4	9.3	68.3	3	20.6	4.05	319	A0A3S9IZ51
198		true	UPI000A1FA8E1	Virulence factor SrfB OS=Cronobacter sakazakii OX=28141 GN=DC438_11670 PE=4 SV=1	10	110.6	5.5	147.2	7	9.5	3.11	198	A0A3S9J0D3
259		true	UPI00020F2896	ABC transporter ATP-binding protein OS=Cronobacter sakazakii OX=28141 GN=DC438_11775 PE=4 SV=1	5	37.1	7.9	97.1	2	7.1	4.1	259	A0A3S9J0D4
50		true	UPI0006D101B7	Hydrogenase large subunit OS=Cronobacter sakazakii OX=28141 GN=hycE PE=4 SV=1	4	64.7	6	587.1	17	37.4	2.69	50	A0A3S9J0S0
334		true	UPI000A1EC016	DNA helicase OS=Cronobacter sakazakii OX=28141 GN=DC438_13770 PE=4 SV=1	6	77.5	7	61.7	4	8	4.56	334	A0A3S9J1H0
186		true	UPI0007AC1768	ATP-binding protein Uup OS=Cronobacter sakazakii OX=28141 GN=uup PE=3 SV=1	4	71.6	5.4	161.4	5	8.5	4.4	186	A0A3S9J1I1
344		true	UPI00084E1553	Cof-type HAD-IIB family hydrolase OS=Cronobacter sakazakii OX=28141 GN=DC438_14720 PE=4 SV=1	7	29.9	5	58.2	3	13.6	1.93	344	A0A3S9J1Z2
314		true	UPI00020F2B15	tRNA sulfurtransferase OS=Cronobacter sakazakii OX=28141 GN=thiI PE=3 SV=1	2	54.6	6	70	4	13.7	4	314	A0A3S9J2R4
390		true	UPI00015B9E0D	Ribosomal RNA small subunit methyltransferase B OS=Cronobacter sakazakii OX=28141 GN=rsmB PE=3 SV=1	5	48.1	7.7	47.4	3	13.8	4.47	390	A0A3S9J5C5
209		true	UPI00020F1A53	Bifunctional uridylyltransferase/uridylyl-removing enzyme OS=Cronobacter sakazakii OX=28141 GN=glnD PE=3 SV=1	6	102.8	6.3	142	8	10.2	2.54	209	A0A3S9J5Q2
104		true	UPI00015BA7AD	Cell division protein FtsA OS=Cronobacter malonaticus OX=413503 GN=ftsA PE=3 SV=1	1	45.2	5.8	324.5	9	53.6	3.97	104	A0A423XQG7
176		true	UPI00015BA7AC	Cell division protein FtsZ OS=Cronobacter malonaticus OX=413503 GN=ftsZ PE=3 SV=1	3	40.3	4.6	172.6	8	31.9	3.22	176	A0A423XQH5
388		true	UPI000F4F14F4	Diaminopimelate epimerase OS=Cronobacter malonaticus OX=413503 GN=dapF PE=3 SV=1	3	30.1	5.9	47.7	3	15.7	3.72	388	A0A423XQQ8
256		true	UPI00029BFB96	Heat shock chaperone IbpB OS=Cronobacter malonaticus OX=413503 GN=C3E80_18965 PE=3 SV=1	5	18.3	5	100.6	5	29.8	2.27	256	A0A423XR69
51		true	UPI00015BADA7	DNA gyrase subunit B OS=Cronobacter malonaticus OX=413503 GN=gyrB PE=3 SV=1	2	89.6	5.8	575.3	22	39.9	3.92	51	A0A423XRA2
109		true	UPI0001C0A180	Translation initiation factor IF-3 OS=Cronobacter malonaticus OX=413503 GN=infC PE=3 SV=1	1	20.6	9.5	306.6	5	39.4	3.22	109	A0A423XSQ7
62		true	UPI00029C28F1	Outer membrane lipoprotein SlyB OS=Cronobacter malonaticus OX=413503 GN=slyB PE=4 SV=1	3	15.5	9.4	524.8	7	70.3	3.2	62	A0A423XT30
45		true	UPI00015B9E06	30S ribosomal protein S4 OS=Cronobacter malonaticus OX=413503 GN=rpsD PE=3 SV=1	2	23.5	10.1	603.7	9	38.8	1.79	45	A0A423XUL7
121		true	UPI000BEAC6AD	Glycine--tRNA ligase beta subunit OS=Cronobacter malonaticus OX=413503 GN=glyS PE=3 SV=1	4	76.1	5.4	270.2	10	19.3	2.86	121	A0A423XW77
424		true	UPI00015BA9C0	Histidine kinase OS=Cronobacter malonaticus OX=413503 GN=C3E80_11850 PE=4 SV=1	2	38.5	5.6	40.4	2	5.4	6.9	424	A0A423XWP5
153		true	UPI0001B04C2C	RNase adapter protein RapZ OS=Cronobacter malonaticus OX=413503 GN=rapZ PE=3 SV=1	4	32.5	6.5	212	6	33.1	3.31	153	A0A423XX86
115		true	UPI0005180F14	DNA repair protein RadA OS=Cronobacter malonaticus OX=413503 GN=radA PE=3 SV=1	3	49.4	7.1	279.3	8	23.7	3.4	115	A0A423XXF6
108		true	UPI00015B9CE6	Protein RecA OS=Cronobacter malonaticus OX=413503 GN=recA PE=3 SV=1	7	38.1	5	310.8	8	37.9	2.36	108	A0A423XYU4
379		true	UPI0005192641	LysR family transcriptional regulator OS=Cronobacter malonaticus OX=413503 GN=C3E80_04535 PE=3 SV=1	4	32.1	6.2	49	2	9	4.44	379	A0A423Y105
183		true	UPI000CFAA85F	ATP-dependent RNA helicase SrmB OS=Cronobacter malonaticus OX=413503 GN=srmB PE=3 SV=1	4	49.9	9.3	166.3	5	14	3.4	183	A0A423Y1Y3
82		true	UPI00015B9F21	GTPase Der OS=Cronobacter malonaticus OX=413503 GN=der PE=3 SV=1	2	55.1	5.7	401.8	13	34.3	2.68	82	A0A423Y1Y4
289		true	UPI00029B9F65	Uncharacterized protein OS=Cronobacter malonaticus OX=413503 GN=C3E80_00970 PE=4 SV=1	5	19.5	9.7	79.8	4	52.1	3.4	289	A0A423Y4F7
83		true	UPI0005190431	MexE family multidrug efflux RND transporter periplasmic adaptor subunit OS=Cronobacter malonaticus OX=413503 GN=C3E80_01115 PE=3 SV=1	4	42.7	6.7	401.4	9	29.4	2.88	83	A0A423Y4H9
436		true	UPI00015BA306	Pyridoxine/pyridoxamine 5'-phosphate oxidase OS=Cronobacter sakazakii OX=28141 GN=pdxH PE=3 SV=1	3	25.5	9.4	38.1	2	12.8	3.2	436	A0A6L3PGE9
53		true	UPI0009BA0B99	Conjugal transfer protein TraB OS=Cronobacter sakazakii OX=28141 GN=FZH93_01250 PE=4 SV=1	1	44.7	6.9	569.9	11	42.4	3.03	53	A0A6L3PKB7
250		true	UPI000A15816C	Replicative DNA helicase OS=Cronobacter sakazakii OX=28141 GN=dnaB PE=3 SV=1	1	57.1	5.6	102.5	5	15.4	3.36	250	A0A6L3PLL7
30		true	UPI00020F319E	Indolepyruvate decarboxylase OS=Cronobacter sakazakii OX=28141 GN=FZH93_00160 PE=3 SV=1	2	59.5	5.4	774.8	15	35.1	2.56	30	A0A6L3PM28
78		true	UPI0009BBBF85	TraV family lipoprotein OS=Cronobacter sakazakii OX=28141 GN=FZH93_01255 PE=4 SV=1	1	18.3	5.3	414.7	7	50.6	2.7	78	A0A6L3PM93
276		true	UPI00020F208C	Citrate lyase alpha chain OS=Cronobacter sakazakii OX=28141 GN=citF PE=4 SV=1	1	54.1	6.4	88.8	4	17.2	3.92	276	A0A6L3PSC3
89		true	UPI0009BB9548	Uncharacterized protein OS=Cronobacter sakazakii OX=28141 GN=FZH93_01245 PE=4 SV=1	1	29.6	6.5	378.4	9	36.7	3.52	89	A0A6L3PWA3
230		true	UPI00020F1A8B	PTS fructose transporter subunit IIBC OS=Cronobacter sakazakii OX=28141 GN=fruA PE=4 SV=1	2	57.4	9.2	121.5	3	7.3	4.36	230	A0A6L3PY93
435		true	UPI00020F1898	Inner membrane protein YejM OS=Cronobacter sakazakii OX=28141 GN=FZH93_18570 PE=4 SV=1	1	67.2	9.1	38.3	2	4.3	5.35	435	A0A6L3PZJ2
22		true	UPI00020F1C1C	Chromosome partition protein MukB OS=Cronobacter sakazakii OX=28141 GN=mukB PE=3 SV=1	1	168.8	5.3	958.1	28	26.2	2.98	22	A0A6L3PZZ1
318		true	UPI00020F3303	DNA mismatch repair protein MutL OS=Cronobacter sakazakii OX=28141 GN=mutL PE=3 SV=1	1	69.6	6.4	69.4	3	9.1	5.2	318	A0A6L3Q026
181		true	UPI0002B2802F	Molybdate ABC transporter ATP-binding protein ModF OS=Cronobacter sakazakii OX=28141 GN=modF PE=4 SV=1	4	54.2	5.4	169.6	5	13.5	4.84	181	A0A6L3Q145
262		true	UPI00020F162B	Hydrogenase maturation factor HypA OS=Cronobacter sakazakii OX=28141 GN=hypA PE=3 SV=1	5	13.3	5.8	95.2	2	19	4.53	262	A0A6L3Q3P8
306		true	UPI00020F287E	Phenylalanine--tRNA ligase beta subunit OS=Cronobacter sakazakii OX=28141 GN=pheT PE=3 SV=1	1	86.7	5.1	72.5	3	4.7	3.99	306	A0A6L3Q3Y8
135		true	UPI0003F6BF95	Carbamoyltransferase HypF OS=Cronobacter sakazakii OX=28141 GN=hypF PE=3 SV=1	1	79.6	7.6	241.4	10	22.7	3.91	135	A0A6L3Q4U2
341		true	UPI0002B27D94	Pseudouridine synthase OS=Cronobacter sakazakii OX=28141 GN=rluC PE=3 SV=1	1	35.6	9.8	59.2	3	9.5	3.64	341	A0A6L3Q689
32		true	UPI00020F2845	Bifunctional aspartokinase/homoserine dehydrogenase OS=Cronobacter sakazakii OX=28141 GN=FZH93_18440 PE=3 SV=1	1	88.8	5.4	769.9	24	40.6	2.79	32	A0A6L3QFT8
310		true	UPI00020F25E9	Methylenetetrahydrofolate reductase OS=Cronobacter sakazakii OX=28141 GN=metF PE=3 SV=1	2	33.6	6.2	70.7	2	11	3.21	310	A0A6L3QFU9
204		true	UPI00020F1E93	Ribosomal RNA large subunit methyltransferase K/L OS=Cronobacter sakazakii OX=28141 GN=rlmKL PE=3 SV=1	1	79.3	8.7	144.1	6	11.1	2.22	204	A0A6L3QJM4
328		true	UPI0002B28448	Nuclease SbcCD subunit C OS=Cronobacter sakazakii OX=28141 GN=sbcC PE=3 SV=1	1	117.4	5.5	66.7	4	5	4.13	328	A0A6L3QKP2
207		true	UPI00020F3321	ABC transporter ATP-binding protein OS=Cronobacter sakazakii OX=28141 GN=FZH93_10520 PE=4 SV=1	1	71.4	5.7	143.5	5	9	4.31	207	A0A6L3QNE6
11		true	UPI00130CE924	Elongation factor G OS=Cronobacter sakazakii OX=28141 GN=fusA PE=3 SV=1	3	77.6	5.3	1628.6	24	46.3	2.55	11	A0A6L3QNU4
347		true	UPI0002B26266	HTH-type transcriptional regulator MalT OS=Cronobacter sakazakii OX=28141 GN=malT PE=3 SV=1	3	102.6	6.1	57	3	4.6	3.41	347	A0A6L3QPF8
137		true	UPI00039BF753	Type VI secretion system ATPase TssH OS=Cronobacter sakazakii OX=28141 GN=tssH PE=3 SV=1	1	95.3	5.3	235.6	12	20.4	3.89	137	A0A6L3QRK9
304		true	UPI000978CD6F	Transcriptional regulatory protein RcsB OS=Cronobacter sakazakii OX=28141 GN=rcsB PE=3 SV=1	3	23.6	6.8	73.3	2	9.7	3.69	304	A0A6L3QT42
394		true	UPI0002B29448	Methyltransferase domain-containing protein OS=Cronobacter sakazakii OX=28141 GN=FZH93_15000 PE=4 SV=1	1	125	5.4	47	3	3.7	4.47	394	A0A6L3QUD3
75		true	UPI0003170D78	EAL domain-containing protein OS=Cronobacter sakazakii OX=28141 GN=FZH93_20445 PE=4 SV=1	2	46.4	5.5	451.8	8	25.5	2.87	75	A0A6L3QVH6
47		true	UPI00020F2D16	Formate dehydrogenase subunit alpha OS=Cronobacter sakazakii OX=28141 GN=FZH93_02205 PE=3 SV=1	1	79.1	5.9	600.8	13	25.8	3.26	47	A0A6L3QVI6
17		true	UPI00034C531D	Formate dehydrogenase subunit alpha OS=Cronobacter sakazakii OX=28141 GN=FZH93_02190 PE=3 SV=1	1	79.1	5.6	1123.2	25	52.4	2.96	17	A0A6L3QWV9
372		true	UPI000CF11BB9	Glycosyltransferase family 2 protein OS=Cronobacter sakazakii OX=28141 GN=FZH93_14565 PE=4 SV=1	1	26.3	8.7	51	2	8.6	2.32	372	A0A6L3QX55
41		true	UPI000F5CD58B	Porin OmpF OS=Cronobacter sakazakii OX=28141 GN=ompF PE=3 SV=1	2	39.2	4.9	620.6	15	60.1	2.43	41	A0A6L3QXU3
44		true	UPI00015B9BCD	NADP-dependent oxaloacetate-decarboxylating malate dehydrogenase OS=Cronobacter sakazakii OX=28141 GN=maeB PE=3 SV=1	1	82.1	5.4	610	18	28.2	2.6	44	A0A6L3QZW1
211		true	UPI0009BBD73F	ParA family protein OS=Cronobacter sakazakii OX=28141 GN=FZH93_01190 PE=4 SV=1	1	31.2	5.3	140.9	4	22	4.39	211	A0A6L3R061
67		true	UPI00020F16B8	Arginine deiminase OS=Cronobacter sakazakii OX=28141 GN=arcA PE=3 SV=1	2	45.5	5.4	496.3	15	53	2.97	67	A0A6L3R5N6
102		true	UPI0009BB49B5	TraC family protein OS=Cronobacter sakazakii OX=28141 GN=FZH93_01260 PE=4 SV=1	1	96.1	5.6	330.6	14	22	2.98	102	A0A6L3R6A0
20		true	UPI0001576579	Heat shock survival AAA family ATPase ClpK OS=Cronobacter sakazakii OX=28141 GN=clpK PE=3 SV=1	1	102.4	5.6	1012.4	33	45.5	3.1	20	A0A6L3R6D4
339		true	UPI00020F34EA	Membrane protein insertase YidC OS=Cronobacter sakazakii OX=28141 GN=yidC PE=3 SV=1	2	61.7	8.7	59.6	3	10.4	3.34	339	A0A6L3R8R3
72		true	UPI0002B2A127	Anaerobic ribonucleoside-triphosphate reductase OS=Cronobacter sakazakii OX=28141 GN=nrdD PE=4 SV=1	1	79.8	6.8	477.5	16	32.5	2.92	72	A0A6L3RAN6
60		true	UPI0003A3EABD	Formate hydrogenlyase transcriptional activator FlhA OS=Cronobacter sakazakii OX=28141 GN=flhA PE=4 SV=1	1	77.8	5.9	527.6	17	37.6	3.98	60	A0A6L3RF52
148		true	UPI00020F1A2D	Proline--tRNA ligase OS=Cronobacter sakazakii OX=28141 GN=proS PE=3 SV=1	1	63.5	5.1	219.7	8	23.6	3.3	148	A0A6L3RI67
363		true	UPI000021C368	AAA family ATPase OS=Cronobacter sakazakii OX=28141 GN=FZI41_13165 PE=4 SV=1	3	67.7	5.3	52.9	3	5.4	3.88	363	A0A6L3RSG0
327		true	UPI00015BA5BE	Lipoprotein OS=Cronobacter sakazakii OX=28141 GN=FZI41_16515 PE=4 SV=1	4	19.6	8.4	66.8	3	22.9	2.62	327	A0A6L3TMI5
65		true	UPI001383030F	Chaperone protein DnaJ OS=Cronobacter sakazakii OX=28141 GN=dnaJ PE=3 SV=1	2	41.2	7.5	513.2	13	34.3	1.98	65	A0A7D6BKW4
400		true	UPI00130FF8B6	SDR family oxidoreductase OS=Cronobacter sakazakii OX=28141 GN=FZI41_15080 PE=4 SV=1	3	28	9.4	45.5	2	12.1	3.61	400	A0A7V7PW65
205		true	UPI00029BF8AE	FtsH protease activity modulator HflK OS=Cronobacter sakazakii OX=28141 GN=hflK PE=4 SV=1	4	45	5.8	143.6	3	8.5	3.22	205	A0A7V7RAA8
271		true	UPI00029C475E	NADH-quinone oxidoreductase subunit B OS=Cronobacter sakazakii OX=28141 GN=FZI36_18105 PE=4 SV=1	2	25.6	6	92.2	2	12.5	2.34	271	A0A7V7RAZ2
96		true	UPI00029C5BDB	Alpha-D-glucose phosphate-specific phosphoglucomutase OS=Cronobacter sakazakii OX=28141 GN=FZI36_10670 PE=4 SV=1	3	58.6	5.4	355.2	9	26.2	3.44	96	A0A7V7RDZ7
132		true	UPI00029C3E38	Cytochrome ubiquinol oxidase subunit I OS=Cronobacter sakazakii OX=28141 GN=cydA PE=4 SV=1	2	58.1	6.7	243.2	9	22.2	3.14	132	A0A7V7REG8
125		true	UPI00029C612C	LPS assembly protein LptD OS=Cronobacter sakazakii OX=28141 GN=lptD PE=4 SV=1	2	89.8	5.3	264.4	7	14.6	3.05	125	A0A7V7RFL2
325		true	UPI00029BB48D	Exonuclease subunit SbcC OS=Cronobacter sakazakii OX=28141 GN=sbcC PE=4 SV=1	1	117.3	5.5	66.9	3	3.7	3.19	325	A0A7V7RG03
307		true	UPI00029C3188	LPS export ABC transporter ATP-binding protein OS=Cronobacter sakazakii OX=28141 GN=lptB PE=4 SV=1	2	26.9	5.8	71.9	4	27.8	3.04	307	A0A7V7UQE6
507		true	UPI00039D37C0	SsrA-binding protein SmpB OS=Cronobacter sakazakii OX=28141 GN=smpB PE=4 SV=1	4	18.3	9.8	25.5	2	21.2	3.99	507	A0A7V7UQG5
129		true	UPI00015BAA5D	Catabolite activator protein OS=Cronobacter sakazakii (strain ATCC BAA-894) OX=290339 GN=ESA_04376 PE=4 SV=1	2	23.7	8.4	252	10	41	2.53	129	A7ME34
439		true	UPI00015B9DA3	30S ribosomal protein S16 OS=Cronobacter sakazakii (strain ATCC BAA-894) OX=290339 GN=rpsP PE=3 SV=1	4	10.5	10.1	37.2	2	28.7	1.98	439	A7MEG2
272		true	UPI00015BA562	HTH asnC-type domain-containing protein OS=Cronobacter sakazakii (strain ATCC BAA-894) OX=290339 GN=ESA_02450 PE=4 SV=1	2	20.3	8.9	91.5	4	28.2	4.2	272	A7MES1
43		true	UPI00015BA017	Ribose-phosphate pyrophosphokinase OS=Cronobacter sakazakii (strain ATCC BAA-894) OX=290339 GN=prs PE=3 SV=1	2	34.9	5.1	611.3	12	50.8	2.15	43	A7MKB4
127		true	UPI00015B9E08	50S ribosomal protein L17 OS=Cronobacter sakazakii (strain ATCC BAA-894) OX=290339 GN=ESA_00032 PE=3 SV=1	4	12.1	10	263.5	7	48.6	2.14	127	A7MPF9
335		true	UPI0001B7F450	Peptide transport system ATP-binding protein sapF OS=Cronobacter turicensis (strain DSM 18703 / CCUG 55852 / LMG 23827 / z3032) OX=693216 GN=sapF PE=4 SV=1	1	30.3	9.8	60.9	2	7.5	2.75	335	C9XTL1
6		true	UPI0001C23DA9	Outer membrane protein A OS=Cronobacter sakazakii OX=28141 GN=ompA PE=3 SV=1	2	37.1	5.2	2336.7	22	73.5	2.08	6	D2X3H0
457		true	UPI000005A4AC	30S ribosomal protein S21 OS=Cronobacter condimenti 1330 OX=1073999 GN=rpsU PE=3 SV=1	1	8.5	11.2	33.9	2	25.4	2.39	457	K7ZZ25
243		true	UPI00029C5DB9	30S ribosomal protein S17 OS=Cronobacter condimenti 1330 OX=1073999 GN=rpsQ PE=3 SV=1	2	7.9	9.3	106.8	2	39.7	2.72	243	K7ZZD7
110		true	UPI0001B7E5A9	50S ribosomal protein L15 OS=Cronobacter condimenti 1330 OX=1073999 GN=rplO PE=3 SV=1	1	15.1	11.2	306.5	8	40.3	2.04	110	K7ZZE3
196		true	UPI0001844F3E	30S ribosomal protein S11 OS=Cronobacter condimenti 1330 OX=1073999 GN=rpsK PE=3 SV=1	1	13.8	11.3	148.1	5	43.4	2.78	196	K8A073
493		true	UPI00015BA006	Uridine kinase OS=Cronobacter condimenti 1330 OX=1073999 GN=udk PE=3 SV=1	1	24.5	7.1	28.5	2	10.8	5.95	493	K8A1L2
19		true	UPI00015BAA90	Transcription termination factor Rho OS=Cronobacter condimenti 1330 OX=1073999 GN=rho PE=3 SV=1	1	47	6.8	1022.7	25	56.3	2.28	19	K8A250
298		true	UPI00015BAE15	ATP synthase subunit b OS=Cronobacter condimenti 1330 OX=1073999 GN=atpF PE=3 SV=1	4	17.3	6.4	74.8	3	21.2	2.42	298	K8A2E6
356		true	UPI00015BA033	50S ribosomal protein L20 OS=Cronobacter condimenti 1330 OX=1073999 GN=rplT PE=3 SV=1	3	13.5	11.5	54.9	2	15.3	1.69	356	K8A2I3
95		true	UPI00015BA494	Major outer membrane lipoprotein Lpp OS=Cronobacter condimenti 1330 OX=1073999 GN=lpp PE=3 SV=1	1	8.4	9.4	356.4	3	48.7	1.47	95	K8A2K3
317		true	UPI00029C7653	Putative molybdenum transport ATP-binding protein modF OS=Cronobacter condimenti 1330 OX=1073999 GN=BN137_3988 PE=4 SV=1	1	55.3	5.5	69.5	2	5.6	4.81	317	K8A3L4
133		true	UPI00015B9DBC	50S ribosomal protein L3 OS=Cronobacter condimenti 1330 OX=1073999 GN=rplC PE=3 SV=1	2	22.2	9.9	242.9	7	34	1.88	133	K8A3V8
134		true	UPI000003EAE2	50S ribosomal protein L22 OS=Cronobacter condimenti 1330 OX=1073999 GN=rplV PE=3 SV=1	2	12.2	10.2	242.6	5	41.8	3.64	134	K8A3W1
56		true	UPI000005A7E8	30S ribosomal protein S7 OS=Cronobacter condimenti 1330 OX=1073999 GN=rpsG PE=3 SV=1	1	17.6	10.3	545	13	63.5	2.54	56	K8A470
126		true	UPI00015BAB96	Glycine--tRNA ligase alpha subunit OS=Cronobacter condimenti 1330 OX=1073999 GN=glyQ PE=3 SV=1	1	34.7	5	264.2	7	25.7	2.42	126	K8A4A1
86		true	UPI00015BA672	3-hydroxyacyl-[acyl-carrier-protein] dehydratase FabZ OS=Cronobacter condimenti 1330 OX=1073999 GN=fabZ PE=3 SV=1	1	17	6.4	395.7	10	62.9	2.23	86	K8A733
77		true	UPI00015B9DCC	30S ribosomal protein S5 OS=Cronobacter condimenti 1330 OX=1073999 GN=rpsE PE=3 SV=1	2	17.4	10.2	436.9	11	63.3	1.99	77	K8A8L9
143		true	UPI00029BC5D5	30S ribosomal protein S13 OS=Cronobacter condimenti 1330 OX=1073999 GN=rpsM PE=3 SV=1	2	13.7	10.8	228.7	7	52.5	2.78	143	K8A8M3
222		true	UPI0001B7EC15	50S ribosomal protein L21 OS=Cronobacter condimenti 1330 OX=1073999 GN=rplU PE=3 SV=1	1	11.5	9.8	131.9	4	29.1	2.48	222	K8AAK3
185		true	UPI00001654FE	30S ribosomal protein S9 OS=Cronobacter condimenti 1330 OX=1073999 GN=rpsI PE=3 SV=1	1	14.8	10.9	163.1	5	36.2	1.86	185	K8AAN1
2		true	UPI00029BB97A	Aldehyde-alcohol dehydrogenase OS=Cronobacter condimenti 1330 OX=1073999 GN=BN137_2380 PE=3 SV=1	1	96.1	6.1	5394.5	50	57	2.49	2	K8AB67
141		true	UPI00029BA54E	UDP-N-acetylmuramate--L-alanine ligase OS=Cronobacter dublinensis 1210 OX=1208656 GN=murC PE=3 SV=1	1	52.8	5.7	233.3	7	17.4	2.49	141	K8AFP9
524		true	UPI00029BA1B3	GDP-mannose 4,6-dehydratase OS=Cronobacter condimenti 1330 OX=1073999 GN=gmd PE=3 SV=1	3	42	5.7	21.3	2	10.2	3.01	524	K8AGR8
178		true	UPI000005A94A	30S ribosomal protein S18 OS=Cronobacter condimenti 1330 OX=1073999 GN=rpsR PE=3 SV=1	1	9	10.6	171.9	4	48	2.29	178	K8AIK6
456		true	UPI00029BA684	D-erythrose-4-phosphate dehydrogenase OS=Cronobacter dublinensis 1210 OX=1208656 GN=epd PE=3 SV=1	3	37.3	5.9	33.9	2	7.1	4.65	456	K8AK49
128		true	UPI00029BE645	50S ribosomal protein L4 OS=Cronobacter condimenti 1330 OX=1073999 GN=rplD PE=3 SV=1	2	22	9.8	259.8	5	36.3	2.5	128	K8AK88
120		true	UPI00015BA702	ATP-dependent Clp protease ATP-binding subunit ClpX OS=Cronobacter dublinensis 1210 OX=1208656 GN=clpX PE=3 SV=1	1	46.3	5.2	272	11	39.4	3.32	120	K8AKV9
159		true	UPI0000047C5B	30S ribosomal protein S12 OS=Cronobacter condimenti 1330 OX=1073999 GN=rpsL PE=3 SV=1	2	13.7	10.9	200.6	4	25.8	1.96	159	K8AKZ5
92		true	UPI00015BA809	Biotin carboxylase OS=Cronobacter dublinensis 1210 OX=1208656 GN=BN134_2158 PE=4 SV=1	3	49.3	6.5	371.1	12	33.6	2.24	92	K8AZH6
220		true	UPI000005A948	30S ribosomal protein S6 OS=Cronobacter dublinensis 582 OX=1208661 GN=rpsF PE=3 SV=1	1	15.2	5.2	135.5	5	39.7	2.07	220	K8B013
23		true	UPI00015B9DC2	30S ribosomal protein S3 OS=Cronobacter dublinensis 582 OX=1208661 GN=rpsC PE=3 SV=1	1	25.9	10.3	928.7	14	58.8	2.64	23	K8B1J8
69		true	UPI00029BF597	Flagellar hook-associated protein 2 OS=Cronobacter dublinensis 1210 OX=1208656 GN=BN134_4003 PE=3 SV=1	1	49.4	8.7	483.8	10	22.7	2.84	69	K8BB10
169		true	UPI0001B7E5AA	30S ribosomal protein S8 OS=Cronobacter dublinensis 582 OX=1208661 GN=rpsH PE=3 SV=1	2	14.1	9.4	180.8	5	33.1	2.62	169	K8BK66
14		true	UPI00015BAE11	ATP synthase subunit beta OS=Cronobacter dublinensis 582 OX=1208661 GN=atpD PE=3 SV=1	1	50.1	4.9	1289.2	27	75.7	2.92	14	K8BLN8
315		true	UPI00020F2B00	Bifunctional protein FolD OS=Cronobacter sakazakii 701 OX=1208663 GN=folD PE=3 SV=1	2	30.7	5.7	69.9	2	7.3	3.51	315	K8C8E4
112		true	UPI00020F2D4A	Ornithine decarboxylase OS=Cronobacter sakazakii 701 OX=1208663 GN=BN129_4448 PE=3 SV=1	1	81.9	5.7	302.4	10	22	2.18	112	K8C8Q4
46		true	UPI00015BA665	Efflux pump membrane transporter OS=Cronobacter sakazakii 701 OX=1208663 GN=BN129_4232 PE=3 SV=1	1	113.4	5.7	602.9	17	26.6	3.36	46	K8C9A4
158		true	UPI00020F310D	Virulence factor MviM OS=Cronobacter sakazakii 701 OX=1208663 GN=BN129_648 PE=4 SV=1	1	34	6.8	203.1	4	20.5	3.91	158	K8CA53
25		true	UPI00020F2EED	Flagellar hook-associated protein FlgL OS=Cronobacter sakazakii 701 OX=1208663 GN=BN129_662 PE=4 SV=1	1	34.5	4.7	845.4	17	78.8	2.56	25	K8CA61
313		true	UPI00015BA142	Outer membrane protein W OS=Cronobacter sakazakii 701 OX=1208663 GN=BN129_1396 PE=4 SV=1	2	23.2	5.3	70.1	4	37.1	8.55	313	K8CC70
63		true	UPI00029C71C4	Maltoporin OS=Cronobacter sakazakii 701 OX=1208663 GN=lamB PE=2 SV=1	1	49.4	4.9	520.4	16	50.1	2.88	63	K8CFL0
171		true	UPI00029C66DC	Small HspC2 heat shock protein OS=Cronobacter sakazakii 701 OX=1208663 GN=BN129_3428 PE=3 SV=1	2	21.5	5.3	175.9	3	25.4	3.05	171	K8CL68
175		true	UPI00020F3335	CTP synthase (glutamine hydrolyzing) OS=Cronobacter sakazakii 701 OX=1208663 GN=BN129_741 PE=3 SV=1	1	25.7	4.9	172.8	7	50.2	3.83	175	K8CNY7
1		true	UPI00015BA0FB	Aldehyde-alcohol dehydrogenase OS=Cronobacter sakazakii 696 OX=1208664 GN=BN128_1192 PE=3 SV=1	1	96.1	6.2	7383.5	68	76	2.33	1	K8CQ57
229		true	UPI00029BA54B	Lipoate-protein ligase A OS=Cronobacter sakazakii 701 OX=1208663 GN=lplA PE=3 SV=1	1	37.5	5.7	122.5	3	14.2	3.91	229	K8CRA6
113		true	UPI00015B9C50	50S ribosomal protein L9 OS=Cronobacter sakazakii 696 OX=1208664 GN=rplI PE=3 SV=1	1	15.7	5.7	295.9	8	60.4	0.94	113	K8CTD6
70		true	UPI00029C166E	Adenylosuccinate synthetase OS=Cronobacter sakazakii 696 OX=1208664 GN=purA PE=3 SV=1	2	47.3	5.2	482.9	13	36.8	3.01	70	K8CTR3
405		true	UPI00020F1656	Fumarate reductase iron-sulfur subunit OS=Cronobacter sakazakii 701 OX=1208663 GN=BN129_2725 PE=3 SV=1	1	27.6	7.5	45	2	10.9	2.23	405	K8CTU4
37		true	UPI00029C296A	Formate dehydrogenase H OS=Cronobacter sakazakii 696 OX=1208664 GN=BN128_671 PE=3 SV=1	1	81.5	5.5	647	16	30.1	2.96	37	K8D249
24		true	UPI00025F6BFD	Acetolactate synthase, catabolic OS=Cronobacter sakazakii 696 OX=1208664 GN=BN128_1911 PE=3 SV=1	1	60.2	5.6	848.1	18	48.7	3.37	24	K8D586
34		true	UPI00015BA69A	Outer membrane protein X OS=Cronobacter sakazakii 696 OX=1208664 GN=BN128_4493 PE=3 SV=1	1	18.2	4.8	729.9	8	45.3	1.51	34	K8D629
316		true	UPI00015BACC6	Ribosomal RNA large subunit methyltransferase J OS=Cronobacter sakazakii 696 OX=1208664 GN=rlmJ PE=3 SV=1	1	31.9	9.1	69.8	2	10.4	3.09	316	K8D8B0
31		true	UPI00015B9FCC	Outer membrane protein C OS=Cronobacter sakazakii 696 OX=1208664 GN=BN128_1756 PE=3 SV=1	1	41.3	4.5	772.8	16	55.1	2.23	31	K8DAS9
321		true	UPI00015BAD49	Uncharacterized protein ImpJ/VasE OS=Cronobacter sakazakii 701 OX=1208663 GN=BN129_3402 PE=4 SV=1	1	50.4	5.8	67.7	4	12.8	3.86	321	K8CH70
218		true	UPI00015BAD4B	Uncharacterized protein OS=Cronobacter sakazakii 701 OX=1208663 GN=BN129_3400 PE=4 SV=1	1	17.9	9	135.8	5	42.7	4.76	218	K8CHB4
164		true	UPI00020F2CF9	Alpha-galactosidase OS=Cronobacter sakazakii 701 OX=1208663 GN=BN129_3499 PE=3 SV=1	1	79.6	5.9	190.3	9	15.8	2.61	164	K8CHM5
179		true	UPI00015BAD6C	Cell division ATP-binding protein FtsE OS=Cronobacter malonaticus OX=413503 GN=ftsE PE=3 SV=1	3	24.3	9.6	171.5	4	32.4	3.17	179	V5TTP7
29		true	UPI00015B9DC0	50S ribosomal protein L2 OS=Cronobacter malonaticus OX=413503 GN=rplB PE=3 SV=1	2	27.9	10.8	779.1	17	54.5	1.67	29	V5TTZ1
302		true	UPI00015BAD56	Small heat shock protein IbpA OS=Cronobacter malonaticus OX=413503 GN=ibpA PE=3 SV=1	4	15.8	5.4	73.9	4	43.5	3.26	302	V5TUY5
87		true	UPI0003D28120	50S ribosomal protein L16 OS=Cronobacter malonaticus OX=413503 GN=rplP PE=3 SV=1	2	13.9	10.6	380.9	6	48.8	3.21	87	V5TVK4
27		true	UPI00015B9DC7	50S ribosomal protein L5 OS=Cronobacter malonaticus OX=413503 GN=rplE PE=3 SV=1	1	20.3	9.6	798.7	17	72.1	2.96	27	V5TVK8
71		true	UPI00015B9F69	Inosine-5'-monophosphate dehydrogenase OS=Cronobacter malonaticus OX=413503 GN=guaB PE=3 SV=1	1	51.9	6.4	480.2	13	39.8	4.01	71	V5TVU8
216		true	UPI000003EACB	50S ribosomal protein L24 OS=Cronobacter malonaticus OX=413503 GN=rplX PE=3 SV=1	3	11.3	10.2	137	4	45.2	3.47	216	V5TVZ1
326		true	UPI00020F167F	Ribonuclease 3 OS=Cronobacter malonaticus OX=413503 GN=rnc PE=3 SV=1	3	25.5	6.5	66.9	4	21.2	4.84	326	V5TW32
150		true	UPI00020F3134	Inositol-1-monophosphatase OS=Cronobacter malonaticus OX=413503 GN=C3E80_05970 PE=3 SV=1	2	29.3	7.8	216.9	7	45.7	2.43	150	V5TW60
18		true	UPI00015B9EC5	S-adenosylmethionine synthase OS=Cronobacter malonaticus OX=413503 GN=metK PE=3 SV=1	1	41.9	5.1	1087.3	22	52.3	2.46	18	V5TWL4
203		true	UPI0001576F2C	50S ribosomal protein L19 OS=Cronobacter malonaticus OX=413503 GN=rplS PE=3 SV=1	2	13.1	10.6	144.8	5	45.2	2.59	203	V5TWM2
144		true	UPI00015B9D81	Phosphofructokinase OS=Cronobacter malonaticus OX=413503 GN=C3E80_04560 PE=3 SV=1	4	33.8	5.6	224.9	6	29.5	2.23	144	V5TX62
36		true	UPI00015B9F82	Amidophosphoribosyltransferase OS=Cronobacter malonaticus OX=413503 GN=purF PE=3 SV=1	2	56.5	5.6	710.4	17	37.2	2.96	36	V5TXK5
7		true	UPI00015BA220	Flagellar hook-associated protein 2 OS=Cronobacter malonaticus OX=413503 GN=P262_02187 PE=3 SV=1	1	49.4	6.4	1919	25	74.4	2.28	7	V5TXP4
172		true	UPI00015BA1E0	Enoyl-[acyl-carrier-protein] reductase [NADH] OS=Cronobacter malonaticus OX=413503 GN=C3E80_16900 PE=3 SV=1	4	28	5.4	175.4	4	26.7	2.95	172	V5TYK1
270		true	UPI00015BA2DA	Chemotaxis protein CheW OS=Cronobacter malonaticus OX=413503 GN=C3E80_18110 PE=4 SV=1	4	18.2	4.5	92.4	2	15.6	1.98	270	V5TZH5
93		true	UPI00015BA0D8	PrkA family serine protein kinase OS=Cronobacter malonaticus OX=413503 GN=C3E80_14090 PE=4 SV=1	2	74.4	5.7	360.2	11	20.7	3.28	93	V5TZQ5
130		true	UPI00015BA2B3	Chemotaxis protein CheV OS=Cronobacter malonaticus OX=413503 GN=C3E80_14020 PE=4 SV=1	1	35.2	5.2	250.7	8	32.6	3.22	130	V5U0T5
28		true	UPI00020F2880	Threonine--tRNA ligase OS=Cronobacter malonaticus OX=413503 GN=thrS PE=3 SV=1	1	74	5.8	791.9	30	50.5	2.39	28	V5U153
163		true	UPI00015BA567	ATP-dependent Clp protease ATP-binding subunit OS=Cronobacter malonaticus OX=413503 GN=C3E80_02915 PE=3 SV=1	1	84	6	190.8	10	19.6	2.73	163	V5U1J1
180		true	UPI00029C3A69	EIICB-Glc OS=Cronobacter malonaticus OX=413503 GN=C3E80_03855 PE=4 SV=1	2	50.5	8.8	171.2	4	9.2	3.66	180	V5U1Y5
184		true	UPI0003D26A2F	Peptidoglycan-associated protein OS=Cronobacter malonaticus OX=413503 GN=pal PE=3 SV=1	2	19.6	7.8	165.6	6	41.1	3.24	184	V5U208
382		true	UPI00015BA35A	Flagellar basal-body rod protein FlgG OS=Cronobacter malonaticus OX=413503 GN=flgG PE=3 SV=1	2	27.7	4.7	48.6	2	11.5	3.33	382	V5U210
38		true	UPI00015BA701	Lon protease OS=Cronobacter malonaticus OX=413503 GN=lon PE=2 SV=1	2	87.4	5.9	640.8	25	41.5	3.63	38	V5U2M2
118		true	UPI00015BA67C	Uridylate kinase OS=Cronobacter malonaticus OX=413503 GN=pyrH PE=3 SV=1	1	26.1	6.8	274.6	5	39	2.39	118	V5U3J2
340		true	UPI0003D27411	Cytochrome d ubiquinol oxidase subunit III OS=Cronobacter malonaticus OX=413503 GN=P262_05314 PE=4 SV=1	4	15.3	5.9	59.5	2	16.4	3.38	340	V5U3Q0
91		true	UPI00015BA727	Ribonuclease G OS=Cronobacter malonaticus OX=413503 GN=C3E80_10945 PE=3 SV=1	1	55.6	5.7	373.5	10	30.1	3.43	91	V5U3R3
4		true	UPI00015BA98A	Elongation factor Tu OS=Cronobacter malonaticus OX=413503 GN=tuf PE=3 SV=1	1	43.2	5.3	3860.4	37	84	2.04	4	V5U3W3
3		true	UPI00020F2627	DNA-directed RNA polymerase subunit beta' OS=Cronobacter malonaticus OX=413503 GN=rpoC PE=3 SV=1	1	154.9	6.5	3898.1	77	58.2	2.4	3	V5U4A6
100		true	UPI00015BA855	Probable cytosol aminopeptidase OS=Cronobacter malonaticus OX=413503 GN=pepA PE=3 SV=1	2	54.8	6.6	339.4	11	35.8	2.91	100	V5U4A9
430		true	UPI0003D24D54	50S ribosomal protein L11 OS=Cronobacter malonaticus OX=413503 GN=rplK PE=3 SV=1	3	11.4	9.1	38.8	2	21.5	3.15	430	V5U4B2
217		true	UPI00029C4C13	Bifunctional (P)ppGpp synthetase II/ guanosine-3',5'-bis pyrophosphate 3'-pyrophosphohydrolase OS=Cronobacter malonaticus OX=413503 GN=C3E80_11685 PE=3 SV=1	2	79.6	8.9	137	8	13.2	2.39	217	V5U4D8
58		true	UPI00015BA67E	30S ribosomal protein S2 OS=Cronobacter malonaticus OX=413503 GN=rpsB PE=3 SV=1	1	26.8	6.6	537.9	13	67.2	2.91	58	V5U4H3
61		true	UPI00015BAE13	ATP synthase subunit alpha OS=Cronobacter malonaticus OX=413503 GN=atpA PE=3 SV=1	1	55.2	5.9	525.2	19	50.1	3.07	61	V5U4K9
320		true	UPI00029BD547	Stringent starvation protein A OS=Cronobacter malonaticus OX=413503 GN=C3E80_10835 PE=3 SV=1	2	24.4	5.1	68	4	31.9	3.03	320	V5U4U9
124		true	UPI00015BA987	50S ribosomal protein L1 OS=Cronobacter malonaticus OX=413503 GN=rplA PE=3 SV=1	2	24.7	9.6	265.5	8	38.9	2.35	124	V5U503
39		true	UPI00029BAB2E	Cell shape-determining protein MreB OS=Cronobacter malonaticus OX=413503 GN=mreB PE=3 SV=1	3	45.6	6.2	628.3	15	36.9	2.83	39	V5U5A8

## Sheet: 1BII
Row	Subcelloc + BLAST	OK	UniParc	Protein	#Alt. Proteins	MW [kDa]	pI	Score	#Peptides	SC [%]	RMS90 [ppm]	Rank	Accession
180	not determined	true	UPI0003A39E34	Chromosomal replication initiator protein DnaA OS=Cronobacter dublinensis subsp. dublinensis LMG 23823 OX=1159554 GN=dnaA PE=3 SV=1	11	51.8	8.6	177.2	6	15.2	2.25	180	A0A0K2NWX1
132		true	UPI00015BA692	50S ribosomal protein L13 OS=Cronobacter dublinensis subsp. dublinensis LMG 23823 OX=1159554 GN=rplM PE=3 SV=1	2	16.1	9.8	241.6	7	50.7	2.48	132	A0A0K2NXW9
89		true	UPI00015BA646	ATP-dependent zinc metalloprotease FtsH OS=Cronobacter dublinensis subsp. dublinensis LMG 23823 OX=1159554 GN=hflB PE=3 SV=1	4	70.8	5.9	377.8	12	25.8	3.44	89	A0A0K2NXZ2
259		true	UPI0005182C5F	30S ribosomal protein S20 OS=Cronobacter dublinensis subsp. dublinensis LMG 23823 OX=1159554 GN=rpsT PE=3 SV=1	7	9.6	11.2	104.2	4	25.3	2.4	259	A0A0K2NYC4
357		true	UPI0002E875A0	Bifunctional aspartokinase/homoserine dehydrogenase OS=Cronobacter dublinensis subsp. dublinensis LMG 23823 OX=1159554 GN=thrA PE=3 SV=1	13	89	5.7	66.7	4	8.3	2.53	357	A0A0K2NYD8
409		true	UPI000173AB69	Ribosomal RNA large subunit methyltransferase E OS=Cronobacter dublinensis subsp. dublinensis LMG 23823 OX=1159554 GN=rrmJ PE=3 SV=1	3	23.3	9.3	51.9	2	10	5.7	409	A0A0K2NYI4
279		true	UPI00015BA5E9	UPF0294 protein AFK67_04200 OS=Cronobacter dublinensis subsp. dublinensis LMG 23823 OX=1159554 GN=AFK67_04200 PE=3 SV=1	8	28.8	9.5	94.9	2	9.6	1.7	279	A0A0K2NYW7
430		true	UPI000519444E	Ubiquinol oxidase subunit 2 OS=Cronobacter dublinensis subsp. dublinensis LMG 23823 OX=1159554 GN=AFK67_05045 PE=3 SV=1	9	34.8	7.8	45.8	2	8.3	5.42	430	A0A0K2NZG0
111		true	UPI0005188646	Glutamate 5-kinase OS=Cronobacter dublinensis subsp. dublinensis LMG 23823 OX=1159554 GN=proB PE=3 SV=1	7	39.3	6.2	306.2	5	22.1	3.48	111	A0A0K2NZL5
338		true	UPI000519D1BD	Succinate dehydrogenase flavoprotein subunit OS=Cronobacter dublinensis subsp. dublinensis LMG 23823 OX=1159554 GN=sdhA PE=3 SV=1	9	64.4	5.7	72	3	5.8	3.95	338	A0A0K2P040
260		true	UPI0003A6E27B	ATP-dependent RNA helicase RhlE OS=Cronobacter dublinensis subsp. dublinensis LMG 23823 OX=1159554 GN=rhlE PE=3 SV=1	4	51.1	10.1	104.1	5	17.1	3.31	260	A0A0K2P0A4
175		true	UPI0005193077	MltA-interacting protein MipA OS=Cronobacter dublinensis subsp. dublinensis LMG 23823 OX=1159554 GN=AFK67_08345 PE=3 SV=1	6	27.6	5.2	187.2	3	18.1	1.76	175	A0A0K2P178
416		true	UPI00031AD561	Tyrosine--tRNA ligase OS=Cronobacter dublinensis subsp. dublinensis LMG 23823 OX=1159554 GN=tyrS PE=3 SV=1	11	47.2	5.6	50.6	2	6.1	1.5	416	A0A0K2P1H1
544		true	UPI0005193BE6	Tryptophan synthase beta chain OS=Cronobacter dublinensis subsp. dublinensis LMG 23823 OX=1159554 GN=trpB PE=3 SV=1	9	43.2	5.7	23	2	7.1	3.87	544	A0A0K2P2F5
484		true	UPI00039A4D34	RNA chaperone ProQ OS=Cronobacter dublinensis subsp. dublinensis LMG 23823 OX=1159554 GN=proQ PE=3 SV=1	12	25.5	9.7	32.9	2	13.1	3.98	484	A0A0K2P2V3
461		true	UPI0005186DEE	Chemotaxis protein methyltransferase OS=Cronobacter dublinensis subsp. dublinensis LMG 23823 OX=1159554 GN=AFK67_12430 PE=4 SV=1	6	32.9	9.3	37.6	2	9.4	7.37	461	A0A0K2P389
363		true	UPI0002EE0045	L-serine dehydratase OS=Cronobacter dublinensis subsp. dublinensis LMG 23823 OX=1159554 GN=AFK67_11710 PE=3 SV=1	12	48.8	5.4	64.2	2	4.8	3.54	363	A0A0K2P3I1
413		true	UPI0003A23854	Glucose-6-phosphate 1-dehydrogenase OS=Cronobacter dublinensis subsp. dublinensis LMG 23823 OX=1159554 GN=zwf PE=3 SV=1	9	55.8	5.8	50.9	2	4.1	3.8	413	A0A0K2P3U2
456		true	UPI0005189CE5	Nucleoside permease OS=Cronobacter dublinensis subsp. dublinensis LMG 23823 OX=1159554 GN=AFK67_14645 PE=3 SV=1	6	42.7	8.8	38.4	3	9.6	5.27	456	A0A0K2P4G9
165		true	UPI0003A702DD	Chaperone protein ClpB OS=Cronobacter dublinensis subsp. dublinensis LMG 23823 OX=1159554 GN=clpB PE=3 SV=1	12	95.1	5.4	196	7	11.4	2.84	165	A0A0K2P4Z7
334		true	UPI0003A2BACA	Sulfate adenylyltransferase subunit 2 OS=Cronobacter dublinensis subsp. dublinensis LMG 23823 OX=1159554 GN=cysD PE=3 SV=1	4	35.1	6.8	73.7	2	9.3	2.16	334	A0A0K2P5D8
208		true	UPI000519D5B6	Biosynthetic arginine decarboxylase OS=Cronobacter dublinensis subsp. dublinensis LMG 23823 OX=1159554 GN=speA PE=3 SV=1	11	73.8	4.9	145.2	3	6.7	3.52	208	A0A0K2P6A2
118		true	UPI00015B9DC5	50S ribosomal protein L14 OS=Cronobacter dublinensis subsp. dublinensis LMG 23823 OX=1159554 GN=rplN PE=3 SV=1	1	13.5	10.4	273.1	6	44.7	1.36	118	A0A0K2P6L0
488		true	UPI000005A7F1	30S ribosomal protein S19 OS=Cronobacter dublinensis subsp. dublinensis LMG 23823 OX=1159554 GN=rpsS PE=3 SV=1	1	10.4	10.5	32.4	2	20.7	2.18	488	A0A0K2P6Q9
324		true	UPI0005780579	AmiB activator OS=Cronobacter dublinensis subsp. dublinensis LMG 23823 OX=1159554 GN=AFK67_20150 PE=4 SV=1	10	47.5	9.9	77.1	3	8	7.28	324	A0A0K2P7B3
346		true	UPI00020F2D8D	50S ribosomal protein L28 OS=Cronobacter dublinensis subsp. dublinensis LMG 23823 OX=1159554 GN=rpmB PE=3 SV=1	3	9	11.4	68.8	2	23.1	1.37	346	A0A0K2P7D3
386		true	UPI000399FFF0	Glucose-1-phosphate adenylyltransferase OS=Cronobacter dublinensis subsp. dublinensis LMG 23823 OX=1159554 GN=glgC PE=3 SV=1	11	47.8	5.7	56.5	2	8	2.55	386	A0A0K2P7I0
466		true	UPI0006ACFFD0	Replication protein RepA OS=Cronobacter dublinensis subsp. dublinensis LMG 23823 OX=1159554 GN=AFK67_21030 PE=4 SV=1	14	39.5	9.4	36	2	4.8	2.34	466	A0A0K2P895
177		true	UPI0002E3811C	Diguanylate phosphodiesterase OS=Cronobacter sakazakii OX=28141 GN=FZI41_21205 PE=4 SV=1	3	44.9	4.8	180.2	8	29.1	3.15	177	A0A222ZDH0
449		true	UPI0008FBCD97	Phosphate starvation-inducible protein PhoH OS=Cronobacter sakazakii OX=28141 GN=phoH PE=3 SV=1	11	38.9	9.4	41	2	9	4.16	449	A0A2S9U765
480		true	UPI00029C571C	Aerobic respiration control sensor protein OS=Cronobacter sakazakii OX=28141 GN=arcB PE=4 SV=1	12	87.9	5.2	33.3	2	2.7	5.97	480	A0A2S9U7U1
184		true	UPI00015BA640	Translation initiation factor IF-2 OS=Cronobacter sakazakii OX=28141 GN=infB PE=3 SV=1	10	98.6	5.8	173.2	9	13.2	2.75	184	A0A2S9U7U7
202		true	UPI0001722D4B	Polyribonucleotide nucleotidyltransferase OS=Cronobacter sakazakii OX=28141 GN=pnp PE=3 SV=1	7	76.9	5.2	153.2	4	8.9	2.54	202	A0A2S9U7Z3
335		true	UPI00020F16BD	Aspartate carbamoyltransferase OS=Cronobacter sakazakii OX=28141 GN=pyrB PE=3 SV=1	8	34.3	5.9	73.3	2	9	5.55	335	A0A2S9U832
351		true	UPI00025F6E1C	Arabinose 5-phosphate isomerase OS=Cronobacter sakazakii OX=28141 GN=kdsD PE=3 SV=1	6	35.1	5.9	67.7	3	12.5	4.11	351	A0A2S9U846
317		true	UPI00048ED62F	NADH-quinone oxidoreductase subunit B family protein OS=Cronobacter sakazakii OX=28141 GN=DC438_12400 PE=4 SV=1	5	27.9	6.2	78.9	3	22.7	4.12	317	A0A2S9U864
182		true	UPI00015BA449	Formate hydrogenlyase regulator HycA OS=Cronobacter sakazakii OX=28141 GN=hycA PE=4 SV=1	2	17.4	6	174.3	5	35.7	2.61	182	A0A2S9U898
7		true	UPI000170CCC4	DNA-directed RNA polymerase subunit beta OS=Cronobacter sakazakii OX=28141 GN=rpoB PE=3 SV=1	1	150.4	5.1	1966.5	49	42.3	2.25	7	A0A2S9U8Q2
42		true	UPI00029C3DAE	Flagellar hook-associated protein 1 OS=Cronobacter sakazakii OX=28141 GN=flgK PE=3 SV=1	4	58.5	4.7	607.4	14	39.9	3.19	42	A0A2S9U8V4
258		true	UPI00020F2EE5	3-oxoacyl-[acyl-carrier-protein] synthase 2 OS=Cronobacter sakazakii OX=28141 GN=fabF PE=3 SV=1	5	42.9	5.7	104.8	4	21.5	5.14	258	A0A2S9U8V5
371		true	UPI00020F354A	High frequency lysogenization protein HflD homolog OS=Cronobacter sakazakii OX=28141 GN=hflD PE=3 SV=1	7	22.5	9.4	61.9	3	16.3	3.26	371	A0A2S9U904
173		true	UPI00020F3331	UPF0229 protein AUN10_16025 OS=Cronobacter sakazakii OX=28141 GN=DC438_12905 PE=3 SV=1	3	49.5	6.9	190.6	8	26.5	2.7	173	A0A2S9U932
59		true	UPI00025F6BA9	Phosphoenolpyruvate synthase OS=Cronobacter sakazakii OX=28141 GN=DC438_12585 PE=3 SV=1	5	87.2	5	519.8	15	24.2	2.72	59	A0A2S9U982
109		true	UPI00015B9F6F	Polyphosphate kinase OS=Cronobacter sakazakii OX=28141 GN=ppk1 PE=3 SV=1	9	80.2	8.7	308.6	13	23	3.38	109	A0A2S9U9L4
350		true	UPI00015B9DF4	CDP-diacylglycerol--serine O-phosphatidyltransferase OS=Cronobacter sakazakii OX=28141 GN=pssA PE=3 SV=1	6	52.3	9.2	67.8	4	13.7	4.03	350	A0A2S9U9P5
188		true	UPI00029BB6BC	Protoheme IX biogenesis protein HemY OS=Cronobacter sakazakii OX=28141 GN=hemY PE=4 SV=1	5	45.1	9.1	167.1	5	12.6	2.88	188	A0A2S9U9Q2
171		true	UPI00015BA9B0	Probable protein kinase UbiB OS=Cronobacter sakazakii OX=28141 GN=ubiB PE=3 SV=1	10	63.3	7.7	193.4	7	14.1	3.48	171	A0A2S9U9T0
487		true	UPI0002E03415	UDP-N-acetyl-D-mannosaminuronic acid transferase OS=Cronobacter sakazakii OX=28141 GN=rffM PE=3 SV=1	5	27.8	9.7	32.6	2	12.2	4.85	487	A0A2S9U9T5
490		true	UPI00015BA056	Mannose-1-phosphate guanylyltransferase OS=Cronobacter sakazakii OX=28141 GN=cpsB PE=3 SV=1	10	53.4	5.2	31.8	2	5.8	2.34	490	A0A2S9UA07
230		true	UPI00015B9D44	Transcriptional regulator LrhA OS=Cronobacter sakazakii OX=28141 GN=lrhA PE=3 SV=1	3	34.7	5.2	126.1	3	12.2	4.09	230	A0A2S9UAF9
97		true	UPI00015B9D48	NADH-quinone oxidoreductase subunit C/D OS=Cronobacter sakazakii OX=28141 GN=nuoC PE=3 SV=1	1	69.2	6	363.3	11	22.2	2.42	97	A0A2S9UAG0
337		true	UPI00015B9D3D	Acetate kinase OS=Cronobacter sakazakii OX=28141 GN=ackA PE=3 SV=1	12	43.2	5.9	72.3	3	13.5	4.4	337	A0A2S9UAH1
11		true	UPI00020F2F57	Phosphate acetyltransferase OS=Cronobacter sakazakii OX=28141 GN=pta PE=3 SV=1	1	77	5.4	1563.1	32	50.8	2.52	11	A0A2S9UAI7
355		true	UPI00015B9E5B	Na/Pi cotransporter family protein OS=Cronobacter sakazakii OX=28141 GN=FZI36_20535 PE=4 SV=1	10	59.3	8.2	67.1	2	6.1	7.03	355	A0A2S9UAS7
213		true	UPI000518D7B0	Long-chain fatty acid transport protein OS=Cronobacter sakazakii OX=28141 GN=fadL PE=3 SV=1	4	49.2	5	142.3	3	10.6	3.41	213	A0A2S9UAU0
81		true	UPI00015B9EF8	UvrABC system protein A OS=Cronobacter sakazakii OX=28141 GN=uvrA PE=3 SV=1	2	103.9	6.2	415.5	17	22.3	2.93	81	A0A2S9UAY1
319		true	UPI00015B9D91	Citrate (pro-3S)-lyase subunit beta OS=Cronobacter sakazakii OX=28141 GN=citE PE=3 SV=1	1	31.8	5.3	78.8	4	22	4.21	319	A0A2S9UBH8
41		true	UPI00025F6DBE	Outer membrane channel protein TolC OS=Cronobacter sakazakii OX=28141 GN=tolC PE=3 SV=1	3	53.4	5.5	614.8	16	41	2.91	41	A0A2S9UBK9
235		true	UPI00020F21DF	DNA topoisomerase 4 subunit B OS=Cronobacter sakazakii OX=28141 GN=parE PE=3 SV=1	9	70	5.7	124.7	4	9	4.65	235	A0A2S9UBL8
321		true	UPI00025F65C9	Bifunctional protein Aas OS=Cronobacter sakazakii OX=28141 GN=aas PE=3 SV=1	12	79.9	9.4	78.3	3	4.7	3.67	321	A0A2S9UBW7
395		true	UPI00015B9C36	GTP diphosphokinase OS=Cronobacter sakazakii OX=28141 GN=relA PE=3 SV=1	4	84.1	6.2	54.7	2	3.9	4.59	395	A0A2S9UBZ0
143		true	UPI00015BACC1	Type VI secretion system ATPase TssH OS=Cronobacter sakazakii OX=28141 GN=tssH PE=3 SV=1	6	95.3	5.3	226.2	8	12.3	3.55	143	A0A2S9UC54
529		true	UPI00048ED6C1	Bifunctional protein GlmU OS=Cronobacter sakazakii OX=28141 GN=glmU PE=3 SV=1	6	49.1	6.1	25.5	3	6.8	5.57	529	A0A2S9UCE1
25		true	UPI00029BDF3D	Glycerol kinase OS=Cronobacter sakazakii OX=28141 GN=glpK PE=3 SV=1	1	56.4	5.6	835.4	24	55.6	2.68	25	A0A2S9UCM1
264		true	UPI00029BAD68	Acetylornithine deacetylase OS=Cronobacter sakazakii OX=28141 GN=argE PE=3 SV=1	8	42.1	5.5	101.6	4	14.6	3.47	264	A0A2S9UCP5
219		true	UPI00015BA5B5	ATP-dependent endonuclease OS=Cronobacter sakazakii OX=28141 GN=FZI36_09105 PE=4 SV=1	3	63.5	9.3	135.6	4	10.7	3.88	219	A0A2S9UDE9
360		true	UPI00029BBDB5	Aminotransferase OS=Cronobacter sakazakii OX=28141 GN=DC438_13910 PE=3 SV=1	10	43.4	5.6	65.2	2	5.8	3.41	360	A0A2S9UDJ3
227		true	UPI00029C69E5	Catabolite repressor/activator OS=Cronobacter sakazakii OX=28141 GN=cra PE=4 SV=1	6	38	6.7	126.9	6	25.4	2.55	227	A0A2S9UE66
286		true	UPI00025F6979	UDP-N-acetylglucosamine--N-acetylmuramyl-(pentapeptide) pyrophosphoryl-undecaprenol N-acetylglucosamine transferase OS=Cronobacter sakazakii OX=28141 GN=murG PE=3 SV=1	4	37.9	9.9	91.3	7	20.8	3.81	286	A0A2S9UE76
204		true	UPI00015BA70C	ABC transporter ATP-binding protein OS=Cronobacter sakazakii OX=28141 GN=FZI36_16310 PE=4 SV=1	7	34.8	8.5	152.3	9	31.8	4.54	204	A0A2S9UEA7
49		true	UPI00020F1A59	Glutamate-1-semialdehyde 2,1-aminomutase OS=Cronobacter sakazakii OX=28141 GN=hemL PE=3 SV=1	1	45.4	5	574.5	12	35.4	1.97	49	A0A2S9UED2
156		true	UPI00020F1A54	Periplasmic serine endoprotease DegP-like OS=Cronobacter sakazakii OX=28141 GN=degP PE=3 SV=1	2	49.1	8.3	210.1	5	22.3	3.06	156	A0A2S9UEE7
88		true	UPI00029C6B22	Methionine import ATP-binding protein MetN OS=Cronobacter sakazakii OX=28141 GN=metN PE=3 SV=1	7	37.7	5.8	380	7	31.8	3.52	88	A0A2S9UEG5
308		true	UPI00020F2F36	LPS-assembly lipoprotein LptE OS=Cronobacter sakazakii OX=28141 GN=lptE PE=3 SV=1	3	21.6	8	82.7	2	15.7	3.4	308	A0A2S9UF21
278		true	UPI00015BA1DA	Helix-turn-helix domain-containing protein OS=Cronobacter sakazakii OX=28141 GN=FZH93_14940 PE=4 SV=1	5	31.3	8.9	95.1	3	14	3.85	278	A0A2S9UFY6
176		true	UPI00015BA9C1	Glutamine synthetase OS=Cronobacter sakazakii OX=28141 GN=glnA PE=3 SV=1	1	51.8	5.3	181.4	5	19.8	3.86	176	A0A2S9UGP4
300		true	UPI00020F263B	Probable GTP-binding protein EngB OS=Cronobacter sakazakii OX=28141 GN=engB PE=3 SV=1	3	23.3	8.9	87	3	21.8	2.39	300	A0A2S9UGS7
280		true	UPI00029C77B7	Aconitate hydratase OS=Cronobacter sakazakii OX=28141 GN=acnA PE=3 SV=1	11	97.2	5.3	94.5	2	2.8	4.14	280	A0A2S9UH14
58		true	UPI00029C4298	KR domain-containing protein OS=Cronobacter sakazakii OX=28141 GN=DC438_11575 PE=4 SV=1	3	35.9	9.2	525.1	13	48.2	3.2	58	A0A2S9UHU7
113		true	UPI00020F2B1D	Protein translocase subunit SecD OS=Cronobacter sakazakii OX=28141 GN=secD PE=3 SV=1	6	66.6	7.7	298.2	12	24.7	3.87	113	A0A2S9UIL6
358		true	UPI00015BA8C2	Methionine import ATP-binding protein MetN OS=Cronobacter sakazakii OX=28141 GN=metN PE=3 SV=1	10	37.5	6.9	66.3	2	9.1	5.04	358	A0A2S9UIS6
61		true	UPI000283FA38	Pyruvate kinase OS=Cronobacter muytjensii OX=413501 GN=pyk PE=3 SV=1	7	51.4	6	512.3	12	37.5	3.19	61	A0A2T7AKP2
10		true	UPI0003AA220A	Elongation factor G OS=Cronobacter muytjensii OX=413501 GN=fusA PE=3 SV=1	4	77.6	5.2	1628.9	28	48.7	2.15	10	A0A2T7ALA2
32		true	UPI000948E211	Formate C-acetyltransferase OS=Cronobacter muytjensii OX=413501 GN=pflB PE=3 SV=1	2	85.1	5.7	743.3	22	39.5	2.6	32	A0A2T7AMI5
294		true	UPI000948ED07	Asparagine--tRNA ligase OS=Cronobacter muytjensii OX=413501 GN=asnS PE=3 SV=1	9	52.5	5.1	89.7	4	11.4	4.94	294	A0A2T7AMP0
373		true	UPI000948AFF6	Ribosomal RNA large subunit methyltransferase I OS=Cronobacter muytjensii OX=413501 GN=rlmI PE=3 SV=1	12	44.2	7	61.4	2	6.8	4.83	373	A0A2T7AMP3
361		true	UPI000948F027	Macrolide transporter subunit MacA OS=Cronobacter muytjensii OX=413501 GN=AUN14_17085 PE=3 SV=1	12	40.6	9.2	64.7	2	6.8	7.49	361	A0A2T7ANK9
239		true	UPI000283F919	Trk system potassium uptake protein TrkA OS=Cronobacter muytjensii OX=413501 GN=AUN14_16090 PE=4 SV=1	5	50.4	5.5	121.6	4	13.5	3.29	239	A0A2T7AQ12
256		true	UPI000283F91F	50S ribosomal protein L6 OS=Cronobacter muytjensii OX=413501 GN=rplF PE=3 SV=1	3	18.9	9.7	105.2	4	28.2	4.18	256	A0A2T7AQ35
69		true	UPI000283FA5C	Elongation factor 4 OS=Cronobacter muytjensii OX=413501 GN=lepA PE=3 SV=1	9	66.4	5.2	479.4	10	21.5	2.68	69	A0A2T7AQ86
296		true	UPI000283F8EF	Dual-specificity RNA methyltransferase RlmN OS=Cronobacter muytjensii OX=413501 GN=rlmN PE=3 SV=1	5	43.3	6.6	89.3	4	11.9	4.35	296	A0A2T7AQB5
309		true	UPI000283F8EC	Histidine--tRNA ligase OS=Cronobacter muytjensii OX=413501 GN=hisS PE=3 SV=1	11	47.1	5.5	82.5	5	13.7	3.71	309	A0A2T7AQD5
268		true	UPI000283FAB7	50S ribosomal protein L10 OS=Cronobacter muytjensii OX=413501 GN=rplJ PE=3 SV=1	4	17.7	9	99.7	2	17.6	4.08	268	A0A2T7AQN2
166		true	UPI000283F786	Cell division inhibitor MinD OS=Cronobacter muytjensii OX=413501 GN=minD PE=3 SV=1	5	29.6	5.2	195.5	7	34.8	3.18	166	A0A2T7AQT3
186		true	UPI000283F8C4	EIIAB-Man OS=Cronobacter muytjensii OX=413501 GN=AUN14_14685 PE=4 SV=1	9	34.8	5.9	170.7	4	14.7	4.09	186	A0A2T7AQU1
240		true	UPI0003A85652	Peptidoglycan D,D-transpeptidase FtsI OS=Cronobacter muytjensii OX=413501 GN=ftsI PE=3 SV=1	3	63.9	9.6	121.5	4	10.6	5.86	240	A0A2T7AR68
340		true	UPI000577A18D	Acetolactate synthase OS=Cronobacter muytjensii OX=413501 GN=AUN14_13520 PE=3 SV=1	3	62.7	5.6	70.7	3	8.2	5.2	340	A0A2T7AR86
460		true	UPI00039EFB38	Ribosomal RNA small subunit methyltransferase A OS=Cronobacter muytjensii OX=413501 GN=ksgA PE=3 SV=1	4	30.4	8.9	37.6	2	11.4	2.81	460	A0A2T7AR99
251		true	UPI0002840323	Phosphoglycerate kinase OS=Cronobacter muytjensii OX=413501 GN=pgk PE=3 SV=1	8	41.3	5.1	108.5	4	16.5	3.6	251	A0A2T7ARW2
374		true	UPI000948BC4D	Membrane-bound lytic murein transglycosylase A OS=Cronobacter muytjensii OX=413501 GN=AUN14_12470 PE=4 SV=1	6	40.1	9.2	61.1	3	20	3.45	374	A0A2T7ARY6
339		true	UPI000283FC86	Outer membrane protein assembly factor BamE OS=Cronobacter muytjensii OX=413501 GN=AUN14_12200 PE=4 SV=1	7	12.5	8.5	72	2	27.2	2.43	339	A0A2T7AS51
452		true	UPI000283FA21	Pyruvate kinase OS=Cronobacter muytjensii OX=413501 GN=AUN14_12455 PE=3 SV=1	8	50.7	5.8	39.6	2	8.9	3.46	452	A0A2T7AS88
327		true	UPI000948AD2B	Cell division protein FtsX OS=Cronobacter muytjensii OX=413501 GN=AUN14_11865 PE=3 SV=1	8	38.5	9.1	76	2	6	3.78	327	A0A2T7ASQ8
441		true	UPI0003A8E5AB	UDP-N-acetylglucosamine 1-carboxyvinyltransferase OS=Cronobacter muytjensii OX=413501 GN=murA PE=3 SV=1	6	44.7	5.6	43.4	3	8.6	4.54	441	A0A2T7ASV9
600		true	UPI00094891BF	ATP-dependent RNA helicase RhlB OS=Cronobacter muytjensii OX=413501 GN=rhlB PE=3 SV=1	9	47	7	14.1	2	5.5	2.04	600	A0A2T7ASY4
174		true	UPI000283F300	Oligopeptide ABC transporter ATP-binding protein OppF OS=Cronobacter muytjensii OX=413501 GN=AUN14_09465 PE=4 SV=1	4	37.2	7.6	189.9	4	20.4	4.35	174	A0A2T7ATN6
226		true	UPI00039F2F4F	Pseudouridine synthase OS=Cronobacter muytjensii OX=413501 GN=AUN14_09575 PE=3 SV=1	12	40.6	10.9	127.1	4	14.8	3.22	226	A0A2T7ATP8
345		true	UPI000283F18B	Peptide ABC transporter ATP-binding protein SapF OS=Cronobacter muytjensii OX=413501 GN=AUN14_09715 PE=4 SV=1	6	30.5	9.7	69	2	7.5	3.13	345	A0A2T7ATS0
439		true	UPI000283F467	UTP--glucose-1-phosphate uridylyltransferase OS=Cronobacter muytjensii OX=413501 GN=galU PE=3 SV=1	9	32.8	5.2	43.5	2	7.9	2.87	439	A0A2T7ATS1
405		true	UPI000283F18A	Peptide ABC transporter ATP-binding protein SapD OS=Cronobacter muytjensii OX=413501 GN=AUN14_09720 PE=4 SV=1	8	37.7	9	52.7	2	8.2	4.78	405	A0A2T7ATT3
310		true	UPI0009489C92	Diacetyl reductase [(S)-acetoin forming] OS=Cronobacter muytjensii OX=413501 GN=AUN14_09105 PE=3 SV=1	7	26.7	5.1	81.9	3	18.4	4.55	310	A0A2T7AU09
336		true	UPI000283F31B	Phospholipid-binding lipoprotein MlaA OS=Cronobacter muytjensii OX=413501 GN=AUN14_09220 PE=3 SV=1	6	28	4.8	72.9	4	19.9	2.74	336	A0A2T7AU27
500		true	UPI000283F6B0	RNA polymerase sigma factor RpoD OS=Cronobacter muytjensii OX=413501 GN=rpoD PE=3 SV=1	5	70.3	4.7	30.6	2	3.9	4.02	500	A0A2T7AU69
134		true	UPI0003A9082F	Bifunctional protein HldE OS=Cronobacter muytjensii OX=413501 GN=hldE PE=3 SV=1	10	50.9	5.2	236.5	7	20.4	2.63	134	A0A2T7AU81
252		true	UPI0009488EC7	ATP-dependent helicase OS=Cronobacter muytjensii OX=413501 GN=AUN14_07715 PE=4 SV=1	12	66.3	8.2	108.4	2	5.3	4.36	252	A0A2T7AUV0
518		true	UPI000948A496	Gamma-glutamyl phosphate reductase OS=Cronobacter turicensis OX=413502 GN=proA PE=3 SV=1	6	45	5.8	27.3	2	10.8	4.05	518	A0A2T7AVI3
121		true	UPI00028401F9	ATP-dependent 6-phosphofructokinase OS=Cronobacter muytjensii OX=413501 GN=pfkA PE=3 SV=1	3	35	5.9	268.3	14	42.8	3.44	121	A0A2T7AVN5
302		true	UPI0003AA3ECD	EIICB-Glc OS=Cronobacter muytjensii OX=413501 GN=AUN14_05885 PE=4 SV=1	3	50.6	8.7	85.2	3	6.5	4.25	302	A0A2T7AWJ2
37		true	UPI000948A65E	NAD(P)/FAD-dependent oxidoreductase OS=Cronobacter muytjensii OX=413501 GN=AUN14_05845 PE=4 SV=1	4	47.3	9.2	667.6	20	44.2	3.16	37	A0A2T7AWN0
311		true	UPI000948A891	SelB translation factor OS=Cronobacter turicensis OX=413502 GN=BS411_20830 PE=4 SV=1	5	67.8	6.6	80.8	5	11.1	4.85	311	A0A2T7AXD5
297		true	UPI0002D91EA8	Formate dehydrogenase-N subunit alpha OS=Cronobacter turicensis OX=413502 GN=fdnG PE=3 SV=1	3	112.3	7.1	88.6	3	4	1.75	297	A0A2T7AXE3
193		true	UPI000948CA25	Alpha-galactosidase OS=Cronobacter turicensis OX=413502 GN=BS411_20910 PE=3 SV=1	6	79.6	5.9	163.1	6	9.1	2.1	193	A0A2T7AXI1
26		true	UPI000948D691	Flagellin OS=Cronobacter muytjensii OX=413501 GN=AUN14_03990 PE=3 SV=1	9	29.1	5	832.3	12	51.3	2.03	26	A0A2T7AXR3
151		true	UPI000283FECF	Flagellar motor switch protein FliM OS=Cronobacter muytjensii OX=413501 GN=AUN14_03900 PE=3 SV=1	7	37.9	5.4	217.1	6	25.1	2.46	151	A0A2T7AXR6
233		true	UPI000283FECB	H(+)-transporting two-sector ATPase OS=Cronobacter muytjensii OX=413501 GN=fliI PE=3 SV=1	7	49.2	5.8	125.7	6	15.1	2.65	233	A0A2T7AXS4
285		true	UPI0009490713	UvrABC system protein C OS=Cronobacter muytjensii OX=413501 GN=uvrC PE=3 SV=1	10	68.4	9.1	91.4	2	3.3	3.28	285	A0A2T7AXU8
330		true	UPI00094900FB	Trehalose-6-phosphate synthase OS=Cronobacter muytjensii OX=413501 GN=AUN14_04185 PE=3 SV=1	12	53.7	5.9	75.3	2	4.2	3.72	330	A0A2T7AXW8
217		true	UPI0009490587	Replicative DNA helicase OS=Cronobacter muytjensii OX=413501 GN=AUN14_02575 PE=3 SV=1	5	52.5	4.9	137.2	4	13.9	4.19	217	A0A2T7AYF4
535		true	UPI000283F350	Protein HflC OS=Cronobacter muytjensii OX=413501 GN=AUN14_02955 PE=3 SV=1	5	37.5	6	24.1	2	9.6	3.18	535	A0A2T7AYH6
62		true	UPI0003AAF275	Adenylosuccinate synthetase OS=Cronobacter muytjensii OX=413501 GN=purA PE=3 SV=1	6	47.2	5.2	506.4	15	41.7	2.75	62	A0A2T7AYI9
312		true	UPI000283F4BB	60 kDa chaperonin OS=Cronobacter muytjensii OX=413501 GN=groL PE=3 SV=1	4	57.3	4.8	80.1	2	9.9	4.69	312	A0A2T7AYJ0
201		true	UPI00094918C0	23S rRNA (guanosine-2'-O-)-methyltransferase RlmB OS=Cronobacter muytjensii OX=413501 GN=rlmB PE=3 SV=1	2	26.3	6.2	154.1	4	25.9	4.34	201	A0A2T7AYL8
401		true	UPI000948FCB8	Sugar ABC transporter ATP-binding protein OS=Cronobacter muytjensii OX=413501 GN=AUN14_03210 PE=4 SV=1	10	55	6.8	53.5	2	5	5.78	401	A0A2T7AYN8
445		true	UPI000948AE7A	ABC transporter ATP-binding protein OS=Cronobacter turicensis OX=413502 GN=BS411_20110 PE=4 SV=1	15	62.8	5.2	41.8	2	3.6	4.31	445	A0A2T7AYR9
375		true	UPI000948B863	Putative acyl-CoA thioester hydrolase OS=Cronobacter turicensis OX=413502 GN=BS411_19985 PE=4 SV=1	12	47	7.7	60.7	2	5.7	2.37	375	A0A2T7AYS4
566		true	UPI000948F02F	UvrABC system protein B OS=Cronobacter turicensis OX=413502 GN=uvrB PE=3 SV=1	6	76.1	5.2	18.7	2	3	2.77	566	A0A2T7AYT4
384		true	UPI000283FC52	Protein QmcA OS=Cronobacter muytjensii OX=413501 GN=AUN14_01160 PE=3 SV=1	7	33.8	5.5	57.1	2	8.2	4.06	384	A0A2T7AZ58
263		true	UPI000283FF74	ROK family transcriptional regulator OS=Cronobacter muytjensii OX=413501 GN=AUN14_01660 PE=3 SV=1	6	44.6	8.6	101.8	3	9.4	3.73	263	A0A2T7AZA7
197		true	UPI0003A2D08D	tRNA-2-methylthio-N(6)-dimethylallyladenosine synthase OS=Cronobacter muytjensii OX=413501 GN=miaB PE=3 SV=1	4	53.5	5.3	157	6	18.8	4.08	197	A0A2T7AZD5
241		true	UPI0003AB3DE4	Citrate synthase OS=Cronobacter muytjensii OX=413501 GN=gltA PE=3 SV=1	7	48.2	5.9	118.7	4	8.6	2.41	241	A0A2T7AZF2
223		true	UPI00028400EE	Oxoglutarate dehydrogenase (succinyl-transferring) OS=Cronobacter muytjensii OX=413501 GN=AUN14_01860 PE=4 SV=1	9	105	6.1	128.9	6	8.8	2.63	223	A0A2T7AZG7
70		true	UPI000948F3B4	Ribonuclease R OS=Cronobacter turicensis OX=413502 GN=rnr PE=3 SV=1	7	93.6	8.3	472.5	22	33.7	2.91	70	A0A2T7B046
276		true	UPI000948A77A	UPF0265 protein BS411_17745 OS=Cronobacter turicensis OX=413502 GN=BS411_17745 PE=3 SV=1	5	13.2	8.8	96.9	2	25.9	3.29	276	A0A2T7B1H6
207		true	UPI0002D803CA	Flagellar motor switch protein FliG OS=Cronobacter turicensis OX=413502 GN=BS411_16670 PE=3 SV=1	6	37.7	4.8	146.3	4	13.8	4.02	207	A0A2T7B1N3
431		true	UPI0009491678	AMP-dependent synthetase OS=Cronobacter turicensis OX=413502 GN=BS411_16865 PE=4 SV=1	9	51.2	6	45.7	2	5.1	3.1	431	A0A2T7B1R4
323		true	UPI0009491DBD	KR domain-containing protein OS=Cronobacter turicensis OX=413502 GN=BS411_16850 PE=4 SV=1	5	26.8	5.5	77.5	2	11.3	3.71	323	A0A2T7B1R5
332		true	UPI000948CAB2	DUF1722 domain-containing protein OS=Cronobacter turicensis OX=413502 GN=BS411_16130 PE=4 SV=1	8	36.7	8.7	74.7	3	11	3.31	332	A0A2T7B2B1
266		true	UPI00029B9E6F	Cof-type HAD-IIB family hydrolase OS=Cronobacter turicensis OX=413502 GN=BS411_16405 PE=4 SV=1	9	29.9	5	100	2	8.1	2.62	266	A0A2T7B2G6
448		true	UPI000948F78B	Cupin domain-containing protein OS=Cronobacter turicensis OX=413502 GN=BS411_15130 PE=4 SV=1	10	42.3	4.6	41.4	3	10.2	3.78	448	A0A2T7B2V3
342		true	UPI0005180A81	Outer membrane lipoprotein Blc OS=Cronobacter turicensis OX=413502 GN=BS411_14430 PE=3 SV=1	10	20	9.6	70.1	4	23.7	3.77	342	A0A2T7B399
428		true	UPI0005A53A89	Formate transporter FocA OS=Cronobacter turicensis OX=413502 GN=BS411_13400 PE=3 SV=1	6	30.9	7.1	46.2	2	8.1	4.4	428	A0A2T7B3G6
178		true	UPI000948E588	Dihydroorotate dehydrogenase (quinone) OS=Cronobacter turicensis OX=413502 GN=pyrD PE=3 SV=1	6	36.7	8.2	180	7	23.5	2.72	178	A0A2T7B3K8
232		true	UPI0009490B42	L-threonine dehydratase OS=Cronobacter turicensis OX=413502 GN=ilvA PE=3 SV=1	4	55.9	5.9	125.7	6	18.3	5.11	232	A0A2T7B4J2
198		true	UPI0009490BCB	HTH-type transcriptional regulator CysB OS=Cronobacter turicensis OX=413502 GN=BS411_11740 PE=3 SV=1	4	36.1	6.6	156.3	5	21.3	2.55	198	A0A2T7B599
418		true	UPI000948E054	LysR family transcriptional regulator OS=Cronobacter turicensis OX=413502 GN=BS411_09605 PE=3 SV=1	6	32.1	6.3	48.5	3	10.3	3.73	418	A0A2T7B636
328		true	UPI000948E39E	Inosine/guanosine kinase OS=Cronobacter turicensis OX=413502 GN=BS411_08685 PE=4 SV=1	6	48.4	5.7	76	2	5.3	4.24	328	A0A2T7B6D6
269		true	UPI000948E792	DNA polymerase III subunit gamma/tau OS=Cronobacter turicensis OX=413502 GN=dnaX PE=3 SV=1	8	71.6	6.2	98.6	3	6.3	5.39	269	A0A2T7B6G8
79		true	UPI00029BC532	Enolase OS=Cronobacter turicensis OX=413502 GN=eno PE=3 SV=1	8	45.5	5.2	424.3	8	29.9	3.23	79	A0A2T7B6P3
234		true	UPI000948BC5D	Ribosomal RNA large subunit methyltransferase M OS=Cronobacter turicensis OX=413502 GN=rlmM PE=3 SV=1	7	41.8	7	125.3	3	9.8	3.19	234	A0A2T7B6S1
510		true	UPI000948D714	Single-stranded-DNA-specific exonuclease RecJ OS=Cronobacter turicensis OX=413502 GN=BS411_07080 PE=3 SV=1	6	62.8	5.5	29.3	2	4.3	3.91	510	A0A2T7B6Z5
129		true	UPI000948CDC1	GTPase OS=Cronobacter turicensis OX=413502 GN=BS411_07735 PE=3 SV=1	8	35.5	4.7	247.3	5	19.9	3.31	129	A0A2T7B7A7
393		true	UPI0009490F59	Cytoplasmic trehalase OS=Cronobacter turicensis OX=413502 GN=treF PE=3 SV=1	9	62.9	5.3	55.1	2	5.1	3.26	393	A0A2T7B7M3
349		true	UPI000948929F	Nucleoside-specific channel-forming protein Tsx OS=Cronobacter turicensis OX=413502 GN=BS411_03770 PE=3 SV=1	9	33.1	5.6	67.8	2	9.6	3.03	349	A0A2T7B992
221		true	UPI000948B142	Molecular chaperone HscC OS=Cronobacter turicensis OX=413502 GN=BS411_03880 PE=3 SV=1	6	62.3	5	131.3	5	12.5	3.95	221	A0A2T7B9A6
368		true	UPI000948FC98	Threonine synthase OS=Cronobacter turicensis OX=413502 GN=BS411_03170 PE=3 SV=1	7	47.2	5.1	63.2	3	11	5.1	368	A0A2T7B9Z0
521		true	UPI00029BC60F	Histidine kinase OS=Cronobacter turicensis OX=413502 GN=BS411_01735 PE=4 SV=1	5	38.5	5.7	26.8	2	5.7	5.61	521	A0A2T7BB40
246		true	UPI000B9467D0	Glucans biosynthesis protein G OS=Cronobacter sakazakii OX=28141 GN=mdoG PE=3 SV=1	7	57.9	8.3	112.5	8	23.3	3.32	246	A0A347M8L7
205		true	UPI00048C6743	Poly(A) polymerase I OS=Cronobacter sakazakii OX=28141 GN=pcnB PE=3 SV=1	4	54.6	9.6	151.6	5	12.1	3.22	205	A0A347MKY6
505		true	UPI00029BF19D	ATP-dependent protease ATPase subunit HslU OS=Cronobacter universalis NCTC 9529 OX=1074000 GN=hslU PE=3 SV=1	8	49.7	5.1	30.1	2	5.2	3.22	505	A0A376DWL6
222		true	UPI000ABB7D94	Soluble pyridine nucleotide transhydrogenase OS=Cronobacter universalis NCTC 9529 OX=1074000 GN=sthA PE=3 SV=1	3	52.4	6.2	130.3	2	6.5	5.4	222	A0A376DWW8
271		true	UPI000577B67E	Magnesium transport protein CorA OS=Cronobacter universalis NCTC 9529 OX=1074000 GN=corA_1 PE=3 SV=1	4	36.5	4.7	98.4	4	21.2	4.64	271	A0A376DY53
93		true	UPI00029C1355	Probable cytosol aminopeptidase OS=Cronobacter universalis NCTC 9529 OX=1074000 GN=pepA PE=3 SV=1	3	54.8	6.6	371.6	11	34.4	2.52	93	A0A376DZZ0
167		true	UPI00029C3358	RNA polymerase-associated protein RapA OS=Cronobacter universalis NCTC 9529 OX=1074000 GN=rapA PE=3 SV=1	7	109.7	5.1	195.4	7	8.9	3.64	167	A0A376E132
541		true	UPI00029C5240	EAL domain OS=Cronobacter universalis NCTC 9529 OX=1074000 GN=NCTC9529_00946 PE=4 SV=1	6	46.5	5.7	23.4	2	4.4	2.6	541	A0A376E3D3
255		true	UPI00029C7AA0	2-dehydropantoate 2-reductase OS=Cronobacter universalis NCTC 9529 OX=1074000 GN=panE PE=3 SV=1	8	33.8	6.3	105.8	2	11.5	4.58	255	A0A376E3H5
299		true	UPI00029C63D9	Acetyl-coenzyme A carboxylase carboxyl transferase subunit alpha OS=Cronobacter universalis NCTC 9529 OX=1074000 GN=accA PE=3 SV=1	4	35.3	5.6	87.2	3	16.6	4.3	299	A0A376E3N9
262		true	UPI000576AADE	Nuclease SbcCD subunit D OS=Cronobacter universalis NCTC 9529 OX=1074000 GN=sbcD PE=3 SV=1	9	45	5.2	102.6	2	9.4	2.83	262	A0A376E3R5
150		true	UPI00057755B9	Asparagine synthase (glutamine-hydrolyzing) OS=Cronobacter universalis NCTC 9529 OX=1074000 GN=asnB PE=3 SV=1	3	62.4	5.7	218.9	7	20.2	2.86	150	A0A376E4Z3
443		true	UPI00029BDFC9	Ribosomal protein S12 methylthiotransferase RimO OS=Cronobacter universalis NCTC 9529 OX=1074000 GN=rimO PE=3 SV=1	10	49	5.2	42.9	2	5.7	4.67	443	A0A376E6Q8
144		true	UPI00029C2AFB	DNA protection during starvation protein OS=Cronobacter universalis NCTC 9529 OX=1074000 GN=dps PE=3 SV=1	4	18.6	5.5	225	5	32.9	3.92	144	A0A376E894
13		true	UPI00029C0B35	Outer membrane protein A OS=Cronobacter universalis NCTC 9529 OX=1074000 GN=ompA PE=3 SV=1	3	38.4	5	1451.1	19	62	2.16	13	A0A376E8V6
539		true	UPI000576A6B2	DNA topoisomerase 3 OS=Cronobacter universalis NCTC 9529 OX=1074000 GN=topB PE=3 SV=1	4	72.8	8.9	23.6	2	6.2	4.44	539	A0A376EAT6
195		true	UPI00029BA1F6	Putative phosphoenolpyruvate synthase regulatory protein OS=Cronobacter universalis NCTC 9529 OX=1074000 GN=ydiA PE=3 SV=1	1	31.4	6.3	159.8	4	18.8	2.64	195	A0A376EAZ8
381		true	UPI0005779538	Glyceraldehyde-3-phosphate dehydrogenase OS=Cronobacter universalis NCTC 9529 OX=1074000 GN=gapA PE=3 SV=1	7	35.6	6.3	58.7	4	19.3	3.74	381	A0A376EC73
369		true	UPI00029B9F56	Universal stress protein E OS=Cronobacter universalis NCTC 9529 OX=1074000 GN=uspE PE=4 SV=1	3	36	5.2	62.8	2	10.1	3.67	369	A0A376EE27
136		true	UPI000576BC58	Cyclic di-GMP phosphodiesterase Gmr OS=Cronobacter universalis NCTC 9529 OX=1074000 GN=gmr PE=4 SV=1	1	74	5.7	232.5	8	16.1	2.51	136	A0A376EJ16
14		true	UPI00029BF7FB	Flagellar hook-associated protein 2 OS=Cronobacter universalis NCTC 9529 OX=1074000 GN=fliD PE=3 SV=1	1	49.3	7.7	1283.4	17	50.6	2.42	14	A0A376EL00
245		true	UPI00029BD212	SpoVR family protein OS=Cronobacter universalis NCTC 9529 OX=1074000 GN=NCTC9529_02376 PE=4 SV=1	6	61.9	5.6	112.9	3	7.5	2.18	245	A0A376EL11
315		true	UPI000577E63C	Formate-dependent phosphoribosylglycinamide formyltransferase OS=Cronobacter universalis NCTC 9529 OX=1074000 GN=purT PE=3 SV=1	5	41.9	5	79.3	3	10.2	4.06	315	A0A376ELS2
415		true	UPI0005767163	Ferritin OS=Cronobacter universalis NCTC 9529 OX=1074000 GN=ftnA_1 PE=3 SV=1	2	18.5	4.8	50.8	2	21.1	3.33	415	A0A376EM75
228		true	UPI00029C30EA	Ribonucleoside-diphosphate reductase OS=Cronobacter universalis NCTC 9529 OX=1074000 GN=nrdA PE=3 SV=1	6	85.7	5.7	126.6	4	7.6	3.89	228	A0A376END8
199		true	UPI000E088064	Methyl-accepting chemotaxis protein 3 OS=Cronobacter universalis NCTC 9529 OX=1074000 GN=mcp3 PE=4 SV=1	2	71.2	6.4	155.7	5	8.5	3.09	199	A0A376ERP6
289		true	UPI00029BBE06	Autonomous glycyl radical cofactor OS=Cronobacter universalis NCTC 9529 OX=1074000 GN=grcA PE=3 SV=1	3	14.5	5.2	90.7	2	23.6	2.53	289	A0A376ESK4
154		true	UPI000576C41C	Uncharacterized conserved protein OS=Cronobacter universalis NCTC 9529 OX=1074000 GN=NCTC9529_03057 PE=4 SV=1	9	97.2	6.2	211.7	6	10.5	3.92	154	A0A376ET60
292		true	UPI000577911F	Membrane-bound lytic murein transglycosylase B OS=Cronobacter universalis NCTC 9529 OX=1074000 GN=mltB PE=4 SV=1	3	40	7.8	90.3	4	18.9	5.32	292	A0A376EU57
243		true	UPI00029C5B8A	Sulfate adenylyltransferase subunit 1 OS=Cronobacter universalis NCTC 9529 OX=1074000 GN=cysN PE=3 SV=1	6	52.6	5.1	116.6	5	16.4	2.92	243	A0A376EUT9
434		true	UPI00029C3E4B	Lysine--tRNA ligase OS=Cronobacter universalis NCTC 9529 OX=1074000 GN=lysS PE=3 SV=1	5	57.5	5.1	45.3	2	7.3	3.98	434	A0A376EV87
191		true	UPI00029BA976	CTP synthase OS=Cronobacter universalis NCTC 9529 OX=1074000 GN=pyrG_2 PE=3 SV=1	6	60.3	5.8	164.2	4	13	3.2	191	A0A376EVN8
274		true	UPI00029C1445	Maltose/maltodextrin import ATP-binding protein MalK OS=Cronobacter universalis NCTC 9529 OX=1074000 GN=malK_3 PE=3 SV=1	8	40.7	6.6	97.6	4	16	3.53	274	A0A376EXN3
119		true	UPI000576A46D	Peptidase PmbA OS=Cronobacter universalis NCTC 9529 OX=1074000 GN=pmbA PE=3 SV=1	3	48.5	5.5	271.4	8	25.3	3.76	119	A0A376EY08
215		true	UPI00029BE569	Uncharacterized ABC transporter ATP-binding protein YheS OS=Cronobacter universalis NCTC 9529 OX=1074000 GN=yheS_3 PE=4 SV=1	4	71.4	5.6	138.2	4	7.5	4.09	215	A0A376EYA1
318		true	UPI00029C312F	SPBc2 prophage-derived glycosyltransferase SunS OS=Cronobacter universalis NCTC 9529 OX=1074000 GN=sunS PE=4 SV=1	8	39	5.1	78.9	3	12	4.06	318	A0A376F0S4
148		true	UPI00029BAF23	Inner membrane lipoprotein YiaD OS=Cronobacter universalis NCTC 9529 OX=1074000 GN=yiaD PE=4 SV=1	3	22.3	9.9	220.8	4	26.8	3.78	148	A0A376F0U1
391		true	UPI000576964C	L-threonine 3-dehydrogenase OS=Cronobacter universalis NCTC 9529 OX=1074000 GN=tdh PE=3 SV=1	7	37.2	5.8	55.4	2	10.3	2.49	391	A0A376F2G7
71		true	UPI00029BF62A	50S ribosomal subunit assembly factor BipA OS=Cronobacter universalis NCTC 9529 OX=1074000 GN=typA PE=3 SV=1	4	67.3	5.2	467.6	11	26.5	2.96	71	A0A376F2U9
249		true	UPI000A975776	Plasmid partition protein A OS=Cronobacter universalis NCTC 9529 OX=1074000 GN=parA PE=4 SV=1	7	44.3	5.5	109.5	4	13.8	5.73	249	A0A376KQ23
68		true	UPI00015B9EB3	DNA topoisomerase 4 subunit A OS=Cronobacter sakazakii OX=28141 GN=parC PE=3 SV=1	2	84	6.3	484	14	27.5	3.26	68	A0A384ES34
172		true	UPI000A1F48C6	Isovaleryl-CoA dehydrogenase OS=Cronobacter sakazakii OX=28141 GN=DC438_03305 PE=3 SV=1	5	60.1	7.7	193	6	15.8	3.22	172	A0A3Q9CEC7
379		true	UPI000A1DE720	1,4-dihydroxy-2-naphthoyl-CoA synthase OS=Cronobacter sakazakii OX=28141 GN=menB PE=3 SV=1	3	31.6	6	59.1	2	9.1	3.59	379	A0A3Q9CFF3
367		true	UPI000A1F2A75	Clamp-binding protein CrfC OS=Cronobacter sakazakii OX=28141 GN=DC438_02575 PE=4 SV=1	8	87.6	5.9	63.2	2	6.4	7.21	367	A0A3Q9CG04
105		true	UPI000A1EC3B6	tRNA/rRNA methyltransferase OS=Cronobacter sakazakii OX=28141 GN=DC438_05730 PE=4 SV=1	6	38	9	326.1	8	34.8	3.19	105	A0A3Q9CG96
206		true	UPI000A1F5EA1	Chemoreceptor OS=Cronobacter sakazakii OX=28141 GN=DC438_05155 PE=4 SV=1	6	68.8	6.1	150.4	5	9.9	3.08	206	A0A3Q9CGL5
298		true	UPI000A1FA135	23S rRNA (uracil(1939)-C(5))-methyltransferase RlmD OS=Cronobacter sakazakii OX=28141 GN=rlmD PE=3 SV=1	2	48.1	8.7	88.1	5	15.5	4.37	298	A0A3Q9CGQ8
560		true	UPI000A1F8252	Hydrogenase nickel incorporation protein HypB OS=Cronobacter sakazakii OX=28141 GN=DC438_12440 PE=3 SV=1	3	31.5	5.8	20.1	2	7.9	7.63	560	A0A3Q9CGS8
162		true	UPI000F7BC71B	Iron-sulfur cluster carrier protein OS=Cronobacter sakazakii OX=28141 GN=DC438_07580 PE=3 SV=1	4	39.6	5.9	203.9	4	18.2	3.49	162	A0A3Q9CGU7
108		true	UPI000A1DD2FA	Transcription-repair-coupling factor OS=Cronobacter sakazakii OX=28141 GN=mfd PE=3 SV=1	5	130	5.8	314.4	18	18.6	3.59	108	A0A3Q9CI65
153		true	UPI0009B24CAE	ATP-dependent RNA helicase HrpA OS=Cronobacter sakazakii OX=28141 GN=DC438_10735 PE=4 SV=1	7	148.2	7.9	214.6	11	9.6	2.91	153	A0A3Q9CIG5
287		true	UPI000A1FC324	Phospho-2-dehydro-3-deoxyheptonate aldolase OS=Cronobacter sakazakii OX=28141 GN=DC438_12595 PE=3 SV=1	6	38.6	6.5	91.2	2	14.4	3.24	287	A0A3Q9CIR1
426		true	UPI000A1EFDE6	5-methyltetrahydropteroyltriglutamate--homocysteine methyltransferase OS=Cronobacter sakazakii OX=28141 GN=metE PE=3 SV=1	4	84.5	5.6	46.7	2	4	2.63	426	A0A3Q9CIS3
142		true	UPI000A1F206D	1-deoxy-D-xylulose-5-phosphate synthase OS=Cronobacter sakazakii OX=28141 GN=dxs PE=3 SV=1	4	67.7	6.2	226.6	9	18.2	2.6	142	A0A3Q9CJ06
35		true	UPI0002E98E44	Phosphoenolpyruvate carboxylase OS=Cronobacter sakazakii OX=28141 GN=ppc PE=3 SV=1	2	98.9	5.7	712.7	24	34.7	3.03	35	A0A3Q9CJ56
408		true	UPI0004A8A585	EEP domain-containing protein OS=Cronobacter sakazakii OX=28141 GN=DC438_14600 PE=4 SV=1	4	28.7	6.6	52.2	3	11.1	2.78	408	A0A3Q9CJ99
84		true	UPI000A1DE27E	Arginine deiminase OS=Cronobacter sakazakii OX=28141 GN=arcA PE=3 SV=1	5	45.6	5.4	397.8	12	43.8	2.99	84	A0A3Q9CKG1
270		true	UPI0004A92D12	ParB/RepB/Spo0J family partition protein OS=Cronobacter sakazakii OX=28141 GN=DC438_23885 PE=3 SV=1	4	35.8	8.7	98.5	4	13	4.28	270	A0A3Q9CKH0
78		true	UPI000A1F1CF3	Ribonuclease E OS=Cronobacter sakazakii OX=28141 GN=rne PE=3 SV=1	3	117.4	5.5	430.6	12	18	3.75	78	A0A3Q9CKL8
399		true	UPI000A1ECC2B	AHS2 domain-containing protein OS=Cronobacter sakazakii OX=28141 GN=DC438_14985 PE=4 SV=1	3	34.3	7.7	53.6	3	14.8	4.12	399	A0A3Q9CL09
433		true	UPI00021907C6	NAD(P)-dependent oxidoreductase OS=Cronobacter sakazakii OX=28141 GN=DC438_14180 PE=4 SV=1	4	38	9.1	45.5	2	10.9	4.13	433	A0A3Q9CH77
385		true	UPI000A1F38E5	Molybdopterin molybdenumtransferase OS=Cronobacter sakazakii OX=28141 GN=DC438_14375 PE=3 SV=1	5	43.8	5.4	56.6	3	13.2	4.15	385	A0A3Q9CHH8
224		true	UPI000A1DE3D5	Acyl-protein synthetase OS=Cronobacter sakazakii OX=28141 GN=DC438_08600 PE=4 SV=1	2	39.9	6.4	128.2	5	17.8	4.59	224	A0A3Q9CHQ0
45		true	UPI00020F3383	Glycerol-3-phosphate acyltransferase OS=Cronobacter sakazakii OX=28141 GN=plsB PE=3 SV=1	4	91.3	8.8	598.7	18	31.1	2.79	45	A0A3S5HNF3
364		true	UPI00025F65FD	ATP-dependent dethiobiotin synthetase BioD OS=Cronobacter sakazakii OX=28141 GN=bioD PE=3 SV=1	5	24.6	6.1	63.9	2	10.9	3.82	364	A0A3S5HNP1
158		true	UPI000A1F5540	Glutamine--fructose-6-phosphate aminotransferase [isomerizing] OS=Cronobacter sakazakii OX=28141 GN=glmS PE=3 SV=1	6	66.4	5.5	209.9	7	19.7	3.4	158	A0A3S9IU96
123		true	UPI00015BAE70	4-alpha-glucanotransferase OS=Cronobacter sakazakii OX=28141 GN=malQ PE=3 SV=1	5	78.8	8.6	263.5	8	18.5	3.81	123	A0A3S9IV05
160		true	UPI000A1ED2CF	Glycerol-3-phosphate dehydrogenase OS=Cronobacter sakazakii OX=28141 GN=DC438_01530 PE=3 SV=1	4	57	7	205.6	6	18.8	3.56	160	A0A3S9IV08
275		true	UPI000A1F8F1B	Acetyl-coenzyme A synthetase OS=Cronobacter sakazakii OX=28141 GN=acs PE=3 SV=1	5	71.7	5.6	97.3	6	12.4	2.87	275	A0A3S9IVJ4
331		true	UPI000A1F8A5F	Fumarate reductase flavoprotein subunit OS=Cronobacter sakazakii OX=28141 GN=DC438_03165 PE=3 SV=1	3	65.7	6	74.9	5	11.4	3.68	331	A0A3S9IVX4
291		true	UPI000A1F253C	2-succinyl-5-enolpyruvyl-6-hydroxy-3-cyclohexene-1-carboxylate synthase OS=Cronobacter sakazakii OX=28141 GN=menD PE=3 SV=1	4	59.8	6	90.3	3	7.4	4.04	291	A0A3S9IXW7
112		true	UPI0004A896EA	Chemotaxis protein CheA OS=Cronobacter sakazakii OX=28141 GN=DC438_08800 PE=4 SV=1	6	72	4.7	303.1	7	17.7	3.9	112	A0A3S9IYT4
214		true	UPI000F7BB4D8	Flagellar brake protein YcgR OS=Cronobacter sakazakii OX=28141 GN=ycgR PE=3 SV=1	5	27.4	9.3	141.2	3	20.6	2.95	214	A0A3S9IZ51
236		true	UPI00020F2896	ABC transporter ATP-binding protein OS=Cronobacter sakazakii OX=28141 GN=DC438_11775 PE=4 SV=1	5	37.1	7.9	123.4	4	13.6	4.17	236	A0A3S9J0D4
400		true	UPI0006D0F29F	Hydrogenase expression/formation protein HypE OS=Cronobacter sakazakii OX=28141 GN=hypE PE=3 SV=1	5	35	5.3	53.6	2	7.1	2.87	400	A0A3S9J0Q7
247		true	UPI000A1EC016	DNA helicase OS=Cronobacter sakazakii OX=28141 GN=DC438_13770 PE=4 SV=1	6	77.5	7	110	3	5.6	5.31	247	A0A3S9J1H0
273		true	UPI0007AC1768	ATP-binding protein Uup OS=Cronobacter sakazakii OX=28141 GN=uup PE=3 SV=1	5	71.6	5.4	97.6	4	6.6	2.64	273	A0A3S9J1I1
343		true	UPI00020F2B15	tRNA sulfurtransferase OS=Cronobacter sakazakii OX=28141 GN=thiI PE=3 SV=1	2	54.6	6	70.1	3	9.1	4.56	343	A0A3S9J2R4
352		true	UPI00015B9E0D	Ribosomal RNA small subunit methyltransferase B OS=Cronobacter sakazakii OX=28141 GN=rsmB PE=3 SV=1	5	48.1	7.7	67.6	4	15.6	6.38	352	A0A3S9J5C5
211		true	UPI00020F1A53	Bifunctional uridylyltransferase/uridylyl-removing enzyme OS=Cronobacter sakazakii OX=28141 GN=glnD PE=3 SV=1	6	102.8	6.3	143.1	8	10.3	4.11	211	A0A3S9J5Q2
85		true	UPI00015BA7AD	Cell division protein FtsA OS=Cronobacter malonaticus OX=413503 GN=ftsA PE=3 SV=1	2	45.2	5.8	397.5	11	51.2	4.05	85	A0A423XQG7
131		true	UPI00015BA7AC	Cell division protein FtsZ OS=Cronobacter malonaticus OX=413503 GN=ftsZ PE=3 SV=1	3	40.3	4.6	241.9	9	32.6	3.62	131	A0A423XQH5
229		true	UPI00029BFB96	Heat shock chaperone IbpB OS=Cronobacter malonaticus OX=413503 GN=C3E80_18965 PE=3 SV=1	5	18.3	5	126.5	4	24.2	2.24	229	A0A423XR69
36		true	UPI00015BADA7	DNA gyrase subunit B OS=Cronobacter malonaticus OX=413503 GN=gyrB PE=3 SV=1	2	89.6	5.8	675.9	21	38.1	2.87	36	A0A423XRA2
306		true	UPI000F4E6D14	O-linked N-acetylglucosamine transferase, SPINDLY family protein OS=Cronobacter malonaticus OX=413503 GN=C3E80_18365 PE=4 SV=1	2	125.1	5.3	84.2	3	3.9	5.88	306	A0A423XS14
92		true	UPI0001C0A180	Translation initiation factor IF-3 OS=Cronobacter malonaticus OX=413503 GN=infC PE=3 SV=1	1	20.6	9.5	372	5	39.4	3.86	92	A0A423XSQ7
73		true	UPI00029C28F1	Outer membrane lipoprotein SlyB OS=Cronobacter malonaticus OX=413503 GN=slyB PE=4 SV=1	3	15.5	9.4	452.1	7	70.3	2.94	73	A0A423XT30
50		true	UPI00015B9E06	30S ribosomal protein S4 OS=Cronobacter malonaticus OX=413503 GN=rpsD PE=3 SV=1	2	23.5	10.1	567.8	11	47.6	1.88	50	A0A423XUL7
163		true	UPI000BEAC6AD	Glycine--tRNA ligase beta subunit OS=Cronobacter malonaticus OX=413503 GN=glyS PE=3 SV=1	4	76.1	5.4	203.2	11	22.6	3.31	163	A0A423XW77
281		true	UPI0001B04C2C	RNase adapter protein RapZ OS=Cronobacter malonaticus OX=413503 GN=rapZ PE=3 SV=1	4	32.5	6.5	94.3	3	16.9	5.06	281	A0A423XX86
116		true	UPI0005180F14	DNA repair protein RadA OS=Cronobacter malonaticus OX=413503 GN=radA PE=3 SV=1	3	49.4	7.1	286.3	10	25.7	2.78	116	A0A423XXF6
48		true	UPI00020F21FD	Energy-dependent translational throttle protein EttA OS=Cronobacter malonaticus OX=413503 GN=ettA PE=3 SV=1	1	62.3	5.5	574.6	21	44.7	3.38	48	A0A423XXG9
126		true	UPI00015B9CE6	Protein RecA OS=Cronobacter malonaticus OX=413503 GN=recA PE=3 SV=1	6	38.1	5	259.7	8	34.2	3.13	126	A0A423XYU4
316		true	UPI0005192641	LysR family transcriptional regulator OS=Cronobacter malonaticus OX=413503 GN=C3E80_04535 PE=3 SV=1	4	32.1	6.2	78.9	3	13.5	3.83	316	A0A423Y105
344		true	UPI000518C868	4-hydroxy-3-methylbut-2-en-1-yl diphosphate synthase (flavodoxin) OS=Cronobacter malonaticus OX=413503 GN=ispG PE=3 SV=1	4	40.7	6.1	69.9	2	5.6	6.66	344	A0A423Y1R3
185		true	UPI000CFAA85F	ATP-dependent RNA helicase SrmB OS=Cronobacter malonaticus OX=413503 GN=srmB PE=3 SV=1	4	49.9	9.3	172.8	5	13.5	3.33	185	A0A423Y1Y3
75		true	UPI00015B9F21	GTPase Der OS=Cronobacter malonaticus OX=413503 GN=der PE=3 SV=1	2	55.1	5.7	445.3	16	40	3.47	75	A0A423Y1Y4
125		true	UPI0005190431	MexE family multidrug efflux RND transporter periplasmic adaptor subunit OS=Cronobacter malonaticus OX=413503 GN=C3E80_01115 PE=3 SV=1	6	42.7	6.7	260.4	6	20.7	3	125	A0A423Y4H9
575		true	UPI00015BAC39	Cellulose biosynthesis protein BcsE OS=Cronobacter sakazakii OX=28141 GN=bcsE PE=4 SV=1	3	58.8	6	17.4	2	5.9	4.15	575	A0A6L3P9U9
459		true	UPI00015BA306	Pyridoxine/pyridoxamine 5'-phosphate oxidase OS=Cronobacter sakazakii OX=28141 GN=pdxH PE=3 SV=1	3	25.5	9.4	37.8	2	12.8	4.11	459	A0A6L3PGE9
39		true	UPI0009BA0B99	Conjugal transfer protein TraB OS=Cronobacter sakazakii OX=28141 GN=FZH93_01250 PE=4 SV=1	1	44.7	6.9	628	13	46.9	2.92	39	A0A6L3PKB7
183		true	UPI000A15816C	Replicative DNA helicase OS=Cronobacter sakazakii OX=28141 GN=dnaB PE=3 SV=1	1	57.1	5.6	174.3	8	21.7	3.55	183	A0A6L3PLL7
24		true	UPI00020F319E	Indolepyruvate decarboxylase OS=Cronobacter sakazakii OX=28141 GN=FZH93_00160 PE=3 SV=1	1	59.5	5.4	841.8	14	38.2	2.52	24	A0A6L3PM28
74		true	UPI0009BBBF85	TraV family lipoprotein OS=Cronobacter sakazakii OX=28141 GN=FZH93_01255 PE=4 SV=1	1	18.3	5.3	449.9	8	51.2	2.58	74	A0A6L3PM93
242		true	UPI00020F208C	Citrate lyase alpha chain OS=Cronobacter sakazakii OX=28141 GN=citF PE=4 SV=1	1	54.1	6.4	118	5	15.6	5.13	242	A0A6L3PSC3
104		true	UPI0009BB9548	Uncharacterized protein OS=Cronobacter sakazakii OX=28141 GN=FZH93_01245 PE=4 SV=1	1	29.6	6.5	335.2	6	33.3	3.26	104	A0A6L3PWA3
303		true	UPI00020F1A8B	PTS fructose transporter subunit IIBC OS=Cronobacter sakazakii OX=28141 GN=fruA PE=4 SV=1	2	57.4	9.2	84.9	4	11	4.3	303	A0A6L3PY93
313		true	UPI00020F1898	Inner membrane protein YejM OS=Cronobacter sakazakii OX=28141 GN=FZH93_18570 PE=4 SV=1	1	67.2	9.1	80.1	2	4.3	4.65	313	A0A6L3PZJ2
19		true	UPI00020F1C1C	Chromosome partition protein MukB OS=Cronobacter sakazakii OX=28141 GN=mukB PE=3 SV=1	1	168.8	5.3	957	29	27.3	2.86	19	A0A6L3PZZ1
295		true	UPI00020F3303	DNA mismatch repair protein MutL OS=Cronobacter sakazakii OX=28141 GN=mutL PE=3 SV=1	1	69.6	6.4	89.5	4	11.5	5.6	295	A0A6L3Q026
218		true	UPI0002B2802F	Molybdate ABC transporter ATP-binding protein ModF OS=Cronobacter sakazakii OX=28141 GN=modF PE=4 SV=1	5	54.2	5.4	136.5	4	10.8	3.35	218	A0A6L3Q145
329		true	UPI00020F162B	Hydrogenase maturation factor HypA OS=Cronobacter sakazakii OX=28141 GN=hypA PE=3 SV=1	5	13.3	5.8	75.8	2	19	3.17	329	A0A6L3Q3P8
254		true	UPI00020F287E	Phenylalanine--tRNA ligase beta subunit OS=Cronobacter sakazakii OX=28141 GN=pheT PE=3 SV=1	1	86.7	5.1	106.1	4	6.2	6.45	254	A0A6L3Q3Y8
138		true	UPI0003F6BF95	Carbamoyltransferase HypF OS=Cronobacter sakazakii OX=28141 GN=hypF PE=3 SV=1	1	79.6	7.6	229	8	16.4	3.62	138	A0A6L3Q4U2
425		true	UPI0002B27D94	Pseudouridine synthase OS=Cronobacter sakazakii OX=28141 GN=rluC PE=3 SV=1	1	35.6	9.8	46.9	3	9.5	3.56	425	A0A6L3Q689
389		true	UPI0009BAC513	Conjugal transfer protein TraF OS=Cronobacter sakazakii OX=28141 GN=FZH93_01295 PE=4 SV=1	1	31.5	9.2	56.1	3	15.3	1.87	389	A0A6L3Q8S1
277		true	UPI00020F28AA	ATP-dependent DNA helicase RecG OS=Cronobacter sakazakii OX=28141 GN=recG PE=3 SV=1	2	76.5	6.5	95.2	4	8.1	3.98	277	A0A6L3QC97
27		true	UPI00020F2845	Bifunctional aspartokinase/homoserine dehydrogenase OS=Cronobacter sakazakii OX=28141 GN=FZH93_18440 PE=3 SV=1	1	88.8	5.4	808.2	26	39.6	2.98	27	A0A6L3QFT8
250		true	UPI00020F25E9	Methylenetetrahydrofolate reductase OS=Cronobacter sakazakii OX=28141 GN=metF PE=3 SV=1	1	33.6	6.2	109.4	3	18.3	3.36	250	A0A6L3QFU9
231		true	UPI00020F1E93	Ribosomal RNA large subunit methyltransferase K/L OS=Cronobacter sakazakii OX=28141 GN=rlmKL PE=3 SV=1	1	79.3	8.7	125.9	4	8.8	3.37	231	A0A6L3QJM4
320		true	UPI0002B28448	Nuclease SbcCD subunit C OS=Cronobacter sakazakii OX=28141 GN=sbcC PE=3 SV=1	1	117.4	5.5	78.4	4	5.8	6.14	320	A0A6L3QKP2
471		true	UPI0002B26266	HTH-type transcriptional regulator MalT OS=Cronobacter sakazakii OX=28141 GN=malT PE=3 SV=1	3	102.6	6.1	35.2	3	4.4	4.74	471	A0A6L3QPF8
87		true	UPI0003170D78	EAL domain-containing protein OS=Cronobacter sakazakii OX=28141 GN=FZH93_20445 PE=4 SV=1	3	46.4	5.5	396.8	8	22.3	1.56	87	A0A6L3QVH6
28		true	UPI00020F2D16	Formate dehydrogenase subunit alpha OS=Cronobacter sakazakii OX=28141 GN=FZH93_02205 PE=3 SV=1	1	79.1	5.9	779.7	15	29.6	3.22	28	A0A6L3QVI6
130		true	UPI0003A98DD9	Virulence factor SrfB OS=Cronobacter sakazakii OX=28141 GN=FZH93_11350 PE=4 SV=1	1	110.5	5.6	242.1	10	13.1	3.25	130	A0A6L3QVI8
12		true	UPI00034C531D	Formate dehydrogenase subunit alpha OS=Cronobacter sakazakii OX=28141 GN=FZH93_02190 PE=3 SV=1	1	79.1	5.6	1516.3	27	52.7	2.75	12	A0A6L3QWV9
122		true	UPI00020F2429	Secretion protein HlyD OS=Cronobacter sakazakii OX=28141 GN=hlyD PE=4 SV=1	1	36.5	6.9	267.6	5	25.5	2.92	122	A0A6L3QX20
412		true	UPI000CF11BB9	Glycosyltransferase family 2 protein OS=Cronobacter sakazakii OX=28141 GN=FZH93_14565 PE=4 SV=1	1	26.3	8.7	51.4	2	8.6	3	412	A0A6L3QX55
64		true	UPI000F5CD58B	Porin OmpF OS=Cronobacter sakazakii OX=28141 GN=ompF PE=3 SV=1	2	39.2	4.9	502.6	10	38.3	2.57	64	A0A6L3QXU3
63		true	UPI00015B9BCD	NADP-dependent oxaloacetate-decarboxylating malate dehydrogenase OS=Cronobacter sakazakii OX=28141 GN=maeB PE=3 SV=1	1	82.1	5.4	504.7	19	29.6	3.01	63	A0A6L3QZW1
527		true	UPI0009BBD73F	ParA family protein OS=Cronobacter sakazakii OX=28141 GN=FZH93_01190 PE=4 SV=1	1	31.2	5.3	25.6	2	5.9	2.35	527	A0A6L3R061
101		true	UPI0009BB49B5	TraC family protein OS=Cronobacter sakazakii OX=28141 GN=FZH93_01260 PE=4 SV=1	1	96.1	5.6	348.2	12	18.7	2.91	101	A0A6L3R6A0
17		true	UPI0001576579	Heat shock survival AAA family ATPase ClpK OS=Cronobacter sakazakii OX=28141 GN=clpK PE=3 SV=1	1	102.4	5.6	1016	31	45	3.3	17	A0A6L3R6D4
200		true	UPI00020F34EA	Membrane protein insertase YidC OS=Cronobacter sakazakii OX=28141 GN=yidC PE=3 SV=1	2	61.7	8.7	154.7	3	10.4	4.14	200	A0A6L3R8R3
46		true	UPI0002B2A127	Anaerobic ribonucleoside-triphosphate reductase OS=Cronobacter sakazakii OX=28141 GN=nrdD PE=4 SV=1	1	79.8	6.8	584.7	19	34.9	2.62	46	A0A6L3RAN6
56		true	UPI0003A3EABD	Formate hydrogenlyase transcriptional activator FlhA OS=Cronobacter sakazakii OX=28141 GN=flhA PE=4 SV=1	1	77.8	5.9	532.9	18	35.6	3.45	56	A0A6L3RF52
91		true	UPI0009758F2F	Serine hydroxymethyltransferase OS=Cronobacter sakazakii OX=28141 GN=glyA PE=3 SV=1	4	45.5	6.2	373.4	12	37.4	2.84	91	A0A6L3RI45
114		true	UPI00020F1A2D	Proline--tRNA ligase OS=Cronobacter sakazakii OX=28141 GN=proS PE=3 SV=1	1	63.5	5.1	292.2	8	24.5	3.86	114	A0A6L3RI67
52		true	UPI00020F3126	Hydrogenase large subunit OS=Cronobacter sakazakii OX=28141 GN=FZH93_02245 PE=4 SV=1	1	64.8	6.1	558.8	18	36.7	3.47	52	A0A6L3RPC6
267		true	UPI000021C368	AAA family ATPase OS=Cronobacter sakazakii OX=28141 GN=FZI41_13165 PE=4 SV=1	3	67.7	5.3	99.7	4	7.6	3.57	267	A0A6L3RSG0
164		true	UPI00015B9DA2	Signal recognition particle protein OS=Cronobacter sakazakii OX=28141 GN=ffh PE=3 SV=1	4	49.8	9.6	196	6	14.8	2.79	164	A0A6L3S7K4
304		true	UPI00015BA5BE	Lipoprotein OS=Cronobacter sakazakii OX=28141 GN=FZI41_16515 PE=4 SV=1	4	19.6	8.4	84.8	3	22.9	2.81	304	A0A6L3TMI5
82		true	UPI001383030F	Chaperone protein DnaJ OS=Cronobacter sakazakii OX=28141 GN=dnaJ PE=3 SV=1	2	41.2	7.5	412.2	13	34.3	2.12	82	A0A7D6BKW4
359		true	UPI00130FF8B6	SDR family oxidoreductase OS=Cronobacter sakazakii OX=28141 GN=FZI41_15080 PE=4 SV=1	3	28	9.4	65.6	3	16	3.59	359	A0A7V7PW65
168		true	UPI00029BF8AE	FtsH protease activity modulator HflK OS=Cronobacter sakazakii OX=28141 GN=hflK PE=4 SV=1	4	45	5.8	194.6	5	13.8	3.26	168	A0A7V7RAA8
362		true	UPI00029C475E	NADH-quinone oxidoreductase subunit B OS=Cronobacter sakazakii OX=28141 GN=FZI36_18105 PE=4 SV=1	2	25.6	6	64.4	2	9.4	3.33	362	A0A7V7RAZ2
90		true	UPI00029C5BDB	Alpha-D-glucose phosphate-specific phosphoglucomutase OS=Cronobacter sakazakii OX=28141 GN=FZI36_10670 PE=4 SV=1	3	58.6	5.4	374.7	8	23.3	4.18	90	A0A7V7RDZ7
128		true	UPI00029C3E38	Cytochrome ubiquinol oxidase subunit I OS=Cronobacter sakazakii OX=28141 GN=cydA PE=4 SV=1	2	58.1	6.7	249.2	9	20.7	2.98	128	A0A7V7REG8
326		true	UPI00029C31C6	IscS subfamily cysteine desulfurase OS=Cronobacter sakazakii OX=28141 GN=FZI36_05635 PE=4 SV=1	2	45.1	5.8	76.5	6	17.1	2.75	326	A0A7V7RFE7
124		true	UPI00029C612C	LPS assembly protein LptD OS=Cronobacter sakazakii OX=28141 GN=lptD PE=4 SV=1	2	89.8	5.3	261	6	10.8	2.76	124	A0A7V7RFL2
76		true	UPI000CFB8E46	Acetyl-CoA carboxylase biotin carboxylase subunit OS=Cronobacter sakazakii OX=28141 GN=accC PE=4 SV=1	5	49.3	6.4	436.3	11	28.1	2.5	76	A0A7V7U0M3
394		true	UPI00029C3188	LPS export ABC transporter ATP-binding protein OS=Cronobacter sakazakii OX=28141 GN=lptB PE=4 SV=1	2	26.9	5.8	55	4	25.3	4.12	394	A0A7V7UQE6
161		true	UPI00015BAA5D	Catabolite activator protein OS=Cronobacter sakazakii (strain ATCC BAA-894) OX=290339 GN=ESA_04376 PE=4 SV=1	2	23.7	8.4	204.7	9	36.2	1.79	161	A7ME34
424		true	UPI00015B9DA3	30S ribosomal protein S16 OS=Cronobacter sakazakii (strain ATCC BAA-894) OX=290339 GN=rpsP PE=3 SV=1	4	10.5	10.1	47.1	2	28.7	2.69	424	A7MEG2
372		true	UPI00015BA562	HTH asnC-type domain-containing protein OS=Cronobacter sakazakii (strain ATCC BAA-894) OX=290339 GN=ESA_02450 PE=4 SV=1	2	20.3	8.9	61.8	3	23.7	5.45	372	A7MES1
38		true	UPI00015BA017	Ribose-phosphate pyrophosphokinase OS=Cronobacter sakazakii (strain ATCC BAA-894) OX=290339 GN=prs PE=3 SV=1	2	34.9	5.1	631.9	10	40.2	1.23	38	A7MKB4
117		true	UPI00015B9E08	50S ribosomal protein L17 OS=Cronobacter sakazakii (strain ATCC BAA-894) OX=290339 GN=ESA_00032 PE=3 SV=1	4	12.1	10	286.3	8	56	2.27	117	A7MPF9
6		true	UPI0001C23DA9	Outer membrane protein A OS=Cronobacter sakazakii OX=28141 GN=ompA PE=3 SV=1	2	37.1	5.2	2326.5	21	70.9	2.05	6	D2X3H0
501		true	UPI000005A4AC	30S ribosomal protein S21 OS=Cronobacter condimenti 1330 OX=1073999 GN=rpsU PE=3 SV=1	1	8.5	11.2	30.4	2	25.4	3.3	501	K7ZZ25
257		true	UPI00029C5DB9	30S ribosomal protein S17 OS=Cronobacter condimenti 1330 OX=1073999 GN=rpsQ PE=3 SV=1	2	7.9	9.3	104.9	2	39.7	3.05	257	K7ZZD7
115		true	UPI0001B7E5A9	50S ribosomal protein L15 OS=Cronobacter condimenti 1330 OX=1073999 GN=rplO PE=3 SV=1	1	15.1	11.2	288	9	48.6	2.02	115	K7ZZE3
220		true	UPI0001844F3E	30S ribosomal protein S11 OS=Cronobacter condimenti 1330 OX=1073999 GN=rpsK PE=3 SV=1	1	13.8	11.3	133.8	5	43.4	4.86	220	K8A073
20		true	UPI00015BAA90	Transcription termination factor Rho OS=Cronobacter condimenti 1330 OX=1073999 GN=rho PE=3 SV=1	1	47	6.8	954	22	53.9	2.46	20	K8A250
353		true	UPI00015BAE15	ATP synthase subunit b OS=Cronobacter condimenti 1330 OX=1073999 GN=atpF PE=3 SV=1	4	17.3	6.4	67.6	3	21.2	3.04	353	K8A2E6
192		true	UPI00015BA033	50S ribosomal protein L20 OS=Cronobacter condimenti 1330 OX=1073999 GN=rplT PE=3 SV=1	3	13.5	11.5	163.8	5	27.1	3.12	192	K8A2I3
99		true	UPI00015BA494	Major outer membrane lipoprotein Lpp OS=Cronobacter condimenti 1330 OX=1073999 GN=lpp PE=3 SV=1	1	8.4	9.4	356.1	4	62.8	2.31	99	K8A2K3
152		true	UPI00015B9DBC	50S ribosomal protein L3 OS=Cronobacter condimenti 1330 OX=1073999 GN=rplC PE=3 SV=1	2	22.2	9.9	216.9	9	39.7	1.71	152	K8A3V8
110		true	UPI000003EAE2	50S ribosomal protein L22 OS=Cronobacter condimenti 1330 OX=1073999 GN=rplV PE=3 SV=1	1	12.2	10.2	307.5	6	45.5	3.45	110	K8A3W1
51		true	UPI000005A7E8	30S ribosomal protein S7 OS=Cronobacter condimenti 1330 OX=1073999 GN=rpsG PE=3 SV=1	1	17.6	10.3	563.9	15	68.6	3.13	51	K8A470
149		true	UPI00015BAB96	Glycine--tRNA ligase alpha subunit OS=Cronobacter condimenti 1330 OX=1073999 GN=glyQ PE=3 SV=1	1	34.7	5	219.6	7	25.7	2.72	149	K8A4A1
146		true	UPI00015BA672	3-hydroxyacyl-[acyl-carrier-protein] dehydratase FabZ OS=Cronobacter condimenti 1330 OX=1073999 GN=fabZ PE=3 SV=1	1	17	6.4	223.9	9	62.9	2.42	146	K8A733
66		true	UPI00015B9DCC	30S ribosomal protein S5 OS=Cronobacter condimenti 1330 OX=1073999 GN=rpsE PE=3 SV=1	2	17.4	10.2	488.7	9	51.8	2.14	66	K8A8L9
133		true	UPI00029BC5D5	30S ribosomal protein S13 OS=Cronobacter condimenti 1330 OX=1073999 GN=rpsM PE=3 SV=1	2	13.7	10.8	238.7	7	59	2.16	133	K8A8M3
553		true	UPI0001B7EC27	30S ribosomal protein S15 OS=Cronobacter condimenti 1330 OX=1073999 GN=rpsO PE=3 SV=1	2	10.2	10.5	21.5	2	15.7	3.9	553	K8AAI9
238		true	UPI0001B7EC15	50S ribosomal protein L21 OS=Cronobacter condimenti 1330 OX=1073999 GN=rplU PE=3 SV=1	1	11.5	9.8	122.1	5	35	1.69	238	K8AAK3
203		true	UPI00001654FE	30S ribosomal protein S9 OS=Cronobacter condimenti 1330 OX=1073999 GN=rpsI PE=3 SV=1	1	14.8	10.9	152.7	5	30.8	1.86	203	K8AAN1
253		true	UPI00029C1193	Holliday junction ATP-dependent DNA helicase RuvB OS=Cronobacter condimenti 1330 OX=1073999 GN=ruvB PE=3 SV=1	2	37.2	5.3	107.7	3	13.4	4.92	253	K8ADI3
107		true	UPI00029C58C5	Ribonuclease G OS=Cronobacter condimenti 1330 OX=1073999 GN=BN137_2206 PE=3 SV=1	1	55.5	5.7	322.1	11	33.5	3.65	107	K8AEZ7
137		true	UPI00029BA54E	UDP-N-acetylmuramate--L-alanine ligase OS=Cronobacter dublinensis 1210 OX=1208656 GN=murC PE=3 SV=1	1	52.8	5.7	232.3	7	17.4	2.35	137	K8AFP9
499		true	UPI00015B9DC4	50S ribosomal protein L29 OS=Cronobacter condimenti 1330 OX=1073999 GN=rpmC PE=3 SV=1	1	7.3	10	30.6	2	46	5.56	499	K8AFX3
155		true	UPI000005A94A	30S ribosomal protein S18 OS=Cronobacter condimenti 1330 OX=1073999 GN=rpsR PE=3 SV=1	1	9	10.6	211.3	4	48	2.4	155	K8AIK6
106		true	UPI00029BE645	50S ribosomal protein L4 OS=Cronobacter condimenti 1330 OX=1073999 GN=rplD PE=3 SV=1	2	22	9.8	324.1	5	36.3	2.4	106	K8AK88
141		true	UPI00015BA702	ATP-dependent Clp protease ATP-binding subunit ClpX OS=Cronobacter dublinensis 1210 OX=1208656 GN=clpX PE=3 SV=1	3	46.3	5.2	226.9	7	21.9	3.18	141	K8AKV9
145		true	UPI0000047C5B	30S ribosomal protein S12 OS=Cronobacter condimenti 1330 OX=1073999 GN=rpsL PE=3 SV=1	2	13.7	10.9	224.9	6	31.5	1.49	145	K8AKZ5
282		true	UPI00029C2B91	Citrate lyase alpha chain OS=Cronobacter dublinensis 1210 OX=1208656 GN=BN134_83 PE=4 SV=1	2	54	6.1	93.9	5	15.8	4.96	282	K8AZ41
248		true	UPI000005A948	30S ribosomal protein S6 OS=Cronobacter dublinensis 582 OX=1208661 GN=rpsF PE=3 SV=1	1	15.2	5.2	109.5	5	39.7	3.04	248	K8B013
402		true	UPI00015BA8D8	50S ribosomal protein L27 OS=Cronobacter dublinensis 582 OX=1208661 GN=rpmA PE=3 SV=1	1	9.1	10.6	53.1	2	24.7	3.8	402	K8B167
16		true	UPI00015B9DC2	30S ribosomal protein S3 OS=Cronobacter dublinensis 582 OX=1208661 GN=rpsC PE=3 SV=1	1	25.9	10.3	1030.5	14	61.8	2.79	16	K8B1J8
60		true	UPI00029BF597	Flagellar hook-associated protein 2 OS=Cronobacter dublinensis 1210 OX=1208656 GN=BN134_4003 PE=3 SV=1	1	49.4	8.7	515.6	8	21	2.59	60	K8BB10
135		true	UPI0001B7E5AA	30S ribosomal protein S8 OS=Cronobacter dublinensis 582 OX=1208661 GN=rpsH PE=3 SV=1	2	14.1	9.4	233.9	7	43.1	2.78	135	K8BK66
435		true	UPI00020F2B00	Bifunctional protein FolD OS=Cronobacter sakazakii 701 OX=1208663 GN=folD PE=3 SV=1	2	30.7	5.7	44.5	2	7.3	2.11	435	K8C8E4
179		true	UPI00020F2D4A	Ornithine decarboxylase OS=Cronobacter sakazakii 701 OX=1208663 GN=BN129_4448 PE=3 SV=1	1	81.9	5.7	177.3	8	17.5	2.98	179	K8C8Q4
55		true	UPI00015BA665	Efflux pump membrane transporter OS=Cronobacter sakazakii 701 OX=1208663 GN=BN129_4232 PE=3 SV=1	1	113.4	5.7	534.5	17	26.7	3.5	55	K8C9A4
290		true	UPI00015BA264	APH domain-containing protein OS=Cronobacter sakazakii 701 OX=1208663 GN=BN129_483 PE=4 SV=1	1	34.3	6.5	90.5	3	16.2	5.07	290	K8C9N9
216		true	UPI00020F310D	Virulence factor MviM OS=Cronobacter sakazakii 701 OX=1208663 GN=BN129_648 PE=4 SV=1	1	34	6.8	138.2	5	23.5	3.66	216	K8CA53
22		true	UPI00020F2EED	Flagellar hook-associated protein FlgL OS=Cronobacter sakazakii 701 OX=1208663 GN=BN129_662 PE=4 SV=1	1	34.5	4.7	910	15	73.8	3.34	22	K8CA61
301		true	UPI00015BA142	Outer membrane protein W OS=Cronobacter sakazakii 701 OX=1208663 GN=BN129_1396 PE=4 SV=1	2	23.2	5.3	86.5	3	22.4	5.92	301	K8CC70
261		true	UPI00015BA0F6	UDP-glucose 6-dehydrogenase OS=Cronobacter sakazakii 701 OX=1208663 GN=BN129_1429 PE=3 SV=1	2	49.6	5.7	103.8	3	9.9	1.68	261	K8CC79
57		true	UPI00029C71C4	Maltoporin OS=Cronobacter sakazakii 701 OX=1208663 GN=lamB PE=2 SV=1	1	49.4	4.9	528.3	13	39.1	3.13	57	K8CFL0
170		true	UPI00020F184C	Glycoprotein-polysaccharide metabolism OS=Cronobacter sakazakii 696 OX=1208664 GN=BN128_4159 PE=4 SV=1	1	19.5	9.6	194.3	5	46.8	3.81	170	K8CKN3
181		true	UPI00029C66DC	Small HspC2 heat shock protein OS=Cronobacter sakazakii 701 OX=1208663 GN=BN129_3428 PE=3 SV=1	2	21.5	5.3	176.3	3	25.4	3.02	181	K8CL68
187		true	UPI00020F3335	CTP synthase (glutamine hydrolyzing) OS=Cronobacter sakazakii 701 OX=1208663 GN=BN129_741 PE=3 SV=1	1	25.7	4.9	170.1	7	50.2	4.19	187	K8CNY7
1		true	UPI00015BA0FB	Aldehyde-alcohol dehydrogenase OS=Cronobacter sakazakii 696 OX=1208664 GN=BN128_1192 PE=3 SV=1	1	96.1	6.2	7697.4	74	70.3	2.85	1	K8CQ57
265		true	UPI00029BA54B	Lipoate-protein ligase A OS=Cronobacter sakazakii 701 OX=1208663 GN=lplA PE=3 SV=1	1	37.5	5.7	100.3	2	12.4	3.33	265	K8CRA6
98		true	UPI00015B9C50	50S ribosomal protein L9 OS=Cronobacter sakazakii 696 OX=1208664 GN=rplI PE=3 SV=1	1	15.7	5.7	360.4	9	68.5	0.96	98	K8CTD6
54		true	UPI00025F6BFD	Acetolactate synthase, catabolic OS=Cronobacter sakazakii 696 OX=1208664 GN=BN128_1911 PE=3 SV=1	1	60.2	5.6	546.6	18	42.9	3.04	54	K8D586
53		true	UPI00015BA69A	Outer membrane protein X OS=Cronobacter sakazakii 696 OX=1208664 GN=BN128_4493 PE=3 SV=1	1	18.2	4.8	547.5	8	45.3	2.02	53	K8D629
210		true	UPI00025F65CF	Phosphoenolpyruvate--protein phosphotransferase OS=Cronobacter sakazakii 696 OX=1208664 GN=BN128_2324 PE=3 SV=1	1	83.7	5.5	143.5	7	12.6	3.93	210	K8D6C4
420		true	UPI00015BACC6	Ribosomal RNA large subunit methyltransferase J OS=Cronobacter sakazakii 696 OX=1208664 GN=rlmJ PE=3 SV=1	1	31.9	9.1	48.2	3	13.9	3.74	420	K8D8B0
34		true	UPI00015B9FCC	Outer membrane protein C OS=Cronobacter sakazakii 696 OX=1208664 GN=BN128_1756 PE=3 SV=1	1	41.3	4.5	727	12	40.9	2.77	34	K8DAS9
325		true	UPI00015BAD49	Uncharacterized protein ImpJ/VasE OS=Cronobacter sakazakii 701 OX=1208663 GN=BN129_3402 PE=4 SV=1	1	50.4	5.8	77	4	12.8	2.69	325	K8CH70
194		true	UPI00015BAD4B	Uncharacterized protein OS=Cronobacter sakazakii 701 OX=1208663 GN=BN129_3400 PE=4 SV=1	1	17.9	9	160.2	5	36.6	3.68	194	K8CHB4
196		true	UPI00015BAD6C	Cell division ATP-binding protein FtsE OS=Cronobacter malonaticus OX=413503 GN=ftsE PE=3 SV=1	3	24.3	9.6	159.1	4	32.4	3.05	196	V5TTP7
23		true	UPI00015B9DC0	50S ribosomal protein L2 OS=Cronobacter malonaticus OX=413503 GN=rplB PE=3 SV=1	2	27.9	10.8	893.6	17	52.5	1.89	23	V5TTZ1
314		true	UPI00015BAD56	Small heat shock protein IbpA OS=Cronobacter malonaticus OX=413503 GN=ibpA PE=3 SV=1	4	15.8	5.4	80	4	43.5	3.73	314	V5TUY5
86		true	UPI0003D28120	50S ribosomal protein L16 OS=Cronobacter malonaticus OX=413503 GN=rplP PE=3 SV=1	2	13.9	10.6	397.4	6	48.8	2.42	86	V5TVK4
33		true	UPI00015B9DC7	50S ribosomal protein L5 OS=Cronobacter malonaticus OX=413503 GN=rplE PE=3 SV=1	1	20.3	9.6	733.9	19	76.5	2.85	33	V5TVK8
65		true	UPI00015B9F69	Inosine-5'-monophosphate dehydrogenase OS=Cronobacter malonaticus OX=413503 GN=guaB PE=3 SV=1	1	51.9	6.4	497	12	39.8	3.18	65	V5TVU8
212		true	UPI000003EACB	50S ribosomal protein L24 OS=Cronobacter malonaticus OX=413503 GN=rplX PE=3 SV=1	1	11.3	10.2	143	6	54.8	2.76	212	V5TVZ1
283		true	UPI00020F167F	Ribonuclease 3 OS=Cronobacter malonaticus OX=413503 GN=rnc PE=3 SV=1	3	25.5	6.5	91.7	3	21.2	5.19	283	V5TW32
94		true	UPI00015B9C76	Alanine transaminase OS=Cronobacter malonaticus OX=413503 GN=C3E80_05310 PE=4 SV=1	1	46.1	7.1	370.5	7	24.9	3.64	94	V5TW42
159		true	UPI00020F3134	Inositol-1-monophosphatase OS=Cronobacter malonaticus OX=413503 GN=C3E80_05970 PE=3 SV=1	2	29.3	7.8	209.1	6	32.6	2.6	159	V5TW60
21		true	UPI00015B9EC5	S-adenosylmethionine synthase OS=Cronobacter malonaticus OX=413503 GN=metK PE=3 SV=1	1	41.9	5.1	925.1	21	56.2	2.07	21	V5TWL4
225		true	UPI0001576F2C	50S ribosomal protein L19 OS=Cronobacter malonaticus OX=413503 GN=rplS PE=3 SV=1	2	13.1	10.6	128.1	6	52.2	2.58	225	V5TWM2
244		true	UPI00015B9D81	Phosphofructokinase OS=Cronobacter malonaticus OX=413503 GN=C3E80_04560 PE=3 SV=1	4	33.8	5.6	114.8	5	26.9	2.48	244	V5TX62
30		true	UPI00015B9F82	Amidophosphoribosyltransferase OS=Cronobacter malonaticus OX=413503 GN=purF PE=3 SV=1	2	56.5	5.6	767	18	39.4	3.27	30	V5TXK5
5		true	UPI00015BA220	Flagellar hook-associated protein 2 OS=Cronobacter malonaticus OX=413503 GN=P262_02187 PE=3 SV=1	1	49.4	6.4	2396.5	22	72.5	2.51	5	V5TXP4
169		true	UPI00015BA1E0	Enoyl-[acyl-carrier-protein] reductase [NADH] OS=Cronobacter malonaticus OX=413503 GN=C3E80_16900 PE=3 SV=1	2	28	5.4	194.4	5	27.5	3.86	169	V5TYK1
307		true	UPI00015BA2DA	Chemotaxis protein CheW OS=Cronobacter malonaticus OX=413503 GN=C3E80_18110 PE=4 SV=1	4	18.2	4.5	82.9	2	15.6	2.12	307	V5TZH5
100		true	UPI00015BA0D8	PrkA family serine protein kinase OS=Cronobacter malonaticus OX=413503 GN=C3E80_14090 PE=4 SV=1	2	74.4	5.7	352.4	11	18.9	2.82	100	V5TZQ5
72		true	UPI0003D290E1	Ribonuclease E OS=Cronobacter malonaticus OX=413503 GN=rne PE=3 SV=1	1	117.6	5.4	462.1	12	16.8	3.86	72	V5TZY8
120		true	UPI00015BA2B3	Chemotaxis protein CheV OS=Cronobacter malonaticus OX=413503 GN=C3E80_14020 PE=4 SV=1	1	35.2	5.2	271.3	8	35.1	3.03	120	V5U0T5
31		true	UPI00020F2880	Threonine--tRNA ligase OS=Cronobacter malonaticus OX=413503 GN=thrS PE=3 SV=1	1	74	5.8	743.5	28	45.3	2.52	31	V5U153
157		true	UPI00015BA567	ATP-dependent Clp protease ATP-binding subunit OS=Cronobacter malonaticus OX=413503 GN=C3E80_02915 PE=3 SV=1	1	84	6	210.1	10	19.9	3.7	157	V5U1J1
140		true	UPI0003D26A2F	Peptidoglycan-associated protein OS=Cronobacter malonaticus OX=413503 GN=pal PE=3 SV=1	2	19.6	7.8	227.8	6	41.1	2.95	140	V5U208
341		true	UPI00015BA35A	Flagellar basal-body rod protein FlgG OS=Cronobacter malonaticus OX=413503 GN=flgG PE=3 SV=1	2	27.7	4.7	70.6	2	11.5	4.4	341	V5U210
29		true	UPI00015BA701	Lon protease OS=Cronobacter malonaticus OX=413503 GN=lon PE=2 SV=1	1	87.4	5.9	770.6	27	39.9	3.7	29	V5U2M2
127		true	UPI00015BA67C	Uridylate kinase OS=Cronobacter malonaticus OX=413503 GN=pyrH PE=3 SV=1	3	26.1	6.8	257.9	4	29.9	3.08	127	V5U3J2
404		true	UPI0003D27411	Cytochrome d ubiquinol oxidase subunit III OS=Cronobacter malonaticus OX=413503 GN=P262_05314 PE=4 SV=1	4	15.3	5.9	52.9	2	16.4	3.6	404	V5U3Q0
96		true	UPI00015BA727	Ribonuclease G OS=Cronobacter malonaticus OX=413503 GN=C3E80_10945 PE=3 SV=1	1	55.6	5.7	365.6	11	33.5	3.43	96	V5U3R3
3		true	UPI00015BA98A	Elongation factor Tu OS=Cronobacter malonaticus OX=413503 GN=tuf PE=3 SV=1	1	43.2	5.3	3341.7	34	81.7	1.63	3	V5U3W3
2		true	UPI00020F2627	DNA-directed RNA polymerase subunit beta' OS=Cronobacter malonaticus OX=413503 GN=rpoC PE=3 SV=1	1	154.9	6.5	3581.9	72	56.4	2.41	2	V5U4A6
494		true	UPI0003D24D54	50S ribosomal protein L11 OS=Cronobacter malonaticus OX=413503 GN=rplK PE=3 SV=1	3	11.4	9.1	31.3	2	21.5	3.55	494	V5U4B2
190		true	UPI00029C4C13	Bifunctional (P)ppGpp synthetase II/ guanosine-3',5'-bis pyrophosphate 3'-pyrophosphohydrolase OS=Cronobacter malonaticus OX=413503 GN=C3E80_11685 PE=3 SV=1	2	79.6	8.9	166.1	10	17	3.05	190	V5U4D8
67		true	UPI00015BA67E	30S ribosomal protein S2 OS=Cronobacter malonaticus OX=413503 GN=rpsB PE=3 SV=1	1	26.8	6.6	487.5	13	54.4	2.12	67	V5U4H3
44		true	UPI00015BAE13	ATP synthase subunit alpha OS=Cronobacter malonaticus OX=413503 GN=atpA PE=3 SV=1	1	55.2	5.9	599.9	19	47.8	2.92	44	V5U4K9
348		true	UPI00029BD547	Stringent starvation protein A OS=Cronobacter malonaticus OX=413503 GN=C3E80_10835 PE=3 SV=1	2	24.4	5.1	68.3	2	16.9	3.66	348	V5U4U9
147		true	UPI00015BA987	50S ribosomal protein L1 OS=Cronobacter malonaticus OX=413503 GN=rplA PE=3 SV=1	2	24.7	9.6	221.8	5	23.9	1.99	147	V5U503
15		true	UPI00029BD191	ATP synthase subunit beta OS=Cronobacter malonaticus OX=413503 GN=atpD PE=3 SV=1	2	49	4.9	1051.5	23	60.9	2.12	15	V5U509
40		true	UPI00029BAB2E	Cell shape-determining protein MreB OS=Cronobacter malonaticus OX=413503 GN=mreB PE=3 SV=1	3	45.6	6.2	620.7	13	34.6	2.68	40	V5U5A8
284		true	UPI00015BA9FC	DNA helicase OS=Cronobacter malonaticus OX=413503 GN=C3E80_19980 PE=3 SV=1	1	81.7	6.1	91.7	5	9.4	2.95	284	V5U5I0

## Sheet: 1CI
Row	Subcelloc + BLAST	OK	UniParc	Protein	#Alt. Proteins	MW [kDa]	pI	Score	#Peptides	SC [%]	RMS90 [ppm]	Rank	Accession
400	not determined	true	UPI00015B9C1D	GTPase HflX OS=Cronobacter sakazakii OX=28141 GN=hflX PE=3 SV=1	10	48	5.6	47.5	2	3.8	5.22	400	A0A0D3MBN0
179		true	UPI0003A39E34	Chromosomal replication initiator protein DnaA OS=Cronobacter dublinensis subsp. dublinensis LMG 23823 OX=1159554 GN=dnaA PE=3 SV=1	11	51.8	8.6	162.8	7	18.7	2.88	179	A0A0K2NWX1
226		true	UPI0003A800E6	DNA helicase OS=Cronobacter dublinensis subsp. dublinensis LMG 23823 OX=1159554 GN=uvrD PE=3 SV=1	7	81.7	6	124.9	4	6.8	3.1	226	A0A0K2NXC4
101		true	UPI00015BA692	50S ribosomal protein L13 OS=Cronobacter dublinensis subsp. dublinensis LMG 23823 OX=1159554 GN=rplM PE=3 SV=1	2	16.1	9.8	312.8	6	37.3	1.87	101	A0A0K2NXW9
84		true	UPI00015BA646	ATP-dependent zinc metalloprotease FtsH OS=Cronobacter dublinensis subsp. dublinensis LMG 23823 OX=1159554 GN=hflB PE=3 SV=1	4	70.8	5.9	363.1	12	25.8	3.25	84	A0A0K2NXZ2
334		true	UPI0005182C5F	30S ribosomal protein S20 OS=Cronobacter dublinensis subsp. dublinensis LMG 23823 OX=1159554 GN=rpsT PE=3 SV=1	5	9.6	11.2	69	2	23	3.44	334	A0A0K2NYC4
389		true	UPI000173AB69	Ribosomal RNA large subunit methyltransferase E OS=Cronobacter dublinensis subsp. dublinensis LMG 23823 OX=1159554 GN=rrmJ PE=3 SV=1	3	23.3	9.3	51.4	2	10	5.88	389	A0A0K2NYI4
478		true	UPI000577C047	DNA polymerase III subunit alpha OS=Cronobacter dublinensis subsp. dublinensis LMG 23823 OX=1159554 GN=dnaE PE=4 SV=1	15	130.2	5.2	30.7	2	1.3	2.78	478	A0A0K2NYS0
289		true	UPI00015BA5E9	UPF0294 protein AFK67_04200 OS=Cronobacter dublinensis subsp. dublinensis LMG 23823 OX=1159554 GN=AFK67_04200 PE=3 SV=1	8	28.8	9.5	83.8	2	9.6	3.25	289	A0A0K2NYW7
118		true	UPI0005188646	Glutamate 5-kinase OS=Cronobacter dublinensis subsp. dublinensis LMG 23823 OX=1159554 GN=proB PE=3 SV=1	7	39.3	6.2	259.9	4	16.9	3.64	118	A0A0K2NZL5
330		true	UPI000519D1BD	Succinate dehydrogenase flavoprotein subunit OS=Cronobacter dublinensis subsp. dublinensis LMG 23823 OX=1159554 GN=sdhA PE=3 SV=1	9	64.4	5.7	70	3	5.8	3.27	330	A0A0K2P040
407		true	UPI0003A29217	APH domain-containing protein OS=Cronobacter dublinensis subsp. dublinensis LMG 23823 OX=1159554 GN=AFK67_07275 PE=4 SV=1	8	34.3	6.3	46.2	4	15.5	5.73	407	A0A0K2P0H1
77		true	UPI00039F4957	NADH dehydrogenase OS=Cronobacter dublinensis subsp. dublinensis LMG 23823 OX=1159554 GN=AFK67_08045 PE=4 SV=1	3	47.2	9.3	394.6	17	44.7	3.01	77	A0A0K2P0Y1
152		true	UPI0005193077	MltA-interacting protein MipA OS=Cronobacter dublinensis subsp. dublinensis LMG 23823 OX=1159554 GN=AFK67_08345 PE=3 SV=1	6	27.6	5.2	194.3	3	18.1	1.53	152	A0A0K2P178
493		true	UPI0005193BE6	Tryptophan synthase beta chain OS=Cronobacter dublinensis subsp. dublinensis LMG 23823 OX=1159554 GN=trpB PE=3 SV=1	9	43.2	5.7	27.9	3	8.8	4.27	493	A0A0K2P2F5
356		true	UPI0003A23854	Glucose-6-phosphate 1-dehydrogenase OS=Cronobacter dublinensis subsp. dublinensis LMG 23823 OX=1159554 GN=zwf PE=3 SV=1	9	55.8	5.8	61.2	2	4.1	4.7	356	A0A0K2P3U2
273		true	UPI0003A702DD	Chaperone protein ClpB OS=Cronobacter dublinensis subsp. dublinensis LMG 23823 OX=1159554 GN=clpB PE=3 SV=1	12	95.1	5.4	90.7	5	9.9	2.84	273	A0A0K2P4Z7
445		true	UPI000519896E	Stationary phase inducible protein CsiE OS=Cronobacter dublinensis subsp. dublinensis LMG 23823 OX=1159554 GN=AFK67_15255 PE=4 SV=1	12	49.1	6.1	36.9	2	4.9	7.87	445	A0A0K2P5G5
268		true	UPI000519D5B6	Biosynthetic arginine decarboxylase OS=Cronobacter dublinensis subsp. dublinensis LMG 23823 OX=1159554 GN=speA PE=3 SV=1	13	73.8	4.9	96	3	5.5	3.24	268	A0A0K2P6A2
115		true	UPI00015B9DC5	50S ribosomal protein L14 OS=Cronobacter dublinensis subsp. dublinensis LMG 23823 OX=1159554 GN=rplN PE=3 SV=1	1	13.5	10.4	264	4	44.7	2.89	115	A0A0K2P6L0
379		true	UPI000005A7F1	30S ribosomal protein S19 OS=Cronobacter dublinensis subsp. dublinensis LMG 23823 OX=1159554 GN=rpsS PE=3 SV=1	2	10.4	10.5	53.9	2	25	4.8	379	A0A0K2P6Q9
427		true	UPI0005189716	HTH-type transcriptional regulator MalT OS=Cronobacter dublinensis subsp. dublinensis LMG 23823 OX=1159554 GN=malT PE=3 SV=1	12	102.5	6.2	40.3	2	2.6	3.77	427	A0A0K2P6U0
564		true	UPI0003A8BFA4	Glycogen synthase OS=Cronobacter dublinensis subsp. dublinensis LMG 23823 OX=1159554 GN=glgA PE=3 SV=1	7	52.6	6.3	17.5	2	6.9	2.16	564	A0A0K2P6Z2
374		true	UPI0005780579	AmiB activator OS=Cronobacter dublinensis subsp. dublinensis LMG 23823 OX=1159554 GN=AFK67_20150 PE=4 SV=1	10	47.5	9.9	55.3	3	8	6.8	374	A0A0K2P7B3
256		true	UPI00020F2D8D	50S ribosomal protein L28 OS=Cronobacter dublinensis subsp. dublinensis LMG 23823 OX=1159554 GN=rpmB PE=3 SV=1	3	9	11.4	103.2	3	23.1	0.93	256	A0A0K2P7D3
173		true	UPI00039F25D9	Bifunctional uridylyltransferase/uridylyl-removing enzyme OS=Cronobacter dublinensis subsp. dublinensis LMG 23823 OX=1159554 GN=glnD PE=3 SV=1	11	102.8	6.2	168.9	7	8.4	3.18	173	A0A0K2P7N1
473		true	UPI000518E714	Decarboxylase OS=Cronobacter dublinensis subsp. dublinensis LMG 23823 OX=1159554 GN=AFK67_19425 PE=3 SV=1	14	54.6	8.9	30.9	2	3.4	3.44	473	A0A0K2P7Z9
271		true	UPI0003A260C9	Probable GTP-binding protein EngB OS=Cronobacter dublinensis subsp. dublinensis LMG 23823 OX=1159554 GN=engB PE=3 SV=1	12	24.6	6.8	91.6	2	11.3	2.98	271	A0A0K2P853
467		true	UPI0006ACFFD0	Replication protein RepA OS=Cronobacter dublinensis subsp. dublinensis LMG 23823 OX=1159554 GN=AFK67_21030 PE=4 SV=1	14	39.5	9.4	31.8	2	7.4	3.3	467	A0A0K2P895
156		true	UPI0002E3811C	Diguanylate phosphodiesterase OS=Cronobacter sakazakii OX=28141 GN=FZI41_21205 PE=4 SV=1	3	44.9	4.8	186.8	7	27.2	2.81	156	A0A222ZDH0
460		true	UPI00029C571C	Aerobic respiration control sensor protein OS=Cronobacter sakazakii OX=28141 GN=arcB PE=4 SV=1	12	87.9	5.2	33.3	2	2.7	3.44	460	A0A2S9U7U1
182		true	UPI00015BA640	Translation initiation factor IF-2 OS=Cronobacter sakazakii OX=28141 GN=infB PE=3 SV=1	3	98.6	5.8	158.6	10	13.6	3.81	182	A0A2S9U7U7
236		true	UPI0001722D4B	Polyribonucleotide nucleotidyltransferase OS=Cronobacter sakazakii OX=28141 GN=pnp PE=3 SV=1	7	76.9	5.2	118.6	2	4.9	2.74	236	A0A2S9U7Z3
243		true	UPI00020F16BD	Aspartate carbamoyltransferase OS=Cronobacter sakazakii OX=28141 GN=pyrB PE=3 SV=1	8	34.3	5.9	112.3	3	12.9	3.83	243	A0A2S9U832
280		true	UPI00048ED62F	NADH-quinone oxidoreductase subunit B family protein OS=Cronobacter sakazakii OX=28141 GN=DC438_12400 PE=4 SV=1	5	27.9	6.2	87	3	22.7	4.83	280	A0A2S9U864
136		true	UPI00015BA449	Formate hydrogenlyase regulator HycA OS=Cronobacter sakazakii OX=28141 GN=hycA PE=4 SV=1	2	17.4	6	217.4	3	25.3	2.58	136	A0A2S9U898
7		true	UPI000170CCC4	DNA-directed RNA polymerase subunit beta OS=Cronobacter sakazakii OX=28141 GN=rpoB PE=3 SV=1	1	150.4	5.1	1477	39	38.9	2.69	7	A0A2S9U8Q2
40		true	UPI00029C3DAE	Flagellar hook-associated protein 1 OS=Cronobacter sakazakii OX=28141 GN=flgK PE=3 SV=1	4	58.5	4.7	620	14	45.8	3.05	40	A0A2S9U8V4
211		true	UPI00020F2EE5	3-oxoacyl-[acyl-carrier-protein] synthase 2 OS=Cronobacter sakazakii OX=28141 GN=fabF PE=3 SV=1	5	42.9	5.7	140.5	4	18.4	3.96	211	A0A2S9U8V5
180		true	UPI00020F354A	High frequency lysogenization protein HflD homolog OS=Cronobacter sakazakii OX=28141 GN=hflD PE=3 SV=1	2	22.5	9.4	161.7	5	32.5	2.97	180	A0A2S9U904
214		true	UPI00020F3331	UPF0229 protein AUN10_16025 OS=Cronobacter sakazakii OX=28141 GN=DC438_12905 PE=3 SV=1	6	49.5	6.9	138.1	8	20.8	3.69	214	A0A2S9U932
52		true	UPI00025F6BA9	Phosphoenolpyruvate synthase OS=Cronobacter sakazakii OX=28141 GN=DC438_12585 PE=3 SV=1	5	87.2	5	535.1	16	24.5	2.56	52	A0A2S9U982
68		true	UPI00015B9F6F	Polyphosphate kinase OS=Cronobacter sakazakii OX=28141 GN=ppk1 PE=3 SV=1	2	80.2	8.7	428.8	17	31	3.21	68	A0A2S9U9L4
321		true	UPI00015B9DF4	CDP-diacylglycerol--serine O-phosphatidyltransferase OS=Cronobacter sakazakii OX=28141 GN=pssA PE=3 SV=1	3	52.3	9.2	72.1	5	15.5	3.06	321	A0A2S9U9P5
250		true	UPI00029BB6BC	Protoheme IX biogenesis protein HemY OS=Cronobacter sakazakii OX=28141 GN=hemY PE=4 SV=1	5	45.1	9.1	109	5	12.6	2.88	250	A0A2S9U9Q2
165		true	UPI00015BA9B0	Probable protein kinase UbiB OS=Cronobacter sakazakii OX=28141 GN=ubiB PE=3 SV=1	10	63.3	7.7	174.9	7	14.3	4	165	A0A2S9U9T0
470		true	UPI0002E03415	UDP-N-acetyl-D-mannosaminuronic acid transferase OS=Cronobacter sakazakii OX=28141 GN=rffM PE=3 SV=1	12	27.8	9.7	31.5	2	8.9	3.68	470	A0A2S9U9T5
264		true	UPI00015B9D44	Transcriptional regulator LrhA OS=Cronobacter sakazakii OX=28141 GN=lrhA PE=3 SV=1	3	34.7	5.2	97.6	4	16.7	4.04	264	A0A2S9UAF9
91		true	UPI00015B9D48	NADH-quinone oxidoreductase subunit C/D OS=Cronobacter sakazakii OX=28141 GN=nuoC PE=3 SV=1	3	69.2	6	335.1	12	22.1	2.46	91	A0A2S9UAG0
364		true	UPI00015B9D3D	Acetate kinase OS=Cronobacter sakazakii OX=28141 GN=ackA PE=3 SV=1	12	43.2	5.9	57.9	2	8	3.95	364	A0A2S9UAH1
6		true	UPI00020F2F57	Phosphate acetyltransferase OS=Cronobacter sakazakii OX=28141 GN=pta PE=3 SV=1	1	77	5.4	1690	33	53.1	2.31	6	A0A2S9UAI7
240		true	UPI000518D7B0	Long-chain fatty acid transport protein OS=Cronobacter sakazakii OX=28141 GN=fadL PE=3 SV=1	5	49.2	5	115	3	8.4	4.1	240	A0A2S9UAU0
82		true	UPI00015B9EF8	UvrABC system protein A OS=Cronobacter sakazakii OX=28141 GN=uvrA PE=3 SV=1	7	103.9	6.2	371.9	13	18.1	3.39	82	A0A2S9UAY1
355		true	UPI00015B9D91	Citrate (pro-3S)-lyase subunit beta OS=Cronobacter sakazakii OX=28141 GN=citE PE=3 SV=1	1	31.8	5.3	61.6	3	15.1	3.77	355	A0A2S9UBH8
27		true	UPI00025F6DBE	Outer membrane channel protein TolC OS=Cronobacter sakazakii OX=28141 GN=tolC PE=3 SV=1	4	53.4	5.5	753.7	15	39.2	2.76	27	A0A2S9UBK9
265		true	UPI00020F21DF	DNA topoisomerase 4 subunit B OS=Cronobacter sakazakii OX=28141 GN=parE PE=3 SV=1	12	70	5.7	96.4	2	4.3	1.38	265	A0A2S9UBL8
225		true	UPI00015B9BC5	Phosphoenolpyruvate--protein phosphotransferase OS=Cronobacter sakazakii OX=28141 GN=ptsP PE=3 SV=1	5	83.7	5.5	125.5	5	9.6	4.64	225	A0A2S9UBW2
232		true	UPI00025F65C9	Bifunctional protein Aas OS=Cronobacter sakazakii OX=28141 GN=aas PE=3 SV=1	11	79.9	9.4	121.8	4	6	3.6	232	A0A2S9UBW7
296		true	UPI00015B9C36	GTP diphosphokinase OS=Cronobacter sakazakii OX=28141 GN=relA PE=3 SV=1	4	84.1	6.2	80.7	3	5.4	4.41	296	A0A2S9UBZ0
191		true	UPI00015BACC1	Type VI secretion system ATPase TssH OS=Cronobacter sakazakii OX=28141 GN=tssH PE=3 SV=1	6	95.3	5.3	151.3	7	11.9	2.8	191	A0A2S9UC54
11		true	UPI00029BDF3D	Glycerol kinase OS=Cronobacter sakazakii OX=28141 GN=glpK PE=3 SV=1	1	56.4	5.6	1161.5	26	63	2.49	11	A0A2S9UCM1
300		true	UPI00029BAD68	Acetylornithine deacetylase OS=Cronobacter sakazakii OX=28141 GN=argE PE=3 SV=1	8	42.1	5.5	79	2	8.9	2.78	300	A0A2S9UCP5
223		true	UPI00015BA5B5	ATP-dependent endonuclease OS=Cronobacter sakazakii OX=28141 GN=FZI36_09105 PE=4 SV=1	3	63.5	9.3	128.7	3	9.1	3.44	223	A0A2S9UDE9
241		true	UPI00029BBDB5	Aminotransferase OS=Cronobacter sakazakii OX=28141 GN=DC438_13910 PE=3 SV=1	6	43.4	5.6	114.9	3	9.8	2.67	241	A0A2S9UDJ3
174		true	UPI00029C69E5	Catabolite repressor/activator OS=Cronobacter sakazakii OX=28141 GN=cra PE=4 SV=1	6	38	6.7	168.8	5	17.4	3.67	174	A0A2S9UE66
371		true	UPI00025F6979	UDP-N-acetylglucosamine--N-acetylmuramyl-(pentapeptide) pyrophosphoryl-undecaprenol N-acetylglucosamine transferase OS=Cronobacter sakazakii OX=28141 GN=murG PE=3 SV=1	4	37.9	9.9	55.8	6	20.8	3.69	371	A0A2S9UE76
293		true	UPI00015BA70C	ABC transporter ATP-binding protein OS=Cronobacter sakazakii OX=28141 GN=FZI36_16310 PE=4 SV=1	8	34.8	8.5	81.7	4	20.5	4.46	293	A0A2S9UEA7
64		true	UPI00020F1A59	Glutamate-1-semialdehyde 2,1-aminomutase OS=Cronobacter sakazakii OX=28141 GN=hemL PE=3 SV=1	7	45.4	5	448.4	10	34	2.74	64	A0A2S9UED2
342		true	UPI00015BA676	Outer membrane protein assembly factor BamA OS=Cronobacter sakazakii OX=28141 GN=bamA PE=3 SV=1	8	89	5.2	66.1	2	3.4	3.06	342	A0A2S9UEE1
157		true	UPI00020F1A54	Periplasmic serine endoprotease DegP-like OS=Cronobacter sakazakii OX=28141 GN=degP PE=3 SV=1	2	49.1	8.3	186.5	4	19.4	3.31	157	A0A2S9UEE7
72		true	UPI00029C6B22	Methionine import ATP-binding protein MetN OS=Cronobacter sakazakii OX=28141 GN=metN PE=3 SV=1	7	37.7	5.8	408.5	8	33.8	3.12	72	A0A2S9UEG5
262		true	UPI00020F2F36	LPS-assembly lipoprotein LptE OS=Cronobacter sakazakii OX=28141 GN=lptE PE=3 SV=1	3	21.6	8	98.4	2	15.7	3.68	262	A0A2S9UF21
282		true	UPI00020F1689	L-cystine ABC transporter ATP-binding protein YecC OS=Cronobacter sakazakii OX=28141 GN=yecC PE=3 SV=1	13	27.5	9.2	86.4	2	11.2	4.5	282	A0A2S9UFW7
459		true	UPI00015BA1DA	Helix-turn-helix domain-containing protein OS=Cronobacter sakazakii OX=28141 GN=FZH93_14940 PE=4 SV=1	5	31.3	8.9	33.6	2	9	2.99	459	A0A2S9UFY6
104		true	UPI00015BA9C1	Glutamine synthetase OS=Cronobacter sakazakii OX=28141 GN=glnA PE=3 SV=1	1	51.8	5.3	299.1	8	26.7	3.34	104	A0A2S9UGP4
60		true	UPI00029C4298	KR domain-containing protein OS=Cronobacter sakazakii OX=28141 GN=DC438_11575 PE=4 SV=1	3	35.9	9.2	470.3	13	48.2	3.42	60	A0A2S9UHU7
103		true	UPI00020F2B1D	Protein translocase subunit SecD OS=Cronobacter sakazakii OX=28141 GN=secD PE=3 SV=1	6	66.6	7.7	304.8	11	22.9	3.19	103	A0A2S9UIL6
297		true	UPI00015BA8C2	Methionine import ATP-binding protein MetN OS=Cronobacter sakazakii OX=28141 GN=metN PE=3 SV=1	10	37.5	6.9	80.6	2	9.1	4.72	297	A0A2S9UIS6
193		true	UPI000283F6C2	Flagellar hook protein FlgE OS=Cronobacter muytjensii OX=413501 GN=flgE PE=3 SV=1	8	42.5	4.6	149.3	2	7.6	5.27	193	A0A2T7AJ89
74		true	UPI000283FA38	Pyruvate kinase OS=Cronobacter muytjensii OX=413501 GN=pyk PE=3 SV=1	7	51.4	6	404.1	9	27.7	3.29	74	A0A2T7AKP2
48		true	UPI000948E211	Formate C-acetyltransferase OS=Cronobacter muytjensii OX=413501 GN=pflB PE=3 SV=1	2	85.1	5.7	544.1	23	40.7	3.15	48	A0A2T7AMI5
311		true	UPI000948ED07	Asparagine--tRNA ligase OS=Cronobacter muytjensii OX=413501 GN=asnS PE=3 SV=1	9	52.5	5.1	74.7	3	6.9	3.81	311	A0A2T7AMP0
346		true	UPI000948F027	Macrolide transporter subunit MacA OS=Cronobacter muytjensii OX=413501 GN=AUN14_17085 PE=3 SV=1	12	40.6	9.2	64.8	2	6.8	7.52	346	A0A2T7ANK9
404		true	UPI000948E73A	Molybdopterin molybdenumtransferase OS=Cronobacter muytjensii OX=413501 GN=AUN14_17365 PE=3 SV=1	14	43.7	5.4	46.9	2	9.8	3.27	404	A0A2T7ANP2
278		true	UPI000283F1A6	NADH-quinone oxidoreductase subunit F OS=Cronobacter muytjensii OX=413501 GN=AUN14_16375 PE=3 SV=1	6	49.1	6.6	87.4	4	15.7	3.29	278	A0A2T7APS7
349		true	UPI000283F1AC	Pyridoxal phosphate-dependent aminotransferase OS=Cronobacter muytjensii OX=413501 GN=AUN14_16340 PE=4 SV=1	8	45.3	5.7	63.3	3	10.6	2.88	349	A0A2T7APV6
312		true	UPI000283F919	Trk system potassium uptake protein TrkA OS=Cronobacter muytjensii OX=413501 GN=AUN14_16090 PE=4 SV=1	7	50.4	5.5	74.6	3	11.6	4.43	312	A0A2T7AQ12
270		true	UPI000283F91F	50S ribosomal protein L6 OS=Cronobacter muytjensii OX=413501 GN=rplF PE=3 SV=1	3	18.9	9.7	92.5	3	21.5	3.61	270	A0A2T7AQ35
79		true	UPI000283FA5C	Elongation factor 4 OS=Cronobacter muytjensii OX=413501 GN=lepA PE=3 SV=1	9	66.4	5.2	387.6	8	15.5	3.24	79	A0A2T7AQ86
227		true	UPI000283F8EF	Dual-specificity RNA methyltransferase RlmN OS=Cronobacter muytjensii OX=413501 GN=rlmN PE=3 SV=1	5	43.3	6.6	124.5	4	11.9	4.69	227	A0A2T7AQB5
309		true	UPI000283F8EC	Histidine--tRNA ligase OS=Cronobacter muytjensii OX=413501 GN=hisS PE=3 SV=1	11	47.1	5.5	76.6	3	9	4.82	309	A0A2T7AQD5
331		true	UPI000283FAB7	50S ribosomal protein L10 OS=Cronobacter muytjensii OX=413501 GN=rplJ PE=3 SV=1	4	17.7	9	69.8	2	17.6	4.41	331	A0A2T7AQN2
188		true	UPI000283F8C4	EIIAB-Man OS=Cronobacter muytjensii OX=413501 GN=AUN14_14685 PE=4 SV=1	9	34.8	5.9	154.6	5	20.9	4.3	188	A0A2T7AQU1
194		true	UPI00039A570F	UDP-N-acetylmuramate--L-alanine ligase OS=Cronobacter muytjensii OX=413501 GN=murC PE=3 SV=1	1	52.9	5.6	148.7	5	13.7	3.08	194	A0A2T7AR44
204		true	UPI0003A85652	Peptidoglycan D,D-transpeptidase FtsI OS=Cronobacter muytjensii OX=413501 GN=ftsI PE=3 SV=1	3	63.9	9.6	143.2	4	10.6	6.5	204	A0A2T7AR68
468		true	UPI00039EFB38	Ribosomal RNA small subunit methyltransferase A OS=Cronobacter muytjensii OX=413501 GN=ksgA PE=3 SV=1	4	30.4	8.9	31.5	2	17.2	1.22	468	A0A2T7AR99
363		true	UPI000948DA8E	Ubiquinone/menaquinone biosynthesis C-methyltransferase UbiE OS=Cronobacter muytjensii OX=413501 GN=ubiE PE=3 SV=1	3	28.1	8.4	58.2	2	10.4	3.98	363	A0A2T7ARN6
461		true	UPI00039D4747	5-methyltetrahydropteroyltriglutamate--homocysteine methyltransferase OS=Cronobacter muytjensii OX=413501 GN=metE PE=3 SV=1	9	84.5	5.5	33	2	4.2	1.85	461	A0A2T7ARP4
162		true	UPI0002840323	Phosphoglycerate kinase OS=Cronobacter muytjensii OX=413501 GN=pgk PE=3 SV=1	8	41.3	5.1	177.8	5	18.9	2.8	162	A0A2T7ARW2
396		true	UPI000948BC4D	Membrane-bound lytic murein transglycosylase A OS=Cronobacter muytjensii OX=413501 GN=AUN14_12470 PE=4 SV=1	7	40.1	9.2	49.3	2	14.2	4.44	396	A0A2T7ARY6
275		true	UPI000283FD8B	Sulfate adenylyltransferase subunit 1 OS=Cronobacter muytjensii OX=413501 GN=cysN PE=3 SV=1	9	52.6	5.1	89.9	3	7.2	3.6	275	A0A2T7AS15
288		true	UPI000283FC86	Outer membrane protein assembly factor BamE OS=Cronobacter muytjensii OX=413501 GN=AUN14_12200 PE=4 SV=1	7	12.5	8.5	84	2	27.2	2.56	288	A0A2T7AS51
488		true	UPI00015BAA14	Tryptophan--tRNA ligase OS=Cronobacter muytjensii OX=413501 GN=trpS PE=3 SV=1	5	37.3	6.2	28.9	2	8.4	6.33	488	A0A2T7ASG3
325		true	UPI0003A8E5AB	UDP-N-acetylglucosamine 1-carboxyvinyltransferase OS=Cronobacter muytjensii OX=413501 GN=murA PE=3 SV=1	6	44.7	5.6	71.2	3	11.7	4.58	325	A0A2T7ASV9
531		true	UPI00094891BF	ATP-dependent RNA helicase RhlB OS=Cronobacter muytjensii OX=413501 GN=rhlB PE=3 SV=1	8	47	7	22	2	6.7	3.73	531	A0A2T7ASY4
410		true	UPI000283F300	Oligopeptide ABC transporter ATP-binding protein OppF OS=Cronobacter muytjensii OX=413501 GN=AUN14_09465 PE=4 SV=1	5	37.2	7.6	45.6	3	13.2	4.63	410	A0A2T7ATN6
209		true	UPI00039F2F4F	Pseudouridine synthase OS=Cronobacter muytjensii OX=413501 GN=AUN14_09575 PE=3 SV=1	12	40.6	10.9	140.6	4	14.8	3.23	209	A0A2T7ATP8
362		true	UPI000283F18B	Peptide ABC transporter ATP-binding protein SapF OS=Cronobacter muytjensii OX=413501 GN=AUN14_09715 PE=4 SV=1	7	30.5	9.7	58.4	2	9.7	2.74	362	A0A2T7ATS0
395		true	UPI000283F467	UTP--glucose-1-phosphate uridylyltransferase OS=Cronobacter muytjensii OX=413501 GN=galU PE=3 SV=1	8	32.8	5.2	49.9	3	10.9	3.92	395	A0A2T7ATS1
449		true	UPI0005774D42	LysR family transcriptional regulator OS=Cronobacter muytjensii OX=413501 GN=AUN14_09090 PE=3 SV=1	10	32.1	6.7	35.6	2	5.5	3.92	449	A0A2T7AU01
119		true	UPI0009489586	Alanine transaminase OS=Cronobacter muytjensii OX=413501 GN=AUN14_09070 PE=4 SV=1	6	46.2	7.7	256.1	6	23.7	3.64	119	A0A2T7AU07
501		true	UPI0009489C92	Diacetyl reductase [(S)-acetoin forming] OS=Cronobacter muytjensii OX=413501 GN=AUN14_09105 PE=3 SV=1	7	26.7	5.1	26.8	2	14.1	4.42	501	A0A2T7AU09
299		true	UPI000283F31B	Phospholipid-binding lipoprotein MlaA OS=Cronobacter muytjensii OX=413501 GN=AUN14_09220 PE=3 SV=1	6	28	4.8	79.7	4	19.9	3.21	299	A0A2T7AU27
150		true	UPI0003A9082F	Bifunctional protein HldE OS=Cronobacter muytjensii OX=413501 GN=hldE PE=3 SV=1	9	50.9	5.2	196.3	7	20.6	3.41	150	A0A2T7AU81
354		true	UPI0009488EC7	ATP-dependent helicase OS=Cronobacter muytjensii OX=413501 GN=AUN14_07715 PE=4 SV=1	12	66.3	8.2	62.1	2	5.3	5.39	354	A0A2T7AUV0
495		true	UPI0005773AD0	Pseudouridine synthase OS=Cronobacter muytjensii OX=413501 GN=AUN14_07145 PE=3 SV=1	3	36.9	6.3	27.7	2	13.8	4.41	495	A0A2T7AV91
138		true	UPI0003A7D91E	Iron-sulfur cluster carrier protein OS=Cronobacter muytjensii OX=413501 GN=AUN14_07085 PE=3 SV=1	8	39.7	5.8	213.9	4	16	4.08	138	A0A2T7AVC6
201		true	UPI00028401F9	ATP-dependent 6-phosphofructokinase OS=Cronobacter muytjensii OX=413501 GN=pfkA PE=3 SV=1	3	35	5.9	144.1	10	31.9	3.07	201	A0A2T7AVN5
357		true	UPI000948C139	sn-glycerol-3-phosphate ABC transporter ATP-binding protein UgpC OS=Cronobacter turicensis OX=413502 GN=BS411_21400 PE=4 SV=1	11	41.4	5.5	60.9	2	7.8	3.99	357	A0A2T7AW54
318		true	UPI0003AA3ECD	EIICB-Glc OS=Cronobacter muytjensii OX=413501 GN=AUN14_05885 PE=4 SV=1	7	50.6	8.7	73.5	2	5.5	3.23	318	A0A2T7AWJ2
45		true	UPI000948A65E	NAD(P)/FAD-dependent oxidoreductase OS=Cronobacter muytjensii OX=413501 GN=AUN14_05845 PE=4 SV=1	4	47.3	9.2	592.2	20	51.4	2.91	45	A0A2T7AWN0
534		true	UPI000283FF54	Phosphoglucosamine mutase OS=Cronobacter muytjensii OX=413501 GN=glmM PE=3 SV=1	11	47.7	5.8	21.7	2	4.7	3.07	534	A0A2T7AWX5
267		true	UPI000948AEF4	ParA family protein OS=Cronobacter muytjensii OX=413501 GN=AUN14_05415 PE=4 SV=1	10	44.4	5.5	96.2	3	9.5	3.75	267	A0A2T7AWX8
352		true	UPI000948A891	SelB translation factor OS=Cronobacter turicensis OX=413502 GN=BS411_20830 PE=4 SV=1	7	67.8	6.6	62.4	4	9.3	4.4	352	A0A2T7AXD5
310		true	UPI0002D91EA8	Formate dehydrogenase-N subunit alpha OS=Cronobacter turicensis OX=413502 GN=fdnG PE=3 SV=1	3	112.3	7.1	74.9	2	2.9	2.34	310	A0A2T7AXE3
25		true	UPI000948D691	Flagellin OS=Cronobacter muytjensii OX=413501 GN=AUN14_03990 PE=3 SV=1	9	29.1	5	774.9	12	51.3	2.38	25	A0A2T7AXR3
196		true	UPI000283FECF	Flagellar motor switch protein FliM OS=Cronobacter muytjensii OX=413501 GN=AUN14_03900 PE=3 SV=1	7	37.9	5.4	147	8	28.4	4.18	196	A0A2T7AXR6
253		true	UPI000283FECB	H(+)-transporting two-sector ATPase OS=Cronobacter muytjensii OX=413501 GN=fliI PE=3 SV=1	7	49.2	5.8	106.3	4	11.2	2.99	253	A0A2T7AXS4
344		true	UPI00094900FB	Trehalose-6-phosphate synthase OS=Cronobacter muytjensii OX=413501 GN=AUN14_04185 PE=3 SV=1	12	53.7	5.9	66	2	4.2	4.11	344	A0A2T7AXW8
171		true	UPI0009490587	Replicative DNA helicase OS=Cronobacter muytjensii OX=413501 GN=AUN14_02575 PE=3 SV=1	4	52.5	4.9	169.4	5	16.5	3.33	171	A0A2T7AYF4
443		true	UPI00094914FB	Fumarate reductase flavoprotein subunit OS=Cronobacter muytjensii OX=413501 GN=AUN14_02870 PE=3 SV=1	13	65.7	5.9	37.8	2	3	3.55	443	A0A2T7AYG0
457		true	UPI000283F350	Protein HflC OS=Cronobacter muytjensii OX=413501 GN=AUN14_02955 PE=3 SV=1	5	37.5	6	33.9	2	9.6	3.68	457	A0A2T7AYH6
257		true	UPI000283F4BB	60 kDa chaperonin OS=Cronobacter muytjensii OX=413501 GN=groL PE=3 SV=1	2	57.3	4.8	103.1	2	7.5	2.89	257	A0A2T7AYJ0
147		true	UPI00094918C0	23S rRNA (guanosine-2'-O-)-methyltransferase RlmB OS=Cronobacter muytjensii OX=413501 GN=rlmB PE=3 SV=1	2	26.3	6.2	197.9	4	25.9	3.87	147	A0A2T7AYL8
487		true	UPI000948AE7A	ABC transporter ATP-binding protein OS=Cronobacter turicensis OX=413502 GN=BS411_20110 PE=4 SV=1	15	62.8	5.2	29	2	3.6	4.34	487	A0A2T7AYR9
372		true	UPI000948B863	Putative acyl-CoA thioester hydrolase OS=Cronobacter turicensis OX=413502 GN=BS411_19985 PE=4 SV=1	12	47	7.7	55.7	2	5.7	3.64	372	A0A2T7AYS4
368		true	UPI000948F02F	UvrABC system protein B OS=Cronobacter turicensis OX=413502 GN=uvrB PE=3 SV=1	7	76.1	5.2	56.7	3	3.9	3.9	368	A0A2T7AYT4
417		true	UPI000283FC52	Protein QmcA OS=Cronobacter muytjensii OX=413501 GN=AUN14_01160 PE=3 SV=1	7	33.8	5.5	42.5	2	11.8	4.86	417	A0A2T7AZ58
287		true	UPI0003A5BE0D	Peptidoglycan D,D-transpeptidase MrdA OS=Cronobacter muytjensii OX=413501 GN=mrdA PE=3 SV=1	9	71	9.1	84.1	2	5.2	3.24	287	A0A2T7AZ88
298		true	UPI000283FF74	ROK family transcriptional regulator OS=Cronobacter muytjensii OX=413501 GN=AUN14_01660 PE=3 SV=1	6	44.6	8.6	80.3	3	9.4	4.84	298	A0A2T7AZA7
218		true	UPI0003A2D08D	tRNA-2-methylthio-N(6)-dimethylallyladenosine synthase OS=Cronobacter muytjensii OX=413501 GN=miaB PE=3 SV=1	4	53.5	5.3	135.3	7	21.5	3.9	218	A0A2T7AZD5
283		true	UPI000948BB2E	DUF1722 domain-containing protein OS=Cronobacter muytjensii OX=413501 GN=AUN14_01780 PE=4 SV=1	12	36.7	9	85.7	2	7.2	3.86	283	A0A2T7AZE1
244		true	UPI0003AB3DE4	Citrate synthase OS=Cronobacter muytjensii OX=413501 GN=gltA PE=3 SV=1	7	48.2	5.9	111.6	3	9.6	2.4	244	A0A2T7AZF2
83		true	UPI000948F3B4	Ribonuclease R OS=Cronobacter turicensis OX=413502 GN=rnr PE=3 SV=1	7	93.6	8.3	371.4	17	26.6	3.05	83	A0A2T7B046
320		true	UPI000CFD97E1	NADH-quinone oxidoreductase OS=Cronobacter turicensis OX=413502 GN=BS411_19045 PE=3 SV=1	10	100.4	6	73	2	3.7	3.84	320	A0A2T7B0V2
540		true	UPI00029BD023	ATP synthase gamma chain OS=Cronobacter turicensis OX=413502 GN=atpG PE=3 SV=1	5	31.4	8.9	20.6	2	5.9	0.16	540	A0A2T7B152
328		true	UPI000948A77A	UPF0265 protein BS411_17745 OS=Cronobacter turicensis OX=413502 GN=BS411_17745 PE=3 SV=1	5	13.2	8.8	70.6	2	25.9	3.3	328	A0A2T7B1H6
272		true	UPI0002D803CA	Flagellar motor switch protein FliG OS=Cronobacter turicensis OX=413502 GN=BS411_16670 PE=3 SV=1	6	37.7	4.8	90.9	2	7.4	2.98	272	A0A2T7B1N3
451		true	UPI0009491678	AMP-dependent synthetase OS=Cronobacter turicensis OX=413502 GN=BS411_16865 PE=4 SV=1	10	51.2	6	35.5	2	4	2.4	451	A0A2T7B1R4
365		true	UPI0009491DBD	KR domain-containing protein OS=Cronobacter turicensis OX=413502 GN=BS411_16850 PE=4 SV=1	5	26.8	5.5	57.6	2	11.3	2.84	365	A0A2T7B1R5
341		true	UPI00029B9E6F	Cof-type HAD-IIB family hydrolase OS=Cronobacter turicensis OX=413502 GN=BS411_16405 PE=4 SV=1	9	29.9	5	66.2	2	8.1	3	341	A0A2T7B2G6
428		true	UPI0009491347	Uncharacterized protein OS=Cronobacter turicensis OX=413502 GN=BS411_14850 PE=4 SV=1	9	40.7	6.1	40.1	2	11.3	3.78	428	A0A2T7B304
231		true	UPI0005180A81	Outer membrane lipoprotein Blc OS=Cronobacter turicensis OX=413502 GN=BS411_14430 PE=3 SV=1	7	20	9.6	121.8	6	34.5	2.71	231	A0A2T7B399
351		true	UPI0005A53A89	Formate transporter FocA OS=Cronobacter turicensis OX=413502 GN=BS411_13400 PE=3 SV=1	6	30.9	7.1	62.7	2	8.1	4	351	A0A2T7B3G6
479		true	UPI00029C5031	Arginine ABC transporter ATP-binding protein ArtP OS=Cronobacter turicensis OX=413502 GN=BS411_13240 PE=3 SV=1	4	26.7	6.6	30.1	2	9.9	3	479	A0A2T7B3H1
186		true	UPI000948E588	Dihydroorotate dehydrogenase (quinone) OS=Cronobacter turicensis OX=413502 GN=pyrD PE=3 SV=1	6	36.7	8.2	156.8	4	14.3	4.46	186	A0A2T7B3K8
248		true	UPI0009490BCB	HTH-type transcriptional regulator CysB OS=Cronobacter turicensis OX=413502 GN=BS411_11740 PE=3 SV=1	4	36.1	6.6	109.4	5	16.7	2.21	248	A0A2T7B599
359		true	UPI000948AA51	Phosphoribosylaminoimidazole-succinocarboxamide synthase OS=Cronobacter turicensis OX=413502 GN=purC PE=3 SV=1	8	26.9	4.8	60.4	2	13.1	6.98	359	A0A2T7B5X0
215		true	UPI000948E39E	Inosine/guanosine kinase OS=Cronobacter turicensis OX=413502 GN=BS411_08685 PE=4 SV=1	6	48.4	5.7	137.1	4	13.4	4	215	A0A2T7B6D6
88		true	UPI00029BC532	Enolase OS=Cronobacter turicensis OX=413502 GN=eno PE=3 SV=1	8	45.5	5.2	348.6	8	31.7	3.16	88	A0A2T7B6P3
249		true	UPI000948BC5D	Ribosomal RNA large subunit methyltransferase M OS=Cronobacter turicensis OX=413502 GN=rlmM PE=3 SV=1	6	41.8	7	109.1	4	11.5	3.35	249	A0A2T7B6S1
143		true	UPI000948CDC1	GTPase OS=Cronobacter turicensis OX=413502 GN=BS411_07735 PE=3 SV=1	8	35.5	4.7	206.2	3	14.6	3.25	143	A0A2T7B7A7
234		true	UPI000949068D	Signal recognition particle protein OS=Cronobacter turicensis OX=413502 GN=ffh PE=3 SV=1	7	49.7	9.6	120.4	6	13.5	3.27	234	A0A2T7B8Y6
326		true	UPI000948929F	Nucleoside-specific channel-forming protein Tsx OS=Cronobacter turicensis OX=413502 GN=BS411_03770 PE=3 SV=1	9	33.1	5.6	70.7	2	9.6	3.53	326	A0A2T7B992
366		true	UPI000948FC98	Threonine synthase OS=Cronobacter turicensis OX=413502 GN=BS411_03170 PE=3 SV=1	8	47.2	5.1	57.5	2	6.8	5.75	366	A0A2T7B9Z0
539		true	UPI00094915DB	Bifunctional aspartokinase/homoserine dehydrogenase OS=Cronobacter turicensis OX=413502 GN=BS411_03160 PE=3 SV=1	9	89	5.6	20.8	3	6.5	3.99	539	A0A2T7BA60
212		true	UPI00020F168A	UvrABC system protein C OS=Cronobacter sakazakii OX=28141 GN=uvrC PE=3 SV=1	6	68.4	9.1	138.8	3	6.1	4.15	212	A0A347M4Q6
208		true	UPI000B9467D0	Glucans biosynthesis protein G OS=Cronobacter sakazakii OX=28141 GN=mdoG PE=3 SV=1	7	57.9	8.3	140.8	7	20.2	3.46	208	A0A347M8L7
158		true	UPI00048C6743	Poly(A) polymerase I OS=Cronobacter sakazakii OX=28141 GN=pcnB PE=3 SV=1	4	54.6	9.6	186.4	6	14.8	3.36	158	A0A347MKY6
210		true	UPI000ABB7D94	Soluble pyridine nucleotide transhydrogenase OS=Cronobacter universalis NCTC 9529 OX=1074000 GN=sthA PE=3 SV=1	3	52.4	6.2	140.6	3	8	3.9	210	A0A376DWW8
291		true	UPI000577B67E	Magnesium transport protein CorA OS=Cronobacter universalis NCTC 9529 OX=1074000 GN=corA_1 PE=3 SV=1	4	36.5	4.7	81.8	4	21.2	4.43	291	A0A376DY53
80		true	UPI00029C1355	Probable cytosol aminopeptidase OS=Cronobacter universalis NCTC 9529 OX=1074000 GN=pepA PE=3 SV=1	3	54.8	6.6	384.5	11	32	3.93	80	A0A376DZZ0
197		true	UPI00029C3358	RNA polymerase-associated protein RapA OS=Cronobacter universalis NCTC 9529 OX=1074000 GN=rapA PE=3 SV=1	7	109.7	5.1	146.9	5	7.1	5.08	197	A0A376E132
255		true	UPI00029C7AA0	2-dehydropantoate 2-reductase OS=Cronobacter universalis NCTC 9529 OX=1074000 GN=panE PE=3 SV=1	6	33.8	6.3	103.7	3	20.4	4.77	255	A0A376E3H5
192		true	UPI00029C63D9	Acetyl-coenzyme A carboxylase carboxyl transferase subunit alpha OS=Cronobacter universalis NCTC 9529 OX=1074000 GN=accA PE=3 SV=1	4	35.3	5.6	150.8	2	9.4	2.48	192	A0A376E3N9
418		true	UPI000576AADE	Nuclease SbcCD subunit D OS=Cronobacter universalis NCTC 9529 OX=1074000 GN=sbcD PE=3 SV=1	9	45	5.2	42.4	2	9.4	2.39	418	A0A376E3R5
141		true	UPI00057755B9	Asparagine synthase (glutamine-hydrolyzing) OS=Cronobacter universalis NCTC 9529 OX=1074000 GN=asnB PE=3 SV=1	3	62.4	5.7	207.6	5	12.1	4.29	141	A0A376E4Z3
391		true	UPI0005772551	Sugar diacid regulator OS=Cronobacter universalis NCTC 9529 OX=1074000 GN=cdaR PE=3 SV=1	7	42.6	7.7	50.7	2	6.1	6.31	391	A0A376E5P9
123		true	UPI00029C2AFB	DNA protection during starvation protein OS=Cronobacter universalis NCTC 9529 OX=1074000 GN=dps PE=3 SV=1	4	18.6	5.5	250.5	6	32.9	4.2	123	A0A376E894
207		true	UPI00029BB02E	ATP-binding protein Uup OS=Cronobacter universalis NCTC 9529 OX=1074000 GN=uup PE=3 SV=1	8	71.5	5.4	140.9	4	7.7	2.78	207	A0A376E8C5
66		true	UPI000577A023	Ribonuclease E OS=Cronobacter universalis NCTC 9529 OX=1074000 GN=rne PE=3 SV=1	7	116.9	5.6	440.4	12	16.8	3.14	66	A0A376E8T8
247		true	UPI00029BA1F6	Putative phosphoenolpyruvate synthase regulatory protein OS=Cronobacter universalis NCTC 9529 OX=1074000 GN=ydiA PE=3 SV=1	1	31.4	6.3	109.8	3	13.7	3.56	247	A0A376EAZ8
426		true	UPI0005779538	Glyceraldehyde-3-phosphate dehydrogenase OS=Cronobacter universalis NCTC 9529 OX=1074000 GN=gapA PE=3 SV=1	7	35.6	6.3	40.7	3	12.1	5.41	426	A0A376EC73
37		true	UPI000577F537	Formate hydrogenlyase transcriptional activator OS=Cronobacter universalis NCTC 9529 OX=1074000 GN=fhlA PE=4 SV=1	3	77.8	6	663.7	15	29.6	3.27	37	A0A376ECX3
367		true	UPI00029B9F56	Universal stress protein E OS=Cronobacter universalis NCTC 9529 OX=1074000 GN=uspE PE=4 SV=1	3	36	5.2	57.4	2	10.1	4.42	367	A0A376EE27
135		true	UPI000576BC58	Cyclic di-GMP phosphodiesterase Gmr OS=Cronobacter universalis NCTC 9529 OX=1074000 GN=gmr PE=4 SV=1	4	74	5.7	217.9	6	11.6	3.26	135	A0A376EJ16
128		true	UPI00029C1349	Cell division inhibitor MinD OS=Cronobacter universalis NCTC 9529 OX=1074000 GN=minD_1 PE=3 SV=1	3	29.6	5.2	236.1	8	40	3.64	128	A0A376EK93
17		true	UPI00029BF7FB	Flagellar hook-associated protein 2 OS=Cronobacter universalis NCTC 9529 OX=1074000 GN=fliD PE=3 SV=1	1	49.3	7.7	987	14	48.5	2.24	17	A0A376EL00
251		true	UPI00029BD212	SpoVR family protein OS=Cronobacter universalis NCTC 9529 OX=1074000 GN=NCTC9529_02376 PE=4 SV=1	6	61.9	5.6	107.6	4	8.6	3.53	251	A0A376EL11
423		true	UPI0005767163	Ferritin OS=Cronobacter universalis NCTC 9529 OX=1074000 GN=ftnA_1 PE=3 SV=1	2	18.5	4.8	41.8	2	21.1	4.52	423	A0A376EM75
216		true	UPI00029C30EA	Ribonucleoside-diphosphate reductase OS=Cronobacter universalis NCTC 9529 OX=1074000 GN=nrdA PE=3 SV=1	6	85.7	5.7	137.1	5	8.7	4.47	216	A0A376END8
233		true	UPI00029BCBE7	Phenylacetate-CoA ligase OS=Cronobacter universalis NCTC 9529 OX=1074000 GN=NCTC9529_02529 PE=4 SV=1	6	39.9	6.3	120.5	3	11.1	3.27	233	A0A376ENE7
347		true	UPI000577891F	2-succinyl-5-enolpyruvyl-6-hydroxy-3-cyclohexene-1-carboxylate synthase OS=Cronobacter universalis NCTC 9529 OX=1074000 GN=menD PE=3 SV=1	7	60	6.2	64.1	2	5.4	3.17	347	A0A376EQ40
167		true	UPI000E088064	Methyl-accepting chemotaxis protein 3 OS=Cronobacter universalis NCTC 9529 OX=1074000 GN=mcp3 PE=4 SV=1	1	71.2	6.4	172.5	7	15	4.25	167	A0A376ERP6
246		true	UPI00029BBE06	Autonomous glycyl radical cofactor OS=Cronobacter universalis NCTC 9529 OX=1074000 GN=grcA PE=3 SV=1	3	14.5	5.2	110.8	2	23.6	3.16	246	A0A376ESK4
63		true	UPI00029BD879	Serine hydroxymethyltransferase OS=Cronobacter universalis NCTC 9529 OX=1074000 GN=glyA PE=3 SV=1	6	45.4	6.1	449.6	12	36.9	2.8	63	A0A376ESU6
286		true	UPI000577911F	Membrane-bound lytic murein transglycosylase B OS=Cronobacter universalis NCTC 9529 OX=1074000 GN=mltB PE=4 SV=1	3	40	7.8	84.4	4	18.9	5.71	286	A0A376EU57
496		true	UPI00029C3E4B	Lysine--tRNA ligase OS=Cronobacter universalis NCTC 9529 OX=1074000 GN=lysS PE=3 SV=1	5	57.5	5.1	27.6	2	7.3	2.68	496	A0A376EV87
434		true	UPI00029C1A71	Uncharacterized protein OS=Cronobacter universalis NCTC 9529 OX=1074000 GN=NCTC9529_03355 PE=4 SV=1	6	14.9	8.7	39.7	2	22.3	1.15	434	A0A376EVH5
205		true	UPI00029BA976	CTP synthase OS=Cronobacter universalis NCTC 9529 OX=1074000 GN=pyrG_2 PE=3 SV=1	6	60.3	5.8	142.6	7	12.8	4.1	205	A0A376EVN8
220		true	UPI00029C1445	Maltose/maltodextrin import ATP-binding protein MalK OS=Cronobacter universalis NCTC 9529 OX=1074000 GN=malK_3 PE=3 SV=1	7	40.7	6.6	130.4	5	20.1	3.92	220	A0A376EXN3
322		true	UPI000576F5F5	Family of uncharacterized function (DUF490) OS=Cronobacter universalis NCTC 9529 OX=1074000 GN=NCTC9529_03490 PE=4 SV=1	8	136.6	5.3	71.8	2	1.5	2.28	322	A0A376EXV6
142		true	UPI000576A46D	Peptidase PmbA OS=Cronobacter universalis NCTC 9529 OX=1074000 GN=pmbA PE=3 SV=1	3	48.5	5.5	206.3	8	27.1	3.78	142	A0A376EY08
172		true	UPI00029BE569	Uncharacterized ABC transporter ATP-binding protein YheS OS=Cronobacter universalis NCTC 9529 OX=1074000 GN=yheS_3 PE=4 SV=1	3	71.4	5.6	169.3	5	9.7	3.64	172	A0A376EYA1
177		true	UPI00029BC2DC	Protein HflK OS=Cronobacter universalis NCTC 9529 OX=1074000 GN=hflK PE=3 SV=1	8	45.1	5.8	167.8	4	10.6	3.61	177	A0A376EYI6
394		true	UPI00029BC27F	DNA-directed RNA polymerase subunit alpha OS=Cronobacter universalis NCTC 9529 OX=1074000 GN=rpoA PE=3 SV=1	2	36.5	5	50.1	2	6.1	6.47	394	A0A376F061
338		true	UPI00029C312F	SPBc2 prophage-derived glycosyltransferase SunS OS=Cronobacter universalis NCTC 9529 OX=1074000 GN=sunS PE=4 SV=1	8	39	5.1	67.4	2	8	2.99	338	A0A376F0S4
154		true	UPI00029BAF23	Inner membrane lipoprotein YiaD OS=Cronobacter universalis NCTC 9529 OX=1074000 GN=yiaD PE=4 SV=1	3	22.3	9.9	193.4	3	22.3	3.05	154	A0A376F0U1
239		true	UPI00029BEBB7	Phosphate import ATP-binding protein PstB OS=Cronobacter universalis NCTC 9529 OX=1074000 GN=pstB PE=3 SV=1	4	29.1	6	116	2	18.7	5.28	239	A0A376F2D8
36		true	UPI00029BF62A	50S ribosomal subunit assembly factor BipA OS=Cronobacter universalis NCTC 9529 OX=1074000 GN=typA PE=3 SV=1	4	67.3	5.2	669.1	12	26.7	3.26	36	A0A376F2U9
51		true	UPI00015B9EB3	DNA topoisomerase 4 subunit A OS=Cronobacter sakazakii OX=28141 GN=parC PE=3 SV=1	2	84	6.3	540.5	13	27.5	3.52	51	A0A384ES34
184		true	UPI000A1F48C6	Isovaleryl-CoA dehydrogenase OS=Cronobacter sakazakii OX=28141 GN=DC438_03305 PE=3 SV=1	8	60.1	7.7	157.1	6	13.6	2.48	184	A0A3Q9CEC7
435		true	UPI000A1DE720	1,4-dihydroxy-2-naphthoyl-CoA synthase OS=Cronobacter sakazakii OX=28141 GN=menB PE=3 SV=1	3	31.6	6	39.7	2	9.1	1.94	435	A0A3Q9CFF3
466		true	UPI00059E1132	Phosphotransferase RcsD OS=Cronobacter sakazakii OX=28141 GN=rcsD PE=3 SV=1	6	99.4	5	32.6	2	4.3	6.31	466	A0A3Q9CFG4
93		true	UPI000A1EC3B6	tRNA/rRNA methyltransferase OS=Cronobacter sakazakii OX=28141 GN=DC438_05730 PE=4 SV=1	6	38	9	326.6	8	34.6	3.13	93	A0A3Q9CG96
178		true	UPI000A1F5EA1	Chemoreceptor OS=Cronobacter sakazakii OX=28141 GN=DC438_05155 PE=4 SV=1	6	68.8	6.1	167.4	7	16.6	4.62	178	A0A3Q9CGL5
308		true	UPI000A1FA135	23S rRNA (uracil(1939)-C(5))-methyltransferase RlmD OS=Cronobacter sakazakii OX=28141 GN=rlmD PE=3 SV=1	2	48.1	8.7	76.9	6	19.4	4.66	308	A0A3Q9CGQ8
386		true	UPI000A1F8252	Hydrogenase nickel incorporation protein HypB OS=Cronobacter sakazakii OX=28141 GN=DC438_12440 PE=3 SV=1	3	31.5	5.8	52.2	2	7.9	7.69	386	A0A3Q9CGS8
439		true	UPI0006D187D7	Hydrogenase maturation factor OS=Cronobacter sakazakii OX=28141 GN=DC438_12450 PE=3 SV=1	3	41	6.4	39.1	2	14.2	1.76	439	A0A3Q9CI01
153		true	UPI000A1DD2FA	Transcription-repair-coupling factor OS=Cronobacter sakazakii OX=28141 GN=mfd PE=3 SV=1	5	130	5.8	193.8	12	13.3	3.59	153	A0A3Q9CI65
159		true	UPI0009B24CAE	ATP-dependent RNA helicase HrpA OS=Cronobacter sakazakii OX=28141 GN=DC438_10735 PE=4 SV=1	5	148.2	7.9	185.1	10	9.2	3.63	159	A0A3Q9CIG5
274		true	UPI000A1FC324	Phospho-2-dehydro-3-deoxyheptonate aldolase OS=Cronobacter sakazakii OX=28141 GN=DC438_12595 PE=3 SV=1	4	38.6	6.5	90.6	4	22.4	6.5	274	A0A3Q9CIR1
130		true	UPI000A1F206D	1-deoxy-D-xylulose-5-phosphate synthase OS=Cronobacter sakazakii OX=28141 GN=dxs PE=3 SV=1	4	67.7	6.2	226.8	6	13.2	3.09	130	A0A3Q9CJ06
70		true	UPI0002E98E44	Phosphoenolpyruvate carboxylase OS=Cronobacter sakazakii OX=28141 GN=ppc PE=3 SV=1	2	98.9	5.7	425.3	19	28.5	3.11	70	A0A3Q9CJ56
302		true	UPI0004A8A585	EEP domain-containing protein OS=Cronobacter sakazakii OX=28141 GN=DC438_14600 PE=4 SV=1	4	28.7	6.6	78.8	4	17.4	2.66	302	A0A3Q9CJ99
462		true	UPI0004A92D12	ParB/RepB/Spo0J family partition protein OS=Cronobacter sakazakii OX=28141 GN=DC438_23885 PE=3 SV=1	4	35.8	8.7	32.8	3	9.3	5.27	462	A0A3Q9CKH0
437		true	UPI000A1ECC2B	AHS2 domain-containing protein OS=Cronobacter sakazakii OX=28141 GN=DC438_14985 PE=4 SV=1	3	34.3	7.7	39.3	3	14.8	5.54	437	A0A3Q9CL09
176		true	UPI000A1D8EBB	Protein lysine acetyltransferase OS=Cronobacter sakazakii OX=28141 GN=pat PE=4 SV=1	8	97.2	6.2	168.3	5	7.6	3.11	176	A0A3Q9CH02
50		true	UPI00020F3383	Glycerol-3-phosphate acyltransferase OS=Cronobacter sakazakii OX=28141 GN=plsB PE=3 SV=1	3	91.3	8.8	540.8	15	22.3	3.15	50	A0A3S5HNF3
137		true	UPI000A1F5540	Glutamine--fructose-6-phosphate aminotransferase [isomerizing] OS=Cronobacter sakazakii OX=28141 GN=glmS PE=3 SV=1	6	66.4	5.5	216.4	8	20	3.6	137	A0A3S9IU96
242		true	UPI00015BAE70	4-alpha-glucanotransferase OS=Cronobacter sakazakii OX=28141 GN=malQ PE=3 SV=1	3	78.8	8.6	114.5	7	14.2	3.44	242	A0A3S9IV05
230		true	UPI000A1ED2CF	Glycerol-3-phosphate dehydrogenase OS=Cronobacter sakazakii OX=28141 GN=DC438_01530 PE=3 SV=1	4	57	7	123	6	19.2	3.14	230	A0A3S9IV08
131		true	UPI000A1F8F1B	Acetyl-coenzyme A synthetase OS=Cronobacter sakazakii OX=28141 GN=acs PE=3 SV=1	5	71.7	5.6	225.1	7	21.2	2.91	131	A0A3S9IVJ4
96		true	UPI0004A896EA	Chemotaxis protein CheA OS=Cronobacter sakazakii OX=28141 GN=DC438_08800 PE=4 SV=1	6	72	4.7	320.7	6	17.4	3.97	96	A0A3S9IYT4
519		true	UPI000A1EE23C	Methyltransferase domain-containing protein OS=Cronobacter sakazakii OX=28141 GN=DC438_08555 PE=4 SV=1	2	125	5.4	23.7	2	1.5	4.37	519	A0A3S9IYT5
224		true	UPI000F7BB4D8	Flagellar brake protein YcgR OS=Cronobacter sakazakii OX=28141 GN=ycgR PE=3 SV=1	5	27.4	9.3	128.1	3	20.6	3.74	224	A0A3S9IZ51
229		true	UPI00020F2896	ABC transporter ATP-binding protein OS=Cronobacter sakazakii OX=28141 GN=DC438_11775 PE=4 SV=1	5	37.1	7.9	123.2	4	13.6	4.75	229	A0A3S9J0D4
323		true	UPI000A1DF620	Formate hydrogenlyase subunit 3 OS=Cronobacter sakazakii OX=28141 GN=DC438_12420 PE=4 SV=1	3	63	9.4	71.8	2	3.5	7.21	323	A0A3S9J0Q5
44		true	UPI0006D101B7	Hydrogenase large subunit OS=Cronobacter sakazakii OX=28141 GN=hycE PE=4 SV=1	4	64.7	6	594.7	15	34.1	3.3	44	A0A3S9J0S0
358		true	UPI000A1EC016	DNA helicase OS=Cronobacter sakazakii OX=28141 GN=DC438_13770 PE=4 SV=1	7	77.5	7	60.8	2	4.7	3.81	358	A0A3S9J1H0
276		true	UPI0007ABBA1B	ATP-dependent RNA helicase RhlE OS=Cronobacter sakazakii OX=28141 GN=rhlE PE=3 SV=1	5	51.9	10	89.2	6	20.5	2.56	276	A0A3S9J1W7
228		true	UPI00020F2B15	tRNA sulfurtransferase OS=Cronobacter sakazakii OX=28141 GN=thiI PE=3 SV=1	2	54.6	6	123.5	4	13.7	4.15	228	A0A3S9J2R4
562		true	UPI00020F28C0	GMP reductase OS=Cronobacter sakazakii OX=28141 GN=guaC PE=3 SV=1	2	37.1	6.5	17.6	2	8.4	3.36	562	A0A3S9J3I2
217		true	UPI000A1F7298	Carbamate kinase OS=Cronobacter sakazakii OX=28141 GN=arcC PE=3 SV=1	5	32.3	5.2	136.6	3	10.9	3.96	217	A0A3S9J452
133		true	UPI000A1E1044	Alpha-galactosidase OS=Cronobacter sakazakii OX=28141 GN=DC438_20565 PE=3 SV=1	4	79.7	5.9	222.7	9	15.8	2.7	133	A0A3S9J4Z7
316		true	UPI00015B9E0D	Ribosomal RNA small subunit methyltransferase B OS=Cronobacter sakazakii OX=28141 GN=rsmB PE=3 SV=1	5	48.1	7.7	73.6	3	13.8	5.1	316	A0A3S9J5C5
261		true	UPI000D50115A	L-threonine dehydratase OS=Cronobacter sakazakii OX=28141 GN=ilvA PE=3 SV=1	5	56.1	6	99	4	11.3	3.69	261	A0A3S9J5P5
76		true	UPI00015BA7AD	Cell division protein FtsA OS=Cronobacter malonaticus OX=413503 GN=ftsA PE=3 SV=1	2	45.2	5.8	402.4	11	51.2	4.43	76	A0A423XQG7
166		true	UPI00015BA7AC	Cell division protein FtsZ OS=Cronobacter malonaticus OX=413503 GN=ftsZ PE=3 SV=1	3	40.3	4.6	174.3	10	36.3	3.38	166	A0A423XQH5
195		true	UPI00029BFB96	Heat shock chaperone IbpB OS=Cronobacter malonaticus OX=413503 GN=C3E80_18965 PE=3 SV=1	4	18.3	5	147.7	5	34.8	2.14	195	A0A423XR69
29		true	UPI00015BADA7	DNA gyrase subunit B OS=Cronobacter malonaticus OX=413503 GN=gyrB PE=3 SV=1	2	89.6	5.8	742	21	41.7	3.56	29	A0A423XRA2
565		true	UPI000517C307	Formate-dependent phosphoribosylglycinamide formyltransferase OS=Cronobacter malonaticus OX=413503 GN=purT PE=3 SV=1	2	41.8	5.1	17.4	2	5.4	4.04	565	A0A423XRQ7
99		true	UPI0001C0A180	Translation initiation factor IF-3 OS=Cronobacter malonaticus OX=413503 GN=infC PE=3 SV=1	1	20.6	9.5	318.5	5	39.4	3.29	99	A0A423XSQ7
54		true	UPI00029C28F1	Outer membrane lipoprotein SlyB OS=Cronobacter malonaticus OX=413503 GN=slyB PE=4 SV=1	3	15.5	9.4	504.3	7	70.3	2.16	54	A0A423XT30
284		true	UPI00029C49E4	Outer membrane protein OmpW OS=Cronobacter malonaticus OX=413503 GN=C3E80_17085 PE=4 SV=1	4	23.1	5.1	85.6	3	25.2	4.31	284	A0A423XU73
39		true	UPI00015B9E06	30S ribosomal protein S4 OS=Cronobacter malonaticus OX=413503 GN=rpsD PE=3 SV=1	2	23.5	10.1	624.2	10	43.2	1.64	39	A0A423XUL7
92		true	UPI000BEAC6AD	Glycine--tRNA ligase beta subunit OS=Cronobacter malonaticus OX=413503 GN=glyS PE=3 SV=1	4	76.1	5.4	334.2	14	31.1	3.22	92	A0A423XW77
181		true	UPI0001B04C2C	RNase adapter protein RapZ OS=Cronobacter malonaticus OX=413503 GN=rapZ PE=3 SV=1	4	32.5	6.5	159.9	6	29.2	2.83	181	A0A423XX86
112		true	UPI0005180F14	DNA repair protein RadA OS=Cronobacter malonaticus OX=413503 GN=radA PE=3 SV=1	3	49.4	7.1	270.1	7	21.7	2.83	112	A0A423XXF6
30		true	UPI00020F21FD	Energy-dependent translational throttle protein EttA OS=Cronobacter malonaticus OX=413503 GN=ettA PE=3 SV=1	1	62.3	5.5	736.5	22	46.3	3.32	30	A0A423XXG9
106		true	UPI00015B9CE6	Protein RecA OS=Cronobacter malonaticus OX=413503 GN=recA PE=3 SV=1	6	38.1	5	295.2	7	34.5	2.66	106	A0A423XYU4
306		true	UPI000F4D3FE4	Clamp-binding protein CrfC OS=Cronobacter malonaticus OX=413503 GN=C3E80_08510 PE=4 SV=1	7	87.7	5.9	77.8	3	8.5	6.86	306	A0A423XZT2
313		true	UPI0005192641	LysR family transcriptional regulator OS=Cronobacter malonaticus OX=413503 GN=C3E80_04535 PE=3 SV=1	4	32.1	6.2	74.1	3	13.5	4.22	313	A0A423Y105
170		true	UPI000CFAA85F	ATP-dependent RNA helicase SrmB OS=Cronobacter malonaticus OX=413503 GN=srmB PE=3 SV=1	4	49.9	9.3	170.6	5	13.5	2.61	170	A0A423Y1Y3
53		true	UPI00015B9F21	GTPase Der OS=Cronobacter malonaticus OX=413503 GN=der PE=3 SV=1	2	55.1	5.7	508.9	14	39	3.12	53	A0A423Y1Y4
94		true	UPI0005190431	MexE family multidrug efflux RND transporter periplasmic adaptor subunit OS=Cronobacter malonaticus OX=413503 GN=C3E80_01115 PE=3 SV=1	4	42.7	6.7	326	7	24.2	3.17	94	A0A423Y4H9
332		true	UPI00015BA9B7	Stress response kinase A OS=Cronobacter sakazakii OX=28141 GN=srkA PE=3 SV=1	2	38.4	5	69.1	4	14.3	2.94	332	A0A6A1T8S5
57		true	UPI00015B9CE0	Anaerobic ribonucleoside-triphosphate reductase OS=Cronobacter sakazakii OX=28141 GN=nrdD PE=4 SV=1	2	79.8	6.8	479.9	14	31.5	3.08	57	A0A6L3PAM5
432		true	UPI00015BA306	Pyridoxine/pyridoxamine 5'-phosphate oxidase OS=Cronobacter sakazakii OX=28141 GN=pdxH PE=3 SV=1	3	25.5	9.4	39.8	2	12.8	2.54	432	A0A6L3PGE9
49		true	UPI0009BA0B99	Conjugal transfer protein TraB OS=Cronobacter sakazakii OX=28141 GN=FZH93_01250 PE=4 SV=1	1	44.7	6.9	542.1	12	45	2.84	49	A0A6L3PKB7
206		true	UPI000A15816C	Replicative DNA helicase OS=Cronobacter sakazakii OX=28141 GN=dnaB PE=3 SV=1	1	57.1	5.6	141.1	7	19.8	2.26	206	A0A6L3PLL7
23		true	UPI00020F319E	Indolepyruvate decarboxylase OS=Cronobacter sakazakii OX=28141 GN=FZH93_00160 PE=3 SV=1	2	59.5	5.4	784.3	13	33.5	2.3	23	A0A6L3PM28
109		true	UPI0009BBBF85	TraV family lipoprotein OS=Cronobacter sakazakii OX=28141 GN=FZH93_01255 PE=4 SV=1	1	18.3	5.3	281.1	6	55.3	3.16	109	A0A6L3PM93
266		true	UPI00020F208C	Citrate lyase alpha chain OS=Cronobacter sakazakii OX=28141 GN=citF PE=4 SV=1	1	54.1	6.4	96.3	6	22.6	3.75	266	A0A6L3PSC3
552		true	UPI00020F2B1A	Riboflavin biosynthesis protein RibD OS=Cronobacter sakazakii OX=28141 GN=ribD PE=3 SV=1	2	40	7.7	18.9	2	5.4	5.47	552	A0A6L3PVU1
98		true	UPI0009BB9548	Uncharacterized protein OS=Cronobacter sakazakii OX=28141 GN=FZH93_01245 PE=4 SV=1	1	29.6	6.5	319.1	7	31.4	3.69	98	A0A6L3PWA3
222		true	UPI00020F1A8B	PTS fructose transporter subunit IIBC OS=Cronobacter sakazakii OX=28141 GN=fruA PE=4 SV=1	2	57.4	9.2	128.7	4	8.7	3.93	222	A0A6L3PY93
345		true	UPI00020F1898	Inner membrane protein YejM OS=Cronobacter sakazakii OX=28141 GN=FZH93_18570 PE=4 SV=1	1	67.2	9.1	65.5	2	4.3	6.7	345	A0A6L3PZJ2
18		true	UPI00020F1C1C	Chromosome partition protein MukB OS=Cronobacter sakazakii OX=28141 GN=mukB PE=3 SV=1	1	168.8	5.3	978.5	25	24.8	3.04	18	A0A6L3PZZ1
221		true	UPI00020F3303	DNA mismatch repair protein MutL OS=Cronobacter sakazakii OX=28141 GN=mutL PE=3 SV=1	1	69.6	6.4	129.3	4	11.8	4.06	221	A0A6L3Q026
245		true	UPI0002B2802F	Molybdate ABC transporter ATP-binding protein ModF OS=Cronobacter sakazakii OX=28141 GN=modF PE=4 SV=1	5	54.2	5.4	110.9	5	13.1	3.56	245	A0A6L3Q145
260		true	UPI00020F162B	Hydrogenase maturation factor HypA OS=Cronobacter sakazakii OX=28141 GN=hypA PE=3 SV=1	5	13.3	5.8	99.5	2	19	4.11	260	A0A6L3Q3P8
125		true	UPI0003F6BF95	Carbamoyltransferase HypF OS=Cronobacter sakazakii OX=28141 GN=hypF PE=3 SV=1	2	79.6	7.6	245.5	9	21	4.25	125	A0A6L3Q4U2
409		true	UPI0002B27D94	Pseudouridine synthase OS=Cronobacter sakazakii OX=28141 GN=rluC PE=3 SV=1	1	35.6	9.8	45.7	3	9.5	3.84	409	A0A6L3Q689
454		true	UPI0009BAC513	Conjugal transfer protein TraF OS=Cronobacter sakazakii OX=28141 GN=FZH93_01295 PE=4 SV=1	1	31.5	9.2	34.5	2	6.5	4.19	454	A0A6L3Q8S1
22		true	UPI00020F2845	Bifunctional aspartokinase/homoserine dehydrogenase OS=Cronobacter sakazakii OX=28141 GN=FZH93_18440 PE=3 SV=1	1	88.8	5.4	793.2	21	38.3	3.18	22	A0A6L3QFT8
340		true	UPI00020F25E9	Methylenetetrahydrofolate reductase OS=Cronobacter sakazakii OX=28141 GN=metF PE=3 SV=1	2	33.6	6.2	67	2	11	2.42	340	A0A6L3QFU9
219		true	UPI00020F1E93	Ribosomal RNA large subunit methyltransferase K/L OS=Cronobacter sakazakii OX=28141 GN=rlmKL PE=3 SV=1	1	79.3	8.7	131.4	6	10.1	3.51	219	A0A6L3QJM4
187		true	UPI0002B28448	Nuclease SbcCD subunit C OS=Cronobacter sakazakii OX=28141 GN=sbcC PE=3 SV=1	1	117.4	5.5	156	5	7.1	3.95	187	A0A6L3QKP2
9		true	UPI00130CE924	Elongation factor G OS=Cronobacter sakazakii OX=28141 GN=fusA PE=3 SV=1	3	77.6	5.3	1318.1	27	52	3.21	9	A0A6L3QNU4
327		true	UPI000978CD6F	Transcriptional regulatory protein RcsB OS=Cronobacter sakazakii OX=28141 GN=rcsB PE=3 SV=1	3	23.6	6.8	70.6	2	9.7	2.09	327	A0A6L3QT42
81		true	UPI0003170D78	EAL domain-containing protein OS=Cronobacter sakazakii OX=28141 GN=FZH93_20445 PE=4 SV=1	2	46.4	5.5	383.1	11	37.1	2.82	81	A0A6L3QVH6
26		true	UPI00020F2D16	Formate dehydrogenase subunit alpha OS=Cronobacter sakazakii OX=28141 GN=FZH93_02205 PE=3 SV=1	1	79.1	5.9	756.5	18	34.6	3.28	26	A0A6L3QVI6
183		true	UPI0003A98DD9	Virulence factor SrfB OS=Cronobacter sakazakii OX=28141 GN=FZH93_11350 PE=4 SV=1	1	110.5	5.6	157.2	11	13.9	3.05	183	A0A6L3QVI8
12		true	UPI00034C531D	Formate dehydrogenase subunit alpha OS=Cronobacter sakazakii OX=28141 GN=FZH93_02190 PE=3 SV=1	1	79.1	5.6	1159.3	22	48.3	2.69	12	A0A6L3QWV9
148		true	UPI00020F2429	Secretion protein HlyD OS=Cronobacter sakazakii OX=28141 GN=hlyD PE=4 SV=1	1	36.5	6.9	197.6	4	21.9	2.58	148	A0A6L3QX20
56		true	UPI000F5CD58B	Porin OmpF OS=Cronobacter sakazakii OX=28141 GN=ompF PE=3 SV=1	2	39.2	4.9	486.9	12	43.5	2.01	56	A0A6L3QXU3
67		true	UPI00015B9BCD	NADP-dependent oxaloacetate-decarboxylating malate dehydrogenase OS=Cronobacter sakazakii OX=28141 GN=maeB PE=3 SV=1	1	82.1	5.4	429.3	16	25	3.3	67	A0A6L3QZW1
398		true	UPI0009BBD73F	ParA family protein OS=Cronobacter sakazakii OX=28141 GN=FZH93_01190 PE=4 SV=1	1	31.2	5.3	48.9	3	12.9	2.93	398	A0A6L3R061
86		true	UPI00020F16B8	Arginine deiminase OS=Cronobacter sakazakii OX=28141 GN=arcA PE=3 SV=1	1	45.5	5.4	352.9	15	53.9	3.56	86	A0A6L3R5N6
110		true	UPI0009BB49B5	TraC family protein OS=Cronobacter sakazakii OX=28141 GN=FZH93_01260 PE=4 SV=1	1	96.1	5.6	280.8	14	23	3.13	110	A0A6L3R6A0
16		true	UPI0001576579	Heat shock survival AAA family ATPase ClpK OS=Cronobacter sakazakii OX=28141 GN=clpK PE=3 SV=1	1	102.4	5.6	1002	33	44.9	3.07	16	A0A6L3R6D4
290		true	UPI00020F34EA	Membrane protein insertase YidC OS=Cronobacter sakazakii OX=28141 GN=yidC PE=3 SV=1	2	61.7	8.7	83.7	2	5.3	4.49	290	A0A6L3R8R3
116		true	UPI00020F1A2D	Proline--tRNA ligase OS=Cronobacter sakazakii OX=28141 GN=proS PE=3 SV=1	1	63.5	5.1	262.2	9	26.7	3.86	116	A0A6L3RI67
140		true	UPI00020F2B11	Molecular chaperone HscC OS=Cronobacter sakazakii OX=28141 GN=FZH93_05870 PE=3 SV=1	1	62.2	5.1	211	8	23.3	3.38	140	A0A6L3RM45
425		true	UPI000021C368	AAA family ATPase OS=Cronobacter sakazakii OX=28141 GN=FZI41_13165 PE=4 SV=1	3	67.7	5.3	40.9	2	4.1	2.6	425	A0A6L3RSG0
474		true	UPI00015B9CF0	Multidrug efflux MFS transporter periplasmic adaptor subunit EmrA OS=Cronobacter sakazakii OX=28141 GN=emrA PE=3 SV=1	3	42.5	7.8	30.8	2	7.4	2.2	474	A0A6L3S668
252		true	UPI00015BA5BE	Lipoprotein OS=Cronobacter sakazakii OX=28141 GN=FZI41_16515 PE=4 SV=1	4	19.6	8.4	106.4	4	30.9	2.93	252	A0A6L3TMI5
343		true	UPI0015D8F31B	L-threonine 3-dehydrogenase OS=Cronobacter sakazakii OX=28141 GN=tdh PE=3 SV=1	3	37.2	5.9	66	4	20.2	4.68	343	A0A7D6BI18
71		true	UPI001383030F	Chaperone protein DnaJ OS=Cronobacter sakazakii OX=28141 GN=dnaJ PE=3 SV=1	2	41.2	7.5	420.6	12	31.1	1.99	71	A0A7D6BKW4
329		true	UPI00130FF8B6	SDR family oxidoreductase OS=Cronobacter sakazakii OX=28141 GN=FZI41_15080 PE=4 SV=1	3	28	9.4	70.2	2	12.1	3.76	329	A0A7V7PW65
87		true	UPI00029C5BDB	Alpha-D-glucose phosphate-specific phosphoglucomutase OS=Cronobacter sakazakii OX=28141 GN=FZI36_10670 PE=4 SV=1	3	58.6	5.4	349.1	10	27.5	3.5	87	A0A7V7RDZ7
129		true	UPI00029C3E38	Cytochrome ubiquinol oxidase subunit I OS=Cronobacter sakazakii OX=28141 GN=cydA PE=4 SV=1	2	58.1	6.7	227.2	10	20.7	3.09	129	A0A7V7REG8
402		true	UPI00029C31C6	IscS subfamily cysteine desulfurase OS=Cronobacter sakazakii OX=28141 GN=FZI36_05635 PE=4 SV=1	2	45.1	5.8	47.2	3	8.7	4.11	402	A0A7V7RFE7
144		true	UPI00029C612C	LPS assembly protein LptD OS=Cronobacter sakazakii OX=28141 GN=lptD PE=4 SV=1	2	89.8	5.3	206	6	12.7	2.53	144	A0A7V7RFL2
369		true	UPI00029C3188	LPS export ABC transporter ATP-binding protein OS=Cronobacter sakazakii OX=28141 GN=lptB PE=4 SV=1	2	26.9	5.8	56.7	6	34	3.69	369	A0A7V7UQE6
31		true	UPI00029BEDB2	Flagellar hook-filament junction protein FlgL OS=Cronobacter sakazakii OX=28141 GN=flgL PE=4 SV=1	2	34.5	4.8	727.2	15	69.4	3.45	31	A0A7V7URZ2
111		true	UPI00015BAA5D	Catabolite activator protein OS=Cronobacter sakazakii (strain ATCC BAA-894) OX=290339 GN=ESA_04376 PE=4 SV=1	2	23.7	8.4	280.7	9	37.6	1.71	111	A7ME34
403		true	UPI00015B9DA3	30S ribosomal protein S16 OS=Cronobacter sakazakii (strain ATCC BAA-894) OX=290339 GN=rpsP PE=3 SV=1	4	10.5	10.1	47.1	2	28.7	1.92	403	A7MEG2
303		true	UPI00015BA562	HTH asnC-type domain-containing protein OS=Cronobacter sakazakii (strain ATCC BAA-894) OX=290339 GN=ESA_02450 PE=4 SV=1	2	20.3	8.9	78.1	2	13	3.63	303	A7MES1
41		true	UPI00015BA017	Ribose-phosphate pyrophosphokinase OS=Cronobacter sakazakii (strain ATCC BAA-894) OX=290339 GN=prs PE=3 SV=1	2	34.9	5.1	605.2	12	48.6	2.17	41	A7MKB4
124		true	UPI00015B9E08	50S ribosomal protein L17 OS=Cronobacter sakazakii (strain ATCC BAA-894) OX=290339 GN=ESA_00032 PE=3 SV=1	4	12.1	10	246.1	7	47.7	1.77	124	A7MPF9
4		true	UPI0001C23DA9	Outer membrane protein A OS=Cronobacter sakazakii OX=28141 GN=ompA PE=3 SV=1	2	37.1	5.2	2227.1	24	73.5	1.98	4	D2X3H0
393		true	UPI000005A4AC	30S ribosomal protein S21 OS=Cronobacter condimenti 1330 OX=1073999 GN=rpsU PE=3 SV=1	1	8.5	11.2	50.1	2	25.4	3.55	393	K7ZZ25
381		true	UPI000005A7FA	50S ribosomal protein L18 OS=Cronobacter condimenti 1330 OX=1073999 GN=rplR PE=3 SV=1	2	12.8	10.5	52.5	2	14.5	0.71	381	K7ZZ98
203		true	UPI00029C5DB9	30S ribosomal protein S17 OS=Cronobacter condimenti 1330 OX=1073999 GN=rpsQ PE=3 SV=1	2	7.9	9.3	143.7	2	39.7	3.31	203	K7ZZD7
95		true	UPI0001B7E5A9	50S ribosomal protein L15 OS=Cronobacter condimenti 1330 OX=1073999 GN=rplO PE=3 SV=1	1	15.1	11.2	321.7	8	41	2.56	95	K7ZZE3
146		true	UPI0001844F3E	30S ribosomal protein S11 OS=Cronobacter condimenti 1330 OX=1073999 GN=rpsK PE=3 SV=1	2	13.8	11.3	198.6	5	30.2	2.83	146	K8A073
333		true	UPI00015BA006	Uridine kinase OS=Cronobacter condimenti 1330 OX=1073999 GN=udk PE=3 SV=1	1	24.5	7.1	69	3	18.8	4.08	333	K8A1L2
13		true	UPI00015BAA90	Transcription termination factor Rho OS=Cronobacter condimenti 1330 OX=1073999 GN=rho PE=3 SV=1	1	47	6.8	1058.8	25	55.4	2.55	13	K8A250
377		true	UPI00015BAE15	ATP synthase subunit b OS=Cronobacter condimenti 1330 OX=1073999 GN=atpF PE=3 SV=1	4	17.3	6.4	54.1	2	16	3.99	377	K8A2E6
337		true	UPI00015BA033	50S ribosomal protein L20 OS=Cronobacter condimenti 1330 OX=1073999 GN=rplT PE=3 SV=1	3	13.5	11.5	67.6	4	21.2	2.89	337	K8A2I3
122		true	UPI00015BA494	Major outer membrane lipoprotein Lpp OS=Cronobacter condimenti 1330 OX=1073999 GN=lpp PE=3 SV=1	1	8.4	9.4	250.9	4	62.8	2.01	122	K8A2K3
269		true	UPI00029C28A8	UDP-glucose 6-dehydrogenase OS=Cronobacter condimenti 1330 OX=1073999 GN=BN137_3637 PE=3 SV=1	3	49.6	5.7	95.3	2	6.7	4.53	269	K8A3T8
90		true	UPI00015B9DBC	50S ribosomal protein L3 OS=Cronobacter condimenti 1330 OX=1073999 GN=rplC PE=3 SV=1	2	22.2	9.9	336	10	45.5	2.02	90	K8A3V8
78		true	UPI000003EAE2	50S ribosomal protein L22 OS=Cronobacter condimenti 1330 OX=1073999 GN=rplV PE=3 SV=1	1	12.2	10.2	390.5	7	60.9	2.86	78	K8A3W1
47		true	UPI000005A7E8	30S ribosomal protein S7 OS=Cronobacter condimenti 1330 OX=1073999 GN=rpsG PE=3 SV=1	1	17.6	10.3	548.3	12	57.7	2.11	47	K8A470
145		true	UPI00015BAB96	Glycine--tRNA ligase alpha subunit OS=Cronobacter condimenti 1330 OX=1073999 GN=glyQ PE=3 SV=1	1	34.7	5	200.7	5	22.4	3.05	145	K8A4A1
151		true	UPI00015BA672	3-hydroxyacyl-[acyl-carrier-protein] dehydratase FabZ OS=Cronobacter condimenti 1330 OX=1073999 GN=fabZ PE=3 SV=1	1	17	6.4	195.2	7	50.3	1.63	151	K8A733
85		true	UPI00015B9DCC	30S ribosomal protein S5 OS=Cronobacter condimenti 1330 OX=1073999 GN=rpsE PE=3 SV=1	2	17.4	10.2	363.1	9	57.8	2.37	85	K8A8L9
121		true	UPI00029BC5D5	30S ribosomal protein S13 OS=Cronobacter condimenti 1330 OX=1073999 GN=rpsM PE=3 SV=1	2	13.7	10.8	251	5	43.4	3.38	121	K8A8M3
373		true	UPI0001B7EC27	30S ribosomal protein S15 OS=Cronobacter condimenti 1330 OX=1073999 GN=rpsO PE=3 SV=1	2	10.2	10.5	55.4	2	15.7	4.12	373	K8AAI9
200		true	UPI0001B7EC15	50S ribosomal protein L21 OS=Cronobacter condimenti 1330 OX=1073999 GN=rplU PE=3 SV=1	1	11.5	9.8	145.7	4	29.1	1.55	200	K8AAK3
198		true	UPI00001654FE	30S ribosomal protein S9 OS=Cronobacter condimenti 1330 OX=1073999 GN=rpsI PE=3 SV=1	1	14.8	10.9	146.8	5	30.8	1.63	198	K8AAN1
281		true	UPI00029C1193	Holliday junction ATP-dependent DNA helicase RuvB OS=Cronobacter condimenti 1330 OX=1073999 GN=ruvB PE=3 SV=1	2	37.2	5.3	86.5	3	13.4	5.21	281	K8ADI3
168		true	UPI00029BA54E	UDP-N-acetylmuramate--L-alanine ligase OS=Cronobacter dublinensis 1210 OX=1208656 GN=murC PE=3 SV=1	1	52.8	5.7	171.7	5	12.5	3.51	168	K8AFP9
21		true	UPI000003EAE4	50S ribosomal protein L2 OS=Cronobacter condimenti 1330 OX=1073999 GN=rplB PE=3 SV=1	1	29.8	10.9	845.1	17	52.7	1.75	21	K8AFW9
235		true	UPI00015B9DC4	50S ribosomal protein L29 OS=Cronobacter condimenti 1330 OX=1073999 GN=rpmC PE=3 SV=1	1	7.3	10	118.8	2	25.4	4.29	235	K8AFX3
494		true	UPI00029BA1B3	GDP-mannose 4,6-dehydratase OS=Cronobacter condimenti 1330 OX=1073999 GN=gmd PE=3 SV=1	3	42	5.7	27.8	2	10.2	5.49	494	K8AGR8
132		true	UPI000005A94A	30S ribosomal protein S18 OS=Cronobacter condimenti 1330 OX=1073999 GN=rpsR PE=3 SV=1	1	9	10.6	224.6	4	48	1.67	132	K8AIK6
89		true	UPI00029BE645	50S ribosomal protein L4 OS=Cronobacter condimenti 1330 OX=1073999 GN=rplD PE=3 SV=1	2	22	9.8	339.4	5	36.3	2.28	89	K8AK88
163		true	UPI00015BA702	ATP-dependent Clp protease ATP-binding subunit ClpX OS=Cronobacter dublinensis 1210 OX=1208656 GN=clpX PE=3 SV=1	3	46.3	5.2	177.4	6	18.6	3.08	163	K8AKV9
126		true	UPI0000047C5B	30S ribosomal protein S12 OS=Cronobacter condimenti 1330 OX=1073999 GN=rpsL PE=3 SV=1	2	13.7	10.9	244.7	4	25.8	1.11	126	K8AKZ5
62		true	UPI00015BA809	Biotin carboxylase OS=Cronobacter dublinensis 1210 OX=1208656 GN=BN134_2158 PE=4 SV=1	3	49.3	6.5	451.4	13	33.6	2.73	62	K8AZH6
277		true	UPI000005A948	30S ribosomal protein S6 OS=Cronobacter dublinensis 582 OX=1208661 GN=rpsF PE=3 SV=1	1	15.2	5.2	88.6	5	34.4	2.14	277	K8B013
408		true	UPI00015BA8D8	50S ribosomal protein L27 OS=Cronobacter dublinensis 582 OX=1208661 GN=rpmA PE=3 SV=1	1	9.1	10.6	45.7	2	24.7	3.18	408	K8B167
14		true	UPI00015B9DC2	30S ribosomal protein S3 OS=Cronobacter dublinensis 582 OX=1208661 GN=rpsC PE=3 SV=1	1	25.9	10.3	1058.6	14	58.8	2.24	14	K8B1J8
75		true	UPI00029BF597	Flagellar hook-associated protein 2 OS=Cronobacter dublinensis 1210 OX=1208656 GN=BN134_4003 PE=3 SV=1	1	49.4	8.7	403.6	6	18.9	2.7	75	K8BB10
114		true	UPI0001B7E5AA	30S ribosomal protein S8 OS=Cronobacter dublinensis 582 OX=1208661 GN=rpsH PE=3 SV=1	2	14.1	9.4	266.6	7	56.2	2.4	114	K8BK66
8		true	UPI00015BAE11	ATP synthase subunit beta OS=Cronobacter dublinensis 582 OX=1208661 GN=atpD PE=3 SV=1	1	50.1	4.9	1344.8	22	72	2.43	8	K8BLN8
127		true	UPI00020F2D4A	Ornithine decarboxylase OS=Cronobacter sakazakii 701 OX=1208663 GN=BN129_4448 PE=3 SV=1	1	81.9	5.7	243.5	9	19.7	2.84	127	K8C8Q4
58		true	UPI00015BA665	Efflux pump membrane transporter OS=Cronobacter sakazakii 701 OX=1208663 GN=BN129_4232 PE=3 SV=1	1	113.4	5.7	472.7	15	23.7	3.59	58	K8C9A4
139		true	UPI00020F310D	Virulence factor MviM OS=Cronobacter sakazakii 701 OX=1208663 GN=BN129_648 PE=4 SV=1	1	34	6.8	211.4	5	24.4	3.78	139	K8CA53
453		true	UPI000162E262	Glycosyl transferase, group 2 family protein OS=Cronobacter sakazakii 701 OX=1208663 GN=BN129_1802 PE=4 SV=1	1	37.3	8.9	35.1	2	7.7	3.71	453	K8CE83
61		true	UPI00029C71C4	Maltoporin OS=Cronobacter sakazakii 701 OX=1208663 GN=lamB PE=2 SV=1	1	49.4	4.9	454.2	13	36.6	2.52	61	K8CFL0
190		true	UPI00020F184C	Glycoprotein-polysaccharide metabolism OS=Cronobacter sakazakii 696 OX=1208664 GN=BN128_4159 PE=4 SV=1	1	19.5	9.6	152.1	5	46.8	4.72	190	K8CKN3
202		true	UPI00029C66DC	Small HspC2 heat shock protein OS=Cronobacter sakazakii 701 OX=1208663 GN=BN129_3428 PE=3 SV=1	2	21.5	5.3	143.9	4	31.2	2.77	202	K8CL68
376		true	UPI00005A9C1C	Universal stress protein G OS=Cronobacter sakazakii 701 OX=1208663 GN=BN129_4360 PE=3 SV=1	1	16.1	6.4	54.3	2	21.8	4.39	376	K8CLX4
155		true	UPI00020F3335	CTP synthase (glutamine hydrolyzing) OS=Cronobacter sakazakii 701 OX=1208663 GN=BN129_741 PE=3 SV=1	1	25.7	4.9	193.1	7	52.8	3.78	155	K8CNY7
1		true	UPI00015BA0FB	Aldehyde-alcohol dehydrogenase OS=Cronobacter sakazakii 696 OX=1208664 GN=BN128_1192 PE=3 SV=1	1	96.1	6.2	6967	69	76.6	2.74	1	K8CQ57
258		true	UPI00029BA54B	Lipoate-protein ligase A OS=Cronobacter sakazakii 701 OX=1208663 GN=lplA PE=3 SV=1	1	37.5	5.7	102.7	2	12.4	2.77	258	K8CRA6
117		true	UPI00015B9C50	50S ribosomal protein L9 OS=Cronobacter sakazakii 696 OX=1208664 GN=rplI PE=3 SV=1	1	15.7	5.7	260.8	8	55.7	2.03	117	K8CTD6
46		true	UPI00029C166E	Adenylosuccinate synthetase OS=Cronobacter sakazakii 696 OX=1208664 GN=purA PE=3 SV=1	2	47.3	5.2	564.5	15	40.7	2.57	46	K8CTR3
213		true	UPI00015BA813	Oxoglutarate dehydrogenase (succinyl-transferring) OS=Cronobacter sakazakii 696 OX=1208664 GN=BN128_4400 PE=4 SV=1	1	104.9	6.1	138.6	7	13.3	3.21	213	K8CZX4
24		true	UPI00025F6BFD	Acetolactate synthase, catabolic OS=Cronobacter sakazakii 696 OX=1208664 GN=BN128_1911 PE=3 SV=1	1	60.2	5.6	781.1	17	44	3.31	24	K8D586
42		true	UPI00015BA69A	Outer membrane protein X OS=Cronobacter sakazakii 696 OX=1208664 GN=BN128_4493 PE=3 SV=1	1	18.2	4.8	602.9	9	46.5	2.12	42	K8D629
456		true	UPI00015BACC6	Ribosomal RNA large subunit methyltransferase J OS=Cronobacter sakazakii 696 OX=1208664 GN=rlmJ PE=3 SV=1	1	31.9	9.1	34.2	2	10.4	3.57	456	K8D8B0
35		true	UPI00015B9FCC	Outer membrane protein C OS=Cronobacter sakazakii 696 OX=1208664 GN=BN128_1756 PE=3 SV=1	1	41.3	4.5	675	12	53.3	1.97	35	K8DAS9
361		true	UPI00015BAD49	Uncharacterized protein ImpJ/VasE OS=Cronobacter sakazakii 701 OX=1208663 GN=BN129_3402 PE=4 SV=1	1	50.4	5.8	58.5	3	8.5	3.82	361	K8CH70
113		true	UPI00015BAD4B	Uncharacterized protein OS=Cronobacter sakazakii 701 OX=1208663 GN=BN129_3400 PE=4 SV=1	1	17.9	9	268.7	8	65.9	2.95	113	K8CHB4
324		true	UPI0000DC3538	Fumarylacetoacetate hydrolase family protein OS=Cronobacter sakazakii OX=28141 GN=FZH93_08040 PE=4 SV=1	2	31.5	5.9	71.7	2	17.1	3.05	324	Q0P6P4
259		true	UPI00015BAB77	ATP-dependent protease ATPase subunit HslU OS=Cronobacter malonaticus OX=413503 GN=hslU PE=3 SV=1	6	49.7	5.2	101.2	2	6.1	3.57	259	V5TTP6
149		true	UPI00015BAD6C	Cell division ATP-binding protein FtsE OS=Cronobacter malonaticus OX=413503 GN=ftsE PE=3 SV=1	3	24.3	9.6	196.6	4	32.4	4.16	149	V5TTP7
295		true	UPI00015BAD56	Small heat shock protein IbpA OS=Cronobacter malonaticus OX=413503 GN=ibpA PE=3 SV=1	4	15.8	5.4	81.3	4	43.5	2.98	295	V5TUY5
55		true	UPI0003D28120	50S ribosomal protein L16 OS=Cronobacter malonaticus OX=413503 GN=rplP PE=3 SV=1	2	13.9	10.6	488.3	6	48.8	2.44	55	V5TVK4
20		true	UPI00015B9DC7	50S ribosomal protein L5 OS=Cronobacter malonaticus OX=413503 GN=rplE PE=3 SV=1	1	20.3	9.6	846.1	18	77.1	2.58	20	V5TVK8
65		true	UPI00015B9F69	Inosine-5'-monophosphate dehydrogenase OS=Cronobacter malonaticus OX=413503 GN=guaB PE=3 SV=1	1	51.9	6.4	445.4	12	36.1	3.41	65	V5TVU8
199		true	UPI000003EACB	50S ribosomal protein L24 OS=Cronobacter malonaticus OX=413503 GN=rplX PE=3 SV=1	3	11.3	10.2	146.6	5	47.1	3.4	199	V5TVZ1
237		true	UPI00020F167F	Ribonuclease 3 OS=Cronobacter malonaticus OX=413503 GN=rnc PE=3 SV=1	3	25.5	6.5	118	5	24.8	4.56	237	V5TW32
102		true	UPI00020F3134	Inositol-1-monophosphatase OS=Cronobacter malonaticus OX=413503 GN=C3E80_05970 PE=3 SV=1	2	29.3	7.8	310.7	7	46.4	2.43	102	V5TW60
19		true	UPI00015B9EC5	S-adenosylmethionine synthase OS=Cronobacter malonaticus OX=413503 GN=metK PE=3 SV=1	1	41.9	5.1	851.9	22	55.5	2.7	19	V5TWL4
189		true	UPI0001576F2C	50S ribosomal protein L19 OS=Cronobacter malonaticus OX=413503 GN=rplS PE=3 SV=1	2	13.1	10.6	153.8	6	52.2	2.87	189	V5TWM2
164		true	UPI00015B9D81	Phosphofructokinase OS=Cronobacter malonaticus OX=413503 GN=C3E80_04560 PE=3 SV=1	4	33.8	5.6	175.4	5	26.9	2.81	164	V5TX62
28		true	UPI00015B9F82	Amidophosphoribosyltransferase OS=Cronobacter malonaticus OX=413503 GN=purF PE=3 SV=1	2	56.5	5.6	744.6	18	41.2	3.09	28	V5TXK5
5		true	UPI00015BA220	Flagellar hook-associated protein 2 OS=Cronobacter malonaticus OX=413503 GN=P262_02187 PE=3 SV=1	1	49.4	6.4	1724.8	19	70.4	2.33	5	V5TXP4
108		true	UPI00015BA1E0	Enoyl-[acyl-carrier-protein] reductase [NADH] OS=Cronobacter malonaticus OX=413503 GN=C3E80_16900 PE=3 SV=1	4	28	5.4	285	5	31.7	4.35	108	V5TYK1
294		true	UPI00015BA2DA	Chemotaxis protein CheW OS=Cronobacter malonaticus OX=413503 GN=C3E80_18110 PE=4 SV=1	4	18.2	4.5	81.3	2	15.6	2.39	294	V5TZH5
105		true	UPI00015BA0D8	PrkA family serine protein kinase OS=Cronobacter malonaticus OX=413503 GN=C3E80_14090 PE=4 SV=1	2	74.4	5.7	298	10	18	2.55	105	V5TZQ5
107		true	UPI00015BA2B3	Chemotaxis protein CheV OS=Cronobacter malonaticus OX=413503 GN=C3E80_14020 PE=4 SV=1	1	35.2	5.2	287.7	8	36.6	3.18	107	V5U0T5
33		true	UPI00020F2880	Threonine--tRNA ligase OS=Cronobacter malonaticus OX=413503 GN=thrS PE=3 SV=1	1	74	5.8	695.7	25	46.7	2.8	33	V5U153
160		true	UPI00015BA567	ATP-dependent Clp protease ATP-binding subunit OS=Cronobacter malonaticus OX=413503 GN=C3E80_02915 PE=3 SV=1	1	84	6	183.1	10	20.1	3.43	160	V5U1J1
134		true	UPI0003D26A2F	Peptidoglycan-associated protein OS=Cronobacter malonaticus OX=413503 GN=pal PE=3 SV=1	2	19.6	7.8	219.6	5	35.6	2.68	134	V5U208
317		true	UPI00015BA35A	Flagellar basal-body rod protein FlgG OS=Cronobacter malonaticus OX=413503 GN=flgG PE=3 SV=1	2	27.7	4.7	73.5	2	11.5	4.21	317	V5U210
43		true	UPI00015BA701	Lon protease OS=Cronobacter malonaticus OX=413503 GN=lon PE=2 SV=1	1	87.4	5.9	600.2	19	27.7	3.55	43	V5U2M2
254		true	UPI00015BA682	UPF0325 protein C3E80_12025 OS=Cronobacter malonaticus OX=413503 GN=C3E80_12025 PE=3 SV=1	1	15.2	6.7	104.5	3	26.4	2.68	254	V5U2V6
120		true	UPI00015BA67C	Uridylate kinase OS=Cronobacter malonaticus OX=413503 GN=pyrH PE=3 SV=1	3	26.1	6.8	254.6	4	29.9	2.45	120	V5U3J2
360		true	UPI00015BA681	2,3,4,5-tetrahydropyridine-2,6-dicarboxylate N-succinyltransferase OS=Cronobacter malonaticus OX=413503 GN=dapD PE=3 SV=1	3	29.8	5.3	59.1	2	8.8	7.52	360	V5U3J5
305		true	UPI0003D27411	Cytochrome d ubiquinol oxidase subunit III OS=Cronobacter malonaticus OX=413503 GN=P262_05314 PE=4 SV=1	4	15.3	5.9	77.9	2	16.4	4.24	305	V5U3Q0
73		true	UPI00015BA727	Ribonuclease G OS=Cronobacter malonaticus OX=413503 GN=C3E80_10945 PE=3 SV=1	1	55.6	5.7	407.7	9	26.8	4.01	73	V5U3R3
3		true	UPI00015BA98A	Elongation factor Tu OS=Cronobacter malonaticus OX=413503 GN=tuf PE=3 SV=1	1	43.2	5.3	2905.5	36	84.3	1.83	3	V5U3W3
2		true	UPI00020F2627	DNA-directed RNA polymerase subunit beta' OS=Cronobacter malonaticus OX=413503 GN=rpoC PE=3 SV=1	1	154.9	6.5	3543	71	60.1	2.58	2	V5U4A6
387		true	UPI0003D24D54	50S ribosomal protein L11 OS=Cronobacter malonaticus OX=413503 GN=rplK PE=3 SV=1	3	11.4	9.1	52.2	2	21.5	4.2	387	V5U4B2
161		true	UPI00029C4C13	Bifunctional (P)ppGpp synthetase II/ guanosine-3',5'-bis pyrophosphate 3'-pyrophosphohydrolase OS=Cronobacter malonaticus OX=413503 GN=C3E80_11685 PE=3 SV=1	2	79.6	8.9	178.8	7	12.2	3.12	161	V5U4D8
59		true	UPI00015BA67E	30S ribosomal protein S2 OS=Cronobacter malonaticus OX=413503 GN=rpsB PE=3 SV=1	1	26.8	6.6	472.3	11	55.2	2.32	59	V5U4H3
69		true	UPI00015BAE13	ATP synthase subunit alpha OS=Cronobacter malonaticus OX=413503 GN=atpA PE=3 SV=1	1	55.2	5.9	426.2	14	35.5	2.82	69	V5U4K9
279		true	UPI00029BD547	Stringent starvation protein A OS=Cronobacter malonaticus OX=413503 GN=C3E80_10835 PE=3 SV=1	2	24.4	5.1	87.2	4	29.6	4.38	279	V5U4U9
175		true	UPI00015BA987	50S ribosomal protein L1 OS=Cronobacter malonaticus OX=413503 GN=rplA PE=3 SV=1	2	24.7	9.6	168.6	6	34.2	1.62	175	V5U503
38		true	UPI00029BAB2E	Cell shape-determining protein MreB OS=Cronobacter malonaticus OX=413503 GN=mreB PE=3 SV=1	3	45.6	6.2	637.8	12	34.6	2.38	38	V5U5A8

## Sheet: 1CII
Row	Subcelloc + BLAST	OK	UniParc	Protein	#Alt. Proteins	MW [kDa]	pI	Score	#Peptides	SC [%]	RMS90 [ppm]	Rank	Accession
207	not determined	true	UPI0003A39E34	Chromosomal replication initiator protein DnaA OS=Cronobacter dublinensis subsp. dublinensis LMG 23823 OX=1159554 GN=dnaA PE=3 SV=1	11	51.8	8.6	144.8	7	18.7	3.36	207	A0A0K2NWX1
597		true	UPI0005182D8A	Bifunctional protein GlmU OS=Cronobacter dublinensis subsp. dublinensis LMG 23823 OX=1159554 GN=glmU PE=3 SV=1	11	49	6	17	2	5	5.61	597	A0A0K2NWY0
84		true	UPI00015BA692	50S ribosomal protein L13 OS=Cronobacter dublinensis subsp. dublinensis LMG 23823 OX=1159554 GN=rplM PE=3 SV=1	2	16.1	9.8	374.5	8	50.7	2.26	84	A0A0K2NXW9
96		true	UPI00015BA646	ATP-dependent zinc metalloprotease FtsH OS=Cronobacter dublinensis subsp. dublinensis LMG 23823 OX=1159554 GN=hflB PE=3 SV=1	4	70.8	5.9	332.1	12	27.8	2.91	96	A0A0K2NXZ2
295		true	UPI0005182C5F	30S ribosomal protein S20 OS=Cronobacter dublinensis subsp. dublinensis LMG 23823 OX=1159554 GN=rpsT PE=3 SV=1	5	9.6	11.2	87.8	3	34.5	3.36	295	A0A0K2NYC4
352		true	UPI0002E875A0	Bifunctional aspartokinase/homoserine dehydrogenase OS=Cronobacter dublinensis subsp. dublinensis LMG 23823 OX=1159554 GN=thrA PE=3 SV=1	16	89	5.7	67.5	3	4.6	3.84	352	A0A0K2NYD8
421		true	UPI000173AB69	Ribosomal RNA large subunit methyltransferase E OS=Cronobacter dublinensis subsp. dublinensis LMG 23823 OX=1159554 GN=rrmJ PE=3 SV=1	3	23.3	9.3	48.7	2	10	5.45	421	A0A0K2NYI4
305		true	UPI0003A6216F	Peptidoglycan D,D-transpeptidase FtsI OS=Cronobacter dublinensis subsp. dublinensis LMG 23823 OX=1159554 GN=ftsI PE=3 SV=1	6	64	9.6	84.5	4	9.5	6.12	305	A0A0K2NYL0
294		true	UPI00015BA5E9	UPF0294 protein AFK67_04200 OS=Cronobacter dublinensis subsp. dublinensis LMG 23823 OX=1159554 GN=AFK67_04200 PE=3 SV=1	8	28.8	9.5	88.2	2	9.6	2.94	294	A0A0K2NYW7
120		true	UPI0005188646	Glutamate 5-kinase OS=Cronobacter dublinensis subsp. dublinensis LMG 23823 OX=1159554 GN=proB PE=3 SV=1	7	39.3	6.2	267.1	5	22.1	3.61	120	A0A0K2NZL5
259		true	UPI000519D1BD	Succinate dehydrogenase flavoprotein subunit OS=Cronobacter dublinensis subsp. dublinensis LMG 23823 OX=1159554 GN=sdhA PE=3 SV=1	8	64.4	5.7	109.6	5	10.9	3.1	259	A0A0K2P040
252		true	UPI000519815D	DNA polymerase III subunit gamma/tau OS=Cronobacter dublinensis subsp. dublinensis LMG 23823 OX=1159554 GN=dnaX PE=3 SV=1	13	72.6	6.3	111.5	3	4.8	3.3	252	A0A0K2P068
569		true	UPI00039B3728	30S ribosomal protein S1 OS=Cronobacter dublinensis subsp. dublinensis LMG 23823 OX=1159554 GN=rpsA PE=3 SV=1	8	61.1	4.9	19.8	3	7.2	3.93	569	A0A0K2P0J1
67		true	UPI00039F4957	NADH dehydrogenase OS=Cronobacter dublinensis subsp. dublinensis LMG 23823 OX=1159554 GN=AFK67_08045 PE=4 SV=1	2	47.2	9.3	423.3	17	49.8	2.71	67	A0A0K2P0Y1
379		true	UPI00031AD561	Tyrosine--tRNA ligase OS=Cronobacter dublinensis subsp. dublinensis LMG 23823 OX=1159554 GN=tyrS PE=3 SV=1	11	47.2	5.6	58.1	2	7.5	4.65	379	A0A0K2P1H1
434		true	UPI0005193BE6	Tryptophan synthase beta chain OS=Cronobacter dublinensis subsp. dublinensis LMG 23823 OX=1159554 GN=trpB PE=3 SV=1	13	43.2	5.7	45.4	3	7.1	3.82	434	A0A0K2P2F5
378		true	UPI000519CDB4	Peptidase OS=Cronobacter dublinensis subsp. dublinensis LMG 23823 OX=1159554 GN=AFK67_10895 PE=3 SV=1	13	39	9.6	59.1	2	10	5.96	378	A0A0K2P2K3
506		true	UPI00039A4D34	RNA chaperone ProQ OS=Cronobacter dublinensis subsp. dublinensis LMG 23823 OX=1159554 GN=proQ PE=3 SV=1	12	25.5	9.7	31	2	13.1	3.91	506	A0A0K2P2V3
422		true	UPI0003A23854	Glucose-6-phosphate 1-dehydrogenase OS=Cronobacter dublinensis subsp. dublinensis LMG 23823 OX=1159554 GN=zwf PE=3 SV=1	9	55.8	5.8	48.7	2	3.9	5.1	422	A0A0K2P3U2
478		true	UPI0005189CE5	Nucleoside permease OS=Cronobacter dublinensis subsp. dublinensis LMG 23823 OX=1159554 GN=AFK67_14645 PE=3 SV=1	6	42.7	8.8	34.6	2	6.1	3.75	478	A0A0K2P4G9
244		true	UPI0003A702DD	Chaperone protein ClpB OS=Cronobacter dublinensis subsp. dublinensis LMG 23823 OX=1159554 GN=clpB PE=3 SV=1	12	95.1	5.4	118.4	5	10.3	3.33	244	A0A0K2P4Z7
428		true	UPI0003A2BACA	Sulfate adenylyltransferase subunit 2 OS=Cronobacter dublinensis subsp. dublinensis LMG 23823 OX=1159554 GN=cysD PE=3 SV=1	5	35.1	6.8	47.1	2	7.3	2.8	428	A0A0K2P5D8
192		true	UPI000519D5B6	Biosynthetic arginine decarboxylase OS=Cronobacter dublinensis subsp. dublinensis LMG 23823 OX=1159554 GN=speA PE=3 SV=1	11	73.8	4.9	153.6	4	7.9	2.54	192	A0A0K2P6A2
103		true	UPI00015B9DC5	50S ribosomal protein L14 OS=Cronobacter dublinensis subsp. dublinensis LMG 23823 OX=1159554 GN=rplN PE=3 SV=1	1	13.5	10.4	307.2	4	44.7	2.51	103	A0A0K2P6L0
361		true	UPI00020F2D8D	50S ribosomal protein L28 OS=Cronobacter dublinensis subsp. dublinensis LMG 23823 OX=1159554 GN=rpmB PE=3 SV=1	3	9	11.4	64.4	3	23.1	2.03	361	A0A0K2P7D3
346		true	UPI000399FFF0	Glucose-1-phosphate adenylyltransferase OS=Cronobacter dublinensis subsp. dublinensis LMG 23823 OX=1159554 GN=glgC PE=3 SV=1	11	47.8	5.7	69.7	2	8	0.89	346	A0A0K2P7I0
176		true	UPI00039F25D9	Bifunctional uridylyltransferase/uridylyl-removing enzyme OS=Cronobacter dublinensis subsp. dublinensis LMG 23823 OX=1159554 GN=glnD PE=3 SV=1	11	102.8	6.2	166.8	8	10.2	3.74	176	A0A0K2P7N1
426		true	UPI000518E714	Decarboxylase OS=Cronobacter dublinensis subsp. dublinensis LMG 23823 OX=1159554 GN=AFK67_19425 PE=3 SV=1	14	54.6	8.9	47.8	2	3.4	4.1	426	A0A0K2P7Z9
341		true	UPI0003A260C9	Probable GTP-binding protein EngB OS=Cronobacter dublinensis subsp. dublinensis LMG 23823 OX=1159554 GN=engB PE=3 SV=1	12	24.6	6.8	70.7	2	11.3	3.74	341	A0A0K2P853
209		true	UPI0002E3811C	Diguanylate phosphodiesterase OS=Cronobacter sakazakii OX=28141 GN=FZI41_21205 PE=4 SV=1	4	44.9	4.8	143.2	4	15.3	3.84	209	A0A222ZDH0
405		true	UPI0008FBCD97	Phosphate starvation-inducible protein PhoH OS=Cronobacter sakazakii OX=28141 GN=phoH PE=3 SV=1	11	38.9	9.4	51.7	2	9.6	6.25	405	A0A2S9U765
488		true	UPI00029C571C	Aerobic respiration control sensor protein OS=Cronobacter sakazakii OX=28141 GN=arcB PE=4 SV=1	12	87.9	5.2	33.6	2	2.7	3.84	488	A0A2S9U7U1
146		true	UPI00015BA640	Translation initiation factor IF-2 OS=Cronobacter sakazakii OX=28141 GN=infB PE=3 SV=1	3	98.6	5.8	217.5	10	14.4	4.17	146	A0A2S9U7U7
201		true	UPI0001722D4B	Polyribonucleotide nucleotidyltransferase OS=Cronobacter sakazakii OX=28141 GN=pnp PE=3 SV=1	7	76.9	5.2	149.3	4	8.7	4.76	201	A0A2S9U7Z3
269		true	UPI00020F16BD	Aspartate carbamoyltransferase OS=Cronobacter sakazakii OX=28141 GN=pyrB PE=3 SV=1	8	34.3	5.9	100.7	2	9	4.48	269	A0A2S9U832
302		true	UPI00048ED62F	NADH-quinone oxidoreductase subunit B family protein OS=Cronobacter sakazakii OX=28141 GN=DC438_12400 PE=4 SV=1	5	27.9	6.2	85.4	3	22.7	3.43	302	A0A2S9U864
160		true	UPI00015BA449	Formate hydrogenlyase regulator HycA OS=Cronobacter sakazakii OX=28141 GN=hycA PE=4 SV=1	2	17.4	6	194.4	4	30.5	2.6	160	A0A2S9U898
6		true	UPI000170CCC4	DNA-directed RNA polymerase subunit beta OS=Cronobacter sakazakii OX=28141 GN=rpoB PE=3 SV=1	1	150.4	5.1	1725.3	43	38.2	2.2	6	A0A2S9U8Q2
383		true	UPI00029BAB82	30S ribosomal protein S5 alanine N-acetyltransferase OS=Cronobacter sakazakii OX=28141 GN=rimJ PE=4 SV=1	10	22.7	8.9	56.7	2	9.8	4.25	383	A0A2S9U8S8
418		true	UPI00029BBB79	Pseudouridine synthase OS=Cronobacter sakazakii OX=28141 GN=rluC PE=3 SV=1	5	35.5	9.8	49.2	2	4.7	1.84	418	A0A2S9U8U8
32		true	UPI00029C3DAE	Flagellar hook-associated protein 1 OS=Cronobacter sakazakii OX=28141 GN=flgK PE=3 SV=1	4	58.5	4.7	718.7	14	40.8	3.28	32	A0A2S9U8V4
243		true	UPI00020F2EE5	3-oxoacyl-[acyl-carrier-protein] synthase 2 OS=Cronobacter sakazakii OX=28141 GN=fabF PE=3 SV=1	5	42.9	5.7	118.5	4	21.5	4.23	243	A0A2S9U8V5
216		true	UPI00020F354A	High frequency lysogenization protein HflD homolog OS=Cronobacter sakazakii OX=28141 GN=hflD PE=3 SV=1	2	22.5	9.4	139.4	3	19.6	3.51	216	A0A2S9U904
235		true	UPI00020F3331	UPF0229 protein AUN10_16025 OS=Cronobacter sakazakii OX=28141 GN=DC438_12905 PE=3 SV=1	4	49.5	6.9	123.5	8	21.5	2.36	235	A0A2S9U932
42		true	UPI00025F6BA9	Phosphoenolpyruvate synthase OS=Cronobacter sakazakii OX=28141 GN=DC438_12585 PE=3 SV=1	5	87.2	5	583.7	17	26.6	2.84	42	A0A2S9U982
68		true	UPI00015B9F6F	Polyphosphate kinase OS=Cronobacter sakazakii OX=28141 GN=ppk1 PE=3 SV=1	2	80.2	8.7	419.7	17	29.6	2.87	68	A0A2S9U9L4
267		true	UPI00015B9DF4	CDP-diacylglycerol--serine O-phosphatidyltransferase OS=Cronobacter sakazakii OX=28141 GN=pssA PE=3 SV=1	3	52.3	9.2	102.2	5	14.9	3.77	267	A0A2S9U9P5
251		true	UPI00029BB6BC	Protoheme IX biogenesis protein HemY OS=Cronobacter sakazakii OX=28141 GN=hemY PE=4 SV=1	5	45.1	9.1	112.2	5	12.6	3.3	251	A0A2S9U9Q2
327		true	UPI00020F2B2E	Adenylate cyclase OS=Cronobacter sakazakii OX=28141 GN=cyaA PE=3 SV=1	7	97.4	5.7	75.7	2	3.3	3.44	327	A0A2S9U9S0
169		true	UPI00015BA9B0	Probable protein kinase UbiB OS=Cronobacter sakazakii OX=28141 GN=ubiB PE=3 SV=1	10	63.3	7.7	176.5	7	14.3	4.05	169	A0A2S9U9T0
579		true	UPI00015BA056	Mannose-1-phosphate guanylyltransferase OS=Cronobacter sakazakii OX=28141 GN=cpsB PE=3 SV=1	10	53.4	5.2	18.5	2	5.8	4.03	579	A0A2S9UA07
293		true	UPI00015B9D44	Transcriptional regulator LrhA OS=Cronobacter sakazakii OX=28141 GN=lrhA PE=3 SV=1	3	34.7	5.2	88.2	4	16.7	4.06	293	A0A2S9UAF9
69		true	UPI00015B9D48	NADH-quinone oxidoreductase subunit C/D OS=Cronobacter sakazakii OX=28141 GN=nuoC PE=3 SV=1	3	69.2	6	414.7	11	23.4	2.75	69	A0A2S9UAG0
385		true	UPI00015B9D3D	Acetate kinase OS=Cronobacter sakazakii OX=28141 GN=ackA PE=3 SV=1	12	43.2	5.9	55.9	2	8	3.12	385	A0A2S9UAH1
8		true	UPI00020F2F57	Phosphate acetyltransferase OS=Cronobacter sakazakii OX=28141 GN=pta PE=3 SV=1	2	77	5.4	1426.1	29	42.6	2.09	8	A0A2S9UAI7
386		true	UPI00015B9E9F	Beta-ketoacyl-ACP synthase I OS=Cronobacter sakazakii OX=28141 GN=fabB PE=3 SV=1	3	42.5	5.3	55.8	3	8.6	3.13	386	A0A2S9UAL0
237		true	UPI000518D7B0	Long-chain fatty acid transport protein OS=Cronobacter sakazakii OX=28141 GN=fadL PE=3 SV=1	4	49.2	5	121.1	3	10.6	4.9	237	A0A2S9UAU0
66		true	UPI00015B9EF8	UvrABC system protein A OS=Cronobacter sakazakii OX=28141 GN=uvrA PE=3 SV=1	5	103.9	6.2	431.1	12	16.9	3.25	66	A0A2S9UAY1
477		true	UPI00015B9D0F	AraC family transcriptional regulator OS=Cronobacter sakazakii OX=28141 GN=DC438_03690 PE=4 SV=1	4	33.3	8.5	34.6	2	9.8	6.05	477	A0A2S9UBD7
54		true	UPI00025F6DBE	Outer membrane channel protein TolC OS=Cronobacter sakazakii OX=28141 GN=tolC PE=3 SV=1	3	53.4	5.5	515.1	11	31.1	2.1	54	A0A2S9UBK9
248		true	UPI00020F21DF	DNA topoisomerase 4 subunit B OS=Cronobacter sakazakii OX=28141 GN=parE PE=3 SV=1	9	70	5.7	114.9	4	9	5.35	248	A0A2S9UBL8
222		true	UPI00025F65C9	Bifunctional protein Aas OS=Cronobacter sakazakii OX=28141 GN=aas PE=3 SV=1	12	79.9	9.4	130.2	4	7.8	3.15	222	A0A2S9UBW7
310		true	UPI00015B9C36	GTP diphosphokinase OS=Cronobacter sakazakii OX=28141 GN=relA PE=3 SV=1	4	84.1	6.2	83.2	3	5.4	5.46	310	A0A2S9UBZ0
189		true	UPI00015BACC1	Type VI secretion system ATPase TssH OS=Cronobacter sakazakii OX=28141 GN=tssH PE=3 SV=1	7	95.3	5.3	155.7	9	14.1	3.66	189	A0A2S9UC54
371		true	UPI00015BADAC	Membrane protein insertase YidC OS=Cronobacter sakazakii OX=28141 GN=yidC PE=3 SV=1	6	61.7	8.7	62.4	3	10.5	2.86	371	A0A2S9UCA0
16		true	UPI00029BDF3D	Glycerol kinase OS=Cronobacter sakazakii OX=28141 GN=glpK PE=3 SV=1	1	56.4	5.6	995	22	55.2	2.22	16	A0A2S9UCM1
282		true	UPI00029BAD68	Acetylornithine deacetylase OS=Cronobacter sakazakii OX=28141 GN=argE PE=3 SV=1	6	42.1	5.5	94.3	5	19.8	3.06	282	A0A2S9UCP5
446		true	UPI00015BAE1F	Glycogen synthase OS=Cronobacter sakazakii OX=28141 GN=glgA PE=3 SV=1	4	52.6	6.2	42.6	3	7.1	5.87	446	A0A2S9UD50
211		true	UPI00015BA5B5	ATP-dependent endonuclease OS=Cronobacter sakazakii OX=28141 GN=FZI36_09105 PE=4 SV=1	3	63.5	9.3	142.1	2	6.3	3.92	211	A0A2S9UDE9
309		true	UPI00029BBDB5	Aminotransferase OS=Cronobacter sakazakii OX=28141 GN=DC438_13910 PE=3 SV=1	6	43.4	5.6	83.3	2	7.1	3.12	309	A0A2S9UDJ3
258		true	UPI00029C69E5	Catabolite repressor/activator OS=Cronobacter sakazakii OX=28141 GN=cra PE=4 SV=1	5	38	6.7	109.6	6	21	2.88	258	A0A2S9UE66
262		true	UPI00025F6979	UDP-N-acetylglucosamine--N-acetylmuramyl-(pentapeptide) pyrophosphoryl-undecaprenol N-acetylglucosamine transferase OS=Cronobacter sakazakii OX=28141 GN=murG PE=3 SV=1	4	37.9	9.9	107.2	4	11	4.74	262	A0A2S9UE76
214		true	UPI00015BA70C	ABC transporter ATP-binding protein OS=Cronobacter sakazakii OX=28141 GN=FZI36_16310 PE=4 SV=1	8	34.8	8.5	140.1	5	19.2	4.87	214	A0A2S9UEA7
61		true	UPI00020F1A59	Glutamate-1-semialdehyde 2,1-aminomutase OS=Cronobacter sakazakii OX=28141 GN=hemL PE=3 SV=1	7	45.4	5	443.6	11	34	1.91	61	A0A2S9UED2
161		true	UPI00020F1A54	Periplasmic serine endoprotease DegP-like OS=Cronobacter sakazakii OX=28141 GN=degP PE=3 SV=1	2	49.1	8.3	194.4	3	15.8	2.57	161	A0A2S9UEE7
334		true	UPI00020F2F36	LPS-assembly lipoprotein LptE OS=Cronobacter sakazakii OX=28141 GN=lptE PE=3 SV=1	3	21.6	8	74	2	15.7	2.85	334	A0A2S9UF21
280		true	UPI00020F1689	L-cystine ABC transporter ATP-binding protein YecC OS=Cronobacter sakazakii OX=28141 GN=yecC PE=3 SV=1	12	27.5	9.2	94.7	3	12.8	4.58	280	A0A2S9UFW7
288		true	UPI00015BA1DA	Helix-turn-helix domain-containing protein OS=Cronobacter sakazakii OX=28141 GN=FZH93_14940 PE=4 SV=1	5	31.3	8.9	89.9	3	14	3.54	288	A0A2S9UFY6
204		true	UPI00015BA9C1	Glutamine synthetase OS=Cronobacter sakazakii OX=28141 GN=glnA PE=3 SV=1	1	51.8	5.3	146.9	8	21.5	2.94	204	A0A2S9UGP4
220		true	UPI00029C020E	3-deoxy-D-manno-octulosonic acid transferase OS=Cronobacter sakazakii OX=28141 GN=DC438_00615 PE=3 SV=1	5	47.6	9.5	135.2	3	9.7	4.82	220	A0A2S9UGP7
277		true	UPI00029C77B7	Aconitate hydratase OS=Cronobacter sakazakii OX=28141 GN=acnA PE=3 SV=1	11	97.2	5.3	96.8	2	2.8	3.52	277	A0A2S9UH14
62		true	UPI00029C4298	KR domain-containing protein OS=Cronobacter sakazakii OX=28141 GN=DC438_11575 PE=4 SV=1	3	35.9	9.2	441.4	12	43.6	3.16	62	A0A2S9UHU7
80		true	UPI00020F2B1D	Protein translocase subunit SecD OS=Cronobacter sakazakii OX=28141 GN=secD PE=3 SV=1	6	66.6	7.7	383.8	9	18.9	3.47	80	A0A2S9UIL6
311		true	UPI00015BA8C2	Methionine import ATP-binding protein MetN OS=Cronobacter sakazakii OX=28141 GN=metN PE=3 SV=1	10	37.5	6.9	81.5	2	9.1	3.16	311	A0A2S9UIS6
171		true	UPI000283F6C2	Flagellar hook protein FlgE OS=Cronobacter muytjensii OX=413501 GN=flgE PE=3 SV=1	8	42.5	4.6	172.1	3	10	4.87	171	A0A2T7AJ89
86		true	UPI000283FA38	Pyruvate kinase OS=Cronobacter muytjensii OX=413501 GN=pyk PE=3 SV=1	8	51.4	6	367.8	10	26.5	2.27	86	A0A2T7AKP2
9		true	UPI0003AA220A	Elongation factor G OS=Cronobacter muytjensii OX=413501 GN=fusA PE=3 SV=1	4	77.6	5.2	1421	25	46.4	2.61	9	A0A2T7ALA2
40		true	UPI000948E211	Formate C-acetyltransferase OS=Cronobacter muytjensii OX=413501 GN=pflB PE=3 SV=1	2	85.1	5.7	648.5	19	35	2.86	40	A0A2T7AMI5
367		true	UPI000948ED07	Asparagine--tRNA ligase OS=Cronobacter muytjensii OX=413501 GN=asnS PE=3 SV=1	9	52.5	5.1	63.1	2	4.5	3.87	367	A0A2T7AMP0
377		true	UPI000283F46B	2,3,4,5-tetrahydropyridine-2,6-dicarboxylate N-succinyltransferase OS=Cronobacter muytjensii OX=413501 GN=dapD PE=3 SV=1	6	29.9	5.6	59.2	2	8.8	6.38	377	A0A2T7ANW1
307		true	UPI000283F1A6	NADH-quinone oxidoreductase subunit F OS=Cronobacter muytjensii OX=413501 GN=AUN14_16375 PE=3 SV=1	6	49.1	6.6	83.9	3	9.4	3.36	307	A0A2T7APS7
413		true	UPI000283F919	Trk system potassium uptake protein TrkA OS=Cronobacter muytjensii OX=413501 GN=AUN14_16090 PE=4 SV=1	5	50.4	5.5	50.5	2	5.7	3.86	413	A0A2T7AQ12
353		true	UPI000283F91F	50S ribosomal protein L6 OS=Cronobacter muytjensii OX=413501 GN=rplF PE=3 SV=1	4	18.9	9.7	67.4	2	15.8	5.58	353	A0A2T7AQ35
101		true	UPI000283FA5C	Elongation factor 4 OS=Cronobacter muytjensii OX=413501 GN=lepA PE=3 SV=1	9	66.4	5.2	314.7	9	18.4	2.95	101	A0A2T7AQ86
88		true	UPI000283F8FD	Serine hydroxymethyltransferase OS=Cronobacter muytjensii OX=413501 GN=glyA PE=3 SV=1	9	45.4	6.3	365.2	11	34.8	2.95	88	A0A2T7AQA0
337		true	UPI00028403AD	Cysteine desulfurase IscS OS=Cronobacter muytjensii OX=413501 GN=iscS PE=3 SV=1	5	45	5.9	72	4	12.4	3.62	337	A0A2T7AQB1
223		true	UPI000283F8EF	Dual-specificity RNA methyltransferase RlmN OS=Cronobacter muytjensii OX=413501 GN=rlmN PE=3 SV=1	5	43.3	6.6	129.5	5	14.2	4.68	223	A0A2T7AQB5
396		true	UPI000283F8EC	Histidine--tRNA ligase OS=Cronobacter muytjensii OX=413501 GN=hisS PE=3 SV=1	11	47.1	5.5	53.7	3	9.9	4.66	396	A0A2T7AQD5
287		true	UPI000283FAB7	50S ribosomal protein L10 OS=Cronobacter muytjensii OX=413501 GN=rplJ PE=3 SV=1	4	17.7	9	90.6	2	17.6	5.52	287	A0A2T7AQN2
236		true	UPI000283F8C4	EIIAB-Man OS=Cronobacter muytjensii OX=413501 GN=AUN14_14685 PE=4 SV=1	9	34.8	5.9	121.4	4	16.9	4.45	236	A0A2T7AQU1
360		true	UPI000948E726	Peptidyl-tRNA hydrolase OS=Cronobacter muytjensii OX=413501 GN=pth PE=3 SV=1	6	21.1	9.2	64.5	2	13.9	8	360	A0A2T7AQW4
206		true	UPI000948B262	RNA polymerase-associated protein RapA OS=Cronobacter muytjensii OX=413501 GN=rapA PE=3 SV=1	13	109.7	5.1	145.7	4	4.9	4.03	206	A0A2T7AR71
283		true	UPI000948A7C5	2-octaprenyl-6-methoxyphenyl hydroxylase OS=Cronobacter muytjensii OX=413501 GN=AUN14_13085 PE=3 SV=1	13	42.1	9.1	94.1	2	8.9	4.31	283	A0A2T7ARV9
429		true	UPI000948BC4D	Membrane-bound lytic murein transglycosylase A OS=Cronobacter muytjensii OX=413501 GN=AUN14_12470 PE=4 SV=1	6	40.1	9.2	46.7	3	20	4.09	429	A0A2T7ARY6
368		true	UPI000283FC86	Outer membrane protein assembly factor BamE OS=Cronobacter muytjensii OX=413501 GN=AUN14_12200 PE=4 SV=1	7	12.5	8.5	62.7	2	27.2	2.95	368	A0A2T7AS51
373		true	UPI000283FD93	Gluconokinase OS=Cronobacter muytjensii OX=413501 GN=AUN14_11735 PE=3 SV=1	7	19.7	6.6	61.7	2	12.6	3.43	373	A0A2T7ASG1
462		true	UPI00015BAA14	Tryptophan--tRNA ligase OS=Cronobacter muytjensii OX=413501 GN=trpS PE=3 SV=1	5	37.3	6.2	37.9	2	8.1	3.86	462	A0A2T7ASG3
300		true	UPI000948AD2B	Cell division protein FtsX OS=Cronobacter muytjensii OX=413501 GN=AUN14_11865 PE=3 SV=1	8	38.5	9.1	85.9	2	6	3.67	300	A0A2T7ASQ8
98		true	UPI000283FC48	Ribonuclease G OS=Cronobacter muytjensii OX=413501 GN=AUN14_11115 PE=3 SV=1	6	55.5	5.8	328.2	8	24.5	3.58	98	A0A2T7ASS3
532		true	UPI000283FF3E	Lipopolysaccharide export system ATP-binding protein LptB OS=Cronobacter muytjensii OX=413501 GN=AUN14_11310 PE=3 SV=1	6	26.8	5.6	25.2	2	11.2	4.23	532	A0A2T7ASV2
493		true	UPI0003A8E5AB	UDP-N-acetylglucosamine 1-carboxyvinyltransferase OS=Cronobacter muytjensii OX=413501 GN=murA PE=3 SV=1	6	44.7	5.6	32.5	3	8.6	5.22	493	A0A2T7ASV9
497		true	UPI00094891BF	ATP-dependent RNA helicase RhlB OS=Cronobacter muytjensii OX=413501 GN=rhlB PE=3 SV=1	8	47	7	32	2	6.7	2.89	497	A0A2T7ASY4
218		true	UPI000283F300	Oligopeptide ABC transporter ATP-binding protein OppF OS=Cronobacter muytjensii OX=413501 GN=AUN14_09465 PE=4 SV=1	4	37.2	7.6	138.1	4	20.4	3.45	218	A0A2T7ATN6
156		true	UPI00039F2F4F	Pseudouridine synthase OS=Cronobacter muytjensii OX=413501 GN=AUN14_09575 PE=3 SV=1	12	40.6	10.9	201.8	5	18.3	3.85	156	A0A2T7ATP8
332		true	UPI000283F18B	Peptide ABC transporter ATP-binding protein SapF OS=Cronobacter muytjensii OX=413501 GN=AUN14_09715 PE=4 SV=1	6	30.5	9.7	74.2	3	12.7	1.92	332	A0A2T7ATS0
388		true	UPI000283F467	UTP--glucose-1-phosphate uridylyltransferase OS=Cronobacter muytjensii OX=413501 GN=galU PE=3 SV=1	9	32.8	5.2	55.5	3	12.3	4.12	388	A0A2T7ATS1
308		true	UPI0009489C92	Diacetyl reductase [(S)-acetoin forming] OS=Cronobacter muytjensii OX=413501 GN=AUN14_09105 PE=3 SV=1	6	26.7	5.1	83.4	3	18.8	4.32	308	A0A2T7AU09
322		true	UPI000283F31B	Phospholipid-binding lipoprotein MlaA OS=Cronobacter muytjensii OX=413501 GN=AUN14_09220 PE=3 SV=1	6	28	4.8	78.6	4	19.1	2.19	322	A0A2T7AU27
449		true	UPI000283F6B0	RNA polymerase sigma factor RpoD OS=Cronobacter muytjensii OX=413501 GN=rpoD PE=3 SV=1	5	70.3	4.7	41.5	2	3.9	2.06	449	A0A2T7AU69
100		true	UPI0003A9082F	Bifunctional protein HldE OS=Cronobacter muytjensii OX=413501 GN=hldE PE=3 SV=1	9	50.9	5.2	315.9	8	23.4	2.93	100	A0A2T7AU81
250		true	UPI0009488EC7	ATP-dependent helicase OS=Cronobacter muytjensii OX=413501 GN=AUN14_07715 PE=4 SV=1	12	66.3	8.2	112.4	2	5.3	4.24	250	A0A2T7AUV0
513		true	UPI000948A496	Gamma-glutamyl phosphate reductase OS=Cronobacter turicensis OX=413502 GN=proA PE=3 SV=1	6	45	5.8	29.3	2	10.8	1.66	513	A0A2T7AVI3
115		true	UPI00028401F9	ATP-dependent 6-phosphofructokinase OS=Cronobacter muytjensii OX=413501 GN=pfkA PE=3 SV=1	3	35	5.9	281.5	12	32.2	2.93	115	A0A2T7AVN5
412		true	UPI000948F767	ATP-dependent DNA helicase RecG OS=Cronobacter muytjensii OX=413501 GN=recG PE=3 SV=1	11	76.3	7.1	50.6	2	4.3	3.59	412	A0A2T7AVU1
231		true	UPI000576E62A	MipA/OmpV family protein OS=Cronobacter muytjensii OX=413501 GN=AUN14_05525 PE=3 SV=1	8	27.6	5.1	125.1	4	19.8	2.49	231	A0A2T7AWD3
416		true	UPI000948D735	Lipoprotein-releasing system ATP-binding protein LolD OS=Cronobacter muytjensii OX=413501 GN=lolD PE=3 SV=1	8	25.4	6.4	50.1	2	11.5	2.99	416	A0A2T7AWI0
46		true	UPI000948A65E	NAD(P)/FAD-dependent oxidoreductase OS=Cronobacter muytjensii OX=413501 GN=AUN14_05845 PE=4 SV=1	4	47.3	9.2	560.9	18	53.9	2.73	46	A0A2T7AWN0
414		true	UPI000948A891	SelB translation factor OS=Cronobacter turicensis OX=413502 GN=BS411_20830 PE=4 SV=1	5	67.8	6.6	50.2	5	11.2	4.98	414	A0A2T7AXD5
179		true	UPI000948CA25	Alpha-galactosidase OS=Cronobacter turicensis OX=413502 GN=BS411_20910 PE=3 SV=1	5	79.6	5.9	163.9	9	12.7	2.51	179	A0A2T7AXI1
26		true	UPI000948D691	Flagellin OS=Cronobacter muytjensii OX=413501 GN=AUN14_03990 PE=3 SV=1	9	29.1	5	795.8	11	51.3	2.12	26	A0A2T7AXR3
219		true	UPI000283FECF	Flagellar motor switch protein FliM OS=Cronobacter muytjensii OX=413501 GN=AUN14_03900 PE=3 SV=1	7	37.9	5.4	136.3	6	23.4	3.17	219	A0A2T7AXR6
298		true	UPI000283FECB	H(+)-transporting two-sector ATPase OS=Cronobacter muytjensii OX=413501 GN=fliI PE=3 SV=1	7	49.2	5.8	86.2	5	14.3	2.74	298	A0A2T7AXS4
354		true	UPI00094900FB	Trehalose-6-phosphate synthase OS=Cronobacter muytjensii OX=413501 GN=AUN14_04185 PE=3 SV=1	12	53.7	5.9	67.2	2	4.2	3.07	354	A0A2T7AXW8
529		true	UPI000948FB29	Chorismate pyruvate-lyase OS=Cronobacter turicensis OX=413502 GN=ubiC PE=3 SV=1	6	19.2	4.8	25.8	2	23.7	7.82	529	A0A2T7AY17
208		true	UPI0009490587	Replicative DNA helicase OS=Cronobacter muytjensii OX=413501 GN=AUN14_02575 PE=3 SV=1	4	52.5	4.9	144.1	4	10.5	3.11	208	A0A2T7AYF4
473		true	UPI000283F350	Protein HflC OS=Cronobacter muytjensii OX=413501 GN=AUN14_02955 PE=3 SV=1	5	37.5	6	35.1	2	9.6	3.53	473	A0A2T7AYH6
401		true	UPI000283F4BB	60 kDa chaperonin OS=Cronobacter muytjensii OX=413501 GN=groL PE=3 SV=1	4	57.3	4.8	52.9	3	10.4	3.72	401	A0A2T7AYJ0
200		true	UPI00094918C0	23S rRNA (guanosine-2'-O-)-methyltransferase RlmB OS=Cronobacter muytjensii OX=413501 GN=rlmB PE=3 SV=1	1	26.3	6.2	149.4	5	34.2	3.74	200	A0A2T7AYL8
398		true	UPI000948FCB8	Sugar ABC transporter ATP-binding protein OS=Cronobacter muytjensii OX=413501 GN=AUN14_03210 PE=4 SV=1	8	55	6.8	53.5	2	7.8	3.15	398	A0A2T7AYN8
369		true	UPI000283FC52	Protein QmcA OS=Cronobacter muytjensii OX=413501 GN=AUN14_01160 PE=3 SV=1	7	33.8	5.5	62.7	2	11.8	3.83	369	A0A2T7AZ58
278		true	UPI000283FF74	ROK family transcriptional regulator OS=Cronobacter muytjensii OX=413501 GN=AUN14_01660 PE=3 SV=1	6	44.6	8.6	95.4	2	6.4	5.39	278	A0A2T7AZA7
182		true	UPI0003A2D08D	tRNA-2-methylthio-N(6)-dimethylallyladenosine synthase OS=Cronobacter muytjensii OX=413501 GN=miaB PE=3 SV=1	4	53.5	5.3	163.3	5	16	4.01	182	A0A2T7AZD5
391		true	UPI000948BB2E	DUF1722 domain-containing protein OS=Cronobacter muytjensii OX=413501 GN=AUN14_01780 PE=4 SV=1	13	36.7	9	54.2	2	7.9	5.39	391	A0A2T7AZE1
276		true	UPI0003AB3DE4	Citrate synthase OS=Cronobacter muytjensii OX=413501 GN=gltA PE=3 SV=1	7	48.2	5.9	97.2	3	7.7	3.86	276	A0A2T7AZF2
230		true	UPI00028400EE	Oxoglutarate dehydrogenase (succinyl-transferring) OS=Cronobacter muytjensii OX=413501 GN=AUN14_01860 PE=4 SV=1	9	105	6.1	125.2	7	8.7	2.95	230	A0A2T7AZG7
260		true	UPI000948F29F	Multidrug export protein EmrA OS=Cronobacter turicensis OX=413502 GN=BS411_19670 PE=3 SV=1	6	42.5	7.9	109.4	2	8.4	2.99	260	A0A2T7AZS9
79		true	UPI000948F3B4	Ribonuclease R OS=Cronobacter turicensis OX=413502 GN=rnr PE=3 SV=1	7	93.6	8.3	385	17	27	2.65	79	A0A2T7B046
324		true	UPI000CFD97E1	NADH-quinone oxidoreductase OS=Cronobacter turicensis OX=413502 GN=BS411_19045 PE=3 SV=1	10	100.4	6	77.9	2	3.7	4.38	324	A0A2T7B0V2
553		true	UPI00029BD023	ATP synthase gamma chain OS=Cronobacter turicensis OX=413502 GN=atpG PE=3 SV=1	5	31.4	8.9	22.7	2	6.3	0.54	553	A0A2T7B152
342		true	UPI000948A77A	UPF0265 protein BS411_17745 OS=Cronobacter turicensis OX=413502 GN=BS411_17745 PE=3 SV=1	5	13.2	8.8	70.5	2	25.9	3.63	342	A0A2T7B1H6
273		true	UPI0002D803CA	Flagellar motor switch protein FliG OS=Cronobacter turicensis OX=413502 GN=BS411_16670 PE=3 SV=1	6	37.7	4.8	99.6	2	7.4	2.72	273	A0A2T7B1N3
504		true	UPI0009491678	AMP-dependent synthetase OS=Cronobacter turicensis OX=413502 GN=BS411_16865 PE=4 SV=1	9	51.2	6	31.2	3	6.8	3.44	504	A0A2T7B1R4
289		true	UPI0009491DBD	KR domain-containing protein OS=Cronobacter turicensis OX=413502 GN=BS411_16850 PE=4 SV=1	5	26.8	5.5	89.4	2	11.3	2.38	289	A0A2T7B1R5
431		true	UPI000948CE62	2-octaprenyl-3-methyl-6-methoxy-1,4-benzoquinol hydroxylase OS=Cronobacter turicensis OX=413502 GN=BS411_15955 PE=3 SV=1	5	42.8	9	46.2	2	5.1	2.69	431	A0A2T7B275
330		true	UPI00029B9E6F	Cof-type HAD-IIB family hydrolase OS=Cronobacter turicensis OX=413502 GN=BS411_16405 PE=4 SV=1	8	29.9	5	74.8	3	11.8	3.01	330	A0A2T7B2G6
515		true	UPI0009491347	Uncharacterized protein OS=Cronobacter turicensis OX=413502 GN=BS411_14850 PE=4 SV=1	10	40.7	6.1	29.2	2	11	3.75	515	A0A2T7B304
336		true	UPI0005180A81	Outer membrane lipoprotein Blc OS=Cronobacter turicensis OX=413502 GN=BS411_14430 PE=3 SV=1	8	20	9.6	72.7	3	16.4	3.1	336	A0A2T7B399
410		true	UPI0005A53A89	Formate transporter FocA OS=Cronobacter turicensis OX=413502 GN=BS411_13400 PE=3 SV=1	6	30.9	7.1	50.8	2	8.1	4.38	410	A0A2T7B3G6
530		true	UPI00029C5031	Arginine ABC transporter ATP-binding protein ArtP OS=Cronobacter turicensis OX=413502 GN=BS411_13240 PE=3 SV=1	4	26.7	6.6	25.5	2	14.5	4.69	530	A0A2T7B3H1
172		true	UPI000948E588	Dihydroorotate dehydrogenase (quinone) OS=Cronobacter turicensis OX=413502 GN=pyrD PE=3 SV=1	6	36.7	8.2	171.5	6	21.4	1.73	172	A0A2T7B3K8
239		true	UPI0009490B42	L-threonine dehydratase OS=Cronobacter turicensis OX=413502 GN=ilvA PE=3 SV=1	9	55.9	5.9	120	4	10.1	4.19	239	A0A2T7B4J2
233		true	UPI0009490BCB	HTH-type transcriptional regulator CysB OS=Cronobacter turicensis OX=413502 GN=BS411_11740 PE=3 SV=1	4	36.1	6.6	124.6	5	21.3	2.37	233	A0A2T7B599
390		true	UPI000948AA51	Phosphoribosylaminoimidazole-succinocarboxamide synthase OS=Cronobacter turicensis OX=413502 GN=purC PE=3 SV=1	8	26.9	4.8	54.3	2	13.1	5.32	390	A0A2T7B5X0
512		true	UPI000948E054	LysR family transcriptional regulator OS=Cronobacter turicensis OX=413502 GN=BS411_09605 PE=3 SV=1	6	32.1	6.3	29.8	2	7.2	3.7	512	A0A2T7B636
232		true	UPI000948E39E	Inosine/guanosine kinase OS=Cronobacter turicensis OX=413502 GN=BS411_08685 PE=4 SV=1	6	48.4	5.7	124.7	3	7.8	2.65	232	A0A2T7B6D6
90		true	UPI00029BC532	Enolase OS=Cronobacter turicensis OX=413502 GN=eno PE=3 SV=1	8	45.5	5.2	350.2	7	31.7	3.65	90	A0A2T7B6P3
290		true	UPI00029C1F7B	Transcriptional regulator GcvA OS=Cronobacter turicensis OX=413502 GN=BS411_06680 PE=3 SV=1	6	34.4	9.1	89.3	2	8.5	5.97	290	A0A2T7B6R1
299		true	UPI000948BC5D	Ribosomal RNA large subunit methyltransferase M OS=Cronobacter turicensis OX=413502 GN=rlmM PE=3 SV=1	7	41.8	7	86.1	2	6.8	4.08	299	A0A2T7B6S1
444		true	UPI000948D714	Single-stranded-DNA-specific exonuclease RecJ OS=Cronobacter turicensis OX=413502 GN=BS411_07080 PE=3 SV=1	6	62.8	5.5	43.2	2	5.9	3.6	444	A0A2T7B6Z5
134		true	UPI000948CDC1	GTPase OS=Cronobacter turicensis OX=413502 GN=BS411_07735 PE=3 SV=1	8	35.5	4.7	238	3	14.6	2.93	134	A0A2T7B7A7
328		true	UPI0002DABD3E	LysR family transcriptional regulator OS=Cronobacter turicensis OX=413502 GN=BS411_04605 PE=3 SV=1	5	32.2	6.3	74.8	3	13.9	5.28	328	A0A2T7B8M0
320		true	UPI000948929F	Nucleoside-specific channel-forming protein Tsx OS=Cronobacter turicensis OX=413502 GN=BS411_03770 PE=3 SV=1	9	33.1	5.6	79.2	2	9.6	2.57	320	A0A2T7B992
241		true	UPI000948B142	Molecular chaperone HscC OS=Cronobacter turicensis OX=413502 GN=BS411_03880 PE=3 SV=1	6	62.3	5	119.3	5	12.5	2.74	241	A0A2T7B9A6
384		true	UPI000948CFB8	Autotransporter outer membrane beta-barrel domain-containing protein OS=Cronobacter turicensis OX=413502 GN=BS411_02825 PE=4 SV=1	9	105.7	4.6	56.3	2	3.9	4.91	384	A0A2T7B9U1
301		true	UPI000948FC98	Threonine synthase OS=Cronobacter turicensis OX=413502 GN=BS411_03170 PE=3 SV=1	7	47.2	5.1	85.5	3	11	4.56	301	A0A2T7B9Z0
212		true	UPI00020F168A	UvrABC system protein C OS=Cronobacter sakazakii OX=28141 GN=uvrC PE=3 SV=1	6	68.4	9.1	141.5	5	10.7	3.39	212	A0A347M4Q6
229		true	UPI000B9467D0	Glucans biosynthesis protein G OS=Cronobacter sakazakii OX=28141 GN=mdoG PE=3 SV=1	7	57.9	8.3	125.5	8	21.7	2.93	229	A0A347M8L7
198		true	UPI00048C6743	Poly(A) polymerase I OS=Cronobacter sakazakii OX=28141 GN=pcnB PE=3 SV=1	4	54.6	9.6	150.1	6	14.8	2.61	198	A0A347MKY6
245		true	UPI000ABB7D94	Soluble pyridine nucleotide transhydrogenase OS=Cronobacter universalis NCTC 9529 OX=1074000 GN=sthA PE=3 SV=1	3	52.4	6.2	118	3	7.8	4.11	245	A0A376DWW8
314		true	UPI000577B67E	Magnesium transport protein CorA OS=Cronobacter universalis NCTC 9529 OX=1074000 GN=corA_1 PE=3 SV=1	4	36.5	4.7	80.7	4	21.2	5.1	314	A0A376DY53
108		true	UPI00029C1355	Probable cytosol aminopeptidase OS=Cronobacter universalis NCTC 9529 OX=1074000 GN=pepA PE=3 SV=1	3	54.8	6.6	296.5	9	26.6	2.75	108	A0A376DZZ0
271		true	UPI00029C63D9	Acetyl-coenzyme A carboxylase carboxyl transferase subunit alpha OS=Cronobacter universalis NCTC 9529 OX=1074000 GN=accA PE=3 SV=1	4	35.3	5.6	100.3	3	16.6	1.96	271	A0A376E3N9
366		true	UPI000576AADE	Nuclease SbcCD subunit D OS=Cronobacter universalis NCTC 9529 OX=1074000 GN=sbcD PE=3 SV=1	9	45	5.2	63.4	2	9.4	2.63	366	A0A376E3R5
137		true	UPI00057755B9	Asparagine synthase (glutamine-hydrolyzing) OS=Cronobacter universalis NCTC 9529 OX=1074000 GN=asnB PE=3 SV=1	3	62.4	5.7	230.5	8	21.5	3.26	137	A0A376E4Z3
480		true	UPI00029BA3D1	Formaldehyde dismutase OS=Cronobacter universalis NCTC 9529 OX=1074000 GN=fdm PE=3 SV=1	5	44.1	6.1	34.3	2	9.8	4	480	A0A376E5S7
159		true	UPI00029C2AFB	DNA protection during starvation protein OS=Cronobacter universalis NCTC 9529 OX=1074000 GN=dps PE=3 SV=1	4	18.6	5.5	197.6	5	32.9	3.5	159	A0A376E894
87		true	UPI000577A023	Ribonuclease E OS=Cronobacter universalis NCTC 9529 OX=1074000 GN=rne PE=3 SV=1	7	116.9	5.6	367.3	7	10.9	3.29	87	A0A376E8T8
559		true	UPI00029C3EAC	Phenylalanine--tRNA ligase beta subunit OS=Cronobacter universalis NCTC 9529 OX=1074000 GN=pheT PE=3 SV=1	6	86.6	5.1	21.9	2	2.5	5.97	559	A0A376EAU5
432		true	UPI0005779538	Glyceraldehyde-3-phosphate dehydrogenase OS=Cronobacter universalis NCTC 9529 OX=1074000 GN=gapA PE=3 SV=1	7	35.6	6.3	45.9	4	19.3	5.66	432	A0A376EC73
321		true	UPI00029B9F56	Universal stress protein E OS=Cronobacter universalis NCTC 9529 OX=1074000 GN=uspE PE=4 SV=1	3	36	5.2	78.8	2	10.1	4.52	321	A0A376EE27
168		true	UPI000576BC58	Cyclic di-GMP phosphodiesterase Gmr OS=Cronobacter universalis NCTC 9529 OX=1074000 GN=gmr PE=4 SV=1	4	74	5.7	179.5	4	8.1	3.14	168	A0A376EJ16
164		true	UPI00029C1349	Cell division inhibitor MinD OS=Cronobacter universalis NCTC 9529 OX=1074000 GN=minD_1 PE=3 SV=1	3	29.6	5.2	191.6	6	27	2.38	164	A0A376EK93
19		true	UPI00029BF7FB	Flagellar hook-associated protein 2 OS=Cronobacter universalis NCTC 9529 OX=1074000 GN=fliD PE=3 SV=1	1	49.3	7.7	927.3	16	52.1	2.23	19	A0A376EL00
255		true	UPI00029BD212	SpoVR family protein OS=Cronobacter universalis NCTC 9529 OX=1074000 GN=NCTC9529_02376 PE=4 SV=1	6	61.9	5.6	110.3	4	8.6	2.52	255	A0A376EL11
297		true	UPI000577E63C	Formate-dependent phosphoribosylglycinamide formyltransferase OS=Cronobacter universalis NCTC 9529 OX=1074000 GN=purT PE=3 SV=1	5	41.9	5	86.7	3	10.2	2.99	297	A0A376ELS2
501		true	UPI0005767163	Ferritin OS=Cronobacter universalis NCTC 9529 OX=1074000 GN=ftnA_1 PE=3 SV=1	2	18.5	4.8	31.8	2	21.1	4.78	501	A0A376EM75
228		true	UPI00029C30EA	Ribonucleoside-diphosphate reductase OS=Cronobacter universalis NCTC 9529 OX=1074000 GN=nrdA PE=3 SV=1	6	85.7	5.7	125.5	4	7.6	4.35	228	A0A376END8
205		true	UPI000E088064	Methyl-accepting chemotaxis protein 3 OS=Cronobacter universalis NCTC 9529 OX=1074000 GN=mcp3 PE=4 SV=1	2	71.2	6.4	146.6	3	5.4	2.74	205	A0A376ERP6
257		true	UPI00029BBE06	Autonomous glycyl radical cofactor OS=Cronobacter universalis NCTC 9529 OX=1074000 GN=grcA PE=3 SV=1	3	14.5	5.2	109.7	2	23.6	2.14	257	A0A376ESK4
358		true	UPI000577911F	Membrane-bound lytic murein transglycosylase B OS=Cronobacter universalis NCTC 9529 OX=1074000 GN=mltB PE=4 SV=1	3	40	7.8	65.5	4	18.9	5.16	358	A0A376EU57
193		true	UPI00029C5B8A	Sulfate adenylyltransferase subunit 1 OS=Cronobacter universalis NCTC 9529 OX=1074000 GN=cysN PE=3 SV=1	6	52.6	5.1	152.5	6	19.8	1.62	193	A0A376EUT9
340		true	UPI00029C3E4B	Lysine--tRNA ligase OS=Cronobacter universalis NCTC 9529 OX=1074000 GN=lysS PE=3 SV=1	5	57.5	5.1	70.9	3	9.7	7.24	340	A0A376EV87
505		true	UPI00029C1A71	Uncharacterized protein OS=Cronobacter universalis NCTC 9529 OX=1074000 GN=NCTC9529_03355 PE=4 SV=1	6	14.9	8.7	31.1	2	22.3	1.97	505	A0A376EVH5
130		true	UPI00029BA976	CTP synthase OS=Cronobacter universalis NCTC 9529 OX=1074000 GN=pyrG_2 PE=3 SV=1	6	60.3	5.8	242	9	20.2	2.86	130	A0A376EVN8
246		true	UPI00029C1445	Maltose/maltodextrin import ATP-binding protein MalK OS=Cronobacter universalis NCTC 9529 OX=1074000 GN=malK_3 PE=3 SV=1	7	40.7	6.6	117.1	4	15.4	2.61	246	A0A376EXN3
339		true	UPI000576F5F5	Family of uncharacterized function (DUF490) OS=Cronobacter universalis NCTC 9529 OX=1074000 GN=NCTC9529_03490 PE=4 SV=1	8	136.6	5.3	71.2	2	1.5	1.93	339	A0A376EXV6
152		true	UPI000576A46D	Peptidase PmbA OS=Cronobacter universalis NCTC 9529 OX=1074000 GN=pmbA PE=3 SV=1	3	48.5	5.5	208.9	8	22.9	3.75	152	A0A376EY08
184		true	UPI00029BE569	Uncharacterized ABC transporter ATP-binding protein YheS OS=Cronobacter universalis NCTC 9529 OX=1074000 GN=yheS_3 PE=4 SV=1	3	71.4	5.6	161	4	8.2	2.45	184	A0A376EYA1
180		true	UPI00029BC2DC	Protein HflK OS=Cronobacter universalis NCTC 9529 OX=1074000 GN=hflK PE=3 SV=1	8	45.1	5.8	163.9	4	10.6	3.91	180	A0A376EYI6
326		true	UPI00029C312F	SPBc2 prophage-derived glycosyltransferase SunS OS=Cronobacter universalis NCTC 9529 OX=1074000 GN=sunS PE=4 SV=1	8	39	5.1	76.5	2	8	4.12	326	A0A376F0S4
118		true	UPI00029BAF23	Inner membrane lipoprotein YiaD OS=Cronobacter universalis NCTC 9529 OX=1074000 GN=yiaD PE=4 SV=1	3	22.3	9.9	276.4	3	22.3	2.65	118	A0A376F0U1
52		true	UPI00029BF62A	50S ribosomal subunit assembly factor BipA OS=Cronobacter universalis NCTC 9529 OX=1074000 GN=typA PE=3 SV=1	4	67.3	5.2	524.3	11	26.4	3.53	52	A0A376F2U9
303		true	UPI000A975776	Plasmid partition protein A OS=Cronobacter universalis NCTC 9529 OX=1074000 GN=parA PE=4 SV=1	7	44.3	5.5	85.3	3	10.8	3.11	303	A0A376KQ23
58		true	UPI00015B9EB3	DNA topoisomerase 4 subunit A OS=Cronobacter sakazakii OX=28141 GN=parC PE=3 SV=1	2	84	6.3	491.7	13	27.5	3.65	58	A0A384ES34
470		true	UPI000A1E034B	Cellulose synthase operon protein YhjQ OS=Cronobacter sakazakii OX=28141 GN=yhjQ PE=4 SV=1	6	26.9	5.4	36.3	2	13.2	6.44	470	A0A3Q9CDV2
173		true	UPI000A1F48C6	Isovaleryl-CoA dehydrogenase OS=Cronobacter sakazakii OX=28141 GN=DC438_03305 PE=3 SV=1	5	60.1	7.7	170.8	5	11.9	3.96	173	A0A3Q9CEC7
325		true	UPI000A1E6D67	Alpha-1,4 glucan phosphorylase OS=Cronobacter sakazakii OX=28141 GN=DC438_01555 PE=3 SV=1	7	90.6	8	76.8	2	3	1.6	325	A0A3Q9CEY9
394		true	UPI000A1DE720	1,4-dihydroxy-2-naphthoyl-CoA synthase OS=Cronobacter sakazakii OX=28141 GN=menB PE=3 SV=1	3	31.6	6	54	3	16.8	2.02	394	A0A3Q9CFF3
551		true	UPI00059E1132	Phosphotransferase RcsD OS=Cronobacter sakazakii OX=28141 GN=rcsD PE=3 SV=1	6	99.4	5	22.7	2	4.3	6.36	551	A0A3Q9CFG4
393		true	UPI000A1F2A75	Clamp-binding protein CrfC OS=Cronobacter sakazakii OX=28141 GN=DC438_02575 PE=4 SV=1	8	87.6	5.9	54	2	6.4	4.69	393	A0A3Q9CG04
83		true	UPI000A1EC3B6	tRNA/rRNA methyltransferase OS=Cronobacter sakazakii OX=28141 GN=DC438_05730 PE=4 SV=1	6	38	9	377.6	9	38	3.27	83	A0A3Q9CG96
181		true	UPI000A1F5EA1	Chemoreceptor OS=Cronobacter sakazakii OX=28141 GN=DC438_05155 PE=4 SV=1	6	68.8	6.1	163.7	3	6.7	2.59	181	A0A3Q9CGL5
304		true	UPI000A1FA135	23S rRNA (uracil(1939)-C(5))-methyltransferase RlmD OS=Cronobacter sakazakii OX=28141 GN=rlmD PE=3 SV=1	5	48.1	8.7	84.9	5	15	4.5	304	A0A3Q9CGQ8
144		true	UPI000F7BC71B	Iron-sulfur cluster carrier protein OS=Cronobacter sakazakii OX=28141 GN=DC438_07580 PE=3 SV=1	4	39.6	5.9	218.6	5	20.9	3.37	144	A0A3Q9CGU7
270		true	UPI0006D187D7	Hydrogenase maturation factor OS=Cronobacter sakazakii OX=28141 GN=DC438_12450 PE=3 SV=1	3	41	6.4	100.6	2	9.9	3.24	270	A0A3Q9CI01
123		true	UPI000A1DD2FA	Transcription-repair-coupling factor OS=Cronobacter sakazakii OX=28141 GN=mfd PE=3 SV=1	5	130	5.8	263.3	11	11.6	2.96	123	A0A3Q9CI65
113		true	UPI0009B24CAE	ATP-dependent RNA helicase HrpA OS=Cronobacter sakazakii OX=28141 GN=DC438_10735 PE=4 SV=1	5	148.2	7.9	289.8	14	12.7	3.19	113	A0A3Q9CIG5
285		true	UPI000A1FC324	Phospho-2-dehydro-3-deoxyheptonate aldolase OS=Cronobacter sakazakii OX=28141 GN=DC438_12595 PE=3 SV=1	4	38.6	6.5	93.1	3	22.4	5.18	285	A0A3Q9CIR1
365		true	UPI000A1EFDE6	5-methyltetrahydropteroyltriglutamate--homocysteine methyltransferase OS=Cronobacter sakazakii OX=28141 GN=metE PE=3 SV=1	4	84.5	5.6	63.6	2	4	1.73	365	A0A3Q9CIS3
157		true	UPI000A1F206D	1-deoxy-D-xylulose-5-phosphate synthase OS=Cronobacter sakazakii OX=28141 GN=dxs PE=3 SV=1	4	67.7	6.2	201.4	7	14.5	2.61	157	A0A3Q9CJ06
53		true	UPI0002E98E44	Phosphoenolpyruvate carboxylase OS=Cronobacter sakazakii OX=28141 GN=ppc PE=3 SV=1	2	98.9	5.7	520.3	23	33.3	2.8	53	A0A3Q9CJ56
399		true	UPI0004A8A585	EEP domain-containing protein OS=Cronobacter sakazakii OX=28141 GN=DC438_14600 PE=4 SV=1	4	28.7	6.6	53.2	3	11.1	3.06	399	A0A3Q9CJ99
451		true	UPI0004A92D12	ParB/RepB/Spo0J family partition protein OS=Cronobacter sakazakii OX=28141 GN=DC438_23885 PE=3 SV=1	4	35.8	8.7	40.8	3	9.3	4.91	451	A0A3Q9CKH0
389		true	UPI000A1ECC2B	AHS2 domain-containing protein OS=Cronobacter sakazakii OX=28141 GN=DC438_14985 PE=4 SV=1	3	34.3	7.7	55.4	2	9.7	5.09	389	A0A3Q9CL09
507		true	UPI000A1E626F	ATP-dependent helicase HrpB OS=Cronobacter sakazakii OX=28141 GN=DC438_17360 PE=4 SV=1	7	89.1	6.7	30.7	2	3.2	4.73	507	A0A3Q9CLL2
127		true	UPI000A1D8EBB	Protein lysine acetyltransferase OS=Cronobacter sakazakii OX=28141 GN=pat PE=4 SV=1	8	97.2	6.2	254.3	8	11.9	3.03	127	A0A3Q9CH02
381		true	UPI00021907C6	NAD(P)-dependent oxidoreductase OS=Cronobacter sakazakii OX=28141 GN=DC438_14180 PE=4 SV=1	4	38	9.1	57.6	2	10.9	3.66	381	A0A3Q9CH77
526		true	UPI000A1F38E5	Molybdopterin molybdenumtransferase OS=Cronobacter sakazakii OX=28141 GN=DC438_14375 PE=3 SV=1	5	43.8	5.4	26.6	2	10	2.62	526	A0A3Q9CHH8
174		true	UPI000A1DE3D5	Acyl-protein synthetase OS=Cronobacter sakazakii OX=28141 GN=DC438_08600 PE=4 SV=1	2	39.9	6.4	166.9	4	15	3.16	174	A0A3Q9CHQ0
195		true	UPI000A1EDC69	2-dehydropantoate 2-reductase OS=Cronobacter sakazakii OX=28141 GN=DC438_16255 PE=3 SV=1	4	33.9	6.5	150.5	4	25	4.54	195	A0A3Q9CHR9
44		true	UPI00020F3383	Glycerol-3-phosphate acyltransferase OS=Cronobacter sakazakii OX=28141 GN=plsB PE=3 SV=1	4	91.3	8.8	571.7	19	30.9	3.57	44	A0A3S5HNF3
148		true	UPI000A1F5540	Glutamine--fructose-6-phosphate aminotransferase [isomerizing] OS=Cronobacter sakazakii OX=28141 GN=glmS PE=3 SV=1	6	66.4	5.5	215.9	7	17.1	3.17	148	A0A3S9IU96
487		true	UPI000A1EDD8B	Glycosyltransferase family 1 protein OS=Cronobacter sakazakii OX=28141 GN=DC438_00645 PE=4 SV=1	5	40.6	9.1	33.6	2	10.8	2.71	487	A0A3S9IUI7
333		true	UPI000A1F68B4	HTH-type transcriptional regulator MalT OS=Cronobacter sakazakii OX=28141 GN=malT PE=3 SV=1	5	102.6	6.1	74.1	4	4.7	5.46	333	A0A3S9IV00
315		true	UPI00015BAE70	4-alpha-glucanotransferase OS=Cronobacter sakazakii OX=28141 GN=malQ PE=3 SV=1	5	78.8	8.6	80.2	5	9.3	2.77	315	A0A3S9IV05
141		true	UPI000A1ED2CF	Glycerol-3-phosphate dehydrogenase OS=Cronobacter sakazakii OX=28141 GN=DC438_01530 PE=3 SV=1	4	57	7	223.5	5	16.6	3.74	141	A0A3S9IV08
242		true	UPI000A1F8F1B	Acetyl-coenzyme A synthetase OS=Cronobacter sakazakii OX=28141 GN=acs PE=3 SV=1	5	71.7	5.6	119.2	6	18.7	3.36	242	A0A3S9IVJ4
82		true	UPI000A1F65F2	Anaerobic ribonucleoside-triphosphate reductase OS=Cronobacter sakazakii OX=28141 GN=DC438_03630 PE=4 SV=1	1	79.8	6.9	378.5	14	28.6	2.77	82	A0A3S9IW45
202		true	UPI000A1E7F43	Phosphoglycerate kinase OS=Cronobacter sakazakii OX=28141 GN=pgk PE=3 SV=1	4	41.2	5.1	147.8	5	20.2	2.2	202	A0A3S9IWK8
362		true	UPI000A1EF7E5	RecBCD enzyme subunit RecD OS=Cronobacter sakazakii OX=28141 GN=recD PE=3 SV=1	4	66.9	6.3	64.3	2	6.9	4.58	362	A0A3S9IWN3
296		true	UPI000A1F253C	2-succinyl-5-enolpyruvyl-6-hydroxy-3-cyclohexene-1-carboxylate synthase OS=Cronobacter sakazakii OX=28141 GN=menD PE=3 SV=1	4	59.8	6	87.5	3	7.4	3.55	296	A0A3S9IXW7
97		true	UPI0004A896EA	Chemotaxis protein CheA OS=Cronobacter sakazakii OX=28141 GN=DC438_08800 PE=4 SV=1	6	72	4.7	330.7	10	24.7	4.09	97	A0A3S9IYT4
240		true	UPI000F7BB4D8	Flagellar brake protein YcgR OS=Cronobacter sakazakii OX=28141 GN=ycgR PE=3 SV=1	5	27.4	9.3	119.9	4	23.5	4.39	240	A0A3S9IZ51
132		true	UPI000A1FA8E1	Virulence factor SrfB OS=Cronobacter sakazakii OX=28141 GN=DC438_11670 PE=4 SV=1	5	110.6	5.5	241.7	11	14.3	2.75	132	A0A3S9J0D3
215		true	UPI00020F2896	ABC transporter ATP-binding protein OS=Cronobacter sakazakii OX=28141 GN=DC438_11775 PE=4 SV=1	5	37.1	7.9	139.5	3	11.3	4.79	215	A0A3S9J0D4
38		true	UPI0006D101B7	Hydrogenase large subunit OS=Cronobacter sakazakii OX=28141 GN=hycE PE=4 SV=1	4	64.7	6	666.4	17	42	2.91	38	A0A3S9J0S0
274		true	UPI000A1EC016	DNA helicase OS=Cronobacter sakazakii OX=28141 GN=DC438_13770 PE=4 SV=1	6	77.5	7	99.6	3	5.6	2.29	274	A0A3S9J1H0
217		true	UPI0007ABBA1B	ATP-dependent RNA helicase RhlE OS=Cronobacter sakazakii OX=28141 GN=rhlE PE=3 SV=1	5	51.9	10	139.3	6	20.3	3.04	217	A0A3S9J1W7
263		true	UPI00020F2B15	tRNA sulfurtransferase OS=Cronobacter sakazakii OX=28141 GN=thiI PE=3 SV=1	2	54.6	6	106.2	5	16.2	5.56	263	A0A3S9J2R4
447		true	UPI000A1F4D6F	LysR family transcriptional regulator OS=Cronobacter sakazakii OX=28141 GN=DC438_16680 PE=3 SV=1	2	31.8	6.2	42.4	2	6.6	4.94	447	A0A3S9J2Z6
167		true	UPI000A1F7298	Carbamate kinase OS=Cronobacter sakazakii OX=28141 GN=arcC PE=3 SV=1	5	32.3	5.2	180.2	4	11.2	5.08	167	A0A3S9J452
313		true	UPI00015B9E0D	Ribosomal RNA small subunit methyltransferase B OS=Cronobacter sakazakii OX=28141 GN=rsmB PE=3 SV=1	5	48.1	7.7	80.9	4	17.2	5.11	313	A0A3S9J5C5
140		true	UPI00015BA7AD	Cell division protein FtsA OS=Cronobacter malonaticus OX=413503 GN=ftsA PE=3 SV=1	2	45.2	5.8	223.7	10	45.7	3.92	140	A0A423XQG7
126		true	UPI00015BA7AC	Cell division protein FtsZ OS=Cronobacter malonaticus OX=413503 GN=ftsZ PE=3 SV=1	3	40.3	4.6	256.9	9	31.1	3.65	126	A0A423XQH5
170		true	UPI00029BFB96	Heat shock chaperone IbpB OS=Cronobacter malonaticus OX=413503 GN=C3E80_18965 PE=3 SV=1	5	18.3	5	172.8	5	25.5	2.58	170	A0A423XR69
24		true	UPI00015BADA7	DNA gyrase subunit B OS=Cronobacter malonaticus OX=413503 GN=gyrB PE=3 SV=1	2	89.6	5.8	823	19	37.4	3.33	24	A0A423XRA2
110		true	UPI0001C0A180	Translation initiation factor IF-3 OS=Cronobacter malonaticus OX=413503 GN=infC PE=3 SV=1	1	20.6	9.5	292	5	39.4	3.18	110	A0A423XSQ7
56		true	UPI00029C28F1	Outer membrane lipoprotein SlyB OS=Cronobacter malonaticus OX=413503 GN=slyB PE=4 SV=1	3	15.5	9.4	512.2	7	70.3	2.38	56	A0A423XT30
247		true	UPI00029C49E4	Outer membrane protein OmpW OS=Cronobacter malonaticus OX=413503 GN=C3E80_17085 PE=4 SV=1	4	23.1	5.1	117	2	10.5	4.2	247	A0A423XU73
22		true	UPI00015B9E06	30S ribosomal protein S4 OS=Cronobacter malonaticus OX=413503 GN=rpsD PE=3 SV=1	1	23.5	10.1	858.4	12	51.5	2.16	22	A0A423XUL7
89		true	UPI000BEAC6AD	Glycine--tRNA ligase beta subunit OS=Cronobacter malonaticus OX=413503 GN=glyS PE=3 SV=1	4	76.1	5.4	358.9	16	31.8	3.13	89	A0A423XW77
355		true	UPI00015BA9C0	Histidine kinase OS=Cronobacter malonaticus OX=413503 GN=C3E80_11850 PE=4 SV=1	1	38.5	5.6	67.2	2	6.9	3.89	355	A0A423XWP5
210		true	UPI0001B04C2C	RNase adapter protein RapZ OS=Cronobacter malonaticus OX=413503 GN=rapZ PE=3 SV=1	5	32.5	6.5	142.4	5	21.1	4.74	210	A0A423XX86
117		true	UPI0005180F14	DNA repair protein RadA OS=Cronobacter malonaticus OX=413503 GN=radA PE=3 SV=1	3	49.4	7.1	278.7	10	26.5	2.97	117	A0A423XXF6
47		true	UPI00020F21FD	Energy-dependent translational throttle protein EttA OS=Cronobacter malonaticus OX=413503 GN=ettA PE=3 SV=1	1	62.3	5.5	560.4	22	45.9	2.82	47	A0A423XXG9
105		true	UPI00015B9CE6	Protein RecA OS=Cronobacter malonaticus OX=413503 GN=recA PE=3 SV=1	6	38.1	5	302.1	7	29.4	3.24	105	A0A423XYU4
166		true	UPI000CFAA85F	ATP-dependent RNA helicase SrmB OS=Cronobacter malonaticus OX=413503 GN=srmB PE=3 SV=1	4	49.9	9.3	186.6	5	13.5	3.13	166	A0A423Y1Y3
59		true	UPI00015B9F21	GTPase Der OS=Cronobacter malonaticus OX=413503 GN=der PE=3 SV=1	2	55.1	5.7	469.3	11	29.3	2.77	59	A0A423Y1Y4
81		true	UPI0005190431	MexE family multidrug efflux RND transporter periplasmic adaptor subunit OS=Cronobacter malonaticus OX=413503 GN=C3E80_01115 PE=3 SV=1	4	42.7	6.7	378.6	7	25.2	2.34	81	A0A423Y4H9
224		true	UPI00015BA9B7	Stress response kinase A OS=Cronobacter sakazakii OX=28141 GN=srkA PE=3 SV=1	2	38.4	5	127.4	4	15.9	4.52	224	A0A6A1T8S5
400		true	UPI00015BAC39	Cellulose biosynthesis protein BcsE OS=Cronobacter sakazakii OX=28141 GN=bcsE PE=4 SV=1	3	58.8	6	53.2	2	5.9	3.15	400	A0A6L3P9U9
266		true	UPI0002E60A91	Formate dehydrogenase-N subunit alpha OS=Cronobacter sakazakii OX=28141 GN=fdnG PE=3 SV=1	1	112.3	7.6	102.5	4	5.6	1.94	266	A0A6L3PAA2
213		true	UPI0002DAACF2	YbaY family lipoprotein OS=Cronobacter sakazakii OX=28141 GN=FZI41_14760 PE=4 SV=1	3	19.5	9.6	140.4	5	57.9	4.16	213	A0A6L3PD47
359		true	UPI00015BA306	Pyridoxine/pyridoxamine 5'-phosphate oxidase OS=Cronobacter sakazakii OX=28141 GN=pdxH PE=3 SV=1	3	25.5	9.4	65	2	12.8	2.75	359	A0A6L3PGE9
31		true	UPI0009BA0B99	Conjugal transfer protein TraB OS=Cronobacter sakazakii OX=28141 GN=FZH93_01250 PE=4 SV=1	1	44.7	6.9	740.2	10	44.8	2.23	31	A0A6L3PKB7
221		true	UPI000A15816C	Replicative DNA helicase OS=Cronobacter sakazakii OX=28141 GN=dnaB PE=3 SV=1	1	57.1	5.6	134.5	6	14.8	2.6	221	A0A6L3PLL7
27		true	UPI00020F319E	Indolepyruvate decarboxylase OS=Cronobacter sakazakii OX=28141 GN=FZH93_00160 PE=3 SV=1	1	59.5	5.4	790.8	14	40.9	2.23	27	A0A6L3PM28
64		true	UPI0009BBBF85	TraV family lipoprotein OS=Cronobacter sakazakii OX=28141 GN=FZH93_01255 PE=4 SV=1	1	18.3	5.3	433.2	7	48.8	2.74	64	A0A6L3PM93
284		true	UPI00020F208C	Citrate lyase alpha chain OS=Cronobacter sakazakii OX=28141 GN=citF PE=4 SV=1	1	54.1	6.4	93.4	5	18.2	3.98	284	A0A6L3PSC3
331		true	UPI00020F2B1A	Riboflavin biosynthesis protein RibD OS=Cronobacter sakazakii OX=28141 GN=ribD PE=3 SV=1	2	40	7.7	74.7	3	9.5	5.38	331	A0A6L3PVU1
107		true	UPI0009BB9548	Uncharacterized protein OS=Cronobacter sakazakii OX=28141 GN=FZH93_01245 PE=4 SV=1	1	29.6	6.5	297.6	7	31.1	2.24	107	A0A6L3PWA3
183		true	UPI0009BBDE6F	Pilus assembly protein OS=Cronobacter sakazakii OX=28141 GN=FZH93_01305 PE=4 SV=1	1	51.1	5.6	161.5	4	14.9	3.99	183	A0A6L3PWP8
197		true	UPI00020F1A8B	PTS fructose transporter subunit IIBC OS=Cronobacter sakazakii OX=28141 GN=fruA PE=4 SV=1	2	57.4	9.2	150.2	6	12.7	3.68	197	A0A6L3PY93
312		true	UPI00020F1898	Inner membrane protein YejM OS=Cronobacter sakazakii OX=28141 GN=FZH93_18570 PE=4 SV=1	1	67.2	9.1	81.3	3	6.1	5.54	312	A0A6L3PZJ2
17		true	UPI00020F1C1C	Chromosome partition protein MukB OS=Cronobacter sakazakii OX=28141 GN=mukB PE=3 SV=1	1	168.8	5.3	950.4	29	27.3	3.35	17	A0A6L3PZZ1
286		true	UPI00020F3303	DNA mismatch repair protein MutL OS=Cronobacter sakazakii OX=28141 GN=mutL PE=3 SV=1	1	69.6	6.4	93	3	7.6	3.72	286	A0A6L3Q026
71		true	UPI00020F1A2A	Methionine import ATP-binding protein MetN OS=Cronobacter sakazakii OX=28141 GN=metN PE=3 SV=1	1	37.7	5.9	408.4	9	35.9	3.63	71	A0A6L3Q093
194		true	UPI0002B2802F	Molybdate ABC transporter ATP-binding protein ModF OS=Cronobacter sakazakii OX=28141 GN=modF PE=4 SV=1	4	54.2	5.4	150.9	6	15.7	3.67	194	A0A6L3Q145
253		true	UPI00020F162B	Hydrogenase maturation factor HypA OS=Cronobacter sakazakii OX=28141 GN=hypA PE=3 SV=1	5	13.3	5.8	110.5	2	19	3.42	253	A0A6L3Q3P8
165		true	UPI0003F6BF95	Carbamoyltransferase HypF OS=Cronobacter sakazakii OX=28141 GN=hypF PE=3 SV=1	2	79.6	7.6	190.9	9	21.8	3.61	165	A0A6L3Q4U2
351		true	UPI0009BAC513	Conjugal transfer protein TraF OS=Cronobacter sakazakii OX=28141 GN=FZH93_01295 PE=4 SV=1	1	31.5	9.2	67.5	3	14.9	2.23	351	A0A6L3Q8S1
25		true	UPI00020F2845	Bifunctional aspartokinase/homoserine dehydrogenase OS=Cronobacter sakazakii OX=28141 GN=FZH93_18440 PE=3 SV=1	1	88.8	5.4	822.6	21	34.9	2.96	25	A0A6L3QFT8
185		true	UPI00020F25E9	Methylenetetrahydrofolate reductase OS=Cronobacter sakazakii OX=28141 GN=metF PE=3 SV=1	1	33.6	6.2	160.6	4	22.9	3.63	185	A0A6L3QFU9
225		true	UPI00020F1E93	Ribosomal RNA large subunit methyltransferase K/L OS=Cronobacter sakazakii OX=28141 GN=rlmKL PE=3 SV=1	1	79.3	8.7	127.3	4	7.2	4.06	225	A0A6L3QJM4
227		true	UPI0002B28448	Nuclease SbcCD subunit C OS=Cronobacter sakazakii OX=28141 GN=sbcC PE=3 SV=1	1	117.4	5.5	125.6	4	7.4	4.79	227	A0A6L3QKP2
319		true	UPI0002B29448	Methyltransferase domain-containing protein OS=Cronobacter sakazakii OX=28141 GN=FZH93_15000 PE=4 SV=1	1	125	5.4	79.8	5	5.8	4.89	319	A0A6L3QUD3
94		true	UPI0003170D78	EAL domain-containing protein OS=Cronobacter sakazakii OX=28141 GN=FZH93_20445 PE=4 SV=1	5	46.4	5.5	336.9	8	23.3	2.31	94	A0A6L3QVH6
37		true	UPI00020F2D16	Formate dehydrogenase subunit alpha OS=Cronobacter sakazakii OX=28141 GN=FZH93_02205 PE=3 SV=1	1	79.1	5.9	671.8	17	34.5	3.08	37	A0A6L3QVI6
7		true	UPI00034C531D	Formate dehydrogenase subunit alpha OS=Cronobacter sakazakii OX=28141 GN=FZH93_02190 PE=3 SV=1	1	79.1	5.6	1432.4	26	53.4	2.93	7	A0A6L3QWV9
116		true	UPI00020F2429	Secretion protein HlyD OS=Cronobacter sakazakii OX=28141 GN=hlyD PE=4 SV=1	1	36.5	6.9	281.5	5	25.8	3.45	116	A0A6L3QX20
469		true	UPI000CF11BB9	Glycosyltransferase family 2 protein OS=Cronobacter sakazakii OX=28141 GN=FZH93_14565 PE=4 SV=1	1	26.3	8.7	36.4	2	8.6	2.17	469	A0A6L3QX55
49		true	UPI000F5CD58B	Porin OmpF OS=Cronobacter sakazakii OX=28141 GN=ompF PE=3 SV=1	2	39.2	4.9	542.9	13	46.3	2.51	49	A0A6L3QXU3
70		true	UPI00015B9BCD	NADP-dependent oxaloacetate-decarboxylating malate dehydrogenase OS=Cronobacter sakazakii OX=28141 GN=maeB PE=3 SV=1	1	82.1	5.4	414.7	13	22.9	3.05	70	A0A6L3QZW1
463		true	UPI0009BBD73F	ParA family protein OS=Cronobacter sakazakii OX=28141 GN=FZH93_01190 PE=4 SV=1	1	31.2	5.3	37.9	3	15	4.58	463	A0A6L3R061
95		true	UPI00020F16B8	Arginine deiminase OS=Cronobacter sakazakii OX=28141 GN=arcA PE=3 SV=1	1	45.5	5.4	332.4	11	38.9	2.8	95	A0A6L3R5N6
112		true	UPI0009BB49B5	TraC family protein OS=Cronobacter sakazakii OX=28141 GN=FZH93_01260 PE=4 SV=1	1	96.1	5.6	290	13	19.4	2.54	112	A0A6L3R6A0
13		true	UPI0001576579	Heat shock survival AAA family ATPase ClpK OS=Cronobacter sakazakii OX=28141 GN=clpK PE=3 SV=1	1	102.4	5.6	1070.9	28	39.8	2.99	13	A0A6L3R6D4
63		true	UPI0002B2A127	Anaerobic ribonucleoside-triphosphate reductase OS=Cronobacter sakazakii OX=28141 GN=nrdD PE=4 SV=1	1	79.8	6.8	434.8	15	30.2	2.86	63	A0A6L3RAN6
151		true	UPI00039D352F	ATP-binding protein Uup OS=Cronobacter sakazakii OX=28141 GN=uup PE=3 SV=1	1	71.6	5.4	211.8	5	10.3	3.45	151	A0A6L3RDB2
41		true	UPI0003A3EABD	Formate hydrogenlyase transcriptional activator FlhA OS=Cronobacter sakazakii OX=28141 GN=flhA PE=4 SV=1	1	77.8	5.9	639.9	17	32.7	2.86	41	A0A6L3RF52
162		true	UPI00020F1A2D	Proline--tRNA ligase OS=Cronobacter sakazakii OX=28141 GN=proS PE=3 SV=1	4	63.5	5.1	194.2	7	19.8	3.19	162	A0A6L3RI67
348		true	UPI000021C368	AAA family ATPase OS=Cronobacter sakazakii OX=28141 GN=FZI41_13165 PE=4 SV=1	3	67.7	5.3	69.2	3	6.2	4.03	348	A0A6L3RSG0
178		true	UPI00015B9DA2	Signal recognition particle protein OS=Cronobacter sakazakii OX=28141 GN=ffh PE=3 SV=1	4	49.8	9.6	164.4	5	12.4	2.98	178	A0A6L3S7K4
256		true	UPI00015BA5BE	Lipoprotein OS=Cronobacter sakazakii OX=28141 GN=FZI41_16515 PE=4 SV=1	4	19.6	8.4	110	4	30.9	2.5	256	A0A6L3TMI5
272		true	UPI0015D8F31B	L-threonine 3-dehydrogenase OS=Cronobacter sakazakii OX=28141 GN=tdh PE=3 SV=1	3	37.2	5.9	100.3	4	19.6	3.09	272	A0A7D6BI18
65		true	UPI001383030F	Chaperone protein DnaJ OS=Cronobacter sakazakii OX=28141 GN=dnaJ PE=3 SV=1	2	41.2	7.5	433.2	11	29.3	1.96	65	A0A7D6BKW4
187		true	UPI00130FF8B6	SDR family oxidoreductase OS=Cronobacter sakazakii OX=28141 GN=FZI41_15080 PE=4 SV=1	3	28	9.4	159	3	16	2.98	187	A0A7V7PW65
51		true	UPI00029C5BDB	Alpha-D-glucose phosphate-specific phosphoglucomutase OS=Cronobacter sakazakii OX=28141 GN=FZI36_10670 PE=4 SV=1	3	58.6	5.4	528.3	12	32.8	3.96	51	A0A7V7RDZ7
104		true	UPI00029C3E38	Cytochrome ubiquinol oxidase subunit I OS=Cronobacter sakazakii OX=28141 GN=cydA PE=4 SV=1	2	58.1	6.7	307	10	20.7	3.21	104	A0A7V7REG8
139		true	UPI00029C612C	LPS assembly protein LptD OS=Cronobacter sakazakii OX=28141 GN=lptD PE=4 SV=1	2	89.8	5.3	229.9	6	12.7	2.19	139	A0A7V7RFL2
499		true	UPI00039D37C0	SsrA-binding protein SmpB OS=Cronobacter sakazakii OX=28141 GN=smpB PE=4 SV=1	3	18.3	9.8	32	2	21.9	3.21	499	A0A7V7UQG5
155		true	UPI00015BAA5D	Catabolite activator protein OS=Cronobacter sakazakii (strain ATCC BAA-894) OX=290339 GN=ESA_04376 PE=4 SV=1	2	23.7	8.4	202.1	9	35.2	1.58	155	A7ME34
323		true	UPI00015BA562	HTH asnC-type domain-containing protein OS=Cronobacter sakazakii (strain ATCC BAA-894) OX=290339 GN=ESA_02450 PE=4 SV=1	2	20.3	8.9	78.2	3	23.7	1.85	323	A7MES1
55		true	UPI00015BA017	Ribose-phosphate pyrophosphokinase OS=Cronobacter sakazakii (strain ATCC BAA-894) OX=290339 GN=prs PE=3 SV=1	2	34.9	5.1	514.8	12	50.8	1.78	55	A7MKB4
102		true	UPI00015B9E08	50S ribosomal protein L17 OS=Cronobacter sakazakii (strain ATCC BAA-894) OX=290339 GN=ESA_00032 PE=3 SV=1	4	12.1	10	307.7	8	56	1.53	102	A7MPF9
343		true	UPI0001B7DE42	Fumarate reductase flavoprotein subunit OS=Cronobacter turicensis (strain DSM 18703 / CCUG 55852 / LMG 23827 / z3032) OX=693216 GN=frdA PE=3 SV=1	1	63.7	5.9	70.1	3	5.4	3.5	343	C9Y190
4		true	UPI0001C23DA9	Outer membrane protein A OS=Cronobacter sakazakii OX=28141 GN=ompA PE=3 SV=1	2	37.1	5.2	2344.4	21	70.9	2.59	4	D2X3H0
357		true	UPI000005A7FA	50S ribosomal protein L18 OS=Cronobacter condimenti 1330 OX=1073999 GN=rplR PE=3 SV=1	2	12.8	10.5	65.7	3	25.6	2.32	357	K7ZZ98
292		true	UPI00029C5DB9	30S ribosomal protein S17 OS=Cronobacter condimenti 1330 OX=1073999 GN=rpsQ PE=3 SV=1	2	7.9	9.3	89	2	39.7	3.44	292	K7ZZD7
128		true	UPI00029BDF08	30S ribosomal protein S8 OS=Cronobacter condimenti 1330 OX=1073999 GN=rpsH PE=3 SV=1	3	14.1	9.4	247	6	49.2	2.2	128	K7ZZE1
78		true	UPI0001B7E5A9	50S ribosomal protein L15 OS=Cronobacter condimenti 1330 OX=1073999 GN=rplO PE=3 SV=1	1	15.1	11.2	386.4	8	41	2.65	78	K7ZZE3
238		true	UPI0001844F3E	30S ribosomal protein S11 OS=Cronobacter condimenti 1330 OX=1073999 GN=rpsK PE=3 SV=1	2	13.8	11.3	120.5	4	24.8	4.01	238	K8A073
392		true	UPI00015BA006	Uridine kinase OS=Cronobacter condimenti 1330 OX=1073999 GN=udk PE=3 SV=1	1	24.5	7.1	54.1	3	18.8	5.06	392	K8A1L2
10		true	UPI00015BAA90	Transcription termination factor Rho OS=Cronobacter condimenti 1330 OX=1073999 GN=rho PE=3 SV=1	1	47	6.8	1260.6	24	55.6	2.35	10	K8A250
306		true	UPI00015BAE15	ATP synthase subunit b OS=Cronobacter condimenti 1330 OX=1073999 GN=atpF PE=3 SV=1	1	17.3	6.4	84.4	4	33.3	3.43	306	K8A2E6
149		true	UPI00015BA033	50S ribosomal protein L20 OS=Cronobacter condimenti 1330 OX=1073999 GN=rplT PE=3 SV=1	2	13.5	11.5	212.9	7	40.7	1.79	149	K8A2I3
111		true	UPI00015BA494	Major outer membrane lipoprotein Lpp OS=Cronobacter condimenti 1330 OX=1073999 GN=lpp PE=3 SV=1	1	8.4	9.4	291.9	4	62.8	1.92	111	K8A2K3
99		true	UPI00015B9DBC	50S ribosomal protein L3 OS=Cronobacter condimenti 1330 OX=1073999 GN=rplC PE=3 SV=1	2	22.2	9.9	316.1	8	40.7	2.01	99	K8A3V8
73		true	UPI000003EAE2	50S ribosomal protein L22 OS=Cronobacter condimenti 1330 OX=1073999 GN=rplV PE=3 SV=1	1	12.2	10.2	404.2	8	61.8	2.75	73	K8A3W1
36		true	UPI000005A7E8	30S ribosomal protein S7 OS=Cronobacter condimenti 1330 OX=1073999 GN=rpsG PE=3 SV=1	1	17.6	10.3	704.8	15	69.2	2.59	36	K8A470
158		true	UPI00015BAB96	Glycine--tRNA ligase alpha subunit OS=Cronobacter condimenti 1330 OX=1073999 GN=glyQ PE=3 SV=1	1	34.7	5	200.5	5	22.4	3.9	158	K8A4A1
522		true	UPI000005A7ED	30S ribosomal protein S10 OS=Cronobacter condimenti 1330 OX=1073999 GN=rpsJ PE=3 SV=1	1	11.8	9.9	27.4	2	24.3	3.63	522	K8A4K1
121		true	UPI00015BA672	3-hydroxyacyl-[acyl-carrier-protein] dehydratase FabZ OS=Cronobacter condimenti 1330 OX=1073999 GN=fabZ PE=3 SV=1	1	17	6.4	265.9	8	61.6	2.31	121	K8A733
77		true	UPI00015B9DCC	30S ribosomal protein S5 OS=Cronobacter condimenti 1330 OX=1073999 GN=rpsE PE=3 SV=1	2	17.4	10.2	387.4	8	57.8	2.77	77	K8A8L9
136		true	UPI00029BC5D5	30S ribosomal protein S13 OS=Cronobacter condimenti 1330 OX=1073999 GN=rpsM PE=3 SV=1	2	13.7	10.8	232.1	6	51.6	1.88	136	K8A8M3
454		true	UPI0001B7EC27	30S ribosomal protein S15 OS=Cronobacter condimenti 1330 OX=1073999 GN=rpsO PE=3 SV=1	2	10.2	10.5	39.4	2	15.7	3.12	454	K8AAI9
291		true	UPI0001B7EC15	50S ribosomal protein L21 OS=Cronobacter condimenti 1330 OX=1073999 GN=rplU PE=3 SV=1	1	11.5	9.8	89.1	4	29.1	1.66	291	K8AAK3
350		true	UPI00001654FE	30S ribosomal protein S9 OS=Cronobacter condimenti 1330 OX=1073999 GN=rpsI PE=3 SV=1	1	14.8	10.9	68	5	33.1	3.45	350	K8AAN1
234		true	UPI00029C1193	Holliday junction ATP-dependent DNA helicase RuvB OS=Cronobacter condimenti 1330 OX=1073999 GN=ruvB PE=3 SV=1	2	37.2	5.3	124.3	3	13.4	4.59	234	K8ADI3
190		true	UPI00029BA54E	UDP-N-acetylmuramate--L-alanine ligase OS=Cronobacter dublinensis 1210 OX=1208656 GN=murC PE=3 SV=1	1	52.8	5.7	155.6	4	10.5	2.84	190	K8AFP9
21		true	UPI000003EAE4	50S ribosomal protein L2 OS=Cronobacter condimenti 1330 OX=1073999 GN=rplB PE=3 SV=1	1	29.8	10.9	859.5	18	53.1	1.71	21	K8AFW9
275		true	UPI00015B9DC4	50S ribosomal protein L29 OS=Cronobacter condimenti 1330 OX=1073999 GN=rpmC PE=3 SV=1	1	7.3	10	97.9	3	49.2	4.43	275	K8AFX3
143		true	UPI000005A94A	30S ribosomal protein S18 OS=Cronobacter condimenti 1330 OX=1073999 GN=rpsR PE=3 SV=1	1	9	10.6	222.2	4	48	2.7	143	K8AIK6
76		true	UPI00029BE645	50S ribosomal protein L4 OS=Cronobacter condimenti 1330 OX=1073999 GN=rplD PE=3 SV=1	2	22	9.8	396	4	32.3	2.27	76	K8AK88
135		true	UPI00015BA702	ATP-dependent Clp protease ATP-binding subunit ClpX OS=Cronobacter dublinensis 1210 OX=1208656 GN=clpX PE=3 SV=1	3	46.3	5.2	235.2	9	26.2	2.76	135	K8AKV9
124		true	UPI0000047C5B	30S ribosomal protein S12 OS=Cronobacter condimenti 1330 OX=1073999 GN=rpsL PE=3 SV=1	2	13.7	10.9	261.3	5	31.5	1.04	124	K8AKZ5
600		true	UPI00029C4D4B	Phytoene dehydrogenase OS=Cronobacter dublinensis 1210 OX=1208656 GN=BN134_65 PE=3 SV=1	1	54.3	6.5	16.8	2	4.3	3.94	600	K8ATW3
72		true	UPI00015BA809	Biotin carboxylase OS=Cronobacter dublinensis 1210 OX=1208656 GN=BN134_2158 PE=4 SV=1	4	49.3	6.5	405	11	33	2.41	72	K8AZH6
265		true	UPI000005A948	30S ribosomal protein S6 OS=Cronobacter dublinensis 582 OX=1208661 GN=rpsF PE=3 SV=1	1	15.2	5.2	102.8	4	34.4	1.88	265	K8B013
460		true	UPI00015BA8D8	50S ribosomal protein L27 OS=Cronobacter dublinensis 582 OX=1208661 GN=rpmA PE=3 SV=1	1	9.1	10.6	38.3	2	24.7	3.45	460	K8B167
14		true	UPI00015B9DC2	30S ribosomal protein S3 OS=Cronobacter dublinensis 582 OX=1208661 GN=rpsC PE=3 SV=1	1	25.9	10.3	1016.1	13	57.9	2.77	14	K8B1J8
93		true	UPI00029BF597	Flagellar hook-associated protein 2 OS=Cronobacter dublinensis 1210 OX=1208656 GN=BN134_4003 PE=3 SV=1	1	49.4	8.7	340.4	7	21	2.48	93	K8BB10
411		true	UPI00020F2B00	Bifunctional protein FolD OS=Cronobacter sakazakii 701 OX=1208663 GN=folD PE=3 SV=1	2	30.7	5.7	50.8	2	7.3	5.27	411	K8C8E4
131		true	UPI00020F2D4A	Ornithine decarboxylase OS=Cronobacter sakazakii 701 OX=1208663 GN=BN129_4448 PE=3 SV=1	1	81.9	5.7	242	11	22.4	2.87	131	K8C8Q4
43		true	UPI00015BA665	Efflux pump membrane transporter OS=Cronobacter sakazakii 701 OX=1208663 GN=BN129_4232 PE=3 SV=1	1	113.4	5.7	577.3	16	25.4	2.94	43	K8C9A4
175		true	UPI00020F310D	Virulence factor MviM OS=Cronobacter sakazakii 701 OX=1208663 GN=BN129_648 PE=4 SV=1	1	34	6.8	166.9	5	24.4	4.19	175	K8CA53
34		true	UPI00020F2EED	Flagellar hook-associated protein FlgL OS=Cronobacter sakazakii 701 OX=1208663 GN=BN129_662 PE=4 SV=1	1	34.5	4.7	706.7	15	73.8	2.78	34	K8CA61
533		true	UPI00015BA0F6	UDP-glucose 6-dehydrogenase OS=Cronobacter sakazakii 701 OX=1208663 GN=BN129_1429 PE=3 SV=1	2	49.6	5.7	25	2	7	1.73	533	K8CC79
74		true	UPI00029C71C4	Maltoporin OS=Cronobacter sakazakii 701 OX=1208663 GN=lamB PE=2 SV=1	1	49.4	4.9	396.7	10	30.3	2.24	74	K8CFL0
150		true	UPI00029C66DC	Small HspC2 heat shock protein OS=Cronobacter sakazakii 701 OX=1208663 GN=BN129_3428 PE=3 SV=1	2	21.5	5.3	211.9	4	31.2	3.62	150	K8CL68
163		true	UPI00020F3335	CTP synthase (glutamine hydrolyzing) OS=Cronobacter sakazakii 701 OX=1208663 GN=BN129_741 PE=3 SV=1	1	25.7	4.9	192.8	7	49.8	3.47	163	K8CNY7
1		true	UPI00015BA0FB	Aldehyde-alcohol dehydrogenase OS=Cronobacter sakazakii 696 OX=1208664 GN=BN128_1192 PE=3 SV=1	1	96.1	6.2	7519.5	70	71.5	2.45	1	K8CQ57
188		true	UPI00029BA54B	Lipoate-protein ligase A OS=Cronobacter sakazakii 701 OX=1208663 GN=lplA PE=3 SV=1	1	37.5	5.7	155.8	4	17.8	3.46	188	K8CRA6
119		true	UPI00015B9C50	50S ribosomal protein L9 OS=Cronobacter sakazakii 696 OX=1208664 GN=rplI PE=3 SV=1	1	15.7	5.7	267.6	8	54.4	2.72	119	K8CTD6
48		true	UPI00029C166E	Adenylosuccinate synthetase OS=Cronobacter sakazakii 696 OX=1208664 GN=purA PE=3 SV=1	2	47.3	5.2	549.6	16	48.4	2.67	48	K8CTR3
29		true	UPI00025F6BFD	Acetolactate synthase, catabolic OS=Cronobacter sakazakii 696 OX=1208664 GN=BN128_1911 PE=3 SV=1	1	60.2	5.6	782.2	15	40.3	3.72	29	K8D586
30		true	UPI00015BA69A	Outer membrane protein X OS=Cronobacter sakazakii 696 OX=1208664 GN=BN128_4493 PE=3 SV=1	1	18.2	4.8	776.4	9	46.5	2.51	30	K8D629
196		true	UPI00025F65CF	Phosphoenolpyruvate--protein phosphotransferase OS=Cronobacter sakazakii 696 OX=1208664 GN=BN128_2324 PE=3 SV=1	1	83.7	5.5	150.2	7	12.4	4.36	196	K8D6C4
45		true	UPI00015B9FCC	Outer membrane protein C OS=Cronobacter sakazakii 696 OX=1208664 GN=BN128_1756 PE=3 SV=1	1	41.3	4.5	567	11	40.9	1.96	45	K8DAS9
435		true	UPI00015BAD49	Uncharacterized protein ImpJ/VasE OS=Cronobacter sakazakii 701 OX=1208663 GN=BN129_3402 PE=4 SV=1	1	50.4	5.8	45.3	3	8.5	3.6	435	K8CH70
114		true	UPI00015BAD4B	Uncharacterized protein OS=Cronobacter sakazakii 701 OX=1208663 GN=BN129_3400 PE=4 SV=1	1	17.9	9	285	6	40.9	2.13	114	K8CHB4
147		true	UPI00015BAD6C	Cell division ATP-binding protein FtsE OS=Cronobacter malonaticus OX=413503 GN=ftsE PE=3 SV=1	3	24.3	9.6	217	4	32.4	3.41	147	V5TTP7
344		true	UPI00015BAD56	Small heat shock protein IbpA OS=Cronobacter malonaticus OX=413503 GN=ibpA PE=3 SV=1	4	15.8	5.4	69.8	3	37	4.02	344	V5TUY5
91		true	UPI0003D28120	50S ribosomal protein L16 OS=Cronobacter malonaticus OX=413503 GN=rplP PE=3 SV=1	2	13.9	10.6	346.6	6	48.8	2.5	91	V5TVK4
18		true	UPI00015B9DC7	50S ribosomal protein L5 OS=Cronobacter malonaticus OX=413503 GN=rplE PE=3 SV=1	1	20.3	9.6	947.1	17	70.4	2.44	18	V5TVK8
75		true	UPI00015B9F69	Inosine-5'-monophosphate dehydrogenase OS=Cronobacter malonaticus OX=413503 GN=guaB PE=3 SV=1	1	51.9	6.4	396.3	13	39.8	3.9	75	V5TVU8
203		true	UPI000003EACB	50S ribosomal protein L24 OS=Cronobacter malonaticus OX=413503 GN=rplX PE=3 SV=1	1	11.3	10.2	147.1	7	65.4	3.28	203	V5TVZ1
191		true	UPI00020F167F	Ribonuclease 3 OS=Cronobacter malonaticus OX=413503 GN=rnc PE=3 SV=1	3	25.5	6.5	155	5	24.8	3.51	191	V5TW32
122		true	UPI00015B9C76	Alanine transaminase OS=Cronobacter malonaticus OX=413503 GN=C3E80_05310 PE=4 SV=1	1	46.1	7.1	264.1	9	33.4	2.92	122	V5TW42
106		true	UPI00020F3134	Inositol-1-monophosphatase OS=Cronobacter malonaticus OX=413503 GN=C3E80_05970 PE=3 SV=1	2	29.3	7.8	298.1	7	36.7	2.77	106	V5TW60
338		true	UPI0003A70E36	CitE protein OS=Cronobacter malonaticus OX=413503 GN=P262_00883 PE=4 SV=1	1	43.9	5.3	71.9	2	6.4	3.83	338	V5TWC3
23		true	UPI00015B9EC5	S-adenosylmethionine synthase OS=Cronobacter malonaticus OX=413503 GN=metK PE=3 SV=1	1	41.9	5.1	854.1	19	54.2	2.28	23	V5TWL4
199		true	UPI0001576F2C	50S ribosomal protein L19 OS=Cronobacter malonaticus OX=413503 GN=rplS PE=3 SV=1	2	13.1	10.6	149.9	7	60.9	2.77	199	V5TWM2
329		true	UPI00015B9D81	Phosphofructokinase OS=Cronobacter malonaticus OX=413503 GN=C3E80_04560 PE=3 SV=1	4	33.8	5.6	74.8	3	14.4	3.18	329	V5TX62
15		true	UPI00015B9F82	Amidophosphoribosyltransferase OS=Cronobacter malonaticus OX=413503 GN=purF PE=3 SV=1	2	56.5	5.6	1003.9	19	41.2	3.21	15	V5TXK5
5		true	UPI00015BA220	Flagellar hook-associated protein 2 OS=Cronobacter malonaticus OX=413503 GN=P262_02187 PE=3 SV=1	1	49.4	6.4	2151.4	20	67.9	2.15	5	V5TXP4
129		true	UPI00015BA1E0	Enoyl-[acyl-carrier-protein] reductase [NADH] OS=Cronobacter malonaticus OX=413503 GN=C3E80_16900 PE=3 SV=1	2	28	5.4	244.3	6	31.3	3.16	129	V5TYK1
318		true	UPI00015BA2DA	Chemotaxis protein CheW OS=Cronobacter malonaticus OX=413503 GN=C3E80_18110 PE=4 SV=1	4	18.2	4.5	80	2	15.6	2.25	318	V5TZH5
85		true	UPI00015BA0D8	PrkA family serine protein kinase OS=Cronobacter malonaticus OX=413503 GN=C3E80_14090 PE=4 SV=1	2	74.4	5.7	373	11	20	3.22	85	V5TZQ5
279		true	UPI00029C450C	Putative phosphoenolpyruvate synthase regulatory protein OS=Cronobacter malonaticus OX=413503 GN=C3E80_14410 PE=3 SV=1	2	31.4	6.1	95	5	19.9	4.54	279	V5U0L6
133		true	UPI00015BA2B3	Chemotaxis protein CheV OS=Cronobacter malonaticus OX=413503 GN=C3E80_14020 PE=4 SV=1	1	35.2	5.2	241.3	8	32.6	3	133	V5U0T5
35		true	UPI00020F2880	Threonine--tRNA ligase OS=Cronobacter malonaticus OX=413503 GN=thrS PE=3 SV=1	1	74	5.8	706.5	24	38.6	2.42	35	V5U153
109		true	UPI00015BA567	ATP-dependent Clp protease ATP-binding subunit OS=Cronobacter malonaticus OX=413503 GN=C3E80_02915 PE=3 SV=1	1	84	6	293.9	10	19.7	3.75	109	V5U1J1
254		true	UPI00029C3A69	EIICB-Glc OS=Cronobacter malonaticus OX=413503 GN=C3E80_03855 PE=4 SV=1	2	50.5	8.8	110.3	4	9.2	4.22	254	V5U1Y5
154		true	UPI0003D26A2F	Peptidoglycan-associated protein OS=Cronobacter malonaticus OX=413503 GN=pal PE=3 SV=1	2	19.6	7.8	203.2	5	35.6	3.1	154	V5U208
363		true	UPI00015BA35A	Flagellar basal-body rod protein FlgG OS=Cronobacter malonaticus OX=413503 GN=flgG PE=3 SV=1	2	27.7	4.7	63.8	2	11.5	2.88	363	V5U210
50		true	UPI00015BA701	Lon protease OS=Cronobacter malonaticus OX=413503 GN=lon PE=2 SV=1	1	87.4	5.9	532.6	18	29	3.68	50	V5U2M2
316		true	UPI00015BA682	UPF0325 protein C3E80_12025 OS=Cronobacter malonaticus OX=413503 GN=C3E80_12025 PE=3 SV=1	1	15.2	6.7	80.1	4	34.1	3.33	316	V5U2V6
177		true	UPI00015BA67C	Uridylate kinase OS=Cronobacter malonaticus OX=413503 GN=pyrH PE=3 SV=1	3	26.1	6.8	165.8	4	29.9	3.48	177	V5U3J2
317		true	UPI0003D27411	Cytochrome d ubiquinol oxidase subunit III OS=Cronobacter malonaticus OX=413503 GN=P262_05314 PE=4 SV=1	4	15.3	5.9	80.1	2	16.4	3.2	317	V5U3Q0
3		true	UPI00015BA98A	Elongation factor Tu OS=Cronobacter malonaticus OX=413503 GN=tuf PE=3 SV=1	1	43.2	5.3	2878.9	32	78.7	2.23	3	V5U3W3
2		true	UPI00020F2627	DNA-directed RNA polymerase subunit beta' OS=Cronobacter malonaticus OX=413503 GN=rpoC PE=3 SV=1	1	154.9	6.5	3686.7	71	56.9	2.23	2	V5U4A6
153		true	UPI00029C4C13	Bifunctional (P)ppGpp synthetase II/ guanosine-3',5'-bis pyrophosphate 3'-pyrophosphohydrolase OS=Cronobacter malonaticus OX=413503 GN=C3E80_11685 PE=3 SV=1	2	79.6	8.9	203.6	8	12.6	2.7	153	V5U4D8
57		true	UPI00015BA67E	30S ribosomal protein S2 OS=Cronobacter malonaticus OX=413503 GN=rpsB PE=3 SV=1	1	26.8	6.6	500.6	11	64.3	1.44	57	V5U4H3
60		true	UPI00015BAE13	ATP synthase subunit alpha OS=Cronobacter malonaticus OX=413503 GN=atpA PE=3 SV=1	1	55.2	5.9	458.8	18	44.8	3.05	60	V5U4K9
145		true	UPI00029BD547	Stringent starvation protein A OS=Cronobacter malonaticus OX=413503 GN=C3E80_10835 PE=3 SV=1	2	24.4	5.1	218.1	4	31.9	3.48	145	V5U4U9
142		true	UPI00015BA987	50S ribosomal protein L1 OS=Cronobacter malonaticus OX=413503 GN=rplA PE=3 SV=1	2	24.7	9.6	222.9	7	33.8	0.89	142	V5U503
12		true	UPI00029BD191	ATP synthase subunit beta OS=Cronobacter malonaticus OX=413503 GN=atpD PE=3 SV=1	2	49	4.9	1076.4	20	57.4	1.99	12	V5U509
39		true	UPI00029BAB2E	Cell shape-determining protein MreB OS=Cronobacter malonaticus OX=413503 GN=mreB PE=3 SV=1	3	45.6	6.2	655.9	13	34.6	2.81	39	V5U5A8
186		true	UPI00015BA9FC	DNA helicase OS=Cronobacter malonaticus OX=413503 GN=C3E80_19980 PE=3 SV=1	1	81.7	6.1	159.4	5	8.5	4.2	186	V5U5I0
457		true	UPI00015BAADE	DNA-binding transcriptional regulator OxyR OS=Cronobacter malonaticus OX=413503 GN=C3E80_11145 PE=3 SV=1	5	34.2	5.9	39.2	2	9.5	2.02	457	V5U663

## Sheet: 2
Row	Subcelloc + BLAST	OK	UniParc	Protein	#Alt. Proteins	MW [kDa]	pI	Score	#Peptides	SC [%]	RMS90 [ppm]	Rank	Accession
175	not determined	true	UPI0003A39E34	Chromosomal replication initiator protein DnaA OS=Cronobacter dublinensis subsp. dublinensis LMG 23823 OX=1159554 GN=dnaA PE=3 SV=1	11	51.8	8.6	177.3	7	18.7	3.18	175	A0A0K2NWX1
130		true	UPI00015BA692	50S ribosomal protein L13 OS=Cronobacter dublinensis subsp. dublinensis LMG 23823 OX=1159554 GN=rplM PE=3 SV=1	2	16.1	9.8	238.3	6	43.7	2.19	130	A0A0K2NXW9
99		true	UPI00015BA646	ATP-dependent zinc metalloprotease FtsH OS=Cronobacter dublinensis subsp. dublinensis LMG 23823 OX=1159554 GN=hflB PE=3 SV=1	4	70.8	5.9	331.2	13	27.8	3.45	99	A0A0K2NXZ2
259		true	UPI0005182C5F	30S ribosomal protein S20 OS=Cronobacter dublinensis subsp. dublinensis LMG 23823 OX=1159554 GN=rpsT PE=3 SV=1	7	9.6	11.2	102.3	3	25.3	3.32	259	A0A0K2NYC4
309		true	UPI000173AB69	Ribosomal RNA large subunit methyltransferase E OS=Cronobacter dublinensis subsp. dublinensis LMG 23823 OX=1159554 GN=rrmJ PE=3 SV=1	3	23.3	9.3	80.2	3	24.9	7.57	309	A0A0K2NYI4
264		true	UPI00015BA5E9	UPF0294 protein AFK67_04200 OS=Cronobacter dublinensis subsp. dublinensis LMG 23823 OX=1159554 GN=AFK67_04200 PE=3 SV=1	8	28.8	9.5	98.5	2	9.6	2.36	264	A0A0K2NYW7
143		true	UPI0005188646	Glutamate 5-kinase OS=Cronobacter dublinensis subsp. dublinensis LMG 23823 OX=1159554 GN=proB PE=3 SV=1	7	39.3	6.2	218.6	5	19.3	3.47	143	A0A0K2NZL5
241		true	UPI000519D1BD	Succinate dehydrogenase flavoprotein subunit OS=Cronobacter dublinensis subsp. dublinensis LMG 23823 OX=1159554 GN=sdhA PE=3 SV=1	8	64.4	5.7	112.1	5	11.6	3.11	241	A0A0K2P040
221		true	UPI0003A6E27B	ATP-dependent RNA helicase RhlE OS=Cronobacter dublinensis subsp. dublinensis LMG 23823 OX=1159554 GN=rhlE PE=3 SV=1	4	51.1	10.1	129.6	6	19.7	2.49	221	A0A0K2P0A4
352		true	UPI0003A29217	APH domain-containing protein OS=Cronobacter dublinensis subsp. dublinensis LMG 23823 OX=1159554 GN=AFK67_07275 PE=4 SV=1	8	34.3	6.3	62.8	3	12.5	2.76	352	A0A0K2P0H1
244		true	UPI0005193077	MltA-interacting protein MipA OS=Cronobacter dublinensis subsp. dublinensis LMG 23823 OX=1159554 GN=AFK67_08345 PE=3 SV=1	9	27.6	5.2	111.8	2	10.9	1.32	244	A0A0K2P178
354		true	UPI000519CDB4	Peptidase OS=Cronobacter dublinensis subsp. dublinensis LMG 23823 OX=1159554 GN=AFK67_10895 PE=3 SV=1	13	39	9.6	62.5	2	10	3.35	354	A0A0K2P2K3
393		true	UPI0002EE0045	L-serine dehydratase OS=Cronobacter dublinensis subsp. dublinensis LMG 23823 OX=1159554 GN=AFK67_11710 PE=3 SV=1	12	48.8	5.4	53.8	2	4.8	2.74	393	A0A0K2P3I1
503		true	UPI00039A6127	Methionine--tRNA ligase OS=Cronobacter dublinensis subsp. dublinensis LMG 23823 OX=1159554 GN=metG PE=3 SV=1	13	75.9	5.4	26.5	2	3.5	4.14	503	A0A0K2P3W8
476		true	UPI00039C2C84	Sulfate/thiosulfate import ATP-binding protein CysA OS=Cronobacter dublinensis subsp. dublinensis LMG 23823 OX=1159554 GN=cysA PE=3 SV=1	9	41.1	8.8	32.6	2	9.9	0.79	476	A0A0K2P4E6
252		true	UPI0003A702DD	Chaperone protein ClpB OS=Cronobacter dublinensis subsp. dublinensis LMG 23823 OX=1159554 GN=clpB PE=3 SV=1	12	95.1	5.4	109.4	6	11.3	3.84	252	A0A0K2P4Z7
396		true	UPI0003A2BACA	Sulfate adenylyltransferase subunit 2 OS=Cronobacter dublinensis subsp. dublinensis LMG 23823 OX=1159554 GN=cysD PE=3 SV=1	4	35.1	6.8	53	2	9.3	1.37	396	A0A0K2P5D8
173		true	UPI000519D5B6	Biosynthetic arginine decarboxylase OS=Cronobacter dublinensis subsp. dublinensis LMG 23823 OX=1159554 GN=speA PE=3 SV=1	11	73.8	4.9	178.2	5	10.6	2.39	173	A0A0K2P6A2
151		true	UPI00015B9DC5	50S ribosomal protein L14 OS=Cronobacter dublinensis subsp. dublinensis LMG 23823 OX=1159554 GN=rplN PE=3 SV=1	1	13.5	10.4	207.6	4	44.7	1.85	151	A0A0K2P6L0
295		true	UPI0005780579	AmiB activator OS=Cronobacter dublinensis subsp. dublinensis LMG 23823 OX=1159554 GN=AFK67_20150 PE=4 SV=1	10	47.5	9.9	86.2	3	8	4.12	295	A0A0K2P7B3
359		true	UPI00020F2D8D	50S ribosomal protein L28 OS=Cronobacter dublinensis subsp. dublinensis LMG 23823 OX=1159554 GN=rpmB PE=3 SV=1	3	9	11.4	59.2	2	23.1	0.9	359	A0A0K2P7D3
148		true	UPI0003A4B092	Glycerol-3-phosphate dehydrogenase OS=Cronobacter dublinensis subsp. dublinensis LMG 23823 OX=1159554 GN=glpD PE=3 SV=1	7	56.9	6.6	214.5	4	14.5	5.63	148	A0A0K2P7H5
314		true	UPI000399FFF0	Glucose-1-phosphate adenylyltransferase OS=Cronobacter dublinensis subsp. dublinensis LMG 23823 OX=1159554 GN=glgC PE=3 SV=1	11	47.8	5.7	75.4	2	8	5.17	314	A0A0K2P7I0
154		true	UPI00039F25D9	Bifunctional uridylyltransferase/uridylyl-removing enzyme OS=Cronobacter dublinensis subsp. dublinensis LMG 23823 OX=1159554 GN=glnD PE=3 SV=1	11	102.8	6.2	201.1	8	10	3.71	154	A0A0K2P7N1
292		true	UPI0003A260C9	Probable GTP-binding protein EngB OS=Cronobacter dublinensis subsp. dublinensis LMG 23823 OX=1159554 GN=engB PE=3 SV=1	12	24.6	6.8	87.1	2	11.3	2.64	292	A0A0K2P853
541		true	UPI0006ACFFD0	Replication protein RepA OS=Cronobacter dublinensis subsp. dublinensis LMG 23823 OX=1159554 GN=AFK67_21030 PE=4 SV=1	14	39.5	9.4	20.1	2	7.4	4.28	541	A0A0K2P895
167		true	UPI0002E3811C	Diguanylate phosphodiesterase OS=Cronobacter sakazakii OX=28141 GN=FZI41_21205 PE=4 SV=1	3	44.9	4.8	186	6	23.7	3.24	167	A0A222ZDH0
533		true	UPI00029C571C	Aerobic respiration control sensor protein OS=Cronobacter sakazakii OX=28141 GN=arcB PE=4 SV=1	12	87.9	5.2	21.7	2	2.7	4.58	533	A0A2S9U7U1
145		true	UPI00015BA640	Translation initiation factor IF-2 OS=Cronobacter sakazakii OX=28141 GN=infB PE=3 SV=1	4	98.6	5.8	216.5	11	19	4.18	145	A0A2S9U7U7
220		true	UPI0001722D4B	Polyribonucleotide nucleotidyltransferase OS=Cronobacter sakazakii OX=28141 GN=pnp PE=3 SV=1	4	76.9	5.2	130.1	5	9.8	2.51	220	A0A2S9U7Z3
395		true	UPI00020F16BD	Aspartate carbamoyltransferase OS=Cronobacter sakazakii OX=28141 GN=pyrB PE=3 SV=1	8	34.3	5.9	53.4	2	9	5.05	395	A0A2S9U832
343		true	UPI00025F6E1C	Arabinose 5-phosphate isomerase OS=Cronobacter sakazakii OX=28141 GN=kdsD PE=3 SV=1	6	35.1	5.9	65.2	2	10.1	2.57	343	A0A2S9U846
339		true	UPI00048ED62F	NADH-quinone oxidoreductase subunit B family protein OS=Cronobacter sakazakii OX=28141 GN=DC438_12400 PE=4 SV=1	5	27.9	6.2	67.4	3	22.7	3.72	339	A0A2S9U864
196		true	UPI00015BA449	Formate hydrogenlyase regulator HycA OS=Cronobacter sakazakii OX=28141 GN=hycA PE=4 SV=1	2	17.4	6	157.4	5	33.8	2.28	196	A0A2S9U898
9		true	UPI000170CCC4	DNA-directed RNA polymerase subunit beta OS=Cronobacter sakazakii OX=28141 GN=rpoB PE=3 SV=1	1	150.4	5.1	1616.4	43	43.9	2.54	9	A0A2S9U8Q2
318		true	UPI00029BAB82	30S ribosomal protein S5 alanine N-acetyltransferase OS=Cronobacter sakazakii OX=28141 GN=rimJ PE=4 SV=1	10	22.7	8.9	74.4	2	9.8	4.56	318	A0A2S9U8S8
48		true	UPI00029C3DAE	Flagellar hook-associated protein 1 OS=Cronobacter sakazakii OX=28141 GN=flgK PE=3 SV=1	4	58.5	4.7	550.1	12	40	2.67	48	A0A2S9U8V4
269		true	UPI00020F2EE5	3-oxoacyl-[acyl-carrier-protein] synthase 2 OS=Cronobacter sakazakii OX=28141 GN=fabF PE=3 SV=1	5	42.9	5.7	96.4	3	16.5	4.63	269	A0A2S9U8V5
257		true	UPI00020F354A	High frequency lysogenization protein HflD homolog OS=Cronobacter sakazakii OX=28141 GN=hflD PE=3 SV=1	2	22.5	9.4	105.4	4	24.4	3.65	257	A0A2S9U904
249		true	UPI00020F3331	UPF0229 protein AUN10_16025 OS=Cronobacter sakazakii OX=28141 GN=DC438_12905 PE=3 SV=1	6	49.5	6.9	109.7	6	22.5	2.09	249	A0A2S9U932
49		true	UPI00025F6BA9	Phosphoenolpyruvate synthase OS=Cronobacter sakazakii OX=28141 GN=DC438_12585 PE=3 SV=1	5	87.2	5	546.6	16	25.8	2.51	49	A0A2S9U982
100		true	UPI00015B9F6F	Polyphosphate kinase OS=Cronobacter sakazakii OX=28141 GN=ppk1 PE=3 SV=1	9	80.2	8.7	329.1	12	21.3	2.77	100	A0A2S9U9L4
246		true	UPI00015B9DF4	CDP-diacylglycerol--serine O-phosphatidyltransferase OS=Cronobacter sakazakii OX=28141 GN=pssA PE=3 SV=1	3	52.3	9.2	110.1	4	13.5	5.45	246	A0A2S9U9P5
271		true	UPI00029BB6BC	Protoheme IX biogenesis protein HemY OS=Cronobacter sakazakii OX=28141 GN=hemY PE=4 SV=1	5	45.1	9.1	96	5	12.6	3.54	271	A0A2S9U9Q2
149		true	UPI00015BA9B0	Probable protein kinase UbiB OS=Cronobacter sakazakii OX=28141 GN=ubiB PE=3 SV=1	10	63.3	7.7	213.8	6	11.9	3.6	149	A0A2S9U9T0
289		true	UPI00015B9D44	Transcriptional regulator LrhA OS=Cronobacter sakazakii OX=28141 GN=lrhA PE=3 SV=1	3	34.7	5.2	87.8	3	13.5	3.73	289	A0A2S9UAF9
94		true	UPI00015B9D48	NADH-quinone oxidoreductase subunit C/D OS=Cronobacter sakazakii OX=28141 GN=nuoC PE=3 SV=1	1	69.2	6	338.5	13	27.5	2.67	94	A0A2S9UAG0
327		true	UPI00015B9D3D	Acetate kinase OS=Cronobacter sakazakii OX=28141 GN=ackA PE=3 SV=1	12	43.2	5.9	71.3	3	11	3.76	327	A0A2S9UAH1
10		true	UPI00020F2F57	Phosphate acetyltransferase OS=Cronobacter sakazakii OX=28141 GN=pta PE=3 SV=1	1	77	5.4	1558.2	33	50.4	2.23	10	A0A2S9UAI7
540		true	UPI00015B9E9F	Beta-ketoacyl-ACP synthase I OS=Cronobacter sakazakii OX=28141 GN=fabB PE=3 SV=1	9	42.5	5.3	20.5	2	8.6	3.79	540	A0A2S9UAL0
388		true	UPI00015B9E5B	Na/Pi cotransporter family protein OS=Cronobacter sakazakii OX=28141 GN=FZI36_20535 PE=4 SV=1	10	59.3	8.2	54.6	2	6.1	7.31	388	A0A2S9UAS7
83		true	UPI00015B9EF8	UvrABC system protein A OS=Cronobacter sakazakii OX=28141 GN=uvrA PE=3 SV=1	5	103.9	6.2	390.3	14	18.8	2.84	83	A0A2S9UAY1
262		true	UPI00015B9D91	Citrate (pro-3S)-lyase subunit beta OS=Cronobacter sakazakii OX=28141 GN=citE PE=3 SV=1	1	31.8	5.3	101.4	3	15.1	2.61	262	A0A2S9UBH8
38		true	UPI00025F6DBE	Outer membrane channel protein TolC OS=Cronobacter sakazakii OX=28141 GN=tolC PE=3 SV=1	3	53.4	5.5	654.1	16	42.4	2.73	38	A0A2S9UBK9
231		true	UPI00020F21DF	DNA topoisomerase 4 subunit B OS=Cronobacter sakazakii OX=28141 GN=parE PE=3 SV=1	9	70	5.7	119.5	4	7.5	4.23	231	A0A2S9UBL8
164		true	UPI00015B9BC5	Phosphoenolpyruvate--protein phosphotransferase OS=Cronobacter sakazakii OX=28141 GN=ptsP PE=3 SV=1	5	83.7	5.5	190.6	6	11.2	3.28	164	A0A2S9UBW2
222		true	UPI00025F65C9	Bifunctional protein Aas OS=Cronobacter sakazakii OX=28141 GN=aas PE=3 SV=1	10	79.9	9.4	128.5	5	7.6	3.42	222	A0A2S9UBW7
315		true	UPI00015B9C36	GTP diphosphokinase OS=Cronobacter sakazakii OX=28141 GN=relA PE=3 SV=1	4	84.1	6.2	75.3	4	6.5	4.06	315	A0A2S9UBZ0
128		true	UPI00015BACC1	Type VI secretion system ATPase TssH OS=Cronobacter sakazakii OX=28141 GN=tssH PE=3 SV=1	6	95.3	5.3	241.9	9	15.5	3.15	128	A0A2S9UC54
25		true	UPI00029BDF3D	Glycerol kinase OS=Cronobacter sakazakii OX=28141 GN=glpK PE=3 SV=1	1	56.4	5.6	853.1	25	63.4	2.56	25	A0A2S9UCM1
266		true	UPI00029BAD68	Acetylornithine deacetylase OS=Cronobacter sakazakii OX=28141 GN=argE PE=3 SV=1	8	42.1	5.5	97.5	3	12.5	2.37	266	A0A2S9UCP5
497		true	UPI00015BAE1F	Glycogen synthase OS=Cronobacter sakazakii OX=28141 GN=glgA PE=3 SV=1	4	52.6	6.2	29.1	2	5.5	6.71	497	A0A2S9UD50
218		true	UPI00015BA5B5	ATP-dependent endonuclease OS=Cronobacter sakazakii OX=28141 GN=FZI36_09105 PE=4 SV=1	3	63.5	9.3	132.3	3	9.1	4.27	218	A0A2S9UDE9
342		true	UPI00029BBDB5	Aminotransferase OS=Cronobacter sakazakii OX=28141 GN=DC438_13910 PE=3 SV=1	10	43.4	5.6	65.3	2	5.8	1.73	342	A0A2S9UDJ3
204		true	UPI00015BA7B0	UDP-N-acetylmuramate--L-alanine ligase OS=Cronobacter sakazakii OX=28141 GN=murC PE=3 SV=1	4	52.8	5.7	150.1	6	16.8	2.82	204	A0A2S9UE59
299		true	UPI00029C69E5	Catabolite repressor/activator OS=Cronobacter sakazakii OX=28141 GN=cra PE=4 SV=1	5	38	6.7	83.6	5	17.1	3.21	299	A0A2S9UE66
374		true	UPI00025F6979	UDP-N-acetylglucosamine--N-acetylmuramyl-(pentapeptide) pyrophosphoryl-undecaprenol N-acetylglucosamine transferase OS=Cronobacter sakazakii OX=28141 GN=murG PE=3 SV=1	4	37.9	9.9	56.5	6	17.5	3.22	374	A0A2S9UE76
200		true	UPI00015BA70C	ABC transporter ATP-binding protein OS=Cronobacter sakazakii OX=28141 GN=FZI36_16310 PE=4 SV=1	7	34.8	8.5	152.5	7	29.5	4.46	200	A0A2S9UEA7
71		true	UPI00020F1A59	Glutamate-1-semialdehyde 2,1-aminomutase OS=Cronobacter sakazakii OX=28141 GN=hemL PE=3 SV=1	5	45.4	5	424.4	11	35.7	2.22	71	A0A2S9UED2
144		true	UPI00020F1A54	Periplasmic serine endoprotease DegP-like OS=Cronobacter sakazakii OX=28141 GN=degP PE=3 SV=1	2	49.1	8.3	218.5	7	28	2.51	144	A0A2S9UEE7
74		true	UPI00029C6B22	Methionine import ATP-binding protein MetN OS=Cronobacter sakazakii OX=28141 GN=metN PE=3 SV=1	7	37.7	5.8	422.1	7	31.5	2.6	74	A0A2S9UEG5
235		true	UPI00020F2F36	LPS-assembly lipoprotein LptE OS=Cronobacter sakazakii OX=28141 GN=lptE PE=3 SV=1	3	21.6	8	116.2	2	15.7	2.65	235	A0A2S9UF21
302		true	UPI00020F1689	L-cystine ABC transporter ATP-binding protein YecC OS=Cronobacter sakazakii OX=28141 GN=yecC PE=3 SV=1	13	27.5	9.2	83	2	11.2	3.7	302	A0A2S9UFW7
261		true	UPI00015BA1DA	Helix-turn-helix domain-containing protein OS=Cronobacter sakazakii OX=28141 GN=FZH93_14940 PE=4 SV=1	5	31.3	8.9	101.7	3	14	3.81	261	A0A2S9UFY6
122		true	UPI00015BA9C1	Glutamine synthetase OS=Cronobacter sakazakii OX=28141 GN=glnA PE=3 SV=1	1	51.8	5.3	254.4	8	28.1	3.27	122	A0A2S9UGP4
305		true	UPI00029C020E	3-deoxy-D-manno-octulosonic acid transferase OS=Cronobacter sakazakii OX=28141 GN=DC438_00615 PE=3 SV=1	12	47.6	9.5	82.1	2	6.8	4.91	305	A0A2S9UGP7
58		true	UPI00029C4298	KR domain-containing protein OS=Cronobacter sakazakii OX=28141 GN=DC438_11575 PE=4 SV=1	3	35.9	9.2	494.9	11	42.7	2.8	58	A0A2S9UHU7
105		true	UPI00020F2B1D	Protein translocase subunit SecD OS=Cronobacter sakazakii OX=28141 GN=secD PE=3 SV=1	6	66.6	7.7	312.1	12	25.5	3.66	105	A0A2S9UIL6
337		true	UPI00015BA8C2	Methionine import ATP-binding protein MetN OS=Cronobacter sakazakii OX=28141 GN=metN PE=3 SV=1	10	37.5	6.9	67.6	2	9.1	3.92	337	A0A2S9UIS6
444		true	UPI0003AB45C4	Penicillin-binding protein 1B OS=Cronobacter muytjensii OX=413501 GN=mrcB PE=3 SV=1	13	94	9.1	40.2	2	3.6	4.86	444	A0A2T7AIU0
81		true	UPI000283FA38	Pyruvate kinase OS=Cronobacter muytjensii OX=413501 GN=pyk PE=3 SV=1	7	51.4	6	398.3	13	39.6	3.76	81	A0A2T7AKP2
33		true	UPI000948E211	Formate C-acetyltransferase OS=Cronobacter muytjensii OX=413501 GN=pflB PE=3 SV=1	2	85.1	5.7	714.2	23	42.5	2.87	33	A0A2T7AMI5
287		true	UPI00094906D2	ATP-binding protein Uup OS=Cronobacter muytjensii OX=413501 GN=uup PE=3 SV=1	1	71.4	5.4	88.3	3	5.4	4.67	287	A0A2T7AML4
294		true	UPI000948ED07	Asparagine--tRNA ligase OS=Cronobacter muytjensii OX=413501 GN=asnS PE=3 SV=1	9	52.5	5.1	86.8	4	11.4	4.73	294	A0A2T7AMP0
379		true	UPI000283F1AC	Pyridoxal phosphate-dependent aminotransferase OS=Cronobacter muytjensii OX=413501 GN=AUN14_16340 PE=4 SV=1	8	45.3	5.7	55.9	2	7.7	3.27	379	A0A2T7APV6
277		true	UPI000283F919	Trk system potassium uptake protein TrkA OS=Cronobacter muytjensii OX=413501 GN=AUN14_16090 PE=4 SV=1	7	50.4	5.5	93.2	2	7.6	3.72	277	A0A2T7AQ12
90		true	UPI000283FA5C	Elongation factor 4 OS=Cronobacter muytjensii OX=413501 GN=lepA PE=3 SV=1	8	66.4	5.2	351.4	9	22.2	2.53	90	A0A2T7AQ86
304		true	UPI00028403AD	Cysteine desulfurase IscS OS=Cronobacter muytjensii OX=413501 GN=iscS PE=3 SV=1	5	45	5.9	82.3	5	12.6	2.84	304	A0A2T7AQB1
455		true	UPI000283F8EF	Dual-specificity RNA methyltransferase RlmN OS=Cronobacter muytjensii OX=413501 GN=rlmN PE=3 SV=1	7	43.3	6.6	37.2	2	4.4	3.9	455	A0A2T7AQB5
227		true	UPI000283F8EC	Histidine--tRNA ligase OS=Cronobacter muytjensii OX=413501 GN=hisS PE=3 SV=1	11	47.1	5.5	124.8	4	11.1	4.59	227	A0A2T7AQD5
325		true	UPI000283FAB7	50S ribosomal protein L10 OS=Cronobacter muytjensii OX=413501 GN=rplJ PE=3 SV=1	4	17.7	9	71.6	2	17.6	6.3	325	A0A2T7AQN2
531		true	UPI000283F5F4	Ribosome-binding ATPase YchF OS=Cronobacter muytjensii OX=413501 GN=ychF PE=3 SV=1	8	39.7	4.9	21.8	2	7.2	5.93	531	A0A2T7AQV8
223		true	UPI0003A85652	Peptidoglycan D,D-transpeptidase FtsI OS=Cronobacter muytjensii OX=413501 GN=ftsI PE=3 SV=1	3	63.9	9.6	128	4	10.6	5.84	223	A0A2T7AR68
324		true	UPI000577A18D	Acetolactate synthase OS=Cronobacter muytjensii OX=413501 GN=AUN14_13520 PE=3 SV=1	2	62.7	5.6	71.7	4	9.8	4.68	324	A0A2T7AR86
502		true	UPI00039EFB38	Ribosomal RNA small subunit methyltransferase A OS=Cronobacter muytjensii OX=413501 GN=ksgA PE=3 SV=1	4	30.4	8.9	27.3	2	11.4	5.42	502	A0A2T7AR99
419		true	UPI000948EEFB	Ribosomal RNA small subunit methyltransferase C OS=Cronobacter muytjensii OX=413501 GN=rsmC PE=3 SV=1	7	37.4	5.6	46.8	2	9.6	4.51	419	A0A2T7ARG4
270		true	UPI000948DA8E	Ubiquinone/menaquinone biosynthesis C-methyltransferase UbiE OS=Cronobacter muytjensii OX=413501 GN=ubiE PE=3 SV=1	3	28.1	8.4	96.2	3	13.1	5.72	270	A0A2T7ARN6
211		true	UPI0002840323	Phosphoglycerate kinase OS=Cronobacter muytjensii OX=413501 GN=pgk PE=3 SV=1	8	41.3	5.1	137.4	4	16.5	2.87	211	A0A2T7ARW2
348		true	UPI000948BC4D	Membrane-bound lytic murein transglycosylase A OS=Cronobacter muytjensii OX=413501 GN=AUN14_12470 PE=4 SV=1	4	40.1	9.2	64.5	4	23.3	3.76	348	A0A2T7ARY6
329		true	UPI000283FC86	Outer membrane protein assembly factor BamE OS=Cronobacter muytjensii OX=413501 GN=AUN14_12200 PE=4 SV=1	7	12.5	8.5	70.8	2	27.2	2.32	329	A0A2T7AS51
506		true	UPI000283FA21	Pyruvate kinase OS=Cronobacter muytjensii OX=413501 GN=AUN14_12455 PE=3 SV=1	8	50.7	5.8	26.2	2	8.9	3.65	506	A0A2T7AS88
274		true	UPI00015BAA14	Tryptophan--tRNA ligase OS=Cronobacter muytjensii OX=413501 GN=trpS PE=3 SV=1	5	37.3	6.2	95.4	4	15.9	6.9	274	A0A2T7ASG3
306		true	UPI000948AD2B	Cell division protein FtsX OS=Cronobacter muytjensii OX=413501 GN=AUN14_11865 PE=3 SV=1	8	38.5	9.1	82.1	2	6	2.37	306	A0A2T7ASQ8
107		true	UPI000283FC48	Ribonuclease G OS=Cronobacter muytjensii OX=413501 GN=AUN14_11115 PE=3 SV=1	6	55.5	5.8	307.5	8	24.5	3.26	107	A0A2T7ASS3
433		true	UPI000283FF3E	Lipopolysaccharide export system ATP-binding protein LptB OS=Cronobacter muytjensii OX=413501 GN=AUN14_11310 PE=3 SV=1	6	26.8	5.6	42.6	4	25.3	3.22	433	A0A2T7ASV2
448		true	UPI0003A8E5AB	UDP-N-acetylglucosamine 1-carboxyvinyltransferase OS=Cronobacter muytjensii OX=413501 GN=murA PE=3 SV=1	6	44.7	5.6	39.4	2	6	3.72	448	A0A2T7ASV9
449		true	UPI000283F300	Oligopeptide ABC transporter ATP-binding protein OppF OS=Cronobacter muytjensii OX=413501 GN=AUN14_09465 PE=4 SV=1	5	37.2	7.6	39.3	2	10.2	4.11	449	A0A2T7ATN6
233		true	UPI00039F2F4F	Pseudouridine synthase OS=Cronobacter muytjensii OX=413501 GN=AUN14_09575 PE=3 SV=1	12	40.6	10.9	116.8	4	13.8	3.32	233	A0A2T7ATP8
280		true	UPI000283F18B	Peptide ABC transporter ATP-binding protein SapF OS=Cronobacter muytjensii OX=413501 GN=AUN14_09715 PE=4 SV=1	5	30.5	9.7	92.4	3	13.4	2.93	280	A0A2T7ATS0
380		true	UPI000283F467	UTP--glucose-1-phosphate uridylyltransferase OS=Cronobacter muytjensii OX=413501 GN=galU PE=3 SV=1	8	32.8	5.2	55.9	3	10.9	3.7	380	A0A2T7ATS1
358		true	UPI0009489C92	Diacetyl reductase [(S)-acetoin forming] OS=Cronobacter muytjensii OX=413501 GN=AUN14_09105 PE=3 SV=1	7	26.7	5.1	59.7	2	14.1	4.2	358	A0A2T7AU09
283		true	UPI000283F31B	Phospholipid-binding lipoprotein MlaA OS=Cronobacter muytjensii OX=413501 GN=AUN14_09220 PE=3 SV=1	6	28	4.8	91	6	25.9	2.45	283	A0A2T7AU27
371		true	UPI000283F6B0	RNA polymerase sigma factor RpoD OS=Cronobacter muytjensii OX=413501 GN=rpoD PE=3 SV=1	6	70.3	4.7	56.7	2	4.6	5.07	371	A0A2T7AU69
139		true	UPI0003A9082F	Bifunctional protein HldE OS=Cronobacter muytjensii OX=413501 GN=hldE PE=3 SV=1	9	50.9	5.2	225.5	7	19.6	2.61	139	A0A2T7AU81
290		true	UPI0009488EC7	ATP-dependent helicase OS=Cronobacter muytjensii OX=413501 GN=AUN14_07715 PE=4 SV=1	12	66.3	8.2	87.8	2	5.3	3.38	290	A0A2T7AUV0
170		true	UPI0003A7D91E	Iron-sulfur cluster carrier protein OS=Cronobacter muytjensii OX=413501 GN=AUN14_07085 PE=3 SV=1	8	39.7	5.8	180.1	3	13.3	2.54	170	A0A2T7AVC6
137		true	UPI00028401F9	ATP-dependent 6-phosphofructokinase OS=Cronobacter muytjensii OX=413501 GN=pfkA PE=3 SV=1	3	35	5.9	228.9	12	38.4	2.91	137	A0A2T7AVN5
370		true	UPI000948EB3A	Stress response kinase A OS=Cronobacter muytjensii OX=413501 GN=srkA PE=3 SV=1	9	38.2	4.9	56.8	2	7.3	0.89	370	A0A2T7AVW7
424		true	UPI000948C139	sn-glycerol-3-phosphate ABC transporter ATP-binding protein UgpC OS=Cronobacter turicensis OX=413502 GN=BS411_21400 PE=4 SV=1	11	41.4	5.5	45	2	7.8	2.1	424	A0A2T7AW54
45		true	UPI000948A65E	NAD(P)/FAD-dependent oxidoreductase OS=Cronobacter muytjensii OX=413501 GN=AUN14_05845 PE=4 SV=1	5	47.3	9.2	564.9	18	41.7	2.43	45	A0A2T7AWN0
338		true	UPI000949162D	Carbamate kinase OS=Cronobacter muytjensii OX=413501 GN=arcC PE=3 SV=1	9	32.2	5.5	67.6	2	6.6	5.47	338	A0A2T7AX67
312		true	UPI000948A891	SelB translation factor OS=Cronobacter turicensis OX=413502 GN=BS411_20830 PE=4 SV=1	5	67.8	6.6	78.2	4	8	5.64	312	A0A2T7AXD5
21		true	UPI000948D691	Flagellin OS=Cronobacter muytjensii OX=413501 GN=AUN14_03990 PE=3 SV=1	9	29.1	5	929.1	10	49.5	2.33	21	A0A2T7AXR3
183		true	UPI000283FECF	Flagellar motor switch protein FliM OS=Cronobacter muytjensii OX=413501 GN=AUN14_03900 PE=3 SV=1	7	37.9	5.4	170.3	6	25.1	3.13	183	A0A2T7AXR6
392		true	UPI000283FECB	H(+)-transporting two-sector ATPase OS=Cronobacter muytjensii OX=413501 GN=fliI PE=3 SV=1	7	49.2	5.8	53.8	3	9.6	3.68	392	A0A2T7AXS4
308		true	UPI0009490713	UvrABC system protein C OS=Cronobacter muytjensii OX=413501 GN=uvrC PE=3 SV=1	10	68.4	9.1	80.5	2	3.3	2.41	308	A0A2T7AXU8
378		true	UPI00094900FB	Trehalose-6-phosphate synthase OS=Cronobacter muytjensii OX=413501 GN=AUN14_04185 PE=3 SV=1	10	53.7	5.9	56.2	3	5.9	3.96	378	A0A2T7AXW8
230		true	UPI0009490587	Replicative DNA helicase OS=Cronobacter muytjensii OX=413501 GN=AUN14_02575 PE=3 SV=1	5	52.5	4.9	120.3	4	13.9	4.24	230	A0A2T7AYF4
362		true	UPI00094914FB	Fumarate reductase flavoprotein subunit OS=Cronobacter muytjensii OX=413501 GN=AUN14_02870 PE=3 SV=1	13	65.7	5.9	58.8	3	5.2	3.23	362	A0A2T7AYG0
385		true	UPI000283F4BB	60 kDa chaperonin OS=Cronobacter muytjensii OX=413501 GN=groL PE=3 SV=1	4	57.3	4.8	55.2	2	9.9	4.79	385	A0A2T7AYJ0
180		true	UPI00094918C0	23S rRNA (guanosine-2'-O-)-methyltransferase RlmB OS=Cronobacter muytjensii OX=413501 GN=rlmB PE=3 SV=1	1	26.3	6.2	173.8	6	41.2	2.89	180	A0A2T7AYL8
383		true	UPI000948B863	Putative acyl-CoA thioester hydrolase OS=Cronobacter turicensis OX=413502 GN=BS411_19985 PE=4 SV=1	12	47	7.7	55.7	2	5.7	2.78	383	A0A2T7AYS4
286		true	UPI000283FAE1	Inosine/guanosine kinase OS=Cronobacter muytjensii OX=413501 GN=AUN14_01100 PE=4 SV=1	8	48.4	5.6	89.5	2	6	4.26	286	A0A2T7AZ11
401		true	UPI000283FC52	Protein QmcA OS=Cronobacter muytjensii OX=413501 GN=AUN14_01160 PE=3 SV=1	7	33.8	5.5	52	2	11.8	3.48	401	A0A2T7AZ58
357		true	UPI000283FF74	ROK family transcriptional regulator OS=Cronobacter muytjensii OX=413501 GN=AUN14_01660 PE=3 SV=1	6	44.6	8.6	59.9	2	6.4	4.48	357	A0A2T7AZA7
184		true	UPI0003A2D08D	tRNA-2-methylthio-N(6)-dimethylallyladenosine synthase OS=Cronobacter muytjensii OX=413501 GN=miaB PE=3 SV=1	4	53.5	5.3	169.2	6	20	3.16	184	A0A2T7AZD5
349		true	UPI000948BB2E	DUF1722 domain-containing protein OS=Cronobacter muytjensii OX=413501 GN=AUN14_01780 PE=4 SV=1	12	36.7	9	64.4	2	7.2	2.83	349	A0A2T7AZE1
272		true	UPI0003AB3DE4	Citrate synthase OS=Cronobacter muytjensii OX=413501 GN=gltA PE=3 SV=1	7	48.2	5.9	95.8	3	9.6	2.69	272	A0A2T7AZF2
193		true	UPI00028400EE	Oxoglutarate dehydrogenase (succinyl-transferring) OS=Cronobacter muytjensii OX=413501 GN=AUN14_01860 PE=4 SV=1	9	105	6.1	159.1	7	8.7	2.14	193	A0A2T7AZG7
453		true	UPI000948F29F	Multidrug export protein EmrA OS=Cronobacter turicensis OX=413502 GN=BS411_19670 PE=3 SV=1	7	42.5	7.9	38.6	2	7.9	3.74	453	A0A2T7AZS9
[truncated: 273 more rows]

## Sheet: 3
Row	Subcelloc + BLAST	OK	UniParc	Protein	#Alt. Proteins	MW [kDa]	pI	Score	#Peptides	SC [%]	RMS90 [ppm]	Rank	Accession
[truncated: 451 more rows]
